# Supplementary material for: Transcriptomic analysis of lung development in wildtype and CFTR−/− sheep suggests an early inflammatory signature in the CF distal lung
Source: Funct Integr Genomics. 2023 Apr 22;23(2):135. doi: 10.1007/s10142-023-01050-y (PMC10121546; doi:10.1007/s10142-023-01050-y)
Supplement: Supplementary file 2 — Supplementary file2 (XLSX 8206 KB) [file 10142_2023_1050_MOESM2_ESM.xlsx]

## Sheet: Table S1a (WT Prox 80v65)
Table S1a: WT Proximal Lung d80vd65 DEGs p<0.001
Column1	Row.names	logFC	unshrunk.logFC	logCPM	PValue	FDR	WT_proxlung_d65_1	WT_proxlung_d65_2	WT_proxlung_d80_1	WT_proxlung_d80_2
247	GPRC5A	2.22635	2.22671	7.5134	1.953e-07	0.00355173	8.22378	7.34006	35.5471	37.3115
677	LUZP2	2.94714	2.94764	4.23942	1.39521e-06	0.0126866	6.32398	6.07073	61.1531	34.5324
621	LOC105616860	-3.66341	-3.6662	2.35947	2.09372e-05	0.126921	11.5289	18.1018	0.715461	1.59653
392	LOC101113398	2.97242	3.00117	4.40712	8.93715e-05	0.406328	0.0520492	0.165565	0.828428	0.886961
941	TMEM229B	1.23172	1.23195	7.06024	0.000176126	0.4605	9.13464	8.1127	17.2464	23.2088
139	CRHBP	-6.43465	-6.53681	-0.163404	0.00019233	0.4605	3.82562	2.48348	0.0753117	0
851	SFTPB	2.24224	2.24229	10.274	0.00022361	0.4605	30.8652	67.8818	259.976	207.165
259	GTSF1	3.65797	3.71801	0.700543	0.000230748	0.4605	0.0520492	0.0551884	0.45187	0.946092
681	MALL	1.31479	1.31505	5.32504	0.000245516	0.4605	8.74427	7.69879	17.2464	23.6227
876	SLC22A31	1.7492	1.75365	3.40111	0.000253217	0.4605	0.624591	0.496696	1.76982	2.01045
256	GSTA1-1	1.50304	1.5034	7.87963	0.000281949	0.466139	6.01169	6.56742	16.3426	19.2766
880	SLC34A2	1.77225	1.77228	10.0442	0.000388112	0.588184	58.9197	108.611	243.709	328.442
271	HTR4	3.08014	3.09575	0.89589	0.000458124	0.64088	0.260246	0.137971	1.58155	1.83305
878	SLC26A9	1.68489	1.68518	4.22325	0.000820641	1	8.7703	8.49902	20.0329	35.4489
120	CFH	1.62515	1.62526	7.82924	0.000977035	1	25.374	19.8126	51.3249	87.9865

## Sheet: Table S1b (WT Prox 100v80)
Table S1b: WT Proximal Lung d100vd80 DEGs p<0.001
Column1	Row.names	logFC	unshrunk.logFC	logCPM	PValue	FDR	WT_proxlung_d80_1	WT_proxlung_d80_2	WT_proxlung_d100_1	WT_proxlung_d100_2
851	SFTPA1	5.28761	5.29112	10.1997	6.13101e-08	0.00111499	0.828428	1.12348	41.1095	36.1258
473	LOC101113398	3.75105	3.75488	4.40712	2.25391e-07	0.00204948	0.828428	0.886961	10.9442	12.2775
314	GSTA1-1	2.68923	2.6894	7.87963	5.74786e-07	0.00252859	16.3426	19.2766	122.833	107.112
880	SLC6A20	3.32884	3.3304	4.79021	6.94615e-07	0.00252859	1.69451	2.36523	22.6858	18.4163
483	LOC101114941	2.34732	2.34753	5.49334	6.95202e-07	0.00252859	10.9955	16.261	71.5222	67.5265
867	SLC1A1	3.54704	3.54852	6.46884	1.27971e-06	0.00352819	1.88279	2.45393	28.1579	22.9181
163	COL2A1	-2.5723	-2.57236	7.19557	1.35804e-06	0.00352819	340.371	303.607	42.3194	66.0755
509	LOC101122475	-1.56088	-1.56099	5.43813	2.05749e-06	0.0046772	65.1446	59.5742	20.1835	22.0996
648	LUZP2	-2.74176	-2.74219	4.23942	2.72754e-06	0.00551145	61.1531	34.5324	6.57202	7.73858
147	CLDN18	2.07656	2.0766	8.53029	3.22634e-06	0.00586742	55.58	82.5465	304.32	278.626
306	GREM1	2.59638	2.59698	4.30041	4.83915e-06	0.00772252	4.81995	5.02611	29.3128	30.2846
945	TMEM229B	1.65394	1.65406	7.06024	5.09569e-06	0.00772252	17.2464	23.2088	64.5378	62.9875
302	GPRC5A	1.59313	1.5932	7.5134	6.12666e-06	0.00832154	35.5471	37.3115	100.67	119.241
338	ICAM1	1.43325	1.43329	7.39808	6.40611e-06	0.00832154	48.4631	47.2455	123.356	135.127
994	WNT7B	-2.0646	-2.06526	3.56389	8.97505e-06	0.0108814	16.9451	17.2662	4.26219	3.90649
334	HSPH1	1.30833	1.30837	6.59551	1.15946e-05	0.0120248	60.6259	60.136	162.706	136.318
329	HS6ST2	-2.74916	-2.74937	5.2465	1.17944e-05	0.0120248	96.1354	97.2405	14.9039	13.8401
831	SCNN1B	1.82673	1.82734	5.85296	1.22319e-05	0.0120248	3.42668	4.84872	15.1789	14.361
420	LOC101103227	-2.81018	-2.81203	3.26121	1.28648e-05	0.0120248	14.9494	8.39656	1.4024	1.93464
876	SLC39A8	3.45438	3.4547	6.17334	1.32242e-05	0.0120248	10.9202	9.1357	109.607	109.903
834	SDC2	-1.72838	-1.7284	8.47969	1.44676e-05	0.0125289	572.67	587.198	166.528	183.531
183	CXCL10	-3.7332	-3.73373	5.38723	1.62667e-05	0.0129876	106.491	58.8351	5.60959	6.84566
45	AQP1	2.065	2.06521	6.00193	1.64256e-05	0.0129876	11.5227	13.8366	51.9712	54.3188
898	SPRY3	1.77515	1.77521	6.49624	1.90303e-05	0.0132048	51.099	37.8437	154.181	150.009
237	ETV5	-1.26889	-1.26891	7.68993	1.94256e-05	0.0132048	386.048	387.277	163.338	157.562
9	ACTG2	1.63704	1.63723	4.80223	1.99385e-05	0.0132048	11.1461	14.7236	43.2818	37.2791
389	KLF9	1.48675	1.48709	6.18955	2.07446e-05	0.0132048	7.15461	6.32699	19.0836	18.6395
853	SFTPD	3.78517	3.78568	7.31323	2.0839e-05	0.0132048	6.25087	6.71134	94.648	84.2686
822	S100G	9.72408	1.44269e+08	2.73969	2.10568e-05	0.0132048	0	0	2.80479	1.33937
130	CFH	2.49504	2.49508	7.82924	2.25779e-05	0.0136867	51.3249	87.9865	431.113	354.896
949	TMPRSS2	2.38456	2.38544	4.48762	2.63311e-05	0.015447	3.20075	3.34089	18.2587	15.9236
555	LOC105605927	3.13352	3.13773	3.11973	3.22218e-05	0.0180544	0.45187	1.00522	7.58944	5.43188
348	IGFBP2	-2.08873	-2.08893	5.01554	3.27612e-05	0.0180544	58.7808	53.7203	12.1816	14.2866
572	LOC105607675	1.66856	1.66871	5.36941	3.46678e-05	0.0184493	15.213	16.7931	51.3937	50.4124
89	C3	2.45998	2.46014	7.57336	3.58362e-05	0.0184493	14.987	20.8732	108.012	89.6633
730	OSBPL3	1.10055	1.10059	6.43361	3.65213e-05	0.0184493	48.4254	47.6298	106.802	99.1505
195	DDX58	1.96557	1.96597	4.0573	3.94104e-05	0.0193707	6.92867	6.44525	28.4329	23.7738
679	MUC15	-2.30917	-2.30942	5.62301	4.059e-05	0.0194255	43.1536	70.6021	11.3292	11.6451
911	STK32B	-3.12032	-3.12438	1.68206	4.17985e-05	0.0194909	7.00399	6.44525	0.934931	0.595275
637	LOC443475	2.61387	2.61409	7.05669	4.35462e-05	0.0197983	10.0165	16.4383	89.8909	72.6608
42	APOA4	10.827	1.44269e+08	-0.207239	5.2182e-05	0.0231299	0	0	4.72965	4.24133
268	FLRT3	1.55619	1.55626	6.35553	5.55077e-05	0.0231299	42.3628	28.3532	98.4978	109.233
260	FGF18	3.1448	3.14633	3.26031	5.58142e-05	0.0231299	1.35561	2.72001	15.0964	21.2811
203	DOK4	1.53688	1.53692	7.17545	5.63376e-05	0.0231299	58.3289	75.4508	178.627	209.797
905	ST8SIA5	3.32387	3.32862	2.66876	5.83922e-05	0.0231299	0.564838	0.7687	5.82957	7.66417
669	MFAP4	1.87751	1.87757	7.45984	5.87522e-05	0.0231299	52.6805	42.8402	154.704	196.18
323	HOPX	1.7948	1.79495	7.07222	5.97769e-05	0.0231299	13.8573	20.4888	61.8704	57.5929
550	LOC105605834	2.76172	2.7623	4.4008	6.81986e-05	0.025308	7.22992	3.31132	33.5475	37.5023
362	ISG15	3.21882	3.2217	2.76215	6.91305e-05	0.025308	1.2803	0.946092	11.2192	9.44999
410	LMO1	-3.97301	-3.98391	1.3108	7.03172e-05	0.025308	5.04588	4.73046	0.219984	0.409252
874	SLC34A2	2.13688	2.13689	10.0442	7.09725e-05	0.025308	243.709	328.442	1245.69	1270.95
726	ODC1	-1.14525	-1.14527	6.83182	8.00639e-05	0.0279344	194.078	210.505	92.9157	89.9981
154	CLSTN3	-2.83347	-2.83617	2.11596	8.14099e-05	0.0279344	8.28428	7.86439	1.3199	0.930117
525	LOC105603563	2.16679	2.16886	3.25804	8.76782e-05	0.0295281	1.31795	1.36001	5.80207	6.25039
43	APOB	12.0874	1.44269e+08	1.07657	9.73701e-05	0.0316407	0	0	11.8241	9.67322
714	NRCAM	-2.4254	-2.42563	4.99036	9.87162e-05	0.0316407	93.2359	42.988	12.5391	12.7984
155	CMYA5	1.3865	1.38672	4.6224	0.000100107	0.0316407	9.67755	10.1705	26.9755	24.9271
388	KLF5	1.26973	1.26976	6.84225	0.000100911	0.0316407	62.697	76.3673	164.19	171.253
610	LOC105616444	-2.51945	-2.5213	1.99105	0.000106606	0.03286	7.90773	10.407	1.48489	1.71142
513	LOC101123419	1.97153	1.97289	2.94001	0.00011126	0.0333911	2.03342	1.86262	8.27689	6.99448
723	OAS1	2.75741	2.75793	5.08859	0.000112001	0.0333911	6.70274	5.17394	42.2094	37.8744
766	PLXNC1	-1.77345	-1.77363	5.54284	0.000119001	0.0349057	39.1997	57.2977	14.6839	13.5425
973	TST	1.42302	1.42306	7.5381	0.000132658	0.0375974	42.3628	59.7812	127.948	146.214
209	DTNA	1.57642	1.57687	5.44745	0.000133528	0.0375974	5.72369	4.81916	15.8938	15.4772
788	PTHLH	-3.36019	-3.36197	3.08994	0.00013438	0.0375974	12.9913	24.3323	1.70487	1.93464
886	SLITRK6	-1.9888	-1.98894	5.18961	0.000137552	0.0379018	69.7763	79.2943	18.6986	18.8628
100	CAST	0.983736	0.983773	6.40412	0.000143676	0.0389574	47.484	48.5759	94.813	95.1696
299	GPR176	1.8551	1.85538	4.04466	0.000145667	0.0389574	10.0165	8.30787	32.8051	33.447
347	IGF2BP1	-1.6704	-1.6707	3.90981	0.000150426	0.039647	26.8486	25.4853	8.46938	7.9618
162	COL28A1	3.08045	3.08166	3.48405	0.000157646	0.039984	1.69451	3.45915	22.6858	21.2439
56	ASTN1	-2.91002	-2.91511	1.24473	0.000157702	0.039984	5.98728	3.19306	0.54996	0.669684
703	NKAIN1	-1.65607	-1.65643	3.76526	0.0001583	0.039984	23.1207	19.0992	6.7645	6.62243
55	ASPA	2.35276	2.35453	2.84513	0.000165999	0.0413541	1.58155	1.65566	8.08441	8.48267
828	SCN1A	-2.34877	-2.35009	3.10857	0.000174353	0.0426762	11.3721	10.8801	1.81487	2.56712
693	MYO16	-2.16828	-2.16921	2.27417	0.000175999	0.0426762	14.4598	12.3583	2.6948	3.27401
386	KL	3.07741	3.07865	3.81048	0.000185549	0.0440748	2.78653	2.3061	21.4209	21.5043
151	CLIC2	2.05329	2.05382	4.75781	0.000188488	0.0440748	6.77805	3.54784	21.6959	20.8718
367	ITGB6	1.12101	1.12118	5.25205	0.000190088	0.0440748	10.8072	11.6488	25.6006	23.2529
221	ENPP5	1.31595	1.31601	6.35054	0.000191461	0.0440748	31.5179	33.9706	83.8688	79.2088
157	CNN1	2.02894	2.02958	3.78281	0.000198929	0.0452216	4.78229	3.60697	13.859	20.351
86	C25H10orf10	1.41822	1.41833	5.05515	0.000204331	0.0458762	17.8112	20.9027	45.8391	57.7417
189	CYSTM1	1.78394	1.78427	5.16495	0.000218618	0.0484851	5.57306	9.63831	28.5154	24.1086
873	SLC22A31	1.63695	1.63822	3.40111	0.000226951	0.0497268	1.76982	2.01045	5.36211	6.43641
832	SCUBE1	2.72013	2.72064	4.13799	0.000230714	0.0499497	5.83665	5.94264	28.9004	48.8126
373	KCNJ2	1.78615	1.78636	4.82209	0.000246383	0.0522128	14.6105	10.0227	46.2241	38.5441
956	TNXB	3.08321	3.08413	4.74083	0.00024691	0.0522128	2.07107	4.67133	30.4128	27.4199
974	TTC39B	1.47094	1.47131	4.15705	0.000280652	0.0586659	6.62743	5.79481	17.2962	17.1142
277	FZD5	1.13274	1.13285	4.63873	0.000285338	0.0588749	17.0204	18.3601	39.7621	37.8372
296	GPM6A	1.11337	1.11344	6.18624	0.000288357	0.0588749	27.3381	23.1792	53.7585	55.4722
172	CRABP2	-3.24847	-3.24916	4.37268	0.000291364	0.0588749	45.4883	43.8159	4.20719	5.20866
11	ADAMTS18	-2.02749	-2.02805	3.18815	0.00029861	0.059676	24.0997	15.1079	4.37218	5.24586
918	SYT14	5.3524	5.40391	0.735362	0.0003339	0.0660033	0.0753117	0.0591307	2.58481	3.05078
360	IRF9	1.50288	1.50304	5.1138	0.000348514	0.0681514	15.8155	13.3044	40.7245	41.7437
14	ADAMTS6	-2.62245	-2.62278	4.67667	0.000358339	0.0686102	61.3037	50.2907	8.96434	9.15235
827	SCG5	-1.16372	-1.16385	4.14444	0.000358406	0.0686102	35.0952	36.3358	15.0414	16.8537
230	EPSTI1	2.8648	2.86971	2.62857	0.000378162	0.0713814	0.527182	0.709569	4.81215	4.27854
512	LOC101123159	1.83787	1.83863	3.61453	0.000385142	0.0713814	4.14214	2.63132	13.914	10.1941
792	PURG	1.17532	1.17543	4.55803	0.000390914	0.0713814	18.5643	17.0888	36.4073	44.1248
36	ANO1	1.18452	1.18459	6.97895	0.000401356	0.0713814	32.7982	31.1619	71.8797	73.4793
184	CXCL11	-3.11176	-3.11894	0.863328	0.000401377	0.0713814	3.76558	3.81393	0.494964	0.372047
197	DHRS3	1.3576	1.35774	5.88522	0.00040167	0.0713814	12.9536	17.4436	35.7199	42.3761
217	ELF5	-1.90654	-1.90719	2.88664	0.000401936	0.0713814	12.577	17.3844	4.48217	3.49724
644	LRRTM4	-2.22616	-2.228	1.55687	0.000404283	0.0713814	8.51022	5.79481	1.70487	1.33937
250	FAT3	-1.25478	-1.2549	4.66332	0.000437332	0.0761748	39.7269	45.0281	18.3961	17.1142
469	LOC101112891	2.04567	2.04858	2.06877	0.000439812	0.0761748	0.941396	0.916526	4.17969	3.49724
164	COL4A3	2.4756	2.47638	7.18367	0.000443997	0.0761748	3.65262	3.87306	22.2184	19.6813
236	ETV4	-1.47549	-1.47569	4.26733	0.000450803	0.0766197	29.8234	33.0245	11.1092	11.4962
477	LOC101114075	1.29563	1.29565	8.15794	0.000457842	0.0770955	80.8847	97.8614	216.574	222.335
816	RSAD2	3.3125	3.3154	3.04202	0.000473647	0.0790251	1.31795	0.916526	11.1367	10.9754
179	CSF2RB	1.26492	1.26508	5.09753	0.000485758	0.0803091	10.8072	15.0488	30.8252	31.438
675	MME	1.59336	1.59337	8.59177	0.000492668	0.0807176	181.878	169.321	574.295	485.372
436	LOC101105809	5.04828	5.14873	0.427026	0.000501008	0.0813511	0.0753117	0	1.3199	1.07894
940	TMEM163	1.91827	1.92006	3.30455	0.000507513	0.0816782	1.58155	1.36001	5.52709	5.5807
514	LOC101123672	1.91439	1.9148	4.72094	0.000512631	0.0817782	7.87007	4.78959	25.1057	22.3972
104	CCDC80	1.56857	1.56859	7.87778	0.000539889	0.0853776	106.152	144.013	396.301	345.892
264	FIBIN	1.22544	1.22551	5.7031	0.000546091	0.0856139	30.3129	27.5549	62.7229	72.5863
84	C22H10orf90	-9.96873	-1.44269e+08	-0.404363	0.000551819	0.0857725	2.67356	2.27653	0	0
39	AOX1	1.40746	1.40753	7.94872	0.000557232	0.0858799	25.6813	37.4593	90.9908	76.6789
991	WFDC1	1.9089	1.90931	4.83833	0.000568474	0.0868762	5.42244	7.39134	18.6986	29.6521
916	SYN3	-3.62388	-3.63475	0.692129	0.000615259	0.0932425	4.33042	3.13393	0.302478	0.297638
425	LOC101104661	2.34377	2.34754	3.42433	0.000623	0.0936353	0.640149	0.857396	3.05228	4.65059
202	DNAJB1	1.06295	1.06298	6.78896	0.000638685	0.0952059	68.1194	74.0612	143.457	153.655
879	SLC6A15	2.18908	2.18993	2.79176	0.000654076	0.0967076	3.87855	2.66088	13.2265	16.5561
533	LOC105603989	4.57748	4.64479	-1.09632	0.000666973	0.0969527	0.0376558	0.0591307	1.3474	1.11614
341	IFI44	2.32183	2.32531	2.69899	0.00067062	0.0969527	0.602493	1.00522	3.60223	4.53897
345	IGDCC3	-3.01775	-3.02579	0.866606	0.000671728	0.0969527	4.48104	1.92175	0.27498	0.520866
198	DIO2	-2.9241	-2.92775	1.30638	0.000692129	0.0978456	7.98304	4.84872	0.934931	0.744094
70	BHLHE40	2.31613	2.31792	3.08327	0.000693908	0.0978456	1.05436	2.06958	9.5418	6.13877
625	LOC106991447	-3.78003	-3.79311	0.566181	0.000694999	0.0978456	3.01247	3.93219	0.27498	0.223228
186	CYM	4.29319	4.39202	1.29911	0.000699435	0.0978456	0	0.0591307	0.769943	0.595275
288	GINS1	-1.16776	-1.16783	5.2354	0.000725611	0.100733	65.2952	59.8699	28.5704	27.1222
434	LOC101105560	-2.56017	-2.56211	3.46228	0.000737274	0.100888	11.711	6.29742	1.75987	1.26496
805	RGS6	2.48953	2.49194	2.05512	0.000740165	0.100888	1.31795	1.12348	7.12198	6.58523
20	ADGRD1	-1.70371	-1.70404	3.86242	0.00074337	0.100888	27.2252	22.0262	8.24939	6.84566
366	ITGB3	2.05326	2.05433	2.89862	0.000750411	0.101089	2.8995	2.18784	11.6591	9.41279
820	RUNX3	3.99596	4.09362	1.30843	0.000767608	0.102645	0	0.0591307	0.659951	0.446456
764	PLN	1.50247	1.50286	4.01327	0.000782166	0.103828	7.38054	4.55307	18.5886	15.1051
381	KIAA1024	-2.17979	-2.18085	2.30484	0.000810612	0.106825	10.0918	13.8366	2.52981	2.75315
838	SEMA3C	-1.00069	-1.00071	6.4761	0.000826499	0.108135	135.561	124.027	62.6954	67.0429
896	SPARCL1	1.20882	1.20883	9.34815	0.000840102	0.109129	287.804	332.699	747.835	686.501
843	SERPINE1	2.28395	2.28539	6.08355	0.000847785	0.109346	2.18404	1.77392	9.29432	9.89645
246	FAM19A2	1.72391	1.72499	2.57896	0.000854824	0.109478	2.67356	1.95131	7.69943	7.55255
368	IVNS1ABP	-0.933324	-0.933338	7.3289	0.000860938	0.10949	227.215	223.869	122.338	113.846
82	C1H3orf52	1.12191	1.12199	5.68414	0.000904492	0.11423	23.4596	24.4801	51.3112	53.0539
846	SERPINI1	-2.31847	-2.31924	3.31344	0.000958064	0.120161	21.3132	15.5809	4.31718	3.05078
720	NTN4	1.33522	1.33548	5.15091	0.000970934	0.120941	6.85336	9.07657	22.1084	18.1559

## Sheet: Table S1c (WT Prox 120v100)
Table S1c: WT Proximal Lung d120vd100 DEGs p<0.001
Column1	Row.names	logFC	unshrunk.logFC	logCPM	PValue	FDR	WT_proxlung_d100_1	WT_proxlung_d100_2	WT_proxlung_d120_1	WT_proxlung_d120_2
183	COL2A1	-4.90767	-4.90958	7.19557	1.29004e-08	0.000212189	42.3194	66.0755	1.5863	2.00757
925	TFF2	6.34051	6.34846	5.50874	2.33354e-08	0.000212189	0.54996	0.297638	43.3882	28.106
824	SCG5	-2.46216	-2.46317	4.14444	1.30422e-07	0.00079062	15.0414	16.8537	2.87884	2.90283
840	SFTPA1	3.70603	3.70611	10.1997	3.4353e-07	0.00129638	41.1095	36.1258	556.615	451.757
334	HIGD1B	3.31652	3.31875	3.1304	3.56421e-07	0.00129638	1.62238	1.22775	15.7161	12.8593
833	SEMA6D	2.4292	2.4295	5.11318	5.43656e-07	0.0016149	9.21182	10.4173	62.1007	43.5425
738	P2RY14	2.5486	2.5492	4.05834	6.2465e-07	0.0016149	4.94964	4.94822	32.5191	25.4202
891	SPOCK2	2.23952	2.23954	8.08706	7.5934e-07	0.0016149	107.132	112.321	585.756	450.563
690	MYO16	-5.09264	-5.13292	2.27417	7.99194e-07	0.0016149	2.6948	3.27401	0.117504	0.0542586
45	AQP5	3.77506	3.77585	5.86311	1.4015e-06	0.00254877	3.62973	4.83661	70.4728	44.7905
4	ABHD3	2.04472	2.04523	4.47001	1.71137e-06	0.00282937	5.4721	5.13425	21.18	22.6258
347	HSD17B13	6.75798	6.7657	4.80676	2.95091e-06	0.00447211	0.632453	0.223228	64.7151	33.2334
839	SERTM1	-2.52427	-2.52439	7.30224	3.2347e-06	0.0045251	137.875	147.851	18.9181	30.7104
260	ETV5	-1.40516	-1.4052	7.68993	6.46663e-06	0.00809158	163.338	157.562	60.3675	60.7968
868	SLCO1B3	4.06585	4.0739	2.489	6.67402e-06	0.00809158	0.329976	0.520866	7.34398	6.78232
386	KIAA0040	1.32034	1.32039	5.90467	8.25898e-06	0.00879691	39.1296	40.9624	102.786	97.2043
904	STK32B	-8.28997	-1.44269e+08	1.68206	8.54889e-06	0.00879691	0.934931	0.595275	0	0
425	LOC101103227	2.92116	2.92303	3.26121	8.98848e-06	0.00879691	1.4024	1.93464	12.1029	13.0763
401	KLF9	1.53268	1.53281	6.18955	9.31054e-06	0.00879691	19.0836	18.6395	49.8803	59.2775
852	SLC1A1	2.49894	2.49906	6.46884	9.67437e-06	0.00879691	28.1579	22.9181	183.482	105.614
909	SUSD4	-1.46943	-1.46956	5.12002	1.42024e-05	0.0114777	49.3039	45.6502	16.2743	18.0139
346	HS6ST2	-2.93651	-2.93815	5.2465	1.43347e-05	0.0114777	14.9039	13.8401	1.29254	2.44164
288	FGFR2	-1.31184	-1.31186	7.79413	1.45159e-05	0.0114777	314.632	299.126	113.362	133.856
296	FOXP2	-1.42714	-1.4272	6.29718	1.64426e-05	0.0124594	89.1209	87.0962	29.0528	36.4618
930	TGM2	1.3022	1.30223	6.97767	1.76279e-05	0.0128233	62.6404	63.5456	138.919	172.244
974	UCHL1	-2.46447	-2.46467	6.57713	1.89926e-05	0.0132846	73.7221	83.1525	13.5129	14.894
157	CFI	-1.61045	-1.61048	7.42226	2.36261e-05	0.0153932	286.639	230.223	89.5084	79.7873
949	TMOD1	1.45603	1.45609	6.26319	2.37001e-05	0.0153932	36.1598	34.4887	92.916	100.948
641	LUZP2	2.14329	2.14368	4.23942	2.80951e-05	0.0176185	6.57202	7.73858	30.8447	32.311
755	PHGDH	-1.51295	-1.5132	5.06614	3.15289e-05	0.0191128	26.783	27.3082	8.57776	10.3634
823	SCEL	3.83278	3.83478	4.94343	3.50826e-05	0.020155	2.03485	1.19055	26.7321	20.0757
740	PALM3	-2.06381	-2.06501	2.95476	3.72454e-05	0.020155	9.59679	9.26397	2.58508	1.92618
703	NEBL	1.78259	1.78264	6.7371	3.74863e-05	0.020155	53.0436	51.2681	171.643	187.274
227	DPP4	2.0821	2.08221	6.15284	3.77733e-05	0.020155	28.6529	24.183	136.921	87.0308
838	SERPINE1	3.04171	3.04203	6.08355	3.87895e-05	0.020155	9.29432	9.89645	108.426	49.5652
42	APOA4	-10.827	-1.44269e+08	-0.207239	4.47274e-05	0.0225705	4.72965	4.24133	0	0
881	SOX5	-1.23351	-1.23364	5.1055	4.59205e-05	0.0225705	38.6347	34.8236	14.7467	16.4946
342	HPSE2	-2.51605	-2.51882	3.08611	4.76573e-05	0.0227711	6.62701	5.50629	1.11628	1.00378
674	MND1	-1.59636	-1.59684	3.92193	4.88328e-05	0.0227711	15.5639	14.7331	5.46392	4.55772
128	CCRL2	2.07999	2.08088	3.28835	5.08799e-05	0.0231326	3.51974	2.52992	13.6598	12.0183
319	GPRC5A	1.29174	1.29175	7.5134	5.72094e-05	0.0253759	100.67	119.241	297.872	240.42
877	SNAP91	2.535	2.53709	1.83939	6.09954e-05	0.0262365	1.20991	1.63701	8.54839	7.92176
430	LOC101104482	3.36648	3.36672	5.94575	6.2035e-05	0.0262365	14.8489	12.0915	189.298	89.1469
947	TMEM229B	1.28426	1.2843	7.06024	7.22198e-05	0.0298498	64.5378	62.9875	164.241	146.39
228	DTNA	1.60146	1.60161	5.44745	7.47528e-05	0.0302101	15.8938	15.4772	50.7909	44.4378
728	NTN4	1.71087	1.71099	5.15091	7.83931e-05	0.0307086	22.1084	18.1559	79.1387	52.8207
38	AOX1	1.71168	1.71171	7.94872	8.24802e-05	0.0307086	90.9908	76.6789	325.397	223.979
124	CCNB1	-1.21335	-1.21349	5.16085	8.38444e-05	0.0307086	32.2276	32.4053	13.9536	13.9173
43	APOB	-12.0874	-1.44269e+08	1.07657	8.535e-05	0.0307086	11.8241	9.67322	0	0
9	ACSL6	2.36322	2.36481	3.74918	8.69124e-05	0.0307086	1.56738	2.08346	11.6622	7.05362
395	KIF22	-1.31415	-1.31436	4.74721	8.74712e-05	0.0307086	25.0232	26.3781	10.9572	9.71229
817	RRM2	-1.42609	-1.42619	6.18957	8.78064e-05	0.0307086	72.0172	57.0348	25.2633	22.7886
431	LOC101104661	2.69694	2.69772	3.42433	9.50459e-05	0.0323084	3.05228	4.65059	18.5362	31.253
816	ROS1	-3.09896	-3.11135	1.85071	9.5934e-05	0.0323084	2.30983	2.04626	0.176255	0.325552
972	UBE2C	-1.56016	-1.56032	5.47767	9.82158e-05	0.0324755	39.9546	47.2128	15.6867	13.8631
409	LECT1	-2.37847	-2.37874	5.91433	0.000106323	0.0342496	49.7988	59.7135	7.3146	13.7003
338	HMGB3	-1.53307	-1.53322	5.51951	0.000107348	0.0342496	50.9812	40.7391	14.7173	16.9829
503	LOC101121750	-2.4758	-2.47823	2.46018	0.000109344	0.0342849	7.42445	5.98996	1.38067	1.03091
671	MKI67	-1.26976	-1.2698	6.95558	0.000120002	0.0369891	132.815	108.973	50.7616	49.5381
358	IGSF10	2.107	2.10739	3.44943	0.00012718	0.037612	8.41438	5.61791	24.1176	36.4618
795	QRFPR	-2.77669	-2.78179	2.19287	0.000127281	0.037612	5.03213	3.1624	0.763774	0.434069
882	SOX9	-2.01453	-2.01484	5.63065	0.000128536	0.037612	31.7327	37.4279	8.69527	8.41008
945	TMEM165	1.5723	1.57235	6.03764	0.000130296	0.037612	44.4367	42.897	158.747	101.03
250	EPAS1	1.3441	1.34412	8.61774	0.000132996	0.0377917	131.165	133.007	373.985	296.686
12	ADAMTS15	-1.35587	-1.35591	6.25447	0.000153058	0.0421509	120.166	146.921	51.966	52.3595
14	ADAMTS2	1.13328	1.13334	5.4328	0.000156006	0.0421509	28.6804	28.0151	65.6258	58.7621
695	NAPSA	3.27133	3.27297	5.69892	0.000157722	0.0421509	1.95236	1.93464	25.087	12.5337
125	CCNB2	-1.34016	-1.34039	4.50026	0.000159477	0.0421509	24.4457	22.2112	9.7528	8.68138
639	LRRTM3	2.82619	2.82894	1.41811	0.000159926	0.0421509	1.04492	1.19055	8.37213	7.48769
115	CAV2	1.35778	1.35779	8.54038	0.000174464	0.0438974	231.808	272.971	675.117	618.494
842	SGOL1	-1.55193	-1.55237	3.92785	0.00017739	0.0438974	14.2165	16.8537	4.64139	5.94132
488	LOC101115527	2.1143	2.11458	4.70991	0.000178701	0.0438974	8.24939	10.8638	30.1103	52.4681
705	NEK2	-1.47438	-1.47467	4.55529	0.000180125	0.0438974	21.7234	21.7647	8.9009	6.7552
292	FNDC5	-1.46906	-1.46931	4.3024	0.000180129	0.0438974	22.1634	27.7919	9.10653	8.92554
978	UNC80	-2.26076	-2.26327	2.35213	0.000184832	0.0438974	6.07705	4.725	1.05753	1.19369
568	LOC105608938	3.7909	3.81144	0.848349	0.000187095	0.0438974	0.109992	0.223228	3.1726	1.38359
942	TMEM132C	-1.44743	-1.44798	3.99221	0.000188222	0.0438974	10.6417	12.1287	4.05387	4.28643
341	HPRT1	-1.34585	-1.34588	6.77514	0.000188277	0.0438974	171.807	165.635	60.3381	72.4081
168	CLCA4	-9.19933	-1.44269e+08	-1.60289	0.000193016	0.043968	1.70487	1.19055	0	0
81	BRCA1	-1.31023	-1.31048	4.68432	0.000193415	0.043968	22.3559	19.3464	8.1665	8.65425
322	GRIA1	2.24519	2.2468	2.37824	0.000202722	0.0454812	1.97985	1.48819	9.10653	7.4063
977	UHRF1	-1.52449	-1.5246	6.24027	0.000205073	0.0454812	61.1555	66.1499	22.6488	21.5949
262	EXO5	1.09697	1.09703	5.23043	0.000208158	0.0456092	30.5228	27.9407	57.8118	67.2807
307	GEM	1.56526	1.56548	4.35895	0.000213608	0.0457102	10.5592	10.3429	30.3747	31.4971
244	EMCN	1.33606	1.33608	6.96988	0.000214131	0.0457102	107.765	88.4728	265.206	230.382
782	PROM2	-2.43529	-2.43927	2.35111	0.000216159	0.0457102	3.71223	4.16693	0.470014	0.976655
103	C5H19orf57	2.64368	2.64483	3.6394	0.000230887	0.0482634	3.35475	1.74862	19.77	12.4252
761	PLD5	-2.5541	-2.55747	1.29836	0.000235204	0.048607	6.10455	4.20413	0.940029	0.813879
636	LRRFIP1	1.02226	1.02227	7.73806	0.000251213	0.0512682	125.556	123.668	263.002	243.214
80	BMP2	1.43048	1.43055	5.01614	0.000253719	0.0512682	24.4732	33.5958	80.1668	76.2062
682	MUC15	1.86469	1.86491	5.62301	0.000270935	0.0541452	11.3292	11.6451	40.6856	42.9728
820	S100G	2.98595	2.98743	2.73969	0.000275507	0.0544605	2.80479	1.33937	14.688	18.4208
184	COL4A3	2.43488	2.43502	7.18367	0.000280963	0.0549418	22.2184	19.6813	141.122	85.6743
266	FABP2	-10.3611	-1.44269e+08	-0.57544	0.000288892	0.0553993	4.61966	1.86023	0	0
613	LOC106990166	-1.53767	-1.53805	4.0088	0.000290906	0.0553993	15.1514	20.2394	7.13834	5.04605
445	LOC101107119	3.48746	3.49388	2.51532	0.000292441	0.0553993	0.522462	0.483661	2.96697	8.38295
428	LOC101103869	-1.16212	-1.16225	5.01509	0.000301926	0.0556964	37.7547	31.996	16.098	15.0839
204	CSF2RB	1.30734	1.3074	5.09753	0.000302819	0.0556964	30.8252	31.438	71.1484	82.9343
876	SNAP25	-2.08901	-2.09204	2.09546	0.000305393	0.0556964	3.95971	3.68326	0.705022	1.08517
326	GSTA1-1	1.40907	1.40908	7.87963	0.000307489	0.0556964	122.833	107.112	240.177	370.559
277	FBN3	-1.39238	-1.39243	6.38121	0.000309322	0.0556964	91.9807	118.311	37.748	42.3217
149	CENPA	-1.60514	-1.60539	4.74136	0.000315847	0.0563137	25.8481	32.2193	10.3697	8.7085
268	FAM162B	1.5646	1.56475	5.34952	0.000322297	0.0563949	12.8966	19.3464	50.8203	44.3293
497	LOC101119795	-8.69619	-1.44269e+08	-0.804642	0.000325009	0.0563949	1.2924	0.744094	0	0
769	PLXNA2	1.15676	1.15687	5.30465	0.000325606	0.0563949	15.9213	20.1649	41.9194	38.4422
463	LOC101110341	-1.8858	-1.88624	4.8035	0.000331527	0.0568787	23.7308	20.0161	4.58264	7.24352
418	LOC101102327	1.7822	1.78249	3.90425	0.00034486	0.0586132	9.62429	7.9246	32.1666	28.2687
604	LOC105615810	2.24568	2.24691	2.02922	0.000348723	0.058721	2.39232	2.15787	9.45904	12.1539
135	CDC20	-1.21667	-1.21683	4.9001	0.000354926	0.0591931	25.7106	33.0006	12.5435	12.6965
835	SEPT3	-1.62117	-1.62281	2.77385	0.00036113	0.0591931	4.61966	4.39015	1.35129	1.5735
538	LOC105603904	2.18312	2.18682	2.82556	0.000370683	0.0591931	0.879935	0.595275	3.52511	3.25552
220	DLGAP5	-1.71753	-1.71776	5.02701	0.000375867	0.0591931	36.5723	32.6285	10.5459	10.499
813	RGS7BP	1.79341	1.79391	2.8221	0.000376134	0.0591931	5.4171	4.61338	20.2987	14.5142
106	C7H15orf62	-1.57768	-1.57817	3.29049	0.000377443	0.0591931	13.5015	15.3283	5.66955	3.98801
398	KIF4A	-1.2978	-1.29804	4.56774	0.000377863	0.0591931	24.0882	20.0533	9.28279	8.68138
179	CLSTN3	-2.72913	-2.74695	2.11596	0.000384037	0.0591931	1.3199	0.930117	0.117504	0.217034
553	LOC105605995	1.72239	1.72359	2.83151	0.000385536	0.0591931	2.03485	2.08346	6.81521	6.78232
956	TOX	-1.34538	-1.34568	3.86313	0.000386491	0.0591931	16.8563	19.0488	6.16894	7.94888
766	PLK1	-1.28972	-1.28995	4.51686	0.00038733	0.0591931	20.5685	24.7411	10.6341	7.89463
399	KIFC1	-1.29073	-1.2909	4.98207	0.000391025	0.0592598	27.828	31.8472	13.4542	10.9331
722	NPR3	1.56744	1.56783	3.32134	0.00041157	0.0618579	6.54452	5.5435	18.8593	17.0101
235	ECT2	-1.27063	-1.27077	5.1829	0.000416449	0.0620782	39.8446	34.7492	15.9805	14.9482
723	NPY1R	-2.3853	-2.38838	2.31275	0.000422979	0.0621368	5.27961	4.53897	1.17504	0.705362
140	CDCA8	-1.29835	-1.29861	4.55991	0.000423675	0.0621368	18.9461	20.7602	8.87152	7.27065
862	SLC6A2	3.27802	3.2909	1.43962	0.000429705	0.0625169	0.384972	0.0744094	2.76134	1.95331
903	STK32A	2.13547	2.1364	2.81605	0.000436213	0.0627032	2.6948	3.23681	9.81155	16.2233
422	LOC101102928	4.23405	4.23883	1.86558	0.000437881	0.0627032	0.604955	0.818503	21.3857	5.34447
961	TRIM71	-2.56663	-2.57282	1.79708	0.000446235	0.0634003	3.54724	2.12067	0.411263	0.542586
898	ST6GALNAC5	2.15858	2.15905	3.68452	0.000459518	0.0644278	6.10455	5.5807	35.2511	16.9829
602	LOC105615749	1.7963	1.79693	3.39283	0.000460553	0.0644278	4.83964	3.12519	12.6316	15.1381
654	MCTP1	2.35317	2.35507	2.65633	0.000471757	0.0654125	1.59488	1.41378	10.8691	4.55772
556	LOC105606262	1.19073	1.19095	4.5027	0.000474786	0.0654125	9.62429	8.7059	20.7981	21.0795
76	BCL11A	-1.73916	-1.74036	2.53202	0.000482995	0.0656907	6.24204	7.66417	2.26194	1.89905
92	C1QTNF1	2.69664	2.69859	2.10635	0.000484029	0.0656907	1.15492	1.97185	10.6341	9.54951
689	MYL6B	-1.50023	-1.50062	3.83954	0.000496306	0.0661636	16.0588	17.5606	5.19954	6.67381
48	ARHGAP11A	-1.25558	-1.25575	4.89871	0.000496527	0.0661636	27.9929	29.1313	12.7198	11.2044
138	CDCA3	-1.36633	-1.36659	4.34378	0.000498428	0.0661636	23.0433	19.4208	7.10897	9.35961
65	AURKA	-1.37198	-1.37239	3.78208	0.000505652	0.0661776	15.0964	12.6868	5.22891	5.50725
850	SLC16A7	-1.10101	-1.10116	4.73218	0.000505811	0.0661776	29.5053	26.1177	12.0147	13.9173
758	PKHD1L1	2.70246	2.70411	2.6867	0.000513845	0.0667178	2.47482	1.11614	12.1322	11.4757
971	TYMS	-1.1483	-1.14842	5.42984	0.000517278	0.0667178	34.5375	38.5813	16.8618	16.1148
408	LAPTM5	1.20065	1.20067	7.62613	0.000523238	0.0670113	88.2135	81.4783	207.511	182.58
397	KIF2C	-1.70639	-1.70684	4.18622	0.000530795	0.0675037	17.8737	18.4535	6.55083	4.58485
182	COL25A1	-1.23283	-1.23288	5.55921	0.000536958	0.0678133	94.1806	89.5517	41.8313	36.3533
405	KNSTRN	-1.2189	-1.21902	5.1074	0.000550916	0.0690962	40.862	34.7864	14.923	17.5798
711	NLRC3	2.57734	2.58336	0.960701	0.000556373	0.0693027	0.467466	0.520866	3.52511	2.38738
109	CALCRL	1.07344	1.07345	7.68547	0.000595626	0.0733648	155.199	149.712	359.972	281.738
545	LOC105605337	2.61642	2.62259	1.06089	0.000597052	0.0733648	0.577458	0.372047	2.29132	3.6082
969	TTC22	2.70971	2.71323	1.51723	0.000605875	0.0739492	1.15492	0.520866	5.25829	5.85993
107	CA4	2.20216	2.22405	3.63961	0.000610817	0.0740554	0.109992	0.148819	0.64627	0.542586
611	LOC105616898	1.31556	1.31558	7.80163	0.000625315	0.0753111	96.4079	114.33	302.924	221.511
27	AIF1L	-2.11023	-2.11063	5.67785	0.000631	0.0754958	32.9976	26.4153	5.64017	8.11166
22	ADM	1.53441	1.53463	5.63038	0.000658482	0.078269	8.1944	13.4681	31.6966	30.7646
943	TMEM155	2.25461	2.25601	1.64141	0.000670171	0.0789994	1.64988	2.3811	8.40151	10.7975
269	FAM49A	1.4575	1.45777	4.38585	0.000673315	0.0789994	7.69943	8.96633	26.9377	18.8006
810	RGCC	1.19435	1.19441	6.25931	0.000682442	0.0795569	27.388	37.3907	79.3737	68.6914
254	EPHA7	-1.17574	-1.17582	5.91879	0.000691957	0.0801525	59.3406	56.1791	24.4114	26.7224
970	TTK	-1.19995	-1.2002	4.28404	0.00071337	0.0814954	19.1111	17.5978	8.19588	7.78611
952	TNFSF10	1.85549	1.85568	4.755	0.000713661	0.0814954	14.9314	13.2449	63.1582	38.9034
753	PDZD2	1.2309	1.23093	6.56968	0.000716995	0.0814954	61.3205	59.5647	162.919	120.861
434	LOC101105437	4.38256	4.38265	7.62859	0.000734887	0.0830103	35.5549	40.3671	1275.03	308.026
127	CCNF	-1.26119	-1.26139	4.74117	0.000742526	0.0833555	23.0983	27.6803	12.7198	8.46434
348	HSPB8	-2.02235	-2.02323	3.2252	0.000777072	0.0862445	11.7141	13.1333	4.11263	2.00757
289	FHL5	2.79022	2.79284	1.37227	0.000777747	0.0862445	0.934931	1.41378	7.84337	8.35582
698	NCAPG	-1.04254	-1.04262	5.72207	0.000783019	0.0863029	46.5816	43.1202	21.415	22.1375
847	SKA1	-1.6632	-1.66409	3.19384	0.000822455	0.0901035	8.99184	8.40826	3.02572	2.46877
790	PTHLH	-3.17031	-3.18622	3.08994	0.000829843	0.0902627	1.70487	1.93464	0.352511	0.0542586
160	CHN1	2.098	2.09817	5.46663	0.000833835	0.0902627	18.4786	13.6913	74.6148	63.4012
114	CAV1	1.36828	1.36829	7.87751	0.000841533	0.0905131	175.767	139.034	446.396	366.49
749	PDE6A	2.97003	2.97382	1.53141	0.000846103	0.0905131	1.01743	0.595275	8.93027	3.85236
79	BIRC5	-1.14914	-1.14925	5.55929	0.00087667	0.0932347	42.9518	38.9161	18.0368	18.882
185	COL4A4	1.40291	1.40295	7.35488	0.000881845	0.0932398	63.4653	56.2535	193.352	123.357
955	TOP2A	-1.22723	-1.22725	7.83392	0.000913403	0.0960182	223.834	193.241	93.4448	84.7248
727	NT5E	1.60535	1.60552	4.99187	0.000921518	0.0963145	12.5116	14.547	49.6159	32.6637
702	NDUFA4L2	1.37126	1.37138	4.78025	0.000933617	0.0970214	20.6235	17.5234	51.6135	47.1507
672	MLPH	3.77461	3.79224	2.18687	0.000951183	0.0982853	0.329976	0	2.76134	2.2246
371	ISM1	1.15734	1.15744	5.0297	0.000961327	0.0987723	20.156	19.0488	51.0259	36.4618
6	ACE	1.30196	1.30239	3.94586	0.000984812	0.100617	4.31718	5.50629	13.2192	10.9602
885	SPAG5	-1.17354	-1.1737	5.00852	0.000999241	0.101521	28.7629	28.0151	13.1017	12.0725

## Sheet: Table S1d (WT Prox termv120)
Table S1d: WT Proximal Lung termvd120 DEGs p<0.001
Column1	Row.names	logFC	unshrunk.logFC	logCPM	PValue	FDR	WT_proxlung_d120_1	WT_proxlung_d120_2	WT_proxlung_term_1	WT_proxlung_term_2
493	CA4	6.63942	6.64536	3.63961	1.92172e-09	3.49485e-05	0.64627	0.542586	65.9545	52.8693
4103	SCNN1B	3.65478	3.65495	5.85296	6.12761e-09	4.62765e-05	21.65	17.5527	252.003	241.666
3184	MARCO	13.1473	13.2684	5.80614	9.80887e-09	4.62765e-05	0	0.0542586	250.899	305.383
137	ALAS1	2.99499	2.99504	7.1907	1.0642e-08	4.62765e-05	66.5658	62.3703	579.389	448.525
4587	TLCD2	3.27485	3.27498	6.03873	1.35756e-08	4.62765e-05	26.5264	25.2574	204.888	296.339
1563	IGDCC4	-2.47245	-2.47306	5.13799	1.55599e-08	4.62765e-05	27.5546	26.2069	5.06487	4.61803
455	C25H10orf10	-3.64458	-3.64515	5.05515	1.78124e-08	4.62765e-05	78.1399	67.3892	5.14187	6.48862
4420	SQRDL	2.51702	2.51713	5.35024	2.24834e-08	4.87228e-05	27.9952	23.5482	150.013	144.996
4114	SDS	6.69588	6.7017	3.72595	2.41122e-08	4.87228e-05	0.528766	0.678232	76.4693	49.4538
1455	HCK	5.17866	5.18116	3.52539	3.12468e-08	5.68255e-05	1.52755	1.24795	43.8043	56.7942
789	COL8A2	-4.41164	-4.41365	4.00692	3.79878e-08	5.86158e-05	40.3919	31.5242	1.37744	1.99586
3384	NCAM1	-2.31258	-2.3132	5.76164	4.07186e-08	5.86158e-05	22.1788	23.6839	4.97076	4.25894
943	DLK1	-3.78671	-3.78735	6.08143	4.19007e-08	5.86158e-05	53.6992	87.6005	5.52687	4.70988
3789	POR	3.11151	3.11155	7.66131	5.42195e-08	6.67046e-05	103.873	75.0939	830.091	716.554
3639	PDK4	4.80241	4.80295	5.35955	6.18016e-08	6.67046e-05	6.28644	6.32113	132.037	219.903
806	CPT1A	2.79705	2.79715	6.22468	6.20671e-08	6.67046e-05	29.5522	37.1671	219.945	243.895
1752	KLF9	2.35107	2.35112	6.18955	6.23544e-08	6.67046e-05	49.8803	59.2775	300.547	256.455
3134	LUZP2	-4.0546	-4.05636	4.23942	8.88647e-08	8.72932e-05	30.8447	32.311	1.95066	1.84554
1649	ITGB2	4.61762	4.61859	4.30073	9.12004e-08	8.72932e-05	4.20075	2.82145	65.6722	106.599
3889	PTPRE	4.06236	4.06291	4.62131	1.10384e-07	0.000100372	7.4321	4.82902	109.451	95.2499
2121	LOC101113636	-3.62179	-3.62239	6.9908	1.17446e-07	0.000101708	56.1667	77.5084	6.75031	4.10862
1527	HSD17B11	2.28342	2.28346	6.96522	1.24e-07	0.000102503	66.8302	83.0157	378.342	351.246
25	ABI3BP	-2.35174	-2.35178	8.26364	1.36714e-07	0.00010717	433.06	418.686	95.7962	71.0658
4329	SLITRK4	-5.0798	-5.09111	3.53595	1.43322e-07	0.00010717	13.0429	7.75898	0.393554	0.217122
656	CDR1	-8.65046	-8.68246	6.37547	1.47326e-07	0.00010717	32.4604	57.8939	0.171111	0.0501052
4812	UCP2	2.71987	2.71991	7.01257	1.5719e-07	0.000109948	73.6454	61.5835	484.85	406.002
1185	FBN3	-3.02599	-3.02663	6.38121	1.66396e-07	0.000112077	37.748	42.3217	4.38898	5.43641
4330	SLITRK5	-2.87756	-2.87952	4.63287	1.73934e-07	0.00011297	12.6904	10.3634	1.37744	1.75368
818	CRISPLD1	-2.41636	-2.41698	4.98332	1.98058e-07	0.000124203	21.8557	27.9703	5.07343	4.25894
2287	LOC101120716	2.13617	2.13627	5.22725	2.32123e-07	0.000140713	28.8178	25.0946	123.696	113.288
1652	ITGB6	1.90729	1.90737	5.25205	2.47935e-07	0.000142201	32.7835	28.947	120.804	110.741
764	COL11A1	-2.69912	-2.70042	4.8999	2.56618e-07	0.000142201	14.6292	15.6807	2.24155	2.42175
3469	NPTX2	4.52617	4.52714	4.1625	2.6237e-07	0.000142201	2.23257	4.7205	79.3525	81.3374
3727	PLAUR	5.30804	5.31019	3.79681	2.65855e-07	0.000142201	2.11507	1.13943	70.7627	57.98
2527	LOC105605070	-4.1907	-4.1942	3.05281	2.76714e-07	0.00014378	19.535	15.6536	0.735775	1.18582
1565	IGF2	-3.4578	-3.45782	10.5233	3.11673e-07	0.000154365	1548.93	1964.41	193.757	125.998
3031	LOC106991688	-2.44452	-2.44453	9.92746	3.14061e-07	0.000154365	1390.21	1486.71	273.007	255.503
4547	TFPI	-2.99969	-2.99989	6.16588	3.30592e-07	0.000158214	112.774	135.457	15.7507	15.2821
3763	PLVAP	-1.99498	-1.99505	6.9766	3.40419e-07	0.00015874	161.744	153.552	41.3317	37.7626
767	COL15A1	-2.09992	-2.09994	8.41875	3.64554e-07	0.000165744	609.873	643.724	159.338	133.088
4560	THBS2	-2.21358	-2.21367	6.78665	4.31417e-07	0.000187083	152.96	144.355	37.2251	26.8731
1769	KRT7	1.62271	1.62274	6.8462	4.32062e-07	0.000187083	82.3994	81.5507	242.036	262.86
2114	LOC101113398	3.05691	3.05723	4.40712	4.43272e-07	0.000187473	10.3109	9.49525	68.5383	96.3021
1218	FGF10	-3.10194	-3.1022	5.96757	5.35922e-07	0.000219172	78.7862	132.499	13.5862	11.0231
476	C5AR1	3.22191	3.22296	2.93039	5.42325e-07	0.000219172	3.34885	2.71293	25.4185	31.1571
1044	EMILIN2	2.84315	2.84377	3.89186	5.56241e-07	0.000219909	5.37579	4.53059	39.5265	31.5662
2136	LOC101114226	-3.10988	-3.11004	7.61555	5.85451e-07	0.000226532	168.265	193.785	26.1371	15.7998
3819	PRDX6	2.10951	2.10951	10.1778	6.06022e-07	0.000229607	876.694	873.102	4092.51	3458.64
290	ATP1A1	1.55912	1.55913	8.18853	6.23225e-07	0.000231305	207.923	207.078	615.895	607.016
609	CD5L	11.267	11.4998	3.08484	6.42903e-07	0.000233837	0.0293759	0	37.5331	44.2846
4161	SFTPA1	3.40335	3.40336	10.1997	6.65239e-07	0.000237216	556.615	451.757	4781.87	5887.28
4027	ROBO2	-1.82543	-1.82546	7.61431	7.40182e-07	0.000258862	279.247	286.594	89.8501	69.8048
3462	NPC1	2.0463	2.04634	6.50784	7.58013e-07	0.000258862	76.9061	66.3311	330.363	261.248
4381	SOX12	-2.10582	-2.10598	6.72834	7.82164e-07	0.000258862	82.4288	69.8308	19.9857	15.3823
4679	TNFRSF1B	2.65073	2.65092	4.96985	7.84533e-07	0.000258862	16.6855	14.7583	75.3827	122.073
1178	FAT3	-2.35184	-2.35333	4.66332	7.97111e-07	0.000258862	11.0747	8.68138	2.02766	1.83719
3804	PPP1R3C	-2.59232	-2.59244	7.02082	8.36112e-07	0.000266764	161.832	144.789	31.4587	19.3823
623	CD9	1.63773	1.63774	7.58453	9.74207e-07	0.000301476	161.509	142.564	492.191	453.994
1585	IL10RA	3.52908	3.53078	2.65727	9.94395e-07	0.000301476	2.23257	1.60063	23.9726	20.2926
3581	PAK3	-1.96334	-1.96374	4.90003	1.00427e-06	0.000301476	26.5558	24.959	7.5032	5.70364
376	BMP5	-2.23115	-2.23124	6.70424	1.02356e-06	0.000301476	132.074	147.041	33.0671	26.3804
4731	TRIM10	-4.77962	-4.78863	2.00553	1.0278e-06	0.000301476	13.8654	7.16213	0.376443	0.38414
4157	SFRP2	-4.16601	-4.16974	3.32622	1.07659e-06	0.000310775	19.77	12.6694	0.983885	0.818384
1571	IGFBP7	1.59233	1.59237	6.34368	1.11513e-06	0.000316872	58.5462	57.9211	190.763	160.437
2581	LOC105605956	-4.56372	-4.56572	4.69386	1.24714e-06	0.000348931	34.6342	45.8756	1.81377	1.58666
1618	INSIG1	2.41881	2.41889	5.94778	1.31032e-06	0.000354017	40.7738	30.6018	162.059	219.536
931	DHRS3	2.34355	2.34363	5.88522	1.32483e-06	0.000354017	41.1263	33.369	167.817	210.241
3417	NHS	-2.00433	-2.00452	5.64813	1.32788e-06	0.000354017	51.3785	64.5677	13.8086	15.09
3272	MMP16	-2.47283	-2.47297	6.58566	1.34319e-06	0.000354017	105.841	125.988	25.812	15.9501
4813	UCP3	5.81622	5.81932	3.73556	1.38763e-06	0.000360507	1.14566	1.1123	75.0747	52.4016
1001	DZIP1	-1.6874	-1.68748	6.77538	1.51955e-06	0.00038393	100.759	102.332	35.5225	27.5328
2752	LOC105611269	-2.16826	-2.16883	4.55285	1.52001e-06	0.00038393	23.3832	20.3741	5.68942	4.04182
859	CXCL16	2.68606	2.68636	4.16061	1.58724e-06	0.000388006	9.72342	10.1735	57.4161	70.665
1205	FCN1	6.23613	6.24468	2.73253	1.59248e-06	0.000388006	0.49939	0.325552	18.6168	43.7168
2148	LOC101114790	3.96157	3.96274	3.40606	1.60016e-06	0.000388006	3.46636	2.25173	42.4611	46.5978
795	CORO1A	3.03863	3.03894	4.64763	1.65387e-06	0.000395753	11.1041	9.46813	76.7003	92.3355
4398	SPHKAP	-3.62918	-3.62998	4.262	1.68506e-06	0.00039798	53.9342	47.5848	4.15799	4.04182
3219	ME1	1.82135	1.82141	6.28409	1.71342e-06	0.000399491	42.8888	47.9646	180.958	140.169
4122	SELPLG	4.03138	4.03391	2.43782	1.74614e-06	0.000401966	1.29254	1.35646	17.0683	26.3303
681	CFP	4.77876	4.78059	3.73846	1.77611e-06	0.000403754	2.4382	1.32934	43.5391	59.7504
3150	MAG	-2.58956	-2.59013	4.2756	1.96966e-06	0.00044109	30.7272	32.6094	4.72265	5.7955
4606	TMEM100	2.61667	2.61675	6.04915	1.98886e-06	0.00044109	44.6514	28.947	259.643	191.627
1798	LAT2	3.14178	3.14277	3.08885	2.05341e-06	0.000443301	3.907	2.52302	23.9897	32.7521
843	CTNS	2.30737	2.3075	4.95376	2.07053e-06	0.000443301	26.1152	17.5255	94.5642	121.388
3890	PTPRJ	1.96846	1.96856	5.59788	2.07196e-06	0.000443301	33.2829	23.9552	102.752	121.196
3137	LYN	1.61554	1.61559	6.01028	2.3898e-06	0.000501364	59.0749	49.945	180.624	153.422
1061	EPAS1	1.95152	1.95153	8.61774	2.39848e-06	0.000501364	373.985	296.686	1354.53	1239.48
4059	S100A4	4.64439	4.64498	4.98604	2.48136e-06	0.000512796	4.9939	6.56529	94.6754	194.775
3888	PTPRD	-1.31032	-1.31038	6.72425	2.58478e-06	0.000528167	85.9539	86.7052	36.592	33.0277
4030	ROS1	4.72334	4.73683	1.85071	2.69878e-06	0.000545333	0.176255	0.325552	4.85098	8.60139
1646	ITGAL	3.54074	3.54348	1.98453	2.75082e-06	0.000545753	1.32192	1.05804	12.4568	15.2737
4306	SLC6A6	2.72839	2.72869	4.54169	2.76088e-06	0.000545753	10.9866	9.00693	52.3341	80.1516
1548	ICMT	1.69154	1.6916	5.9633	2.98608e-06	0.000583924	41.5963	35.9463	125.484	124.962
4232	SLC16A7	1.70043	1.70062	4.73218	3.05262e-06	0.000585853	12.0147	13.9173	40.3479	43.9589
3849	PRSS8	1.29097	1.29099	6.65492	3.07688e-06	0.000585853	87.6871	84.3992	219.911	201.172
102	ADM	2.65591	2.656	5.63038	3.09259e-06	0.000585853	31.6966	30.7646	216.352	177.322
4372	SOGA3	-3.77528	-3.78655	3.33587	3.36743e-06	0.000629771	4.81765	3.25552	0.376443	0.208771
3183	MARCKSL1	-2.02196	-2.022	8.57431	3.39369e-06	0.000629771	314.939	298.829	83.2196	67.9008
3390	NCKAP1L	3.16494	3.16578	3.25631	3.53069e-06	0.000648577	4.20075	3.36403	24.7854	43.0737
3070	LOX	-1.83968	-1.83987	4.92511	3.58757e-06	0.000650321	50.3797	47.7204	13.4322	13.971
2062	LOC101110922	4.79553	4.80269	1.76665	3.62929e-06	0.000650321	0.470014	0.488327	15.9389	10.8144
1806	LCP1	3.98611	3.98635	5.78869	3.64746e-06	0.000650321	17.0674	11.4757	151.219	300.831
879	CYSTM1	2.68429	2.68445	5.16495	3.83021e-06	0.000672987	19.7406	18.0139	116.116	126.557
635	CDH18	-3.72561	-3.73276	3.46381	3.8486e-06	0.000672987	6.19832	6.0227	0.350777	0.567858
131	AIF1	3.80438	3.80508	4.14962	4.07757e-06	0.000706236	4.72952	4.69337	47.0896	84.6193
3589	PAQR9	-2.90434	-2.9063	3.35035	4.13045e-06	0.000708644	9.81155	13.8088	1.89933	1.25263
2252	LOC101118990	2.05248	2.05249	8.15784	4.19938e-06	0.000713738	204.251	255.694	971.916	936.09
3617	PCOLCE2	-1.87623	-1.87629	6.69339	4.30229e-06	0.000724458	123.408	159.276	39.8003	37.2031
3229	MEOX2	-2.37353	-2.37362	7.30879	4.39372e-06	0.000730052	157.602	207.81	44.0952	26.4221
4331	SLITRK6	-3.04587	-3.0479	5.18961	4.44486e-06	0.000730052	17.1555	8.30157	1.43733	1.63677
4818	UNC5C	-2.41696	-2.41746	4.94305	4.45594e-06	0.000730052	32.5485	29.5981	7.39197	4.24224
3818	PRDX5	1.41419	1.41421	7.29932	4.49641e-06	0.000730105	129.313	147.068	386.273	350.344
606	CD53	3.89868	3.89956	3.80711	4.71566e-06	0.000758929	4.05387	3.47255	36.7631	75.5168
4265	SLC2A3	-1.66104	-1.6611	6.93003	4.76851e-06	0.000760704	153.078	150.839	46.9527	49.1448
3144	MAB21L3	-2.11275	-2.11317	5.04842	4.92155e-06	0.00077829	26.9671	28.8656	7.53742	5.3696
352	BCL2A1	3.11926	3.12039	2.7809	5.16888e-06	0.000805431	2.82009	2.76719	18.8735	29.7124
4597	TM7SF2	1.7815	1.78163	4.75561	5.19689e-06	0.000805431	19.9756	17.417	61.7452	66.7985
828	CSF1R	2.01052	2.01065	5.05888	5.24934e-06	0.000805431	22.5313	21.8391	75.9987	102.791
3650	PEG3	-1.59815	-1.59822	6.90233	5.27034e-06	0.000805431	93.3272	98.5336	34.0424	29.3282
4029	ROR1	-1.83044	-1.83064	5.75356	5.47908e-06	0.000828308	47.2658	43.7596	15.2032	10.3885
1468	HERPUD1	1.29828	1.29831	6.30884	5.51628e-06	0.000828308	69.8559	63.5097	158.662	169.322
20	ABHD3	1.78616	1.78628	4.47001	5.55667e-06	0.000828308	21.18	22.6258	68.8976	82.2059
4305	SLC6A20	2.44812	2.44828	4.79021	5.65583e-06	0.000836235	20.6513	14.3514	96.3267	94.6319
485	C7	3.35341	3.35401	3.81792	5.80581e-06	0.000851487	5.75768	4.99179	37.747	72.1347
1820	LGALS3	2.31563	2.31574	5.4116	6.05756e-06	0.000881302	22.9132	27.5905	101.768	149.714
1302	GAS2	-2.25026	-2.25102	4.08994	6.14767e-06	0.000886189	18.0368	17.0915	4.45743	2.9228
4514	TC2N	1.82996	1.83012	4.64484	6.21037e-06	0.000886189	16.9499	14.1886	50.1525	60.5437
1471	HFM1	-2.0288	-2.02965	4.08026	6.25784e-06	0.000886189	11.486	14.5142	3.02866	3.34034
1553	IFI16	3.00346	3.00444	2.80912	6.33646e-06	0.000886189	2.93759	3.47255	20.7643	30.6894
51	ACSS1	2.03094	2.03106	5.24081	6.34555e-06	0.000886189	20.4163	23.6296	75.0405	105.004
1577	IGSF5	1.73949	1.73968	4.30428	6.41034e-06	0.000886189	14.2767	11.747	44.3433	42.5476
4662	TMEM97	1.32604	1.32608	5.98353	6.43225e-06	0.000886189	55.1386	53.4718	126.331	145.973
4429	SRXN1	2.4358	2.4362	4.12805	6.54297e-06	0.000894665	6.63895	7.8675	33.9141	44.6186
276	ASXL3	-1.97259	-1.97303	5.12976	6.60715e-06	0.000896699	20.3869	26.2883	5.20176	6.68904
100	ADIPOR2	2.42705	2.42724	4.73393	6.83791e-06	0.000921142	16.6561	13.3205	65.2958	95.8929
3628	PDE3A	-2.53107	-2.53188	3.72801	6.95036e-06	0.000929407	19.8875	22.029	4.20076	3.04806
3649	PEG10	-3.75746	-3.75784	7.52893	7.02969e-06	0.000933152	146.821	93.2705	11.6954	6.05437
2320	LOC101122242	-2.00654	-2.00683	5.33118	7.30562e-06	0.000962754	31.9022	43.434	10.934	7.8164
37	ACE	2.08699	2.08721	3.94586	8.03536e-06	0.0010489	13.2192	10.9602	49.6905	53.0363
439	C1QB	3.50988	3.51001	6.26127	8.1253e-06	0.0010489	28.6709	20.564	253.021	307.654
727	CLDN7	1.30473	1.30477	6.16158	8.20699e-06	0.0010489	53.376	55.2081	137.581	130.674
293	ATP1B3	1.4413	1.44134	6.28448	8.23748e-06	0.0010489	53.8167	48.046	152.502	124.11
222	ARHGAP20	-1.75944	-1.75964	5.47255	8.24769e-06	0.0010489	46.3258	38.822	14.6813	10.4636
3538	OPCML	-2.95688	-2.95952	2.8535	8.47133e-06	0.00106317	11.5741	6.72807	1.28333	1.06891
367	BIN2	2.93776	2.93875	2.80183	8.47686e-06	0.00106317	3.26073	3.01135	18.8222	29.2614
1626	IRF5	2.89039	2.8913	3.08789	8.6829e-06	0.00106793	3.76012	2.98422	19.3269	30.6894
1235	FKBP5	4.05962	4.06003	5.57109	8.68472e-06	0.00106793	8.72464	7.54194	77.2821	193.924
852	CTSZ	2.37688	2.37692	7.03797	8.69094e-06	0.00106793	72.7054	85.81	301.899	521.528
162	ANGPTL2	1.52409	1.52414	6.03613	8.85228e-06	0.00108045	51.3491	46.8523	157.841	124.586
1554	IFI30	3.3345	3.33492	4.31429	9.03697e-06	0.00109564	8.28401	6.78232	46.8244	105.146
52	ACSS2	1.86533	1.86545	4.8509	9.1974e-06	0.00110535	23.6182	21.0252	66.1684	96.4858
1117	FABP3	3.21225	3.21394	2.49713	9.23863e-06	0.00110535	1.35129	2.38738	17.7527	16.9856
4855	VWA5A	-1.40915	-1.40917	7.61485	9.91707e-06	0.00117877	277.103	321.726	120.06	105.421
1815	LECT1	-3.40994	-3.4132	5.91433	1.01712e-05	0.00119648	7.3146	13.7003	0.864108	1.11066
4073	SAMHD1	1.43106	1.43111	5.89425	1.01977e-05	0.00119648	48.4702	55.7778	150.466	130.666
3610	PCDH18	-1.73101	-1.73104	8.2242	1.04066e-05	0.00121317	403.772	362.963	134.382	96.586
2450	LOC105603563	2.58726	2.5878	3.25804	1.05405e-05	0.00122096	6.69771	4.36782	29.2	37.2866
2464	LOC105603904	3.08299	3.08392	2.82556	1.07859e-05	0.00123231	3.52511	3.25552	32.0832	25.4033
4	ABCA3	2.52092	2.52107	5.19559	1.0827e-05	0.00123231	20.8275	19.1262	78.0777	151.234
4546	TFF2	2.40612	2.4062	5.50874	1.08418e-05	0.00123231	43.3882	28.106	151.21	227.644
308	ATRNL1	-1.54411	-1.54459	4.69625	1.13337e-05	0.00128021	14.688	13.7003	4.59432	5.13578
2230	LOC101117971	3.99711	3.99879	3.06688	1.16673e-05	0.00130976	2.58508	1.41072	20.8926	42.8733
4197	SHISA5	1.57124	1.57127	6.7318	1.19373e-05	0.00133055	82.135	75.4194	259.686	208.496
821	CRMP1	-3.03372	-3.04132	3.55085	1.19988e-05	0.00133055	4.17138	2.60441	0.538998	0.283929
3195	MBNL2	-1.21091	-1.21092	7.49708	1.2671e-05	0.00138416	291.438	302.98	133.56	123.225
3332	MXRA5	-1.55741	-1.55752	6.17633	1.27062e-05	0.00138416	69.6209	53.7431	20.268	21.6371
1647	ITGAM	4.97413	4.97741	2.93311	1.27573e-05	0.00138416	1.38067	0.732491	16.5293	49.8463
4132	SEMA6C	-1.81036	-1.81091	4.08977	1.27885e-05	0.00138416	16.3624	16.0877	4.71409	4.53452
1601	IL2RG	3.59259	3.59366	3.24582	1.28628e-05	0.00138416	3.87762	2.2246	24.0581	49.5206
4476	SVEP1	-1.76195	-1.76199	7.67291	1.29524e-05	0.0013856	191.12	227.967	73.3893	50.1803
1868	LOC101102230	2.22306	2.22336	3.87012	1.30741e-05	0.00139044	10.3697	8.38295	38.7138	48.8358
3458	NOXO1	2.99601	2.9964	3.96212	1.33461e-05	0.00140639	7.52023	8.41008	72.3883	54.7566
4424	SRGN	2.21531	2.21536	6.25252	1.33787e-05	0.00140639	64.4507	49.0226	250.155	276.731
225	ARHGAP30	3.39268	3.39318	4.14638	1.35024e-05	0.00141124	7.49086	5.26308	46.1057	87.8009
188	ANXA3	1.31887	1.31888	7.60708	1.38023e-05	0.00143434	184.158	201.245	524.428	437.059
1246	FMNL1	3.11934	3.12038	2.94771	1.39255e-05	0.00143892	3.76012	2.30599	20.2167	32.4848
3766	PLXNA2	1.51316	1.51321	5.30465	1.41402e-05	0.0014454	41.9194	38.4422	116.389	112.987
208	APOBR	3.03467	3.03543	3.23368	1.41472e-05	0.0014454	4.25951	3.93375	25.4784	41.6875
3886	PTPN6	2.43763	2.43798	4.01037	1.45724e-05	0.00148053	8.81277	7.84037	32.1944	58.0301
2778	LOC105612575	3.81385	3.81468	4.06049	1.49828e-05	0.00151376	3.49573	4.47633	31.6726	80.5774
1380	GPM6A	1.40476	1.4048	6.18624	1.51046e-05	0.00151764	79.4324	65.463	195.152	188.471
3779	POC1A	1.7607	1.76105	3.89047	1.53848e-05	0.00153139	7.75524	6.67381	24.1437	24.7519
2162	LOC101115343	3.46985	3.47039	4.06342	1.54146e-05	0.00153139	7.90212	4.12365	46.4993	86.6318
1523	HS6ST2	-3.60065	-3.62199	5.2465	1.54941e-05	0.00153139	1.29254	2.44164	0.222444	0.0835086
536	CC2D1B	1.18511	1.18513	6.18676	1.5872e-05	0.00156026	79.4031	69.2068	168.048	169.848
1743	KIT	-2.16589	-2.16612	5.4179	1.61786e-05	0.00158185	55.5792	53.8517	15.7079	8.67654
3741	PLEKHB1	1.70553	1.70554	7.56875	1.65528e-05	0.00160978	145.558	176.693	556.691	494.379
4041	RSPO2	-1.5581	-1.55826	5.28416	1.6862e-05	0.00163113	38.6587	50.7047	15.7935	14.5555
1483	HK3	4.54942	4.55072	3.8988	1.7077e-05	0.00164319	2.40882	2.84858	28.1391	95.1497
3405	NEO1	-1.2244	-1.22441	7.90263	1.76398e-05	0.00167825	278.807	255.097	115.423	113.071
475	C5	1.64874	1.64883	6.0689	1.78068e-05	0.00167825	22.6488	28.8113	70.8055	90.6068
3887	PTPRC	3.46642	3.46684	4.50237	1.78628e-05	0.00167825	8.48964	7.10788	59.7005	112.695
1451	HAS3	-2.18705	-2.18757	4.50078	1.79014e-05	0.00167825	26.7321	22.4902	4.41465	6.38841
4050	RUNX1T1	-1.60826	-1.60832	6.92052	1.79028e-05	0.00167825	110.512	141.751	46.9527	35.7918
899	DCC	-2.58315	-2.5839	5.07949	1.8177e-05	0.00169521	19.7112	27.8618	5.14187	2.79754
3542	OSBPL3	1.14466	1.14469	6.43361	1.86648e-05	0.00173182	76.348	77.0201	165.823	173.272
4951	ZNF275	-1.22674	-1.22684	5.34217	1.88545e-05	0.00174055	46.1495	43.5154	19.6777	18.6308
2701	LOC105609630	1.9484	1.94855	5.02268	1.98728e-05	0.00182528	17.8899	16.6574	69.0773	64.2599
847	CTSH	1.74816	1.74818	7.40796	2.00698e-05	0.00183412	154.723	157.16	463.624	584.101
1351	GLUL	1.25976	1.25977	8.0306	2.03274e-05	0.00184837	195.232	178.511	451.723	443.222
507	CALCOCO2	1.39471	1.39473	7.16629	2.10835e-05	0.0019057	111.805	126.694	315.827	311.303
4440	ST8SIA4	-1.26822	-1.26826	6.57551	2.12323e-05	0.0019057	113.92	110.172	51.2048	41.8295
4490	TACC1	1.29551	1.29553	7.22495	2.12723e-05	0.0019057	155.839	126.857	341.417	352.473
3928	RALGPS2	-1.66735	-1.66763	4.82036	2.16807e-05	0.00193277	27.6721	27.5091	7.26364	10.1045
4642	TMEM229B	1.42972	1.42974	7.06024	2.20015e-05	0.0019518	164.241	146.39	421.514	415.297
94	ADGRE1	10.5288	10.5906	4.14296	2.22624e-05	0.00196536	0	0.108517	61.4971	111.977
889	DAPK1	1.20716	1.20722	5.74949	2.23949e-05	0.0019675	34.9867	35.458	76.8971	85.755
1275	FSTL3	1.82567	1.82584	4.26985	2.30159e-05	0.00201104	15.393	14.6498	58.4171	48.0843
3037	LOC106991747	-2.68527	-2.6865	3.836	2.31116e-05	0.00201104	11.956	19.506	2.97732	1.91235
991	DUSP16	1.58644	1.58655	5.01813	2.37637e-05	0.00205461	19.9462	23.2498	66.4337	63.3162
3029	LOC106991634	3.33899	3.33958	3.81749	2.38383e-05	0.00205461	6.69771	4.15078	52.2144	57.5124
3747	PLEKHH2	-1.56791	-1.56799	6.07881	2.44302e-05	0.00208748	85.6601	93.4604	33.7858	26.6309
4244	SLC22A31	1.95457	1.95487	3.40111	2.44492e-05	0.00208748	9.81155	8.03027	35.4028	33.7542
1030	EHHADH	1.46297	1.46302	5.54046	2.48297e-05	0.00211006	38.2474	39.0662	112.36	100.787
4563	THEMIS2	3.53503	3.53611	3.19349	2.50867e-05	0.00211885	4.05387	1.95331	25.7265	43.8504
501	CACNA2D1	-1.51559	-1.51574	4.98081	2.52233e-05	0.00211885	47.0602	41.0738	14.5102	16.3092
1722	KIAA0408	-1.40032	-1.40039	6.61175	2.52827e-05	0.00211885	90.3309	87.8718	36.6604	30.8481
1440	GULP1	-1.43773	-1.43779	6.08106	2.54381e-05	0.0021221	104.813	100.188	42.1274	33.5454
1794	LAPTM5	1.59771	1.59772	7.62613	2.56359e-05	0.00212884	207.511	182.58	491.968	688.67
532	CBLB	-1.23715	-1.23721	6.46981	2.5975e-05	0.00214719	82.8694	83.6396	34.9237	35.7083
11	ABCC9	-1.39701	-1.39704	6.43451	2.63105e-05	0.00216508	151.168	183.258	69.411	57.5792
3455	NOV	-2.11675	-2.11707	4.719	2.65343e-05	0.00217366	38.6293	36.0277	7.55453	9.65359
1771	KRT8	1.44509	1.4451	8.14138	2.76691e-05	0.00225646	222.669	194.463	614.449	521.302
1944	LOC101105816	3.83014	3.83221	2.44788	2.85104e-05	0.00231469	1.55692	1.65489	25.1447	20.6099
3080	LPIN2	2.32949	2.32956	6.22079	2.86392e-05	0.00231481	53.846	33.1791	194.621	242.659
4537	TET1	-2.17137	-2.17178	4.63467	2.91786e-05	0.00234797	29.0821	31.8227	8.34164	5.17753
2600	LOC105606081	-2.96856	-2.97045	3.10842	3.00097e-05	0.00239876	12.3379	13.4561	2.16455	1.12737
844	CTSA	1.24577	1.24581	5.85437	3.00736e-05	0.00239876	51.966	49.4296	116.945	123.509
3382	NBEA	-1.26544	-1.26549	6.3288	3.03952e-05	0.00240574	87.5989	88.1431	37.6272	35.4745
639	CDH3	-1.27705	-1.27719	6.00798	3.04256e-05	0.00240574	37.513	36.299	14.9294	15.5242
3834	PRND	-4.56182	-4.58763	3.34889	3.12217e-05	0.002458	1.41004	4.88327	0.162555	0.10021
809	CR2	7.70457	7.71709	3.64204	3.16632e-05	0.00247341	0.293759	0.271293	50.3065	68.4687
2072	LOC101111409	5.69365	5.70729	1.58555	3.18237e-05	0.00247341	0.352511	0.162776	14.4417	12.3092
3101	LRRC25	3.1616	3.16337	2.13659	3.18477e-05	0.00247341	2.05631	1.51924	14.0909	17.9209
4834	VANGL2	-1.77694	-1.77738	4.10134	3.19615e-05	0.00247341	20.71	18.2309	6.00598	5.3529
224	ARHGAP28	-1.18998	-1.19	7.36694	3.22926e-05	0.00248666	162.243	180.518	80.4989	69.738
1939	LOC101105560	3.77383	3.77512	3.46228	3.2444e-05	0.00248666	2.58508	2.55015	41.3916	28.9107
1215	FGD2	3.34914	3.35163	1.87333	3.2543e-05	0.00248666	1.4688	1.1123	9.9843	16.3426
4473	SUSD3	4.27701	4.28004	2.42965	3.28835e-05	0.00249627	1.5863	0.651103	13.5006	29.8293
4405	SPINT1	1.29564	1.29572	5.32159	3.29446e-05	0.00249627	27.6427	23.6025	59.6491	66.1388
970	DOK4	1.60676	1.60678	7.17545	3.30804e-05	0.00249627	97.7043	101.898	351.863	256.079
1472	HGF	-1.94566	-1.94598	4.22096	3.33072e-05	0.002503	28.6415	33.2605	8.02508	8.04188
987	DTNBP1	1.2894	1.28945	5.41329	3.38206e-05	0.00252739	45.5033	43.0542	116.466	99.9932
3200	MCF2	-3.68602	-3.68913	2.51475	3.39097e-05	0.00252739	10.7222	16.5217	1.41166	0.701472
4411	SPRY3	-1.66937	-1.66942	6.49624	3.41853e-05	0.00253753	155.604	198.478	61.6939	49.6292
3379	NAPSA	3.65185	3.65202	5.69892	3.45184e-05	0.00255183	25.087	12.5337	165.156	307.32
4955	ZNF292	-1.23224	-1.23229	6.39726	3.57909e-05	0.00263519	96.118	93.6232	41.5542	39.2073
3751	PLK2	-1.22864	-1.22865	8.39482	3.62271e-05	0.00264216	340.379	332.442	154.701	132.403
1711	KCNT2	-2.28719	-2.28821	3.37557	3.62741e-05	0.00264216	11.4566	15.6265	3.19121	2.35494
1454	HBM	-5.23349	-5.25289	1.26083	3.63854e-05	0.00264216	9.16528	4.39495	0.205333	0.150315
1456	HCLS1	3.08259	3.08342	3.2029	3.64666e-05	0.00264216	3.2901	4.2593	25.2131	38.8064
437	C1H3orf52	1.49776	1.49781	5.68414	3.69437e-05	0.00266611	42.2719	39.6088	136.452	94.7823
3092	LRP4	-1.11417	-1.11419	7.47065	3.74166e-05	0.00268872	195.379	210.252	98.0634	89.3208
2608	LOC105606211	9.46925	1.44269e+08	-0.725246	3.75528e-05	0.00268872	0	0	2.07044	1.428
48	ACSL6	2.46267	2.46299	3.74918	3.8241e-05	0.00271302	11.6622	7.05362	43.8043	59.3329
97	ADGRE5	1.56843	1.56845	7.06844	3.82637e-05	0.00271302	143.384	115.489	347.269	420.466
2269	LOC101120001	4.35627	4.35796	3.58922	3.83397e-05	0.00271302	2.52633	1.49211	46.4993	35.7417
2539	LOC105605383	-7.87015	-1.44269e+08	-0.792987	3.92093e-05	0.00276175	0.49939	0.651103	0	0
5	ABCA4	2.92613	2.92767	2.10902	3.93934e-05	0.00276175	2.5557	1.46498	12.6793	17.8792
1002	DZIP3	-1.52996	-1.53016	5.0148	3.94839e-05	0.00276175	33.0185	35.5123	13.4921	10.2382
1101	EVI2B	3.06482	3.06663	2.13064	3.98264e-05	0.00276734	1.93881	1.51924	10.5832	18.3719
1596	IL20RA	-3.50234	-3.50515	3.14116	4.00052e-05	0.00276734	11.5154	14.6498	0.65022	1.65347
968	DOK2	3.86788	3.87286	1.45949	4.01028e-05	0.00276734	0.793149	0.542586	7.12675	12.4094
3972	RETN	4.90991	4.91668	1.86846	4.0218e-05	0.00276734	0.528766	0.488327	7.99942	22.706
1862	LOC101102085	3.32469	3.32654	2.39062	4.03247e-05	0.00276734	0.969405	2.46877	14.5187	20.0504
2623	LOC105606856	3.56656	3.57312	0.80132	4.07648e-05	0.00278703	0.616894	0.37981	5.68087	6.15458
2786	LOC105612881	-3.96972	-4.00518	-0.195272	4.22931e-05	0.00288068	1.43942	1.54637	0.0941108	0.0918595
3199	MCEMP1	5.41975	5.42855	1.98533	4.26628e-05	0.00289502	0.352511	0.434069	11.0366	22.8897
3329	MVP	1.93838	1.93847	5.38655	4.4009e-05	0.00296055	32.9598	29.164	112.933	125.163
3237	MFSD12	1.94225	1.94245	4.26193	4.41615e-05	0.00296055	15.8042	11.0959	42.7691	60.5855
4399	SPI1	3.98668	3.98797	3.3696	4.42597e-05	0.00296055	3.31948	1.84479	20.8669	60.9446
4911	ZC3H6	-1.48762	-1.48788	4.30003	4.42797e-05	0.00296055	22.4138	26.2612	7.77697	9.57844
4077	SASH3	2.09371	2.09426	3.03561	4.46986e-05	0.00296817	4.40639	5.58864	18.6083	24.0839
4169	SGK1	2.12062	2.1207	5.42002	4.472e-05	0.00296817	36.5142	28.9198	177.57	106.958
360	BEAN1	4.15308	4.15952	1.29433	4.51157e-05	0.00298354	0.470014	0.569715	9.84741	8.7517
3634	PDGFRA	-1.33588	-1.33591	7.14675	4.53942e-05	0.00299079	218.527	204.012	91.4928	75.8926
483	C6	3.64736	3.65952	0.377465	4.56531e-05	0.00299079	0.323135	0.217034	3.19977	3.60757
4589	TLE6	3.88333	3.88709	1.92907	4.60265e-05	0.00299079	0.734398	1.03091	10.7372	15.4157
500	CACNA1G	-1.9977	-1.99857	4.05921	4.62458e-05	0.00299079	13.8948	10.5533	3.67888	2.43845
2119	LOC101113583	1.23059	1.23063	6.03076	4.62767e-05	0.00299079	63.0994	51.817	143.322	126.323
4891	XK	1.47789	1.47804	4.39555	4.629e-05	0.00299079	13.8067	16.8744	39.6549	45.8295
2609	LOC105606262	1.46413	1.46424	4.5027	4.63765e-05	0.00299079	20.7981	21.0795	52.2486	63.2995
438	C1QA	3.71534	3.7155	6.1315	4.71754e-05	0.00303156	23.5595	17.1457	241.574	292.898
3082	LRCH2	-1.75626	-1.75695	3.53292	4.762e-05	0.00304936	13.1604	11.5842	3.7131	3.60757
4384	SP4	-1.25348	-1.25363	4.85335	4.78463e-05	0.0030531	31.5497	36.7331	14.1594	14.4804
3279	MOCOS	1.76609	1.76624	4.33006	4.81099e-05	0.00305919	16.2155	16.6031	55.4056	56.2347
252	ARPC1B	1.4002	1.40021	7.23248	4.91614e-05	0.00311516	151.08	135.538	356.851	399.63
183	ANO1	1.41783	1.41785	6.97895	4.97622e-05	0.00314228	132.662	141.805	339.766	393.584
3865	PSTPIP2	2.23848	2.2389	3.47346	4.99934e-05	0.00314595	4.90578	8.59999	30.4662	33.3283
719	CLDN1	2.43553	2.436	3.62311	5.09073e-05	0.00318994	6.3452	6.07696	35.6509	31.5662
1825	LGR5	2.77516	2.77703	2.13043	5.10433e-05	0.00318994	1.35129	1.89905	9.10308	13.1944
4923	ZEB2	-1.34626	-1.34628	8.26987	5.1632e-05	0.00320476	331.184	332.035	145.649	115.2
318	B3GALT1	-1.87302	-1.87519	3.33118	5.17106e-05	0.00320476	4.46514	4.28643	1.28333	1.10231
2039	LOC101109907	2.60431	2.60446	5.11721	5.1809e-05	0.00320476	24.6758	14.27	95.2059	141.505
2008	LOC101108787	2.46807	2.46877	3.27797	5.20029e-05	0.00320584	3.84824	4.50346	19.806	26.4388
4826	UPP1	5.37504	5.40563	1.21267	5.37007e-05	0.00329933	0.0587518	0.162776	3.60188	5.89571
3126	LSR	1.2309	1.23097	5.45296	5.44987e-05	0.00333142	33.371	32.8265	74.8266	80.5524
3096	LRRC17	-2.14706	-2.14828	3.82553	5.45894e-05	0.00333142	8.84215	11.2587	2.87466	1.66182
2813	LOC105614340	3.91077	3.91399	2.30153	5.59514e-05	0.00340312	0.705022	1.35646	17.881	13.2695
498	CACNA1D	-2.56026	-2.56044	5.89912	5.77344e-05	0.00349986	83.8388	116.249	18.266	15.6579
3864	PSTPIP1	2.27197	2.27272	2.53395	5.86868e-05	0.00354577	3.37823	4.17791	16.9913	19.5327
620	CD86	4.08099	4.08499	1.92447	5.93197e-05	0.00357214	1.02816	0.651103	9.18008	19.2654
3979	RGCC	1.50742	1.50745	6.25931	5.95689e-05	0.00357531	79.3737	68.6914	213.614	207.318
3852	PRX	2.82898	2.82921	4.87745	6.01805e-05	0.00360014	15.5399	10.6618	99.9713	86.1391
3673	PGM5	-1.48043	-1.48046	7.66615	6.12487e-05	0.00363308	201.254	255.314	94.3931	69.237
3233	MEX3A	-2.88782	-2.89648	2.70394	6.13356e-05	0.00363308	2.76134	2.52302	0.333665	0.375789
3155	MAL2	1.24657	1.24658	7.19248	6.16216e-05	0.00363308	135.276	117.687	290.571	309.633
3331	MX2	4.31033	4.31284	2.70259	6.16698e-05	0.00363308	1.20441	1.49211	37.1652	16.4679
3007	LOC106991478	-7.03444	-7.40209	0.860396	6.173e-05	0.00363308	1.49817	1.35646	0	0.0167017
4578	TIMP4	2.83614	2.83676	3.51893	6.21975e-05	0.00364878	3.2901	6.51103	23.7416	46.3556
1070	EPHB2	-2.14099	-2.14286	3.47244	6.28012e-05	0.00367236	5.81643	7.16213	1.77099	1.16912
3168	MAP3K5	2.05567	2.05592	4.17042	6.41702e-05	0.00373828	9.6353	12.2624	44.1294	46.9485
608	CD59	1.27354	1.27354	8.272	6.43397e-05	0.00373828	303.6	323.001	827.011	687.835
803	CPNE6	-4.80959	-4.93909	-0.536044	6.46106e-05	0.00374206	0.881277	0.678232	0.0342221	0.0167017
3726	PLAGL1	-1.22966	-1.22968	7.97549	6.54383e-05	0.00376633	237.592	255.124	111.162	98.941
4665	TMPRSS2	2.06091	2.06107	4.48762	6.5621e-05	0.00376633	15.1873	19.4788	70.0526	74.64
962	DOCK2	2.86889	2.87004	2.66558	6.56508e-05	0.00376633	3.31948	2.06183	13.1926	26.1131
3997	RHOJ	-1.41271	-1.41277	6.38792	6.62746e-05	0.00379016	111.482	109.44	48.313	34.6644
24	ABI3	2.36204	2.36268	2.918	6.65414e-05	0.00379349	4.9939	3.87949	22.4155	23.207
98	ADGRL3	-1.87428	-1.87577	3.47105	6.8002e-05	0.00386039	6.63895	6.07696	2.07044	1.39459
791	COL9A3	-3.99641	-4.00174	4.18404	6.81395e-05	0.00386039	5.66955	14.3243	0.547554	0.701472
831	CSF3R	4.95074	4.95889	1.63131	6.87818e-05	0.00387126	0.352511	0.488327	10.4634	15.7414
3907	QRFPR	2.96806	2.97328	2.19287	6.90579e-05	0.00387126	0.763774	0.434069	3.80721	5.57002
1714	KCTD12	-1.357	-1.35702	8.50511	6.91116e-05	0.00387126	361.852	401.405	142.86	155.109
1023	EFNB3	-2.50862	-2.5096	4.06752	6.91829e-05	0.00387126	17.3318	16.8473	4.15799	1.84554
3988	RGS5	-3.98458	-3.98505	5.14563	6.99461e-05	0.00390196	132.955	92.7279	10.8399	3.4155
237	ARHGEF5	1.18714	1.1872	5.10406	7.07178e-05	0.00391087	32.0785	30.8189	73.7743	69.4457
4930	ZFPM2	-1.54152	-1.54177	4.69802	7.09908e-05	0.00391087	26.3502	26.9123	10.395	7.89991
1216	FGD3	1.91504	1.91516	4.7206	7.10997e-05	0.00391087	25.4983	16.9287	76.7687	83.1913
1767	KRT18	1.67318	1.67325	5.85658	7.1339e-05	0.00391087	40.5387	26.641	106.371	107.81
1663	JAML	2.40828	2.40912	2.60278	7.15155e-05	0.00391087	4.11263	2.82145	16.7175	20.0922
3493	NRROS	2.83626	2.83769	2.23339	7.17746e-05	0.00391087	2.14444	2.14321	11.6526	18.9982
2356	LOC101123578	4.84858	4.85108	3.18126	7.19775e-05	0.00391087	1.76255	1.00378	25.2474	54.4059
4842	VGLL3	-1.78618	-1.78632	5.77622	7.24998e-05	0.00391087	63.7457	62.5059	23.1341	13.4699
1537	HTATIP2	1.32109	1.32121	4.4439	7.25304e-05	0.00391087	18.7125	17.0101	45.4042	43.8504
2591	LOC105606035	3.10906	3.11465	0.522948	7.26622e-05	0.00391087	0.528766	0.596845	4.91943	4.83515
1261	FRAS1	-1.33837	-1.33843	6.17347	7.28099e-05	0.00391087	105.665	84.8876	38.363	36.986
3456	NOVA1	-1.4723	-1.47274	4.06317	7.28487e-05	0.00391087	12.896	15.8435	5.30443	5.05227
4524	TCTN2	-1.39424	-1.39442	4.94776	7.29014e-05	0.00391087	28.6415	34.4813	11.4045	12.6098
330	BACH2	-1.19952	-1.19967	4.59078	7.46197e-05	0.00399089	29.934	29.3539	12.9017	12.9104
3118	LRRN3	-2.11007	-2.11043	4.77516	7.4832e-05	0.00399089	35.4273	29.5438	8.96619	6.07943
294	ATP2A3	2.018	2.01828	3.79403	7.53544e-05	0.004007	11.2803	8.41008	41.8793	37.8628
4854	VWA2	2.41389	2.41526	2.82067	7.59571e-05	0.00402334	2.37945	1.87192	9.38541	13.2779
2101	LOC101112832	4.68183	4.69453	0.846946	7.61612e-05	0.00402334	0.323135	0.217034	6.98986	6.95627
4279	SLC37A2	3.33404	3.33537	2.79972	7.64076e-05	0.00402334	3.1726	1.65489	16.9656	31.6915
1179	FAT4	-1.28953	-1.28956	6.86163	7.65465e-05	0.00402334	174.082	140.476	72.3883	56.2848
2736	LOC105610709	-1.70233	-1.7026	4.40629	7.70612e-05	0.00403872	30.1691	29.0012	11.1735	7.00637
3227	MEIS2	-1.44299	-1.44314	5.2625	7.88392e-05	0.00412003	40.6269	42.6744	17.7356	12.9021
850	CTSS	2.72911	2.72921	5.87417	7.98714e-05	0.00416201	35.1042	23.7381	135.425	254.601
4051	RUNX3	3.63546	3.63973	1.30843	8.0658e-05	0.00417945	0.940029	0.596845	8.3673	10.7559
1217	FGD6	-1.22088	-1.221	4.59739	8.10627e-05	0.00417945	42.8301	41.6435	18.6425	17.5953
3354	MYO1F	3.06748	3.06825	3.28299	8.10672e-05	0.00417945	5.11141	3.01135	20.8926	47.174
1407	GPX1	2.32822	2.32827	6.70968	8.13217e-05	0.00417945	70.3847	51.1387	218.226	391.956
3570	PABPC4L	-1.68042	-1.68076	4.20843	8.16382e-05	0.00417945	26.7027	20.3198	8.4443	6.22139
2157	LOC101115049	2.11349	2.11363	5.00024	8.17095e-05	0.00417945	23.3245	16.9016	96.763	77.2705
1198	FCER1G	2.53118	2.53147	4.32388	8.18477e-05	0.00417945	10.1347	10.5804	37.8325	81.9386
890	DAPK2	2.25602	2.25631	3.97075	8.20447e-05	0.00417945	7.96087	11.5571	51.7866	41.5038
780	COL4A4	1.8117	1.81171	7.35488	8.23161e-05	0.00418157	193.352	123.357	617.418	494.312
986	DTNA	1.56202	1.56207	5.44745	8.35469e-05	0.00422607	50.7909	44.4378	135.571	145.597
690	CHD9	-1.12721	-1.12724	6.86226	8.39754e-05	0.00422607	133.249	138.875	62.4382	62.1387
4744	TRPC5	-2.64714	-2.64851	3.24471	8.40276e-05	0.00422607	15.393	12.0454	2.80621	1.56996
3860	PSMB8	1.84303	1.84312	5.3922	8.41217e-05	0.00422607	29.5815	27.3192	99.8686	104.269
1902	LOC101103658	7.32096	7.40221	0.783928	8.52177e-05	0.00425377	0.0881277	0	6.00598	8.43437
4544	TFEC	2.81927	2.82103	2.08086	8.53583e-05	0.00425377	1.52755	1.95331	10.1896	14.4219
3377	NALCN	-4.56778	-4.58636	1.08514	8.53749e-05	0.00425377	4.90578	3.87949	0.299443	0.0668069
2137	LOC101114239	1.26857	1.26858	8.77862	8.59725e-05	0.00427184	421.104	327.966	916.322	888.331
4875	WIPI1	1.63496	1.63512	4.35907	8.72195e-05	0.004322	15.4517	15.735	44.7283	52.1428
4116	SEC11C	1.5012	1.50139	3.8484	8.75183e-05	0.00432502	12.3966	11.3129	31.5784	35.5413
1514	HPSE	4.31191	4.32184	0.844213	8.82883e-05	0.0043464	0.411263	0.271293	5.33865	8.2757
3719	PLA2G10	5.35122	5.39182	-0.0161572	8.85235e-05	0.0043464	0.0587518	0.108517	3.12277	3.94996
3074	LPAR3	1.75157	1.75182	3.62543	8.87037e-05	0.0043464	9.54717	10.4719	27.6172	39.8085
3724	PLAC8	2.69595	2.69637	4.0513	8.89953e-05	0.0043464	6.87396	7.48769	41.3916	51.7085
1983	LOC101107687	1.7018	1.70194	4.67887	8.91459e-05	0.0043464	19.0943	17.8239	47.7313	72.3686
1314	GCNT2	1.53131	1.5314	4.99617	9.0181e-05	0.00437997	26.4971	22.1104	75.417	65.0699
4770	TST	1.47358	1.47359	7.5381	9.03161e-05	0.00437997	175.668	202.9	488.058	563.299
4838	VAV1	2.62205	2.62335	2.2664	9.06364e-05	0.00438381	2.76134	1.84479	10.1383	18.2216
3120	LRRTM3	-2.96897	-2.97204	1.41811	9.11014e-05	0.00439462	8.37213	7.48769	1.06089	0.960349
374	BMP2	-1.58512	-1.58521	5.01614	9.14002e-05	0.00439736	80.1668	76.2062	28.5241	23.5912
1657	IVNS1ABP	-1.07482	-1.07484	7.3289	9.1875e-05	0.00440855	181.749	161.826	77.7783	85.3207
1311	GCAT	2.55309	2.5538	2.81978	9.23525e-05	0.0044124	3.76012	4.58485	21.7139	27.299
928	DHCR24	1.76921	1.76929	5.46225	9.26428e-05	0.0044124	36.2792	27.0208	125.51	90.2227
4903	ZBTB20	-2.04108	-2.04207	2.6604	9.28705e-05	0.0044124	10.0466	12.5066	2.73777	2.73908
693	CHKA	1.40448	1.40463	4.32649	9.29259e-05	0.0044124	15.5399	14.053	36.2925	42.0466
638	CDH24	-1.75935	-1.75989	4.0999	9.48354e-05	0.00448284	15.8924	15.7621	5.3472	4.00006
4625	TMEM155	-2.85318	-2.85549	1.64141	9.49024e-05	0.00448284	8.40151	10.7975	1.65122	1.0021
4572	TIAM1	-1.43959	-1.43976	4.6275	9.54654e-05	0.00449776	31.8435	38.8492	11.4387	14.6224
3115	LRRC8D	1.47874	1.47887	4.82913	9.59466e-05	0.00450875	20.4163	14.5684	45.9688	51.5081
3921	RAB4B	1.29651	1.29662	4.74824	9.64287e-05	0.00451972	21.5032	18.0952	48.3729	48.8859
4245	SLC22A5	1.85036	1.85064	3.8461	9.68183e-05	0.00452632	8.10775	10.1735	25.9318	40.0173
3723	PLA2R1	1.70993	1.71001	5.22828	9.84814e-05	0.00459226	35.3686	28.6757	103.633	105.864
3483	NRCAM	-2.50244	-2.50424	4.99036	9.96345e-05	0.00463415	7.81399	10.6076	1.79666	1.45305
4617	TMEM132C	-1.56412	-1.5658	3.99221	0.000100381	0.00465696	4.05387	4.28643	1.55711	1.26098
2369	LOC105601985	3.56514	3.56929	1.48964	0.000101121	0.00466773	0.616894	0.949525	7.06686	11.5576
4795	TYRO3	-1.31301	-1.31318	4.92112	0.000101165	0.00466773	31.961	30.9003	14.0909	11.2069
1744	KITLG	-1.06226	-1.06227	7.85839	0.000101444	0.00466773	310.621	321.645	159.988	142.791
2920	LOC105616883	1.5342	1.53435	4.19267	0.000101808	0.00466773	14.1298	17.0643	41.4173	48.9527
4159	SFRP5	5.5346	5.54411	1.96007	0.000102041	0.00466773	0.293759	0.434069	15.1433	18.9147
4574	TIGAR	1.95487	1.95547	2.91473	0.000102153	0.00466773	4.7589	4.09652	18.1292	16.209
1741	KIF1C	1.58665	1.58667	7.56132	0.000102848	0.00468772	186.566	132.337	535.619	422.153
3982	RGS10	2.50521	2.50621	2.41772	0.000103184	0.00469127	3.1726	2.71293	11.5072	21.921
4912	ZC3HAV1L	-1.34184	-1.34191	6.42411	0.000103734	0.00470137	80.9306	90.4762	38.363	29.2614
3562	P2RY13	2.77156	2.77257	2.75976	0.000103923	0.00470137	3.34885	2.71293	12.2772	29.1278
958	DNER	-5.31131	-5.32832	1.7232	0.000104654	0.00472267	2.99634	13.3205	0.239555	0.167017
2836	LOC105615111	-1.99782	-1.99821	4.599	0.000106412	0.00479011	30.5509	24.3079	5.5782	8.15044
4126	SEMA3D	-1.77629	-1.77642	5.83234	0.000107179	0.00481275	54.2573	82.7172	23.4165	16.5765
2036	LOC101109746	2.88334	2.88361	4.48328	0.000107558	0.00481784	13.8067	9.35961	58.7166	112.16
916	DENND3	1.413	1.41306	5.10506	0.000107897	0.00482117	37.0136	33.4504	94.607	93.0286
870	CYGB	-2.45045	-2.45184	3.01703	0.000108197	0.00482273	9.54717	13.2934	2.83188	1.34449
2273	LOC101120093	4.02754	4.02813	4.39128	0.000109288	0.00485942	6.55083	4.66624	45.2159	137.639
4149	SESN1	1.21675	1.21682	5.08382	0.000109856	0.0048728	27.6721	30.6561	63.1569	72.427
4312	SLC7A6	-1.86155	-1.86272	2.50758	0.000110724	0.00489934	8.01962	8.00314	2.29288	2.11277
372	BLVRA	1.1217	1.12175	5.55071	0.000112544	0.00496778	36.7493	32.7451	72.106	79.1077
1499	HOPX	1.64682	1.64684	7.07222	0.000113085	0.00496807	157.102	125.473	489.958	394.87
400	BTK	3.65017	3.65182	2.74832	0.000113097	0.00496807	2.52633	1.46498	14.6727	35.4243
3652	PER1	1.36944	1.36955	4.79974	0.000113641	0.00497995	18.4481	20.6183	49.2627	51.6918
129	AHR	-1.26842	-1.26844	7.52832	0.000115141	0.00503354	248.961	241.179	118.426	85.0368
737	CLEC4G	12.0311	1.44269e+08	1.23694	0.000116372	0.00507177	0	0	6.39953	14.28
1637	ISLR	-1.81829	-1.81839	6.26638	0.000116573	0.00507177	104.666	81.2251	33.3067	19.399
4075	SAR1A	1.12492	1.12494	7.16331	0.000117112	0.00507605	128.285	114.838	285.72	244.496
4296	SLC4A1	-5.41765	-5.44034	1.37049	0.000117427	0.00507605	10.2228	3.01135	0.171111	0.133614
4018	RNF150	-1.29392	-1.29405	5.19507	0.000117837	0.00507605	34.9867	46.2012	17.5987	15.5159
804	CPO	4.01187	4.01607	1.59398	0.000118256	0.00507605	1.05753	0.542586	9.1373	16.685
4798	UACA	-1.18755	-1.18758	6.84577	0.000118292	0.00507605	145.734	123.574	62.1559	56.076
4900	ZBTB12	-1.53969	-1.54015	4.25479	0.000118346	0.00507605	15.158	14.053	4.76543	5.27774
4669	TMTC2	-1.47793	-1.478	6.04025	0.000119285	0.00508962	96.6173	87.8175	35.3685	30.8397
1648	ITGAX	4.76881	4.77422	2.27858	0.000119335	0.00508962	0.558142	0.705362	5.40709	29.2113
116	AGER	1.97699	1.977	9.24871	0.000119502	0.00508962	618.715	390.011	2060.35	1910.63
4002	RIMKLB	-1.19482	-1.19488	6.41507	0.000120178	0.00510227	81.1656	77.2914	33.6745	35.5413
4439	ST8SIA2	-1.77412	-1.77516	4.13386	0.000120545	0.00510227	6.52145	10.0378	2.7121	2.12947
4441	STAR	5.74065	5.75833	1.3062	0.000120641	0.00510227	0.117504	0.271293	3.53343	17.6704
659	CEACAM16	3.74885	3.76821	-0.452382	0.000121107	0.00511008	0.176255	0.162776	2.37844	2.23803
3143	LYZ	6.42505	6.42866	4.14961	0.000122197	0.00514384	1.08691	0.868138	24.8452	143.259
3661	PFKFB4	2.05444	2.05478	3.87628	0.00012249	0.00514384	6.69771	9.06119	25.3158	40.1843
3554	OXCT1	1.21547	1.21552	5.60871	0.000122755	0.00514384	43.3588	38.9577	105.935	85.2122
3868	PTCH2	-2.16952	-2.17003	5.10281	0.000123087	0.00514558	27.7309	21.3508	7.34064	3.56582
3884	PTPN3	1.18337	1.18343	5.35425	0.000123363	0.00514558	39.1875	35.4037	75.3485	94.0474
1388	GPR173	-1.28288	-1.28307	5.13927	0.000124278	0.00516067	24.6464	26.7495	11.9863	9.13584
1781	LAMA1	-4.30007	-4.3032	3.88173	0.000124358	0.00516067	22.3257	20.347	1.77955	0.38414
120	AGTR1	-1.52961	-1.52971	5.86695	0.000124576	0.00516067	57.4005	79.3803	26.12	21.2613
2561	LOC105605770	2.53446	2.53501	3.12758	0.000125525	0.00518816	5.40517	5.31734	33.4008	28.7437
3583	PAK6	-1.85851	-1.85946	3.13735	0.000125984	0.00519532	9.57654	10.0378	3.26821	2.13782
3309	MS4A8	5.17624	5.17817	3.80615	0.000127072	0.00522837	2.08569	1.51924	31.7239	98.607
1066	EPHA3	-1.4827	-1.48279	6.2809	0.000128206	0.0052631	74.2623	65.3816	27.891	22.0713
3127	LST1	3.3497	3.35437	1.25842	0.000128524	0.00526428	0.558142	0.813879	5.1932	8.86026
3614	PCED1B	-1.8793	-1.87988	3.13474	0.000130783	0.00533179	16.9793	16.0877	5.20176	3.78294
1516	HRC	-3.04164	-3.04358	2.6104	0.000130902	0.00533179	11.7797	14.8397	2.35277	0.87684
440	C1QC	3.1327	3.13283	6.0021	0.000131052	0.00533179	28.9059	20.6183	208.37	225.857
1384	GPR153	-1.73435	-1.73461	5.26712	0.000131551	0.00534015	27.2315	36.1091	9.29986	9.7371
2331	LOC101122675	4.25667	4.26997	0.447897	0.000133953	0.00542553	0.176255	0.325552	3.23399	6.48862
2225	LOC101117868	3.22007	3.22258	1.75011	0.000135082	0.00545912	1.5863	0.949525	8.9063	14.7309
4671	TNF	3.50942	3.51984	0.0981551	0.000136607	0.00550849	0.352511	0.271293	3.67032	3.47396
1631	IRS1	-1.17739	-1.17748	5.68458	0.000139227	0.00558261	49.0871	50.1621	23.656	20.2258
3432	NLN	-1.21019	-1.21039	4.94877	0.000139245	0.00558261	21.2094	24.6063	9.1373	10.664
2300	LOC101121216	6.69323	6.69694	4.34147	0.000139414	0.00558261	0.293759	1.5735	49.4338	146.641
4595	TLR8	3.72242	3.72856	1.06752	0.000139673	0.00558261	0.49939	0.569715	4.56865	9.61184
3599	PARVG	3.65408	3.6561	2.56979	0.000140126	0.00558845	2.29132	0.976655	12.1574	28.9441
1067	EPHA4	-1.31134	-1.31158	4.72117	0.00014049	0.00559069	21.5032	23.1684	10.2581	7.74125
292	ATP1B2	-2.63522	-2.63758	1.83953	0.000141862	0.00563297	9.0184	6.7552	1.58277	0.951998
591	CD244	5.85378	5.87439	1.23014	0.000142379	0.00564121	0.117504	0.217034	6.04876	13.6954
2159	LOC101115136	1.1128	1.11281	8.28084	0.000147696	0.00583912	264.295	274.711	598.527	567.165
1934	LOC101105321	3.73981	3.74368	1.57881	0.000152812	0.00602829	1.08691	0.623974	12.1745	10.6975
269	ASL	1.76062	1.76081	4.18148	0.000154225	0.00607087	12.0735	14.1072	42.9658	45.7711
77	ADAMTSL1	-2.024	-2.0254	2.60767	0.000154994	0.00608796	9.37091	6.23974	2.12177	1.71193
1595	IL1RN	3.92644	3.92847	2.62069	0.000156215	0.0061227	1.82131	1.46498	19.9002	30.1048
4006	RIPK3	1.77258	1.77278	4.04373	0.000156647	0.0061264	12.896	12.0454	38.8164	46.4057
4675	TNFAIP8L2	3.28346	3.28587	2.04453	0.00015897	0.0062039	1.43942	1.22082	10.2752	15.6579
3957	RBP4	-1.43188	-1.43208	5.14329	0.000159653	0.00621723	28.3184	30.1678	12.8504	8.82686
3624	PDE1A	-3.41718	-3.41866	3.17962	0.000160647	0.00624256	21.7675	24.9861	3.4051	0.9687
2163	LOC101115509	1.82497	1.82526	3.8911	0.000162241	0.00628448	8.28401	9.441	24.3405	38.4808
1069	EPHA7	-1.34714	-1.34736	5.91879	0.000162416	0.00628448	24.4114	26.7224	9.65919	10.4386
101	ADIRF	2.2453	2.24584	3.17416	0.000163261	0.00630033	4.43576	6.04983	27.6087	22.1465
3732	PLCB2	2.78841	2.78944	2.73008	0.000163519	0.00630033	3.58386	2.38738	15.6737	25.5787
3283	MOXD1	3.81909	3.82747	1.56164	0.000165058	0.00634554	0.352511	0.434069	2.77199	8.40932
2998	LOC106991397	1.96672	1.96728	3.12394	0.00016539	0.00634554	5.55205	3.96088	16.5036	20.6767
2684	LOC105609042	-3.61599	-3.64075	1.76221	0.000166053	0.00635756	1.64505	1.62776	0.153999	0.108561
3181	MARCH1	2.72091	2.72231	2.06856	0.000167148	0.00638605	2.05631	2.25173	9.41108	19.0233
3753	PLK5	-2.44504	-2.45124	1.97471	0.000168921	0.00644025	3.1726	1.95331	0.393554	0.542806
3315	MSR1	4.25403	4.25529	3.56099	0.000169715	0.00645697	2.87884	2.4959	20.884	81.7132
4901	ZBTB16	3.27303	3.27404	3.00226	0.000170947	0.00647396	4.70014	1.65489	30.6972	30.6644
4707	TPD52	1.55517	1.55521	6.19331	0.000171366	0.00647396	52.3772	55.1539	117.715	198.3
4188	SH3PXD2B	-1.24444	-1.24453	6.31992	0.000171576	0.00647396	51.731	52.3053	24.8281	19.0817
3429	NLGN2	-1.68404	-1.68476	3.8382	0.000171585	0.00647396	9.42967	12.5337	3.61043	3.22343
161	ANGPT1	-1.19117	-1.19122	6.3515	0.000173335	0.00652643	87.5402	90.8831	44.7368	33.4034
3914	RAB32	1.55983	1.56001	3.74568	0.000173779	0.00652964	11.7504	13.6189	35.437	39.3743
4150	SETBP1	-1.28132	-1.28142	5.58916	0.000174535	0.00654451	47.7065	58.0024	24.1608	19.3322
4370	SOD1	1.13927	1.13928	8.49064	0.000175918	0.00658281	306.273	319.149	702.605	675.025
4896	ZBED3	-1.26702	-1.26729	4.43684	0.000176701	0.00659854	18.5949	18.3665	7.58875	7.7663
2950	LOC106990817	-5.28037	-5.36035	0.783684	0.000177265	0.00660244	0.940029	2.52302	0.0342221	0.0501052
341	BAZ2B	-1.0547	-1.05475	6.0011	0.000177532	0.00660244	79.1681	77.834	36.361	39.2156
960	DNMT3A	-1.24041	-1.24048	6.22203	0.000178013	0.00660301	71.4716	62.3974	31.9036	24.7519
4808	UBTD2	-1.06904	-1.06907	6.91721	0.000178273	0.00660301	120.706	138.305	66.562	56.8944
2867	LOC105615810	-2.40202	-2.40343	2.02922	0.000179822	0.00664682	9.45904	12.1539	1.82233	2.26308
2176	LOC101116099	2.24489	2.24542	2.96163	0.00018032	0.00664841	6.37457	4.31356	19.2243	31.4326
868	CYB5A	1.27386	1.27391	5.59188	0.000180596	0.00664841	45.0333	43.4069	113.823	100.035
4057	S100A11	1.18785	1.18786	7.7714	0.000181248	0.00665895	173.053	170.969	406.772	376.958
4508	TBC1D8	1.39706	1.39721	4.17929	0.000182073	0.00666051	14.8348	13.1035	34.1708	39.4077
465	C3AR1	2.74907	2.75185	1.38367	0.000182166	0.00666051	0.763774	1.41072	6.62198	8.05023
1555	IFI35	1.58039	1.58051	4.74917	0.000182389	0.00666051	18.8593	21.9747	65.3642	56.7775
3839	PRR16	-1.4083	-1.4087	4.53161	0.000182974	0.00666571	14.3061	15.2467	6.32253	4.8101
62	ADAM12	-2.24073	-2.2413	4.50814	0.000183356	0.00666571	21.3857	24.7419	6.85298	2.9061
1566	IGF2BP1	-1.66447	-1.66596	3.90981	0.000183631	0.00666571	4.81765	5.58864	1.68544	1.59501
615	CD79A	2.78293	2.78763	0.820703	0.000186118	0.00673089	0.587518	0.705362	4.81676	4.11697
4326	SLIT2	-1.36585	-1.36587	7.76715	0.000186167	0.00673089	249.813	279.079	114.182	91.0327
808	CPXM1	-1.45452	-1.45462	5.8759	0.000186777	0.00673902	51.8485	66.928	23.7929	19.5494
316	B2M	1.52108	1.52109	9.17675	0.000187133	0.00673902	541.633	509.597	1632.71	1384.39
212	AQP5	1.96989	1.96994	5.86311	0.000188167	0.00676287	70.4728	44.7905	221.716	229.724
2000	LOC101108627	-1.284	-1.28443	4.79306	0.000188984	0.00677883	11.486	12.0454	5.59531	4.06687
4144	SERPINE2	-1.29635	-1.29639	6.87591	0.000189683	0.00679052	174.522	135.511	68.7351	57.4873
138	ALAS2	-5.87796	-5.88102	4.55208	0.000190112	0.0067925	75.643	59.4403	2.07899	0.217122
4465	STXBP2	1.1541	1.15413	5.74705	0.000192911	0.00687544	48.2352	52.658	113.249	111.3
210	APRT	1.27891	1.27901	4.5992	0.000193436	0.00687544	21.2975	22.8157	47.0126	60.0427
2026	LOC101109388	1.5381	1.5383	4.03329	0.000193568	0.00687544	12.4848	11.2858	35.899	33.1362
3463	NPC2	1.27869	1.27869	9.16626	0.00019416	0.00688301	683.724	612.498	1427.87	1716.99
3721	PLA2G2D	10.1601	1.44269e+08	-0.207205	0.000197255	0.00697913	0	0	2.30144	3.34869
1377	GPC5	-2.33158	-2.3374	1.17519	0.000198763	0.00701884	2.29132	2.65867	0.453443	0.526104
192	AOX1	1.56295	1.56296	7.94872	0.000199304	0.0070243	325.397	223.979	793.14	829.975
227	ARHGAP4	2.25336	2.25436	2.19806	0.000201066	0.00707269	3.14322	2.52302	11.6098	15.4157
4480	SYK	3.59216	3.59309	3.62354	0.000204234	0.00716112	4.52389	2.55015	24.734	60.5187
564	CCDC88A	-1.14032	-1.1404	5.77207	0.000204367	0.00716112	49.2046	53.3091	25.5126	20.9941
85	ADCY2	-2.2803	-2.28258	1.82682	0.000205934	0.00718933	5.75768	6.32113	1.51433	0.9687
1222	FGR	2.29244	2.29269	4.11401	0.000205963	0.00718933	12.426	10.2549	32.6479	78.4563
4026	ROBO1	-1.4596	-1.45967	6.51815	0.000206834	0.0072059	109.837	87.7904	42.1787	29.6706
4759	TSPAN12	1.02878	1.02879	6.8929	0.000207871	0.00722817	124.936	111.149	243.362	238.308
4403	SPIN4	-1.792	-1.79289	3.73568	0.000208574	0.00723879	11.2216	8.62712	3.43932	2.28814
2851	LOC105615456	-1.23184	-1.23208	4.08343	0.000209485	0.00725656	20.6219	18.7463	8.2903	8.46777
3895	PURG	-1.23222	-1.23239	4.55803	0.00021254	0.0073484	29.0234	29.0012	12.6793	12.0169
1536	HSPB8	2.35539	2.35633	3.2252	0.000215611	0.00744043	4.11263	2.00757	16.0929	15.1986
3485	NRG1	3.2224	3.22948	0.799909	0.000216081	0.00744252	0.293759	0.596845	3.07143	5.31115
4637	TMEM200A	-2.21011	-2.21064	3.73686	0.000216933	0.0074478	21.7675	26.9394	7.09253	3.4322
1480	HINT2	1.3928	1.393	3.71194	0.000217053	0.0074478	10.0759	11.3672	25.5896	30.7312
1077	EPSTI1	2.86586	2.86696	2.62857	0.000218975	0.00749705	3.46636	2.17034	22.7235	18.3635
3142	LYVE1	2.96954	2.96977	5.26986	0.000219313	0.00749705	7.84337	19.2347	117.031	95.4002
47	ACSL5	1.63425	1.6343	5.71443	0.000220182	0.00751263	46.5021	37.5469	134.493	126.39
3116	LRRFIP1	1.02924	1.02925	7.73806	0.000220767	0.00751848	263.002	243.214	541.744	491.415
3558	P2RX1	2.58719	2.58812	2.59579	0.000221282	0.00752193	4.08325	2.30599	23.9555	14.4303
4346	SMOX	-1.31623	-1.31653	4.09208	0.000222479	0.00753483	16.0392	18.8277	7.53742	6.46357
4094	SCIMP	2.67815	2.68021	1.69616	0.00022249	0.00753483	1.29254	1.62776	6.84442	11.8833
1486	HMBOX1	-1.49554	-1.49601	3.54832	0.000227886	0.00770324	14.923	12.6965	5.40709	4.3842
4104	SCNN1G	4.61421	4.61553	3.90893	0.000228727	0.00771732	3.55448	1.68202	59.4267	68.6107
1107	EYA4	2.01743	2.0177	3.99924	0.000231995	0.00781308	10.781	8.5186	32.049	46.08
4724	TREM2	6.14328	6.18415	0.825365	0.000232639	0.00781837	0.117504	0.0542586	1.46299	10.9062
4162	SFTPB	2.21948	2.21948	10.274	0.000233012	0.00781837	1047.84	843.097	3691.07	5115.46
2545	LOC105605487	-1.85281	-1.85362	3.0729	0.000234909	0.00786195	11.3097	11.7741	3.45643	2.93115
4293	SLC46A2	3.97585	3.98896	0.181302	0.000235175	0.00786195	0.235007	0.271293	4.4061	3.64097
3340	MYCN	-2.01805	-2.01862	4.1218	0.000237319	0.00791905	20.8569	17.7154	5.55254	3.96666
869	CYBB	3.25008	3.25033	5.09309	0.000239764	0.00798597	14.1298	11.6656	58.7422	186.642
1897	LOC101103343	1.8076	1.80768	5.46863	0.000245634	0.00816653	31.1385	38.388	91.6468	151.785
825	CRYL1	1.13278	1.13284	5.32624	0.000246221	0.00816914	32.0197	32.4738	66.9812	74.4479
833	CSMD1	-2.84691	-2.85684	0.149125	0.00024661	0.00816914	2.35007	2.11609	0.282332	0.334034
1593	IL1B	3.60119	3.60511	1.42162	0.000249589	0.00825278	0.881277	0.78675	7.17809	13.1108
3253	MILR1	2.89451	2.89722	1.42085	0.000250185	0.00825745	1.4688	0.813879	6.6562	10.3217
3674	PGP	1.34179	1.34198	3.9333	0.000251085	0.00827215	11.5741	10.6076	25.0848	31.1404
3084	LRG1	2.94193	2.94839	0.593842	0.000253747	0.00834475	0.470014	0.488327	2.77199	4.62638
2131	LOC101113965	2.83985	2.84037	3.5981	0.000254687	0.00836054	6.63895	5.10031	40.8954	43.1489
1993	LOC101108152	3.70641	3.70856	2.48363	0.00025651	0.00840522	1.64505	1.41072	7.16953	32.7604
4601	TMC8	1.80176	1.80232	3.03304	0.000257596	0.00842561	4.90578	4.06939	18.0179	13.2779
4093	SCGB1A1	9.59386	9.59677	7.58376	0.000259157	0.00846145	2.52633	0	630.286	1280.47
4207	SIRPA	1.19378	1.19382	5.77471	0.000261627	0.00852679	56.9305	41.128	114.285	109.989
4271	SLC31A2	1.97297	1.97328	3.61338	0.000262655	0.00854498	10.5753	6.64668	26.1371	41.4537
1112	F2RL2	2.5685	2.56854	6.82781	0.000263694	0.00856345	89.009	57.7311	443.844	426.462
515	CAP2	-1.35496	-1.35517	4.98058	0.000264913	0.0085877	23.1188	28.5672	11.8323	8.37591
4407	SPN	2.68471	2.68596	2.20561	0.000265681	0.00859728	2.61446	2.17034	13.2183	17.5619
1346	GLRX5	1.46945	1.46948	6.33913	0.000266968	0.00862359	61.3956	70.4548	193.346	171.802
1115	F5	4.49153	4.49857	1.52382	0.00026777	0.00862763	0.64627	0.325552	4.76543	17.1193
2384	LOC105602246	-4.6962	-4.80769	-0.168087	0.000268042	0.00862763	0.705022	0.949525	0.0256666	0.0334034
3816	PRDM6	-1.23374	-1.23387	5.16164	0.000268864	0.0086388	34.9867	39.6088	18.2917	13.4282
2107	LOC101113127	-1.65491	-1.65503	6.09071	0.000269977	0.00865528	73.2341	53.5261	20.6616	19.5828
2193	LOC101117013	2.79858	2.8029	0.658243	0.000271344	0.00865528	0.705022	0.705362	4.03821	5.80385
990	DUSP14	1.34977	1.34992	4.08236	0.000271414	0.00865528	15.5986	14.7041	39.4495	37.7876
1547	ICAM3	2.79509	2.79632	2.57965	0.000271741	0.00865528	3.1726	1.79053	10.7885	23.6496
3869	PTCHD4	-2.00199	-2.00368	1.90521	0.000271757	0.00865528	5.8458	6.78232	1.79666	1.35284
4102	SCNN1A	2.58215	2.58238	4.30465	0.000272437	0.00866004	15.8042	10.065	59.1443	95.7176
3435	NLRP1	3.33189	3.33485	1.60069	0.000272858	0.00866004	1.52755	0.651103	7.61442	14.3134
867	CYB561	2.98999	2.99421	1.00899	0.000274089	0.00868395	0.910653	0.569715	4.20932	7.56588
621	CD8A	3.04588	3.05065	0.739767	0.000275878	0.00872543	0.940029	0.37981	5.3472	5.55332
914	DENND1C	1.13999	1.14009	4.61555	0.00028003	0.00883625	22.0319	21.0252	46.1143	48.7774
892	DBI	1.07575	1.07578	6.48376	0.000280354	0.00883625	73.0285	70.4005	151.031	151.293
653	CDKN1A	2.90903	2.91006	2.65078	0.000282475	0.0088877	2.67321	3.30977	24.8624	20.1256
3532	OLFM2	-2.08337	-2.08561	3.02068	0.000288031	0.00904687	5.66955	4.66624	1.232	1.20252
3295	MRC1	3.23008	3.23045	4.65835	0.000289902	0.00908911	9.51779	7.70472	38.1576	123.417
213	AQP9	5.89445	5.90977	1.62386	0.00029106	0.00908911	0.411263	0.0542586	10.395	17.1944
4682	TNFSF13B	3.53138	3.53674	0.884525	0.000291766	0.00908911	0.587518	0.623974	4.20076	9.86237
2774	LOC105612471	-4.75362	-4.94363	-0.438967	0.000291786	0.00908911	0.470014	0.569715	0.0171111	0.0167017
2605	LOC105606108	1.83652	1.8371	2.88269	0.000292234	0.00908911	3.99512	4.9104	15.4513	16.376
1583	IKZF4	-1.34944	-1.34982	4.0939	0.000292375	0.00908911	16.333	12.9678	5.70654	5.78715
1857	LOC101101923	1.34272	1.34281	4.4587	0.000297938	0.00924624	25.0576	21.8662	63.251	55.7587
746	CLTB	1.28528	1.28531	6.0956	0.000298702	0.00925415	64.0688	60.227	154.265	148.679
3590	PARD6B	1.23979	1.23984	5.52721	0.000301023	0.0093102	38.2768	39.7173	97.148	87.0577
2019	LOC101109111	3.57248	3.57293	4.31225	0.00030295	0.00934584	3.46636	11.2315	79.0958	96.1518
689	CHD6	-1.00204	-1.0021	5.85469	0.000303203	0.00934584	64.2745	58.4908	30.5261	30.7646
4045	RTL1	-6.9284	-7.58841	-0.0869529	0.0003066	0.00940623	0.235007	1.38359	0	0.00835086
779	COL4A3	2.36685	2.36688	7.18367	0.000306778	0.00940623	141.122	85.6743	613.996	555.7
574	CCND3	1.07586	1.0759	5.28436	0.000307244	0.00940623	41.5082	38.4693	80.3107	88.2769
4796	TYROBP	3.37838	3.379	3.8716	0.000307494	0.00940623	4.8764	5.45299	27.2066	80.2768
3853	PSAP	1.26135	1.26135	9.61012	0.000307748	0.00940623	678.025	582.005	1302.15	1718.37
4390	SPARCL1	-1.33133	-1.33133	9.34815	0.000309414	0.00942863	1417.89	1406.76	669.513	453.009
723	CLDN18	1.3274	1.32741	8.53029	0.000309518	0.00942863	418.665	399.045	1111.76	940.29
4676	TNFRSF12A	2.1726	2.17326	2.8218	0.000314107	0.00955244	4.0245	4.42208	21.9021	16.2007
2471	LOC105603993	-6.41181	-7.06998	-1.83787	0.000315118	0.00956718	0.64627	0.488327	0	0.00835086
4139	SERINC2	1.52868	1.52892	3.94346	0.000316092	0.00957385	10.9572	8.54573	27.3948	28.8689
4363	SNX10	3.57615	3.57851	2.25718	0.000316552	0.00957385	1.49817	1.27508	6.03165	27.0818
4752	TRPV6	3.66832	3.67292	1.26429	0.000316917	0.00957385	0.49939	0.922396	7.91386	10.2632
784	COL5A2	-1.27582	-1.27583	9.11585	0.000317681	0.00957876	528.825	602.243	261.431	205.69
4120	SELENBP1	1.41506	1.41507	7.56988	0.000318504	0.00957876	201.46	188.874	499.138	541.762
629	CDC7	-1.10037	-1.10043	5.95539	0.00031866	0.00957876	74.7029	64.4321	34.898	29.9879
1184	FBN2	-1.49984	-1.49986	8.40444	0.000319446	0.00958653	347.047	261.337	132.097	83.0159
3087	LRMP	2.40483	2.40639	1.90599	0.000322771	0.00967038	1.79193	1.92618	8.28175	11.4323
4022	RNF34	1.07119	1.07127	4.8949	0.000324752	0.00971372	26.7908	24.4164	53.0699	54.5228
3574	PACSIN2	1.03146	1.03148	6.66002	0.000325953	0.00973364	98.7618	81.7948	184.842	184.212
1414	GRIA1	-2.07874	-2.08013	2.37824	0.000327093	0.00973858	9.10653	7.4063	2.30999	1.59501
1333	GJB1	3.57125	3.5765	1.18269	0.00032719	0.00973858	0.64627	0.596845	6.36531	8.45942
3738	PLEK	3.91809	3.92124	2.10915	0.000328725	0.00976829	1.02816	1.08517	11.7382	20.2842
3899	PXDC1	1.67688	1.67705	4.31596	0.000331456	0.00983309	16.4799	13.2391	46.6618	48.3515
2282	LOC101120528	-1.04003	-1.04006	6.99608	0.000331987	0.00983309	118.003	137.735	64.0467	60.3266
2761	LOC105611815	-7.03545	-1.44269e+08	-1.62327	0.000333246	0.00985433	0.235007	0.406939	0	0
1008	EBF2	-4.43559	-4.49627	0.909003	0.000334436	0.00987346	1.11628	1.35646	0.0342221	0.0751577
1838	LIPA	1.92712	1.9272	5.73628	0.000335456	0.00988077	33.9585	28.0246	75.4512	160.236
1625	IRF1	1.26035	1.26043	4.64653	0.000335869	0.00988077	25.6452	25.0132	66.8785	54.481
1927	LOC101105022	-3.88585	-3.90492	-0.467985	0.000336313	0.00988077	3.67199	1.51924	0.162555	0.183719
23	ABI2	-1.12975	-1.12983	5.90513	0.000338389	0.00992572	55.9023	50.8946	27.5488	21.2529
1430	GSS	1.64087	1.64121	3.45952	0.000340607	0.00993367	6.90334	7.27065	18.728	25.4868
361	BEGAIN	-2.18182	-2.18359	3.35112	0.000341045	0.00993367	5.8458	8.43721	1.24911	1.89565
2124	LOC101113728	1.15942	1.15944	7.3524	0.000341153	0.00993367	107.251	105.94	223.582	252.622
3615	PCK2	1.58311	1.58342	3.66312	0.000341306	0.00993367	6.52145	8.59999	19.6435	25.6872
1847	LMO1	4.31656	4.43193	1.3108	0.000341391	0.00993367	0	0.0542586	0.735775	0.475999
4685	TNFSF8	3.35	3.3538	1.33984	0.000341975	0.00993477	0.822525	0.868138	6.67331	10.6139
1211	FERMT3	2.77035	2.77102	3.24304	0.000343548	0.00996454	5.25829	3.7981	19.0959	42.6896
4924	ZFHX4	-2.63135	-2.64143	1.03392	0.000344247	0.00996839	2.17382	1.51924	0.290888	0.300631
1143	FAM167B	-2.91899	-2.92167	2.76395	0.000344777	0.00996839	8.34276	9.11544	1.76244	0.542806
3901	PYCR1	-1.30568	-1.30586	4.77916	0.000346153	0.00998348	24.9108	33.2063	12.7563	10.7559
925	DGKI	2.80374	2.80642	1.2191	0.000346397	0.00998348	1.52755	0.75962	8.20475	7.7663
1967	LOC101106730	6.12794	6.14249	1.99601	0.000347576	0.0100016	0.293759	0.189905	3.01154	31.0151
773	COL25A1	-1.28585	-1.28598	5.55921	0.000348197	0.0100037	41.8313	36.3533	18.5997	13.4616
2170	LOC101115808	-1.67954	-1.68083	2.58486	0.000350237	0.0100464	6.05144	6.07696	1.73677	2.04596
814	CREG1	1.44269	1.44272	6.16802	0.00035191	0.0100785	55.403	63.4554	134.339	188.78
4748	TRPS1	-1.17517	-1.17526	5.66115	0.000355057	0.0101526	56.7836	50.6775	27.5745	20.0087
992	DUSP2	3.70334	3.71053	0.889554	0.000356838	0.0101875	0.705022	0.217034	7.52031	4.48441
4753	TSC22D3	1.06435	1.06437	7.48644	0.000358383	0.0102156	144.529	174.116	339.483	326.911
1085	ERICH2	2.07705	2.07739	3.96979	0.000364895	0.0103813	10.5753	5.29021	25.3842	41.5121
769	COL1A2	-1.61458	-1.61458	11.1058	0.000365363	0.0103813	2224.4	2521.04	972.883	576.794
4859	WAS	2.67875	2.68066	1.77407	0.000365908	0.0103813	1.20441	1.92618	7.01553	13.0774
3198	MC3R	-3.82802	-3.87349	0.526943	0.000366662	0.0103865	0.440639	1.65489	0.0513332	0.0918595
3264	MLLT3	-1.15575	-1.15586	5.05482	0.000370268	0.0104723	40.0981	37.1943	19.1387	15.5493
1630	IRG1	6.55348	6.57116	2.041	0.000372101	0.010502	0.293759	0.108517	7.28075	30.5976
4636	TMEM2	1.4355	1.43552	6.93556	0.000372474	0.010502	131.604	90.2592	311.695	288.33
4603	TMCC3	1.33513	1.33521	4.70877	0.000373721	0.0105209	27.114	22.7886	70.4291	55.4664
790	COL9A2	3.57426	3.58589	1.31489	0.000374834	0.0105359	0.117504	0.434069	2.88321	3.79964
3412	NFE2L3	1.41374	1.41386	4.97087	0.000375504	0.0105385	21.3857	16.2504	41.1093	59.1408
4416	SPTSSA	1.24373	1.24383	4.47326	0.000376301	0.0105445	19.6231	23.6296	50.9225	51.5248
1264	FREM2	-2.26056	-2.26092	5.41114	0.000381413	0.0106713	42.5363	33.5861	10.0699	5.8122
4810	UCHL1	-1.77592	-1.77653	6.57713	0.000385741	0.0107759	13.5129	14.894	5.41565	2.88105
775	COL27A1	-1.38687	-1.38693	6.74107	0.000386718	0.0107866	92.0641	81.2794	38.0635	28.2176
750	CMTM5	-3.9014	-3.99646	0.181352	0.000391423	0.0109011	0.705022	0.37981	0.0513332	0.0167017
1759	KMO	4.52099	4.54481	0.158286	0.000393844	0.0109437	0.235007	0.0542586	1.65977	5.01052
143	ALDH1L2	-1.80163	-1.80203	3.65771	0.000394156	0.0109437	22.3551	22.8429	8.11064	4.85185
4061	S100A8	4.21994	4.22093	3.79857	0.00039565	0.0109684	3.70136	3.147	19.0617	108.586
3666	PGAP2	1.13766	1.13775	4.74475	0.000396494	0.0109723	22.5901	19.723	44.2577	48.8358
2908	LOC105616771	-3.25193	-3.26615	1.84033	0.000396996	0.0109723	1.41004	2.87571	0.119777	0.325684
2277	LOC101120408	-3.36314	-3.37598	-0.0211417	0.000399185	0.0110147	3.23135	1.95331	0.273777	0.225473
4829	USP4	1.01154	1.01156	6.71497	0.000399741	0.0110147	95.8242	97.6926	177.886	212.262
2009	LOC101108797	-5.03933	-5.03937	9.9874	0.000400581	0.0110211	3307.29	1802.09	132.602	22.7728
862	CXCR4	-1.44861	-1.44876	4.91049	0.000406884	0.011165	38.7762	39.7987	13.5862	15.1986
1638	ISYNA1	-1.55224	-1.55243	5.92457	0.000407452	0.011165	32.6366	39.9072	14.0909	10.6473
3072	LOXL4	4.26361	4.26657	2.36296	0.000408179	0.011165	1.5863	0.705362	24.8538	19.1318
4166	SGCD	-1.55059	-1.55066	6.43628	0.000408397	0.011165	97.0874	103.39	41.6483	26.7896
4736	TRIM55	2.26102	2.2626	1.60992	0.00040888	0.011165	2.26194	1.30221	8.66675	8.41767
2375	LOC105602100	3.84771	3.85467	0.856486	0.000413983	0.0112874	0.293759	0.651103	3.84999	9.87072
4608	TMEM106A	2.19448	2.19597	1.95845	0.000416793	0.0113279	1.96819	1.7634	8.72664	8.36756
4163	SFTPC	2.04059	2.04059	11.6937	0.000416941	0.0113279	2344.08	3328.74	10139.5	13199.3
3586	PAMR1	2.21571	2.21667	2.52285	0.000417339	0.0113279	3.907	1.92618	15.7507	11.3321
3866	PTAFR	2.95392	2.96015	0.339638	0.000420259	0.0113902	0.64627	0.352681	4.0211	3.73283
4413	SPTA1	-4.22039	-4.25629	-0.500071	0.000421147	0.0113973	2.40882	1.13943	0.0684442	0.116912
4435	ST14	1.50085	1.50089	6.36192	0.000422244	0.01141	66.6833	44.7633	152.015	163.326
4663	TMOD1	1.12	1.12002	6.26319	0.000428317	0.0115177	92.916	100.948	241.266	180.111
4890	XAF1	1.62671	1.62721	2.76295	0.000428516	0.0115177	5.05266	4.61198	16.3325	13.52
1686	KCNB1	-1.54319	-1.54336	5.3023	0.000428763	0.0115177	44.0932	35.675	16.7603	10.6056
414	C14H19orf33	2.49597	2.4976	2.06492	0.000428764	0.0115177	1.64505	1.95331	9.20574	11.1233
590	CD22	-2.34784	-2.34822	5.74502	0.000429767	0.0115276	52.3479	25.176	9.60785	5.61178
1111	F2RL1	1.51627	1.51648	3.74539	0.000435009	0.0116511	12.5141	9.92932	27.3178	36.8774
3355	MYO1G	4.08756	4.08976	2.65338	0.000439233	0.0117469	2.29132	0.78675	15.6224	36.6269
1581	IKZF1	2.56399	2.56504	2.42039	0.000440472	0.0117627	3.46636	2.19747	13.8001	19.6913
3963	RDH11	1.13441	1.13447	5.20632	0.000441616	0.011776	33.3123	28.0517	73.0043	61.6962
1849	LMO7	1.26673	1.26674	7.60456	0.000442415	0.01178	221.054	169.504	427.887	511.816
3851	PRTG	-1.50238	-1.50283	4.03355	0.000445937	0.0118469	16.1567	13.1035	6.02309	4.30069
4497	TALDO1	1.24816	1.24819	6.2712	0.000446289	0.0118469	59.0456	58.4365	134.39	144.679
2660	LOC105608167	-1.57967	-1.57994	4.70945	0.000446882	0.0118469	23.2657	27.7261	10.8056	6.25479
4091	SCEL	2.43619	2.43631	4.94343	0.000448609	0.0118754	26.7321	20.0757	136.401	116.887
2364	LOC105601854	1.74581	1.74616	3.57142	0.000450793	0.0119159	6.84459	7.56907	20.8755	27.4827
2251	LOC101118931	-1.44218	-1.44247	4.36654	0.000451742	0.0119236	18.3012	24.5249	9.2143	6.54707
733	CLEC4A	2.57635	2.5772	2.65871	0.000453319	0.0119479	4.08325	2.84858	17.1025	24.2425
50	ACSM5	3.94502	3.95802	0.143425	0.000462914	0.0121503	0.352511	0.162776	3.54199	4.42596
743	CLIP3	-1.68884	-1.68896	6.00359	0.000464483	0.0121503	51.0847	78.2409	23.1513	16.9689
2242	LOC101118627	1.18391	1.18396	5.44797	0.000464579	0.0121503	31.9904	40.1242	81.3973	82.4731
413	C13H20orf194	-1.06852	-1.06859	5.66783	0.000465668	0.0121503	56.4017	52.4409	27.6172	24.2759
3285	MPDZ	-1.00087	-1.0009	6.98204	0.000465873	0.0121503	129.048	125.771	67.5886	59.7421
4756	TSHZ2	-1.31854	-1.31886	4.18334	0.000466135	0.0121503	17.1849	16.0605	6.53642	6.78925
579	CCR5	2.09059	2.09171	1.93932	0.00046619	0.0121503	2.35007	2.52302	10.0014	10.7726
4939	ZKSCAN8	-1.02017	-1.02023	5.78753	0.00046652	0.0121503	56.578	64.9204	29.9358	29.9712
3413	NFIB	-1.33131	-1.33142	5.36506	0.00046701	0.0121503	50.4091	49.0226	23.6047	15.9084
4325	SLFN14	-6.7723	-7.13909	-1.25162	0.000471733	0.0122496	1.85068	0.542586	0.0171111	0
1374	GPBAR1	4.51621	4.53356	0.353502	0.000472661	0.0122496	0.0293759	0.352681	3.69599	5.27774
1775	KYNU	3.53711	3.54281	0.891813	0.000472923	0.0122496	0.822525	0.325552	4.57721	8.7517
1137	FAM155A	-6.51996	-1.44269e+08	-1.4681	0.000473523	0.0122496	0.176255	0.271293	0	0
896	DBX2	-3.06554	-3.06818	2.39892	0.000475833	0.0122919	14.2179	5.75141	1.77955	0.601262
2586	LOC105605995	1.63982	1.64018	2.83151	0.000476697	0.0122968	6.81521	6.78232	24.2378	18.1464
4268	SLC2A6	2.85355	2.85523	1.94292	0.000478598	0.0123283	2.64383	1.03091	11.9692	14.5723
1761	KMT2E	-0.964014	-0.964033	7.25183	0.000481869	0.0123839	180.838	179.298	90.7827	93.8303
668	CEP68	-1.0758	-1.07585	6.00221	0.000482119	0.0123839	81.8413	71.7299	38.9619	33.8878
3270	MMP14	-1.20692	-1.20695	6.99795	0.000484042	0.0124158	161.009	153.959	80.7813	55.6585
2993	LOC106991323	-1.13891	-1.139	5.2916	0.000489709	0.0125434	52.3772	38.4151	20.9439	20.2759
4913	ZCCHC11	-1.08746	-1.08754	5.34596	0.000493013	0.0126103	50.3503	42.9999	23.3224	20.6016
2414	LOC105602872	1.11292	1.113	4.78194	0.000497472	0.0127065	21.3269	21.405	44.6855	47.7419
451	C24H16orf54	3.04272	3.0443	2.11703	0.000499184	0.0127323	1.99756	1.95331	8.5983	23.992
1119	FABP5	1.74162	1.74166	6.43433	0.000503256	0.0128182	71.6185	65.7072	154.941	304.28
1495	HMOX2	1.23638	1.23641	6.01454	0.000506946	0.0128942	59.1337	55.9677	121.737	149.447
1334	GJB2	2.15503	2.15628	1.59341	0.000508516	0.0128996	2.52633	1.92618	9.30841	10.5304
1578	IGSF6	2.7899	2.7917	2.14134	0.00050858	0.0128996	1.35129	2.0347	7.4262	16.042
1467	HERC6	3.22093	3.22329	1.89142	0.000511241	0.0129491	1.7038	1.00378	16.3325	8.91872
548	CCDC171	-1.25128	-1.25158	3.90306	0.000512561	0.0129491	15.5986	17.3899	6.69898	7.15669
1867	LOC101102213	3.41908	3.42226	1.68307	0.000512668	0.0129491	0.998781	1.03091	7.95664	13.804
985	DSTN	1.06425	1.06426	7.75147	0.000513953	0.0129636	196.378	228.32	476.851	411.255
559	CCDC69	2.16045	2.16169	1.88377	0.000516985	0.013022	2.82009	1.68202	8.05075	12.0753
4794	TXN	1.00869	1.00871	6.79097	0.000519341	0.0130633	81.0187	91.4529	171.222	175.827
2318	LOC101122158	3.47792	3.48215	1.70556	0.000522519	0.013125	0.940029	0.596845	5.10765	12.0336
4328	SLITRK1	-7.26691	-7.63458	-1.02884	0.000523325	0.0131272	1.08691	2.27886	0.0171111	0
1358	GNA15	2.4458	2.44662	2.86786	0.000528627	0.0132419	3.93637	3.147	10.8741	27.7249
3850	PRTFDC1	-1.34262	-1.34271	6.37804	0.000533375	0.0133424	45.1801	72.815	22.8518	23.683
36	ACAT1	1.04437	1.04441	5.82634	0.000536242	0.0133957	53.0529	52.9564	108.715	109.931
2005	LOC101108730	1.33036	1.3304	6.2326	0.000538023	0.0134082	49.5865	43.4611	96.3609	137.605
3157	MAML2	-0.991771	-0.991826	5.70038	0.000538214	0.0134082	62.8351	65.1646	32.6564	31.7082
441	C1QL1	4.15003	4.16074	0.572784	0.000542218	0.0134815	0.470014	0.162776	5.8862	5.36125
2566	LOC105605834	2.08589	2.08613	4.4008	0.000543265	0.0134815	14.1886	8.5186	52.8133	43.5414
3061	LOC106992022	2.70671	2.70771	2.42531	0.000543382	0.0134815	3.87762	2.17034	18.1719	21.303
4577	TIMP2	-0.985181	-0.985195	7.52383	0.000544414	0.0134887	241.969	254.039	130.078	120.486
1	AAK1	-1.68539	-1.68631	3.07722	0.000545709	0.0135024	8.28401	8.87128	2.92599	2.40505
1310	GBGT1	1.48797	1.48827	3.50445	0.000550833	0.0135416	7.22647	8.5186	22.5438	21.6371
1352	GM2A	1.63397	1.63401	6.52651	0.000551288	0.0135416	58.8693	55.5608	119.409	235.736
1056	ENPP5	1.18493	1.18496	6.35054	0.000551341	0.0135416	91.976	73.4661	162.427	213.682
2648	LOC105607625	-1.24424	-1.24446	4.63556	0.000552186	0.0135416	21.5325	22.6258	10.4805	8.15879
4757	TSHZ3	-1.81061	-1.81155	3.96188	0.000552288	0.0135416	7.63774	11.2858	3.49065	1.904
848	CTSK	-1.09122	-1.09123	6.95375	0.00055285	0.0135416	207.688	196.932	105.618	84.2936
4688	TNK1	1.26353	1.2637	3.9528	0.00055303	0.0135416	11.8091	12.6965	28.0963	30.7479
4699	TOX	1.29176	1.29205	3.86313	0.00055325	0.0135416	6.16894	7.94888	17.2308	17.3531
1079	EPYC	12.4283	1.44269e+08	1.9805	0.000555209	0.0135713	0	0	10.6859	16.5514
187	ANXA1	1.17282	1.17282	8.35087	0.000556953	0.0135956	332.212	332.388	776.996	721.364
813	CREB3L3	5.49955	5.52654	0.903864	0.000560947	0.0136748	0.264383	0	5.92898	5.98757
3687	PIEZO2	-1.47953	-1.47957	7.4967	0.000564032	0.0137316	182.924	161.691	78.9675	44.6103
936	DIRAS3	4.80028	4.83052	0.624746	0.000565432	0.0137319	0.0587518	0.162776	3.81576	2.55536
1436	GTL2	-2.30231	-2.30239	7.69861	0.000565557	0.0137319	148.995	192.998	37.9865	31.3491
3308	MS4A7	4.24523	4.25098	1.80084	0.000572119	0.0138638	0.969405	0.217034	10.1811	12.2591
651	CDKL2	1.34631	1.34642	4.70434	0.000572511	0.0138638	20.6513	16.5217	42.0761	52.4267
1316	GDF10	-2.64595	-2.64767	2.2332	0.000576787	0.0139389	7.52023	14.3243	1.21488	2.27143
1951	LOC101106242	2.88152	2.88396	1.52571	0.000577256	0.0139389	1.4688	1.05804	7.20375	11.4323
705	CHST15	-1.24663	-1.24673	5.01433	0.000577912	0.0139389	48.7346	42.7829	22.7064	15.8583
121	AGTR2	-3.73806	-3.74027	3.6617	0.00058104	0.0139958	22.7076	17.0372	1.42022	1.55326
4872	WDYHV1	1.18534	1.18543	4.87641	0.000586948	0.0141193	23.8826	20.9981	43.4621	58.598
2191	LOC101116975	-1.20189	-1.20204	5.06788	0.000588994	0.0141318	27.0258	33.0435	12.2087	13.9042
3877	PTGS1	1.55592	1.55606	4.40894	0.000589075	0.0141318	20.71	13.7546	46.8757	54.4309
1146	FAM171B	-1.55368	-1.55409	4.39047	0.000589795	0.0141318	20.0637	13.4019	6.39098	5.00216
2672	LOC105608561	1.36498	1.36515	3.67734	0.000590845	0.0141383	11.6622	14.3514	30.9796	36.0423
2116	LOC101113505	1.55027	1.55044	4.18261	0.000592945	0.0141536	12.4554	15.6536	34.9835	47.3661
1428	GSN	1.16698	1.16699	8.17366	0.0005943	0.0141536	347.311	338.872	777.8	762.968
2243	LOC101118635	-2.04697	-2.04853	2.41593	0.000594309	0.0141536	6.96209	7.4063	2.08755	1.38624
3731	PLCB1	-1.1316	-1.13168	4.90386	0.000594598	0.0141536	53.2879	49.9722	25.5554	21.5703
4922	ZEB1	-1.12291	-1.12298	5.14621	0.000596389	0.0141777	66.0077	52.6037	30.0128	24.443
4221	SLC11A1	7.19309	7.20862	2.86374	0.000600706	0.0142591	0.411263	0.0542586	17.4789	50.1553
3940	RASGEF1A	1.84027	1.84114	2.32966	0.00060162	0.0142591	2.90821	3.01135	8.33308	12.877
692	CHI3L1	3.29685	3.29727	4.18896	0.000604702	0.0142591	11.4566	4.01514	44.0695	107.785
2229	LOC101117960	4.99432	5.01864	0.319387	0.000604761	0.0142591	0.117504	0.162776	3.64465	5.46981
4778	TTC7A	1.39672	1.39678	5.30372	0.000605011	0.0142591	38.4531	35.1867	95.377	98.5151
1959	LOC101106528	2.7585	2.75992	2.06627	0.000606076	0.0142591	2.17382	2.11609	10.6174	18.4387
966	DOCK8	1.12499	1.12503	5.48175	0.000606542	0.0142591	47.3833	42.7286	91.0565	105.471
1283	FYB	2.03954	2.04025	2.59333	0.000606788	0.0142591	4.05387	3.63533	15.2545	16.3677
4255	SLC25A5	1.02179	1.02185	5.4345	0.000607191	0.0142591	33.3123	28.7028	60.1026	65.8048
2376	LOC105602103	-1.82896	-1.83179	1.98539	0.000607654	0.0142591	3.64261	2.79432	0.855553	0.951998
243	ARL11	5.16312	5.19344	0.296698	0.000609634	0.0142871	0.14688	0.0813879	2.4041	5.89571
207	APOBEC3Z1	-5.21621	-5.40809	-2.15032	0.000618619	0.0144679	0.675646	0.75962	0.0171111	0.0167017
3935	RAPH1	-1.45982	-1.45993	5.20694	0.000618938	0.0144679	61.895	51.4914	24.9736	16.2424
480	C5H19orf66	1.368	1.36822	3.58464	0.000625495	0.0146024	9.72342	10.7161	25.8377	26.9315
534	CBX2	-1.22204	-1.22222	5.91554	0.000626659	0.0146108	26.3208	25.2031	12.4226	9.66194
3551	OVAR-DRB1	1.61073	1.61085	4.48214	0.000629201	0.0146513	24.382	15.111	55.8676	64.7108
280	ATF3	3.06554	3.0662	3.47811	0.000630824	0.0146703	4.96453	4.53059	63.9012	15.6161
2234	LOC101118175	-1.38607	-1.38624	5.10132	0.000632622	0.0146933	34.6929	33.7488	12.6707	13.5117
619	CD84	2.59003	2.593	1.05152	0.000635417	0.0147394	0.940029	1.05804	3.85854	8.20054
880	CYTH4	2.50088	2.50162	2.83769	0.000639653	0.0148188	5.69893	2.2246	20.0713	24.7436
3373	NADK	1.15343	1.15346	6.35913	0.000642965	0.0148765	71.0016	67.6605	131.978	176.462
2693	LOC105609280	-2.90963	-2.93745	0.189862	0.000644459	0.0148825	0.763774	0.922396	0.136888	0.0835086
1312	GCGR	2.19228	2.19456	1.06207	0.000644858	0.0148825	1.02816	1.41072	5.1932	5.97922
641	CDH7	-3.4436	-3.44521	3.35943	0.000648135	0.0149259	11.721	31.9854	1.60844	2.40505
1807	LCP2	2.2901	2.29075	2.91265	0.000648931	0.0149259	5.08203	3.66246	15.8448	26.9232
144	ALDH2	1.01026	1.01026	8.63392	0.000649204	0.0149259	398.455	461.768	843.25	889.492
1861	LOC101102057	5.28696	5.2947	2.01151	0.000653216	0.0149992	0.235007	0.651103	17.1025	17.8959
3977	RFX7	-0.972783	-0.972847	5.85059	0.000655851	0.0150407	51.2316	55.9135	27.7285	26.8647
4062	S100A9	3.92536	3.92648	3.38582	0.000657934	0.0150695	3.70136	2.27886	14.2107	76.6108
2236	LOC101118216	5.29463	5.33502	-0.0252978	0.000659151	0.0150784	0.117504	0.0542586	3.12277	3.74954
1045	EMILIN3	-2.99732	-2.99944	2.63949	0.000660088	0.0150809	15.8042	7.78611	2.18166	0.768279
1410	GPX8	-1.22057	-1.22062	6.31226	0.000663864	0.0151481	81.5769	88.6043	41.8964	31.132
787	COL7A1	-1.39347	-1.39385	4.26033	0.000667839	0.0152028	13.9536	16.359	5.04776	6.48862
104	ADORA3	2.69122	2.69365	1.41011	0.000667934	0.0152028	1.5863	0.895267	4.75687	11.2737
3223	MEFV	3.58645	3.60937	-0.671506	0.000670728	0.0152464	0.176255	0.108517	1.56566	1.89565
3729	PLBD1	2.46864	2.46923	3.03012	0.000671527	0.0152464	6.43332	3.41829	26.6676	27.8418
956	DNASE1L1	1.08083	1.08088	5.36682	0.000674311	0.0152906	39.9806	43.5154	93.2638	83.3666
3136	LY86	2.9907	2.99739	0.272152	0.000675573	0.0153001	0.440639	0.488327	3.39654	4.02511
3875	PTGFRN	-1.30097	-1.30103	6.37966	0.000678655	0.0153266	94.326	85.403	41.6825	31.2573
2201	LOC101117163	9.18744	1.44269e+08	-1.113	0.000678702	0.0153266	0	0	1.56566	1.31108
3580	PAK1	1.18523	1.18536	4.79436	0.000679274	0.0153266	16.2743	14.9482	29.6192	41.3785
3876	PTGR1	0.96815	0.968164	6.98556	0.000681546	0.0153588	122.556	126.694	248.615	239.01
977	DQB	1.5971	1.59736	3.55838	0.000682608	0.0153637	10.7222	7.8675	24.0325	32.2009
4972	ZNF514	-1.66158	-1.66325	2.51577	0.000684535	0.0153881	4.49451	4.74763	1.55711	1.36119
1267	FRRS1L	-1.06876	-1.06881	5.89913	0.000689029	0.01547	85.9539	93.5961	39.056	46.5393
4723	TREM1	3.7868	3.79175	1.65137	0.000691308	0.015502	0.881277	0.461198	5.21031	13.328
4710	TPMT	2.38702	2.3893	1.38992	0.000697283	0.0155978	1.4688	1.05804	5.90331	7.3237
4354	SNAI2	-1.44082	-1.44098	5.61782	0.000697295	0.0155978	34.8692	39.2832	17.1367	10.1797
768	COL1A1	-1.4865	-1.48651	10.7079	0.000699217	0.0156216	2005.14	2132.82	937.763	538.981
163	ANGPTL4	1.40761	1.40778	4.57553	0.000701668	0.0156571	13.3954	12.4252	30.3807	38.1217
3015	LOC106991541	4.10397	4.12528	-0.225482	0.000704533	0.0157018	0.264383	0.0542586	1.84799	3.64933
4816	UNC13B	1.21724	1.21728	6.05689	0.000707742	0.0157378	59.545	55.7507	149.756	118.307
242	ARL10	-1.3931	-1.39359	3.71484	0.00070788	0.0157378	14.0711	9.90219	4.66276	4.45936
1782	LAMA2	-1.91191	-1.9127	2.72795	0.000715887	0.0158964	12.8079	12.3167	3.87565	2.79754
90	ADCYAP1R1	1.90472	1.90551	2.89164	0.000719703	0.0159616	3.2901	3.30977	14.2963	10.4302
1755	KLHL4	-1.95297	-1.95344	3.71519	0.000723268	0.016002	23.3538	20.1842	7.75986	3.48231
721	CLDN15	3.20147	3.20501	1.39098	0.000723285	0.016002	0.64627	1.13943	3.67888	12.8186
1525	HSD11B1	1.65949	1.65995	2.86394	0.000734591	0.0162324	6.28644	4.36782	16.4266	17.2278
785	COL6A3	-1.33665	-1.33665	10.0823	0.000737156	0.0162575	1294.65	1311.46	614.62	417.242
4592	TLR4	1.42703	1.42725	3.61121	0.000738066	0.0162575	11.486	8.89841	24.8281	29.9796
3919	RAB3B	-1.90875	-1.91101	2.05992	0.00073841	0.0162575	4.05387	4.66624	1.30044	1.0188
2906	LOC105616741	5.99833	6.02303	1.11572	0.000739662	0.0162588	0.117504	0.162776	2.51532	15.7748
4434	SSUH2	-2.09748	-2.09873	2.44743	0.000740832	0.0162588	9.40029	9.27822	2.88321	1.4781
4202	SIAE	1.29493	1.29512	3.59379	0.000741151	0.0162588	10.1347	11.7741	26.4879	27.2823
2154	LOC101114861	2.64918	2.65542	0.812645	0.000744931	0.0163221	0.470014	0.488327	3.19977	2.83929
2544	LOC105605480	-2.1071	-2.11024	1.77514	0.00074867	0.0163843	3.64261	3.87949	0.923997	0.818384
1567	IGF2R	-1.52851	-1.52853	8.38516	0.000750933	0.016414	499.097	334.694	158.671	130.34
4121	SELL	3.57188	3.57439	1.9732	0.000752144	0.0164208	1.41004	1.19369	11.9948	19.0066
4060	S100A5	7.73056	7.79224	1.50008	0.000754417	0.0164506	0	0.108517	4.59432	20.2007
392	BRINP3	-1.56223	-1.56247	5.56026	0.000759705	0.0165321	26.6146	31.3615	12.2772	7.35711
4409	SPRN	-2.66574	-2.67327	1.32716	0.00075997	0.0165321	1.76255	3.30977	0.461998	0.334034
3544	OSGIN2	1.07436	1.07445	4.48752	0.000761698	0.0165499	20.005	19.5874	39.1672	44.2095
4262	SLC27A4	1.43843	1.43875	3.29829	0.000763069	0.0165599	7.81399	6.53816	18.8906	20.0087
3791	PPA1	1.32719	1.32747	3.97985	0.000764203	0.0165647	8.40151	6.59242	19.7034	17.9126
488	C7H15orf48	2.60757	2.6081	3.23099	0.000767779	0.0166224	7.78461	3.6082	36.3866	33.0109
3349	MYL6B	-1.42808	-1.42909	3.83954	0.000775168	0.0167617	5.19954	6.67381	2.1731	2.23803
3811	PRDM1	-1.37892	-1.37908	4.49695	0.000776056	0.0167617	42.3601	30.2492	16.2213	11.6912
71	ADAMTS20	-2.25479	-2.25614	2.92515	0.000777282	0.0167683	12.6316	7.29778	2.24155	1.92905
3660	PFKFB3	2.1654	2.16688	2.27788	0.000778269	0.0167697	2.3207	1.43785	7.99086	8.86861
4643	TMEM237	-1.16642	-1.16661	4.37475	0.000791502	0.0170346	22.7663	24.4978	12.0291	9.02728
903	DCX	-3.69422	-3.7126	2.6015	0.000792975	0.0170461	2.11507	2.55015	0.239555	0.116912
1153	FAM198B	-1.13769	-1.13772	6.63389	0.000794137	0.017051	175.374	145.956	85.9574	60.0761
4680	TNFRSF21	1.36907	1.36915	5.03095	0.00079573	0.017065	31.9022	20.4555	62.173	73.0283
2153	LOC101114849	1.33737	1.33741	5.91752	0.000797252	0.0170775	50.8203	55.1267	114.456	153.28
1108	EZR	1.0581	1.05811	7.58215	0.000798492	0.017084	224.314	181.956	399.611	446.295
1653	ITGB7	1.96454	1.96522	2.59014	0.000800872	0.0171148	5.11141	2.6858	13.552	16.8687
2419	LOC105602949	-2.58333	-2.58656	2.02281	0.00080275	0.0171203	3.49573	7.54194	1.12077	0.718174
2838	LOC105615131	2.60114	2.60336	1.62041	0.000803015	0.0171203	1.38067	1.30221	5.93753	10.3634
4488	SYT14	-3.82985	-3.83921	0.735362	0.000804137	0.0171242	7.10897	3.01135	0.598887	0.108561
664	CELF6	2.22401	2.22744	1.03239	0.000808037	0.0171871	0.763774	0.868138	3.67888	3.96666
3681	PHEX	-1.17753	-1.17755	7.63488	0.000810844	0.0172266	227.458	278.916	131.935	91.943
563	CCDC85A	1.47202	1.47213	4.22031	0.000818625	0.0173537	15.4811	24.0908	49.7162	60.1011
4622	TMEM141	1.45354	1.45394	2.89154	0.000818734	0.0173537	5.7283	5.42586	17.1111	13.4449
3923	RAC2	2.29567	2.29606	3.58926	0.000823153	0.0174271	8.66589	5.91419	29.8759	41.6958
1308	GATA5	-1.73149	-1.73157	6.45659	0.000825008	0.0174363	92.3872	109.087	37.2422	23.4325
611	CD68	2.64471	2.64491	5.18895	0.000825506	0.0174363	14.6586	14.9211	46.9613	138.048
4105	SCPEP1	1.53363	1.53367	6.30523	0.000827139	0.0174479	55.7261	56.7816	110.7	215.035
734	CLEC4D	3.95144	3.96384	0.224711	0.000828748	0.0174479	0.264383	0.271293	2.46399	5.89571
1323	GFRA2	-2.25571	-2.25659	2.47901	0.000829706	0.0174479	15.6867	14.7041	3.69599	2.66392
1627	IRF6	1.34684	1.34697	4.21626	0.000830448	0.0174479	15.4811	16.7388	38.8079	43.1572
4793	TXK	4.42798	4.50606	-1.28892	0.000832388	0.0174479	0.0587518	0.0271293	1.17211	0.759928
586	CD180	4.08268	4.0958	0.243918	0.000833067	0.0174479	0.293759	0.217034	4.07243	4.64308
618	CD83	2.40019	2.40175	1.8879	0.000833574	0.0174479	2.40882	1.30221	6.06587	13.52
2894	LOC105616457	-1.856	-1.8578	2.58444	0.000834581	0.0174479	5.40517	4.93753	1.64266	1.21087
876	CYP2J	1.66138	1.66171	3.38843	0.000835164	0.0174479	8.13713	6.64668	19.1729	27.5912
4464	STX7	0.888818	0.888836	6.54125	0.000835647	0.0174479	93.2685	91.5885	172.479	169.815
2563	LOC105605819	4.63514	4.6751	-0.457232	0.000845925	0.0176418	0.0587518	0.108517	1.45444	2.84764
3840	PRR36	-2.38049	-2.38561	2.53292	0.000847021	0.0176418	2.08569	3.77097	0.453443	0.668069
3055	LOC106991941	-2.14999	-2.15237	1.86072	0.000847844	0.0176418	4.84702	5.45299	1.21488	1.10231
3861	PSMB9	1.78125	1.78151	3.59445	0.000849494	0.0176559	9.8703	9.68516	40.3136	26.9148
1432	GSTA1-1	1.2615	1.26151	7.87963	0.000851184	0.0176708	240.177	370.559	792.456	671.827
1878	LOC101102683	-2.29001	-2.29002	10.5776	0.000853323	0.017695	1552.05	1545.69	365.201	268.205
1641	ITGA2	-1.4091	-1.40924	5.28195	0.000859043	0.0177933	41.2731	46.7167	20.4819	12.6516
2216	LOC101117706	2.45668	2.45781	2.16449	0.000860179	0.0177966	3.34885	1.84479	9.22286	19.2821
2043	LOC101110099	4.25101	4.25139	5.17154	0.000862419	0.0178186	8.31338	9.38674	53.1384	284.063
2497	LOC105604520	-2.53763	-2.5411	1.78599	0.000863201	0.0178186	3.78949	6.10409	0.547554	1.15242
1202	FCGR3A	3.64436	3.64471	4.75951	0.000866436	0.01786	11.3391	7.21639	108.116	123.768
703	CHRNB4	-6.96532	-1.44269e+08	-1.40488	0.000867172	0.01786	0.176255	0.434069	0	0
4732	TRIM14	1.95452	1.95519	2.80466	0.000874048	0.0179813	3.34885	4.53059	9.86452	20.7018
295	ATP2C2	1.50619	1.50652	3.61612	0.000878432	0.0180399	8.63652	5.64289	17.7014	22.848
1852	LOC100101238	3.46315	3.46371	4.37393	0.000878881	0.0180399	4.25951	7.21639	57.5017	69.262
3711	PIWIL3	-2.12934	-2.13154	1.22029	0.000886188	0.0181694	6.16894	4.80189	1.31755	1.18582
3387	NCF2	2.4405	2.44102	3.28076	0.000891176	0.018251	5.34641	5.80567	15.1604	45.4036
4556	TGM2	0.975628	0.975639	6.97767	0.000894665	0.0183019	138.919	172.244	316.298	295.637
1018	EFEMP2	-1.08015	-1.08019	6.50344	0.000905927	0.0184965	93.2391	96.4175	51.2818	38.4223
810	CRAT	1.32534	1.32545	4.49904	0.000906571	0.0184965	23.8239	17.9325	53.2154	51.4079
4483	SYNGR2	1.24492	1.245	5.18789	0.000908687	0.0184965	28.1421	27.7261	53.8998	78.5148
3609	PCDH17	-1.16656	-1.16659	6.27148	0.000908771	0.0184965	153.166	141.506	76.5035	54.7649
3430	NLGN3	-1.36402	-1.36488	3.77622	0.000909265	0.0184965	7.1971	5.80567	2.9431	2.10442
9	ABCC3	1.13583	1.13594	4.19978	0.000914338	0.0185789	19.1237	16.5217	36.1043	42.2219
2952	LOC106990846	2.09507	2.09596	2.8779	0.000918611	0.0186344	3.70136	2.44164	13.7573	12.4845
4066	S1PR4	2.43812	2.44241	0.631837	0.000919115	0.0186344	0.64627	0.705362	3.85854	3.49066
123	AHCY	1.8831	1.88313	7.17349	0.000920848	0.0186461	55.2267	96.2005	222.598	336.114
3953	RBM11	-1.33041	-1.33106	3.08532	0.000921747	0.0186461	8.13713	8.35582	3.14843	3.40715
4076	SARS	0.996817	0.996831	7.08407	0.000922897	0.0186487	112.157	131.984	229.434	257.799
2087	LOC101112245	1.88246	1.88249	7.17304	0.000927651	0.0187239	55.1973	96.2276	222.409	336.047
4520	TCIRG1	1.82859	1.82875	4.64445	0.000929732	0.0187349	16.6561	15.6265	42.3327	72.3351
2568	LOC105605850	1.92405	1.92454	2.78078	0.000930255	0.0187349	5.87518	4.77476	16.4608	23.9586
3140	LYRM9	0.988332	0.988402	4.98384	0.000934531	0.0187902	24.7933	25.1217	50.931	48.101
1207	FCRL5	4.98802	5.04795	-0.735971	0.000935065	0.0187902	0.0587518	0.0542586	1.82233	1.91235
3571	PABPC5	-1.45234	-1.45303	2.88219	0.000939222	0.0188529	8.40151	9.52238	3.50777	3.03971
4553	TGFB3	-1.18575	-1.18586	5.86523	0.000945393	0.0189355	42.7419	37.9539	18.2318	17.2362
1348	GLT1D1	-2.67138	-2.69214	0.186656	0.000945423	0.0189355	0.881277	0.976655	0.153999	0.133614
4774	TTC28	-1.64079	-1.64102	4.68328	0.00095673	0.0191409	39.2168	26.641	13.0044	8.10868
198	APBB1IP	2.46856	2.46931	2.84915	0.000962285	0.0192165	4.7589	3.06561	11.9692	31.3324
1249	FMOD	-1.81458	-1.81469	5.67022	0.000962619	0.0192165	75.6723	93.4333	33.2553	14.8228
1465	HEMGN	-4.67703	-4.70377	0.373862	0.000972299	0.0193884	5.05266	1.5735	0.153999	0.10021
1420	GRIN2B	-4.11614	-4.20167	-0.2069	0.000975585	0.0194303	0.64627	0.75962	0.0684442	0.00835086
909	DDX39A	1.00851	1.00861	4.95317	0.000976538	0.0194303	17.3905	20.4012	39.3554	36.6937
4629	TMEM169	-2.40839	-2.41273	1.60368	0.000978321	0.0194445	3.78949	3.30977	0.941108	0.39249
3510	NUP210	1.65113	1.65131	4.67723	0.000980103	0.0194587	14.9817	11.9369	38.9105	45.6207
4849	VSIG4	3.54963	3.55272	1.84912	0.000983083	0.0194927	0.940029	1.16656	3.56765	21.1694
3418	NHSL2	-1.38157	-1.38164	5.96007	0.000983961	0.0194927	77.1999	87.2207	40.1511	22.9565
2923	LOC106990106	1.03482	1.03486	5.63477	0.000988668	0.0195454	53.8167	50.2977	107.851	105.463
1738	KIAA2026	-0.973897	-0.973962	5.47293	0.000988953	0.0195454	54.1985	50.7589	27.4033	26.0296
3403	NEK2	1.2266	1.22686	4.55529	0.000989987	0.0195454	8.9009	6.7552	15.5625	21.0609
4484	SYNGR3	1.62469	1.62506	2.98069	0.000990918	0.0195454	6.63895	6.51103	24.4945	16.0671
3076	LPAR6	-1.40212	-1.40215	6.66699	0.000996398	0.0195888	202.282	158.462	84.9564	51.5332
3870	PTGER1	-2.62589	-2.63438	0.724589	0.000997585	0.0195888	2.3207	2.0347	0.342221	0.359087
194	AP1M2	0.948207	0.948258	5.44707	0.000997864	0.0195888	32.0491	36.1634	65.1075	66.5229
1258	FOXL1	-2.59769	-2.59985	3.36734	0.000998638	0.0195888	9.8703	6.83658	2.12177	0.634665
141	ALDH1A1	1.26495	1.26496	8.38111	0.000999089	0.0195888	328.746	351.243	800.07	834.092
519	CAPN6	-2.40737	-2.40739	9.28098	0.000999583	0.0195888	601.765	837.156	155.685	115.551

## Sheet: Table S1e (WT Prox ANOVA)
Table S1e: WT Proximal Lung ANOVA DEGs p<0.001
Column1	Row.names	logFC	unshrunk.logFC	logCPM	PValue	FDR	WT_proxlung_d65_1	WT_proxlung_d65_2	WT_proxlung_d80_1	WT_proxlung_d80_2	WT_proxlung_d100_1	WT_proxlung_d100_2	WT_proxlung_d120_1	WT_proxlung_d120_2	WT_proxlung_term_1	WT_proxlung_term_2
4508	FKBP3	-42.4615	-42.4617	6.26468	1.25187e-17	1.82716e-15	113.103	111.701	94.2526	99.1622	67.425	68.6054	60.2206	61.7192	46.9356	45.6124
3819	EMC3	-40.5932	-40.5933	6.19613	1.35631e-17	1.82716e-15	50.9042	51.6012	53.3583	53.3064	61.018	60.7553	77.288	76.3147	125.313	122.457
17868	ZFP91	-39.3616	-39.3617	6.76822	1.41011e-17	1.82716e-15	104.098	102.209	106.679	107.322	101.22	103.429	104.402	103.363	126.699	130.09
15487	SNX6	-40.9437	-40.9438	6.49014	1.42767e-17	1.82716e-15	111.125	105.106	105.775	104.927	77.9843	80.4365	81.2538	81.1709	76.7003	74.164
2916	CS	-39.3416	-39.3417	6.92551	1.47879e-17	1.82716e-15	135.822	133.584	125.582	129.289	109.359	108.787	108.867	112.37	126.391	125.104
2647	CMTR1	-41.9057	-41.9059	6.09218	1.49249e-17	1.82716e-15	78.7245	75.8565	69.8139	71.9621	63.9603	66.522	66.6833	67.0636	60.8982	60.4101
13810	RABEP1	-40.5099	-40.51	6.29406	1.5576e-17	1.82716e-15	65.9204	66.5573	68.6842	67.1134	73.3096	72.7724	89.5378	87.5191	93.8028	98.9159
12892	PIAS2	-40.4647	-40.4648	6.4665	1.56292e-17	1.82716e-15	90.2534	89.9296	91.7296	87.2474	88.9285	87.5054	92.916	97.5027	79.9086	78.0722
12269	NUDT21	-39.5885	-39.5886	7.01261	1.58818e-17	1.82716e-15	165.412	166.531	134.657	140.82	123.961	122.031	121.528	118.853	100.083	97.1038
14247	RNF2	-41.2845	-41.2847	6.30509	1.63901e-17	1.82716e-15	89.7069	86.9494	87.0603	87.3065	81.339	77.0137	83.9563	82.1475	58.8877	56.1345
1864	CAST	-39.5483	-39.5484	6.40412	1.65547e-17	1.82716e-15	48.4318	49.2005	47.484	48.5759	94.813	95.1696	105.048	110.389	121.754	125.313
18186	ZZZ3	-41.9959	-41.9961	6.01613	1.67542e-17	1.82716e-15	69.1995	67.661	67.5169	68.769	76.1694	73.7397	63.687	66.1684	46.0886	47.9924
4372	FBXO28	-40.9152	-40.9154	6.01119	1.75873e-17	1.82716e-15	46.9744	45.9444	62.9606	61.4368	68.6349	68.2334	73.3516	76.6945	69.6933	70.6232
6028	KAT7	-40.9043	-40.9044	6.33905	1.76175e-17	1.82716e-15	84.2677	84.3279	82.0144	83.1969	79.5791	73.6653	84.9551	83.8024	77.9751	75.3916
15868	STX7	-39.7283	-39.7284	6.54125	1.76943e-17	1.82716e-15	65.6341	66.5573	68.3077	63.6542	70.1198	68.9403	93.2685	91.5885	172.479	169.815
11042	MBOAT2	-39.9603	-39.9604	6.56793	1.79088e-17	1.82716e-15	90.3575	89.626	90.1481	91.7413	95.4455	90.8911	111.364	106.564	93.144	89.0703
4675	FYTTD1	-39.3536	-39.3537	6.92022	1.79321e-17	1.82716e-15	129.603	133.501	135.975	133.783	116.289	113.028	130.87	137.166	91.8436	88.8531
10881	MAGI1	-41.8858	-41.886	5.93403	1.81491e-17	1.82716e-15	57.1761	59.4931	63.8266	61.6142	57.9107	55.9559	57.4886	57.0258	69.2056	71.2078
1257	BICD2	-41.5513	-41.5514	6.038	1.82352e-17	1.82716e-15	61.8865	62.4733	59.9104	59.3673	62.5854	63.0992	71.3247	66.2769	74.4587	75.1995
4884	GIT2	-42.1523	-42.1524	5.95064	1.85077e-17	1.82716e-15	64.5671	67.6886	60.0234	60.609	57.8282	57.1092	60.485	58.3551	67.2464	64.1096
13344	PPP3CB	-41.6492	-41.6494	6.07171	1.86004e-17	1.82716e-15	69.4857	67.4127	71.1695	67.9412	67.8375	64.1037	73.1166	72.1097	60.0855	59.0322
16430	TMED4	-40.288	-40.2881	6.30201	1.88575e-17	1.82716e-15	57.9568	57.9479	59.6092	55.9081	72.2097	70.9493	88.069	86.8951	122.13	116.595
14243	RNF185	-40.3187	-40.3188	6.41875	1.93059e-17	1.82716e-15	79.7134	77.4018	78.776	83.8474	82.2739	87.2078	85.0726	83.6396	98.0805	99.0245
14755	SENP3	-42.791	-42.7912	5.70331	1.9572e-17	1.82716e-15	53.5066	54.333	51.2873	52.0646	50.5688	52.533	50.6441	50.2163	52.8817	52.5937
15375	SMIM15	-39.9485	-39.9486	6.68661	1.98154e-17	1.82716e-15	108.184	111.37	112.365	113.176	93.0807	93.979	103.227	112.451	90.7656	91.158
1846	CASC3	-39.7703	-39.7704	6.7833	1.9868e-17	1.82716e-15	122.16	120.366	115.98	119.208	105.84	112.135	111.687	118.555	87.3006	87.993
11067	MCM3AP	-39.2184	-39.2185	6.84209	1.98907e-17	1.82716e-15	114.04	111.012	115.679	118.232	121.459	119.762	110.542	116.602	107.132	112.469
2920	CSE1L	-41.7211	-41.7213	6.23997	2.007e-17	1.82716e-15	90.5657	94.2067	81.6755	84.0839	70.2023	64.9222	66.7127	67.6605	69.1286	66.3142
5917	ISOC1	-41.7485	-41.7487	6.32404	2.01024e-17	1.82716e-15	104.463	107.176	86.2695	85.71	61.073	63.0247	76.2305	69.0712	74.262	73.521
4396	FBXW2	-40.0784	-40.0786	6.41991	2.03947e-17	1.82716e-15	66.8052	64.6533	70.6424	68.6804	76.1144	70.5773	80.725	78.0239	140.482	138.683
13659	PTPRD	-40.9939	-40.994	6.72425	2.05138e-17	1.82716e-15	128.093	128.479	141.925	142.357	135.29	138.997	85.9539	86.7052	36.592	33.0277
671	API5	-39.7005	-39.7006	6.69205	2.05254e-17	1.82716e-15	104.411	99.5324	105.662	99.8127	101.743	98.3692	93.7973	95.3595	119.581	115.217
7336	LOC101111247	-39.0072	-39.0073	6.9738	2.0563e-17	1.82716e-15	128.431	133.473	132.737	139.815	126.738	127.054	118.708	121.051	111.735	116.895
4465	FGFR1OP2	-42.3372	-42.3374	5.75868	2.08358e-17	1.82716e-15	50.3837	49.5868	55.3541	52.8629	56.7283	56.1419	63.8632	64.1879	45.2074	46.8149
11208	MFF	-40.717	-40.7172	6.27796	2.08421e-17	1.82716e-15	69.1214	72.0485	73.6172	76.0126	70.2573	74.2234	79.8143	84.3992	87.2578	88.7446
5861	IPO8	-41.4391	-41.4393	6.14584	2.11871e-17	1.82716e-15	70.3706	73.7594	80.094	81.9256	65.2527	62.6899	74.1448	70.9974	66.1	62.4143
16722	TNPO2	-40.1861	-40.1862	6.63816	2.13618e-17	1.82716e-15	111.646	107.617	102.499	105.755	102.65	107.484	90.9772	92.104	90.7485	84.2685
11894	NDUFV2	-39.1076	-39.1077	6.89682	2.13806e-17	1.82716e-15	117.813	119.262	121.892	122.519	108.892	111.688	107.751	116.358	134.365	130.641
9012	LOC105606073	-38.5409	-38.5409	7.13938	2.14535e-17	1.82716e-15	150.683	145.697	150.247	145.166	120.276	124.04	144.471	147.095	143.716	138.04
2678	CNOT7	-39.6174	-39.6175	6.79843	2.14953e-17	1.82716e-15	114.899	123.705	120.122	121.218	109.194	107.187	106.429	106.076	104.72	99.2082
16642	TMEM98	-40.2085	-40.2086	6.81916	2.17594e-17	1.82716e-15	141.652	146.912	135.26	131.3	112.274	114.33	94.9429	86.868	82.9544	82.5065
1496	C1D	-41.432	-41.4322	6.09791	2.18409e-17	1.82716e-15	68.2105	64.2945	74.4456	74.5934	64.2628	66.6708	76.7005	73.7646	62.5067	59.1825
938	ATAD1	-40.1224	-40.1225	6.47644	2.25943e-17	1.82716e-15	81.8474	78.3676	88.1523	81.9256	77.7368	76.0464	91.5353	96.3361	110.281	107.651
10853	M6PR	-39.4412	-39.4413	6.70885	2.27741e-17	1.82716e-15	94.3132	94.0135	93.8007	99.8422	97.2328	91.0399	103.873	100.46	134.732	136.161
17355	USP7	-37.5984	-37.5984	7.41406	2.27749e-17	1.82716e-15	174.703	171.553	163.163	168.404	170.762	167.979	173.7	169.965	172.377	172.487
13411	PRKACB	-43.1036	-43.1038	5.76901	2.29053e-17	1.82716e-15	64.5671	62.6389	60.8142	64.4229	53.5111	55.1001	56.813	58.8977	34.7953	33.6039
16136	TCEB3	-40.1485	-40.1487	6.46509	2.31709e-17	1.82716e-15	82.498	76.0497	76.8556	78.23	86.6186	81.5527	91.8585	90.7746	110.674	107.776
3187	DDX19A	-42.7123	-42.7125	5.81099	2.34084e-17	1.82716e-15	61.0798	63.7426	60.5129	61.3186	49.4414	52.6446	48.2059	46.9337	59.7518	57.3621
9445	LOC105609908	-41.9163	-41.9165	6.18121	2.34329e-17	1.82716e-15	86.8962	79.9129	86.4955	88.8439	78.4517	80.5482	71.0603	73.7103	40.9467	38.7146
6851	LOC101105107	-41.3605	-41.3607	6.07883	2.35211e-17	1.82716e-15	62.2249	60.9004	62.0568	66.2264	59.8906	58.8206	67.6233	65.3002	88.8748	83.4334
12341	OCIAD1	-38.845	-38.8451	7.07846	2.3759e-17	1.82716e-15	152.192	144.511	139.891	140.997	133.393	129.137	135.423	130.736	119.144	125.772
5923	ITFG1	-39.3506	-39.3507	6.74542	2.38674e-17	1.82716e-15	99.2839	99.4496	104.533	106.701	107.132	102.425	121.704	113.373	111.675	106.248
4037	EXOC5	-40.1902	-40.1903	6.54769	2.38898e-17	1.82716e-15	96.0829	92.689	97.7922	90.5587	96.1054	91.784	98.6443	101.925	86.5391	83.0577
3477	DPF2	-40.6745	-40.6746	6.45999	2.39477e-17	1.82716e-15	94.1571	97.518	84.9139	92.5987	86.2886	91.5235	79.3737	81.198	87.2065	85.1788
7021	LOC101107266	-38.7398	-38.7399	6.90308	2.39756e-17	1.82716e-15	104.853	103.837	110.821	104.395	114.942	118.72	130.635	123.547	144.152	140.411
17002	TSPYL4	-39.9704	-39.9705	6.80203	2.43887e-17	1.82716e-15	134.521	127.899	128.18	131.418	111.752	112.507	108.985	101.002	77.5986	81.8134
12270	NUDT3	-39.3795	-39.3796	6.89772	2.46771e-17	1.82716e-15	132.543	127.954	129.197	126.835	114.777	118.72	114.977	116.493	109.87	100.711
17213	UBQLN4	-40.5246	-40.5247	6.51409	2.47247e-17	1.82716e-15	99.8044	99.1736	103.365	94.2544	88.3235	84.0826	90.5659	94.4913	78.7365	80.8697
6346	KMT5B	-39.9926	-39.9927	6.64196	2.47821e-17	1.82716e-15	102.589	97.242	107.696	100.907	110.927	118.906	112.657	111.773	68.4271	67.4081
3732	EIF2A	-40.4736	-40.4737	6.49536	2.47902e-17	1.82716e-15	90.7999	98.1526	86.5331	80.4178	79.3317	78.5019	98.9674	103.173	92.4339	93.4378
11594	MTPN	-38.3496	-38.3497	7.15824	2.48982e-17	1.82716e-15	148.991	138.192	141.435	146.289	128.306	126.905	151.785	152.874	147.223	145.956
12667	PDCD6IP	-37.2343	-37.2343	7.3874	2.50587e-17	1.82716e-15	138.425	142.11	140.569	140.554	150.606	155.813	187.712	181.983	218.936	216.964
15927	SUZ12	-42.3925	-42.3927	5.96263	2.52197e-17	1.82716e-15	75.2892	68.2681	74.2197	71.6369	60.3306	61.2761	56.0786	57.8668	49.6563	48.769
12830	PGRMC2	-39.8418	-39.8419	6.49749	2.53196e-17	1.82716e-15	74.2743	76.5464	84.688	81.6004	93.7406	89.5145	93.0629	89.6352	105.601	114.323
3395	DNAJB6	-40.6314	-40.6315	6.32186	2.54756e-17	1.82716e-15	75.055	71.607	69.2867	74.5343	73.4471	78.3159	79.0799	81.3065	97.225	99.5422
6044	KCMF1	-42.5038	-42.504	5.78156	2.55306e-17	1.82716e-15	54.2613	56.2094	46.9568	48.6646	51.5587	53.984	55.1386	53.3362	63.0114	66.4227
16795	TPP2	-43.2396	-43.2398	5.53726	2.57486e-17	1.82716e-15	47.3128	46.4963	48.9902	47.6594	43.7768	42.2645	51.5547	52.4952	42.2472	41.2532
14512	RWDD4	-41.5736	-41.5738	6.06514	2.58642e-17	1.82716e-15	63.0316	68.9028	66.5379	64.6299	61.2655	63.9549	64.8326	67.0636	73.5518	75.3164
17410	VEZF1	-38.4666	-38.4667	7.05875	2.59358e-17	1.82716e-15	129.16	122.905	140.419	137.272	130.505	136.541	138.361	145.359	128.333	123.994
13959	RBM23	-41.595	-41.5951	6.17405	2.61724e-17	1.82716e-15	77.6575	81.8721	75.9895	75.8647	72.5947	80.1389	63.0407	60.8781	67.4432	66.2557
5447	HN1L	-39.4146	-39.4147	7.15347	2.63941e-17	1.82716e-15	201.248	184.026	160.452	164.738	136.197	138.104	124.994	125.5	96.0614	92.1684
15460	SNURF	-40.1984	-40.1985	6.55689	2.6445e-17	1.82716e-15	100.481	91.8336	99.9009	93.6927	92.6682	92.7141	101.876	97.991	85.4954	84.5191
17537	WDR33	-40.8243	-40.8245	6.3169	2.6478e-17	1.82716e-15	80.364	77.3742	88.077	80.9204	79.6341	75.7115	82.1644	84.5349	75.7335	72.3602
5264	HACD3	-42.1594	-42.1596	6.10063	2.64823e-17	1.82716e-15	81.5872	85.2937	80.6965	82.0143	64.0153	60.4576	56.3724	54.7741	63.097	57.6126
5139	GRB2	-39.3326	-39.3327	6.76081	2.65131e-17	1.82716e-15	101.288	99.6151	97.1521	102.592	98.0028	105.81	108.397	110.362	127.238	133.447
15998	TAB2	-39.8513	-39.8514	6.78346	2.66518e-17	1.82716e-15	127.469	124.312	104.834	105.489	112.302	100.49	110.336	111.42	102.333	102.24
1473	C16H5orf51	-40.0618	-40.0619	6.63319	2.68755e-17	1.82716e-15	101.99	106.817	88.2653	84.9117	99.8177	95.3928	101.171	107.893	106.183	99.7427
2657	CNIH1	-39.2448	-39.2449	6.98646	2.69051e-17	1.82716e-15	141.574	146.47	136.615	136.651	118.159	115.781	132.309	125.88	111.795	102.507
11087	MCUR1	-42.5843	-42.5845	5.59295	2.69281e-17	1.82716e-15	39.063	39.2666	37.5429	39.4993	44.4092	43.9387	51.7897	52.0069	66.0059	68.4603
3570	DUSP3	-41.8209	-41.8211	5.97443	2.70727e-17	1.82716e-15	59.2841	56.2922	57.0863	59.4855	52.8511	50.5984	53.9342	51.7084	96.4807	90.2978
3348	DLST	-38.9462	-38.9463	6.91822	2.72129e-17	1.82716e-15	111.594	119.759	111.988	112.674	108.507	111.614	123.819	124.958	147.112	136.912
16095	TBCC	-42.5363	-42.5365	5.67429	2.74366e-17	1.82716e-15	46.8443	46.1927	44.5845	47.3637	58.7907	56.6255	51.1141	50.1349	55.2002	53.3703
2676	CNOT6	-39.4148	-39.4149	6.81548	2.74448e-17	1.82716e-15	113.936	115.233	116.507	119.799	124.621	118.571	111.423	101.355	101.657	102.899
1848	CASD1	-42.0711	-42.0713	5.95183	2.74455e-17	1.82716e-15	63.9945	62.3905	71.6967	76.5743	65.3902	65.0338	60.7494	56.1305	47.3805	49.4204
14238	RNF170	-41.4334	-41.4336	6.28087	2.74775e-17	1.82716e-15	89.811	91.5852	79.0773	84.4978	74.492	67.973	69.1803	70.8346	73.1241	76.5857
4694	GAB1	-41.8296	-41.8298	6.05288	2.78427e-17	1.82716e-15	66.5189	70.0065	70.6424	68.2664	71.2473	70.8749	78.8156	75.7721	43.6503	47.9172
16781	TPD52L2	-39.6848	-39.6849	6.60788	2.78586e-17	1.82716e-15	86.0374	89.0741	87.3992	94.6387	95.5005	99.7458	105.342	112.261	102.786	102.148
16408	TM9SF4	-40.744	-40.7441	6.37216	2.78922e-17	1.82716e-15	84.7101	84.0244	87.3992	90.7066	77.0493	74.9302	86.1008	76.803	82.6036	83.6172
1557	C20H6orf89	-39.8968	-39.8969	6.36187	2.79427e-17	1.82716e-15	57.9568	54.9401	67.5169	70.5134	75.042	70.4285	91.0947	85.6472	122.678	125.889
3191	DDX24	-40.1187	-40.1188	6.54516	2.79627e-17	1.82716e-15	87.4167	95.7795	92.2568	98.364	98.4978	98.9273	97.9099	97.4213	85.4184	81.5628
17699	YIPF4	-39.998	-39.9981	6.39662	2.79794e-17	1.82716e-15	69.2255	62.4733	73.9184	72.7308	83.1264	81.3667	105.871	101.274	94.7781	97.2458
15681	SRP68	-40.5819	-40.582	6.4048	2.81623e-17	1.82716e-15	82.0036	87.0322	76.2531	81.5413	87.6361	84.9011	81.9294	87.7904	90.7228	87.0494
16800	TPRG1L	-39.8121	-39.8122	6.52735	2.83281e-17	1.82716e-15	75.7316	80.2992	84.3491	83.3743	79.1942	87.1334	98.2036	101.979	116.133	115.451
12597	PBXIP1	-38.3673	-38.3674	6.94216	2.84042e-17	1.82716e-15	96.5513	99.6427	118.917	125.416	125.473	126.831	145.293	135.023	125.972	130.165
3747	EIF3B	-40.9084	-40.9086	6.34112	2.84277e-17	1.82716e-15	85.9593	79.3058	71.3578	76.456	69.2674	73.1072	72.911	72.7065	102.384	106.649
6030	KATNA1	-42.3057	-42.3059	5.97395	2.85785e-17	1.82716e-15	75.3152	68.4613	65.3705	66.4038	67.48	63.0992	57.9587	59.5217	52.6507	51.9925
16663	TMTC3	-42.4956	-42.4958	5.84956	2.88114e-17	1.82716e-15	60.247	62.3629	66.1613	64.3047	59.9731	60.1972	60.8081	55.9677	44.5486	41.8462
4137	FAM134C	-39.6991	-39.6992	6.64349	2.89122e-17	1.82716e-15	88.9001	98.8977	97.3403	94.4318	97.5628	100.974	100.466	98.398	110.221	112.094
12730	PDXDC1	-40.7948	-40.7949	6.12511	2.89215e-17	1.82716e-15	54.5476	50.8286	55.806	58.0664	66.5176	65.1082	72.2941	78.0781	98.9019	97.1456
13272	PPIL4	-41.8116	-41.8118	6.01379	2.89497e-17	1.82716e-15	65.1136	64.874	68.9102	64.2751	73.4471	69.4984	66.0077	68.7728	50.7	54.2889
4062	EZH1	-41.6195	-41.6197	5.92523	2.90233e-17	1.82716e-15	52.5177	49.4488	52.5299	48.9603	56.5633	55.1374	73.0579	76.9929	70.0954	71.8424
7820	LOC101118019	-40.7131	-40.7133	6.42602	2.90265e-17	1.82716e-15	92.8038	90.2331	88.0393	95.3187	81.9715	89.5889	79.4912	76.5589	83.4078	82.0806
12950	PIP4K2B	-38.8008	-38.8009	7.05528	2.90314e-17	1.82716e-15	138.841	140.758	128.369	139.489	135.043	127.649	148.113	144.925	114.73	111.768
5796	IMPACT	-45.0282	-45.0285	5.30592	2.9042e-17	1.82716e-15	53.5587	52.291	48.576	50.5863	37.6172	37.5395	35.0161	35.2138	22.7235	22.3553
17705	YLPM1	-39.9965	-39.9966	6.81224	2.91481e-17	1.82716e-15	136.733	132.811	125.77	130.472	116.041	104.545	109.895	106.971	81.5684	78.7737
15843	STRAP	-39.32	-39.3201	6.92844	2.91494e-17	1.82716e-15	131.867	137.64	124.716	130.265	123.081	118.46	108.191	116.602	116.235	110.649
2792	COQ2	-42.9684	-42.9686	5.66632	2.9174e-17	1.82716e-15	52.5177	54.609	48.9526	49.522	46.2791	46.357	48.6759	51.3558	56.321	52.7941
183	ACTR3	-37.8222	-37.8223	7.32561	2.92277e-17	1.82716e-15	154.43	160.24	146.557	151.729	146.757	142.792	151.873	144.599	206.214	198.316
7425	LOC101112491	-38.9261	-38.9261	7.00748	2.92942e-17	1.82716e-15	127.625	138.137	117.599	125.357	129.79	124.487	105.166	106.076	156.275	155.593
541	ANKFY1	-41.2098	-41.2099	6.24637	2.93664e-17	1.82716e-15	82.9665	76.6016	75.5753	75.9239	71.1923	69.5356	74.321	75.3109	82.3555	74.9657
17887	ZHX1	-39.6063	-39.6064	6.47833	2.93745e-17	1.82716e-15	65.0355	66.9436	75.5753	77.7865	104.355	100.155	99.1437	108.3	99.5778	94.2812
13958	RBM22	-40.8813	-40.8814	6.37527	2.94415e-17	1.82716e-15	87.703	89.3225	83.7842	89.4057	87.8835	80.5109	83.2807	88.0346	71.3017	68.6023
12852	PHF21A	-42.8425	-42.8428	5.69949	2.94425e-17	1.82716e-15	54.2874	52.3462	58.1783	55.849	55.8759	60.0112	51.496	53.2819	38.6624	39.4662
17187	UBE2R2	-40.1026	-40.1027	6.68721	2.94779e-17	1.82716e-15	119.661	112.833	106.943	107.293	97.5628	99.3737	99.7018	93.8402	92.1687	100.77
11197	METTL9	-40.0281	-40.0282	6.66398	2.95926e-17	1.82716e-15	104.671	112.143	106.152	99.4875	93.4656	95.5044	84.7789	91.3986	114.037	111.935
678	APMAP	-38.6886	-38.6887	6.98027	2.96379e-17	1.82716e-15	122.394	115.013	123.172	126.303	120.084	123.408	131.722	122.95	141.577	135.534
13565	PSMD12	-40.6946	-40.6947	6.36184	2.99059e-17	1.82716e-15	80.39	82.5067	81.073	81.3935	80.9815	76.1208	76.1717	82.1475	94.145	87.041
922	ASPH	-39.5737	-39.5738	6.8362	2.99124e-17	1.82716e-15	117.293	124.836	129.385	122.46	127.426	120.022	126.728	120.942	78.2574	75.1076
5010	GON4L	-41.9291	-41.9292	6.07089	2.99482e-17	1.82716e-15	77.0589	72.0209	74.4832	74.0317	70.6698	66.5964	66.5658	61.1766	55.4484	53.9132
11818	NCOA5	-41.6813	-41.6814	6.06303	2.99585e-17	1.82716e-15	66.6751	69.5374	71.5084	75.6873	67.1501	72.4003	62.3357	61.0138	62.943	59.0155
14290	ROCK1	-38.5073	-38.5074	7.00801	3.01344e-17	1.82716e-15	118.542	112.391	118.992	120.095	122.833	112.656	134.63	134.968	158.431	153.038
13520	PRSS8	-38.4814	-38.4814	6.65492	3.01611e-17	1.82716e-15	44.372	44.1783	66.4626	65.8421	94.0431	98.518	87.6871	84.3992	219.911	201.172
3200	DDX42	-39.9753	-39.9754	6.77251	3.01828e-17	1.82716e-15	119.453	132.977	131.758	126.362	102.182	97.5507	105.489	105.56	86.4022	85.2957
862	ARPP19	-38.0515	-38.0516	7.29453	3.02843e-17	1.82716e-15	166.089	162.171	166.439	157.643	144.639	140.187	162.214	163.942	157.944	148.244
5177	GRPEL2	-42.4831	-42.4833	5.77771	3.03889e-17	1.82716e-15	55.4585	53.45	57.9523	59.5151	58.6257	59.4531	54.8448	60.4441	44.3861	44.2262
1800	CAMSAP2	-40.29	-40.2901	6.38735	3.04028e-17	1.82716e-15	70.9431	76.436	82.1274	76.9587	89.8359	94.9092	88.2158	85.1317	87.9679	84.1934
15848	STRN3	-41.1622	-41.1623	6.26456	3.06999e-17	1.82716e-15	79.9216	80.9338	82.9182	77.4021	78.3142	78.7251	81.4594	80.981	67.4261	60.4519
17192	UBE2V2	-43.201	-43.2012	5.65809	3.07313e-17	1.82716e-15	55.4064	58.4722	48.6137	46.8611	50.4588	48.7753	42.8594	45.74	53.0271	54.2889
939	ATAD2	-43.8479	-43.8481	5.69069	3.07544e-17	1.82716e-15	69.0954	69.8962	67.3286	61.0821	48.7539	50.5612	41.655	42.7015	33.2297	32.059
545	ANKLE2	-41.6159	-41.6161	6.1694	3.08554e-17	1.82716e-15	83.6431	75.415	80.8471	77.4317	67.37	69.424	73.9685	71.3229	61.4543	58.5813
10969	MAPK1IP1L	-39.3415	-39.3416	6.95305	3.09027e-17	1.82716e-15	143.266	137.806	138.385	134.197	125.391	119.464	114.654	114.757	110.512	100.285
5015	GOSR1	-41.6653	-41.6655	5.95721	3.09998e-17	1.82716e-15	58.4253	54.6917	61.3037	62.649	67.0126	61.3133	61.2194	63.6453	64.8509	65.7547
17551	WDR48	-41.5702	-41.5704	6.03513	3.14723e-17	1.82716e-15	63.6562	61.4523	58.9314	62.3534	71.3847	65.071	70.5315	72.9507	63.2852	65.7547
13282	PPM1G	-40.8329	-40.833	6.4678	3.15371e-17	1.82716e-15	99.0497	103.285	93.1605	103.804	89.2309	90.7794	71.8241	75.8264	80.6529	77.187
17910	ZMYND11	-37.4351	-37.4352	7.45257	3.17649e-17	1.82716e-15	175.978	172.133	165.159	163.94	182.119	172.258	194.703	196.687	168.629	159.677
51	ABCE1	-41.0198	-41.0199	6.38047	3.17893e-17	1.82716e-15	93.5325	94.2894	89.2443	79.0282	76.3069	77.8322	77.3174	80.2485	84.3233	80.6108
5648	IER3IP1	-40.2459	-40.246	6.60451	3.18074e-17	1.82716e-15	105.712	105.024	100.955	105.637	100.285	96.9554	93.4154	104.665	78.7451	81.4209
8903	LOC105605809	-41.6485	-41.6486	6.28291	3.18152e-17	1.82716e-15	94.5735	98.5666	85.4411	77.0474	81.009	79.0972	64.9795	70.292	63.9269	63.4415
13478	PRPSAP1	-41.4903	-41.4904	5.94852	3.18261e-17	1.82716e-15	50.0193	53.2844	58.0276	52.9516	71.5497	73.3304	65.7139	63.4554	63.9697	64.8611
11767	NARF	-42.7068	-42.707	5.76012	3.18394e-17	1.82716e-15	56.1872	56.4302	53.396	57.7116	63.8778	62.0574	57.3711	54.7198	38.8079	41.1864
10946	MAP3K7	-42.3523	-42.3525	5.94156	3.18797e-17	1.82716e-15	71.1253	67.6334	68.9102	62.4716	54.666	58.0765	60.6025	60.9324	55.6366	54.2138
14	AAMP	-40.3299	-40.33	6.53186	3.18967e-17	1.82716e-15	98.6333	94.4826	90.5999	94.5205	94.5655	94.6487	87.2171	98.0724	86.6675	85.5462
17228	UBXN4	-39.403	-39.4031	6.76203	3.21774e-17	1.82716e-15	102.563	105.079	95.8718	106.997	105.015	104.285	105.518	110.905	125.099	123.518
13473	PRPF6	-41.0913	-41.0914	6.24259	3.21902e-17	1.82716e-15	77.137	75.3046	72.2239	76.8404	80.899	76.6045	70.3553	76.803	77.1537	73.4709
1853	CASP2	-42.6335	-42.6337	5.85353	3.21947e-17	1.82716e-15	63.0837	67.6334	63.1112	63.8021	56.4808	57.5929	53.0235	56.9444	49.8274	46.4308
12332	OAT	-40.3198	-40.3199	6.51786	3.22875e-17	1.82716e-15	89.7589	97.6559	81.6002	90.3813	89.3409	88.7704	88.304	89.1469	100.998	99.9347
5191	GSPT1	-39.6089	-39.609	6.76285	3.23407e-17	1.82716e-15	111.906	111.287	108.185	107.529	102.182	90.0726	105.459	105.479	121.677	121.705
6356	KPNA4	-39.8967	-39.8968	6.65423	3.23451e-17	1.82716e-15	100.949	104.279	100.39	99.1031	95.253	93.3466	101.347	95.2781	102.701	114.114
3119	DCAF12	-39.5585	-39.5586	6.67039	3.23749e-17	1.82716e-15	98.269	88.0808	93.7254	93.604	100.148	94.1279	108.426	108.87	116.509	116.294
14826	SETDB1	-42.3341	-42.3343	5.99027	3.2466e-17	1.82716e-15	75.3152	71.5518	76.2531	68.1186	65.8852	63.6944	61.0725	60.1728	46.0458	47.3828
13173	POLDIP2	-41.1085	-41.1086	6.08913	3.24753e-17	1.82716e-15	56.6035	55.216	58.3665	62.0577	57.9107	60.16	66.3308	72.9236	96.7202	93.8219
17741	ZBTB10	-42.4292	-42.4294	5.98561	3.25008e-17	1.82716e-15	70.9952	73.649	69.6633	67.5273	77.5443	74.0373	65.4201	59.4946	38.825	36.3847
12135	NPLOC4	-42.1548	-42.155	5.91741	3.25499e-17	1.82716e-15	62.7974	60.9832	58.8184	59.2786	53.4836	55.1001	58.1937	51.7356	72.4567	71.0157
4861	GHITM	-38.7592	-38.7592	6.87806	3.25935e-17	1.82716e-15	97.0979	102.54	99.9009	105.726	113.677	108.377	133.161	136.894	143.853	134.491
15624	SPPL2A	-36.6154	-36.6154	7.58195	3.26216e-17	1.82716e-15	159.219	153.672	161.431	164.236	160.698	159.943	228.456	220.073	251.139	256.497
15779	STARD7	-40.5255	-40.5256	6.59752	3.2633e-17	1.82716e-15	119.921	108.307	104.683	105.046	89.4784	88.696	83.4569	83.2327	88.4898	96.703
17676	XRN2	-41.043	-41.0432	6.30955	3.26432e-17	1.82716e-15	83.2007	83.8588	76.8179	84.4387	73.5571	68.4194	70.9134	75.2024	89.3368	86.9325
13296	PPP1R12A	-39.0392	-39.0392	6.9544	3.27034e-17	1.82716e-15	127.312	129.113	123.248	123.376	126.161	113.809	137.626	129.488	114.507	115.175
13689	PURB	-39.7371	-39.7372	6.71048	3.27095e-17	1.82716e-15	110.631	103.589	106.867	106.288	114.804	103.28	105.988	102.901	95.8989	96.6696
5011	GOPC	-41.1984	-41.1986	6.16566	3.28014e-17	1.82716e-15	70.9171	67.2195	72.6758	71.4004	78.6167	70.8377	74.5854	78.051	65.5011	67.7171
13845	RAE1	-42.9158	-42.9161	5.77551	3.30297e-17	1.82716e-15	63.9945	62.3353	58.0276	58.4507	51.1462	50.7472	49.6453	55.6964	48.2018	49.1949
5221	GTF3C3	-44.1612	-44.1615	5.42393	3.31437e-17	1.82716e-15	51.5548	50.8837	50.7601	48.4576	38.7996	37.1675	44.2107	46.0113	30.047	31.1988
17329	USP28	-43.2331	-43.2334	5.63925	3.32131e-17	1.82716e-15	58.5554	53.2568	47.2581	45.7968	51.6687	51.5657	45.1214	46.581	48.7237	49.4788
12960	PITPNB	-40.124	-40.1241	6.58728	3.3268e-17	1.82716e-15	101.08	96.9937	97.491	100.434	93.8231	89.6633	96.353	92.1582	101.64	91.5004
12409	OSBPL3	-38.9625	-38.9626	6.43361	3.34105e-17	1.82716e-15	35.8879	33.0027	48.4254	47.6298	106.802	99.1505	76.348	77.0201	165.823	173.272
10832	LYPLA1	-40.8636	-40.8638	6.22625	3.35227e-17	1.82716e-15	65.7902	67.2747	77.9852	68.9464	66.3801	64.4757	71.6185	69.5324	98.611	97.4545
17848	ZFAND5	-39.0012	-39.0012	6.91718	3.35434e-17	1.82716e-15	123.357	113.026	111.198	114.418	112.412	109.27	131.222	124.713	137.924	130.557
2469	CHORDC1	-39.6717	-39.6718	6.68515	3.35984e-17	1.82716e-15	95.2501	97.4076	82.0521	75.9534	141.78	128.245	93.0335	92.2396	112.112	110.515
4701	GABPA	-42.3844	-42.3846	5.79925	3.36268e-17	1.82716e-15	56.6296	53.6156	61.5296	55.7899	52.4661	54.2444	59.4862	60.3898	51.5727	50.8066
13409	PRKAB2	-40.7679	-40.768	6.46241	3.37254e-17	1.82716e-15	94.8337	101.16	99.1102	95.7918	86.4261	78.7995	95.6186	88.8756	69.6676	71.2662
5367	HEXA	-43.5974	-43.5977	5.411	3.37627e-17	1.82716e-15	37.9179	39.984	30.6895	31.6349	35.3349	34.2655	40.3037	39.7987	66.3909	68.3267
13384	PRDX4	-43.0714	-43.0716	5.94806	3.37981e-17	1.82716e-15	80.6243	86.7838	70.3788	75.1256	58.1582	59.081	52.0835	57.4327	38.5426	38.9985
5846	INTS6	-41.7533	-41.7535	6.10586	3.39189e-17	1.82716e-15	75.2632	75.6082	71.2072	65.7829	69.2674	62.1318	69.1509	69.5324	64.5429	65.8632
14962	SIAH1	-41.6777	-41.6779	5.93671	3.40445e-17	1.82716e-15	55.4064	52.6222	62.697	57.682	63.6853	60.2716	76.7592	73.5475	55.8248	53.7127
17179	UBE2K	-41.2525	-41.2527	6.24982	3.41156e-17	1.82716e-15	80.9886	81.265	79.0773	87.1883	77.1318	75.2651	75.2904	68.5829	67.3833	68.5021
3802	ELOVL1	-41.6122	-41.6124	6.01577	3.4155e-17	1.82716e-15	56.2652	59.5483	53.2454	52.6264	57.4158	51.3425	63.7751	62.3431	93.5889	96.1434
14838	SF3B4	-41.9171	-41.9172	6.1191	3.42621e-17	1.82716e-15	81.8474	79.0298	74.4456	78.1413	70.9723	70.3169	62.6001	63.0214	60.7528	53.671
1398	BZW2	-42.0931	-42.0932	6.25755	3.43002e-17	1.82716e-15	100.923	105.41	90.7506	94.7866	68.9924	67.1545	52.5535	56.3476	67.4346	60.4435
10967	MAPK14	-38.9967	-38.9968	6.88727	3.4306e-17	1.82716e-15	112.947	109.797	98.5453	104.041	118.269	114.776	129.636	142.456	123.781	129.071
1210	BCL2L2	-42.0345	-42.0347	5.83271	3.43177e-17	1.82716e-15	47.8332	50.4974	47.7099	50.3498	45.3992	45.0549	61.2488	63.9709	81.7994	75.3832
4909	GLE1	-44.4497	-44.45	5.25389	3.43955e-17	1.82716e-15	43.9556	42.7986	39.6893	38.908	40.202	40.8507	35.9267	35.3495	32.1859	31.4243
13853	RALGAPA1	-41.74	-41.7402	5.99419	3.44731e-17	1.82716e-15	63.0316	58.9964	67.5546	62.9151	60.4406	62.8015	74.1742	79.9772	54.2934	52.9528
17286	UPF1	-41.7284	-41.7286	6.03719	3.45319e-17	1.82716e-15	68.731	63.9634	62.8852	61.2003	59.9456	62.169	72.0297	65.0561	69.6334	70.6483
3010	CUL5	-42.8169	-42.8171	5.56088	3.47036e-17	1.82716e-15	41.7955	42.8814	50.6471	47.9846	45.1517	48.2173	51.1141	49.6466	47.1837	47.0571
13332	PPP2R2A	-41.5182	-41.5184	6.04766	3.48332e-17	1.82716e-15	62.5111	63.3839	69.3997	65.9308	66.5176	59.6763	68.0346	68.1759	70.6002	66.8403
13260	PPHLN1	-41.772	-41.7722	6.125	3.48623e-17	1.82716e-15	76.8507	79.7749	67.7052	71.8734	68.6075	62.4667	67.9171	72.7879	65.7064	63.859
12552	PARD3	-41.4651	-41.4652	6.17731	3.5009e-17	1.82716e-15	78.256	75.6634	83.37	73.2925	73.3371	70.8005	72.0591	71.3501	62.1131	63.1576
3005	CUL1	-42.2968	-42.297	5.88334	3.50838e-17	1.82716e-15	64.1767	59.6863	53.8478	55.2872	55.1609	58.4858	61.5131	60.01	63.405	58.2807
11088	MDC1	-40.7192	-40.7194	6.53678	3.5157e-17	1.82716e-15	108.132	108.5	104.194	105.43	87.9935	85.8312	90.3603	99.2118	72.8845	65.6962
11927	NELFE	-42.271	-42.2711	5.86147	3.52021e-17	1.82716e-15	57.7226	60.5141	52.6052	58.2438	53.9785	56.8488	57.048	59.169	62.2243	62.5897
13757	RAB18	-37.6979	-37.6979	7.26277	3.54509e-17	1.82716e-15	132.361	134.853	136.088	134.907	137.682	130.961	163.976	170.263	204.794	189.23
13732	QRICH1	-40.3535	-40.3536	6.52677	3.55239e-17	1.82716e-15	100.273	92.3303	91.2024	97.6544	91.9532	93.4954	91.7409	98.2894	84.674	80.1014
17666	XPOT	-38.6938	-38.6939	7.10089	3.56344e-17	1.82716e-15	145.686	147.16	146.858	138.395	135.043	131.109	138.243	144.084	128.444	117.363
5034	GPATCH8	-40.7146	-40.7147	6.47167	3.5775e-17	1.82716e-15	97.1239	96.1935	94.6291	99.0144	88.571	86.7241	91.9172	104.719	65.2444	63.1409
13084	PLOD1	-40.3818	-40.382	6.43638	3.59385e-17	1.82716e-15	82.0296	83.031	77.4957	86.3013	89.0934	96.1741	101.347	97.6383	77.4788	75.141
3809	ELP2	-42.7796	-42.7798	5.74656	3.59643e-17	1.82716e-15	58.0869	57.0648	57.877	57.4455	52.5486	47.3244	53.0823	56.3476	48.6296	48.1427
2934	CSNK2A1	-40.242	-40.2421	6.61254	3.6032e-17	1.82716e-15	111.672	102.457	100.165	109.303	94.0706	87.9519	86.8645	87.4106	99.0131	99.1999
12128	NPEPPS	-38.1329	-38.133	7.06059	3.61078e-17	1.82716e-15	105.686	111.812	110.972	107.322	133.75	125.566	158.601	147.611	166.627	166.383
12559	PARK7	-40.9041	-40.9043	6.34335	3.62094e-17	1.82716e-15	81.5872	88.4947	76.0271	80.8908	76.6644	83.2641	79.2268	83.097	82.3469	79.9678
805	ARIH1	-39.4781	-39.4782	6.70394	3.62607e-17	1.82716e-15	95.4583	96.0279	93.4241	87.75	127.866	115.297	103.433	104.719	111.966	106.156
3438	DNMBP	-42.3187	-42.3189	6.11965	3.6457e-17	1.82716e-15	91.5026	83.0034	84.2361	78.3778	76.5819	73.1816	60.4556	63.7539	41.135	42.9902
15788	STAT6	-39.9413	-39.9415	6.42677	3.64629e-17	1.82716e-15	63.1878	62.4733	65.0693	69.9517	72.3472	67.6753	87.4227	94.3557	142.415	134.566
17985	ZNF333	-42.1752	-42.1754	5.99656	3.6506e-17	1.82716e-15	67.4038	73.6766	67.7805	66.9656	75.0145	74.4466	57.6943	56.1305	52.1031	47.032
951	ATF6B	-41.816	-41.8161	6.13797	3.66286e-17	1.82716e-15	79.297	80.7131	81.1483	76.3969	71.3847	74.9675	67.594	60.6611	54.5072	57.3203
13383	PRDX3	-41.5348	-41.5349	6.20257	3.66504e-17	1.82716e-15	78.0739	86.094	77.9852	78.6143	69.7074	69.982	59.5156	66.1141	75.0576	74.9239
17548	WDR45B	-41.9969	-41.9971	5.98542	3.67037e-17	1.82716e-15	64.2288	68.958	57.7641	56.6768	60.0831	67.1917	65.7433	65.3545	62.5409	64.619
3007	CUL3	-40.1092	-40.1093	6.60242	3.67102e-17	1.82716e-15	101.808	99.9463	95.4952	103.804	103.172	93.607	101.259	99.2118	88.6524	84.3938
16827	TRAM1	-38.0582	-38.0583	7.12694	3.68908e-17	1.82716e-15	125.283	117.855	138.046	136.592	119.781	130.254	154.694	152.304	157.541	164.879
3794	ELMO2	-41.6701	-41.6703	6.08002	3.69713e-17	1.82716e-15	70.5788	69.3719	65.5588	73.5586	69.8449	70.4285	68.534	69.9122	61.403	56.9946
17149	UBA6	-42.8424	-42.8426	5.7495	3.72049e-17	1.82716e-15	59.5704	58.0031	61.0778	58.569	55.1609	49.9659	54.2279	51.2201	45.4127	44.4934
17904	ZMYM2	-39.903	-39.9031	6.79235	3.72284e-17	1.82716e-15	131.867	124.643	112.365	120.568	122.998	111.763	107.428	103.471	85.5296	87.517
14887	SGTA	-41.3357	-41.3359	6.21992	3.74198e-17	1.82716e-15	78.9587	80.2992	72.3745	80.8908	68.9099	73.1072	69.3271	74.2258	73.5775	73.3205
5220	GTF3C2	-43.2488	-43.249	5.71852	3.74307e-17	1.82716e-15	61.5482	62.5009	59.9104	61.3481	53.3736	57.8905	47.4715	50.569	37.1224	34.6561
2183	CDC40	-42.1822	-42.1824	5.84634	3.75309e-17	1.82716e-15	57.5144	54.1399	66.1613	59.5151	57.1683	57.6673	56.9893	57.6769	55.32	52.8526
131	ACO1	-41.1688	-41.1689	6.2225	3.75716e-17	1.82716e-15	78.178	69.5926	65.4835	62.3534	70.9448	66.3732	72.1766	71.7299	94.3332	94.9576
639	AP3B1	-41.359	-41.3591	6.26502	3.76443e-17	1.82716e-15	84.4499	87.998	78.0606	85.7987	73.9146	67.8986	74.7911	78.8106	69.5393	67.4499
11140	MEF2A	-41.1511	-41.1513	6.10677	3.7906e-17	1.82716e-15	63.1618	56.1542	65.8224	62.4125	68.6899	68.9403	90.2428	91.6156	62.3184	59.4748
3188	DDX20	-42.502	-42.5022	5.7228	3.7913e-17	1.82716e-15	48.4318	52.3186	53.6219	56.4107	51.6687	48.9242	53.8754	50.976	55.705	55.7587
11376	MORC2	-42.0079	-42.0081	5.94774	3.79368e-17	1.82716e-15	66.1286	59.3	60.1364	62.7673	62.3654	66.708	63.3932	62.2617	56.244	57.5875
16065	TBC1D1	-41.355	-41.3551	6.33534	3.79592e-17	1.82716e-15	92.2052	97.6284	97.378	88.2526	82.9889	85.608	71.9122	67.6333	59.709	63.9425
12844	PHF10	-43.2335	-43.2337	5.66375	3.80448e-17	1.82716e-15	58.0349	58.5825	48.6513	49.5516	45.6191	48.7009	50.4384	50.3248	50.7343	45.9214
17145	UBA2	-38.7428	-38.7429	7.17669	3.80935e-17	1.82716e-15	176.889	160.35	156.611	149.483	132.87	125.343	138.537	137.79	134.313	134.223
15466	SNX13	-40.388	-40.3881	6.31826	3.81094e-17	1.82716e-15	68.6529	65.0948	71.3955	77.7569	82.054	78.8367	101.082	93.3248	81.286	78.0805
17282	UNG	-43.0931	-43.0933	5.96766	3.83839e-17	1.82716e-15	85.7511	84.0796	87.6251	84.143	48.8639	47.994	46.9721	54.1501	42.7776	43.2742
12846	PHF12	-43.0387	-43.0389	5.64678	3.8589e-17	1.82716e-15	52.5437	52.4566	54.7139	54.0159	49.8538	55.3606	50.6441	52.034	38.6539	40.5017
11926	NELFCD	-40.0082	-40.0083	6.7077	3.85903e-17	1.82716e-15	114.456	118.214	111.574	112.526	95.693	100.974	98.1449	108.734	88.8235	95.7844
15863	STX2	-43.7954	-43.7957	5.35512	3.87536e-17	1.82716e-15	41.7175	40.7567	39.6893	38.8489	34.4825	34.9724	40.4212	43.4611	46.4993	47.9423
4118	FAM120B	-41.4977	-41.4979	6.26089	3.88402e-17	1.82716e-15	87.4948	89.8744	85.7423	90.3813	62.4754	69.0519	72.7935	77.3456	63.328	68.0679
16221	TEX261	-41.4751	-41.4752	6.14521	3.88635e-17	1.82716e-15	74.4825	71.3311	76.6296	68.5325	61.7605	64.6618	66.3308	64.1065	77.4275	82.0305
360	AGPS	-41.9865	-41.9866	5.90154	3.91598e-17	1.82716e-15	59.3361	55.2712	58.8184	62.0577	57.0583	51.6029	64.1276	66.1412	61.8137	61.1199
16563	TMEM248	-38.1634	-38.1634	7.07258	3.92396e-17	1.82716e-15	117.241	108.914	123.059	126.954	126.436	120.208	139.124	132.038	170.751	180.704
4866	GID8	-40.9497	-40.9498	6.26553	3.92426e-17	1.82716e-15	79.5052	71.4966	80.1316	80.6839	74.767	79.0972	77.7286	72.2996	75.1688	78.0722
4359	FBXL5	-40.5393	-40.5394	6.49301	3.93226e-17	1.82716e-15	93.2462	98.5941	92.9723	87.1291	76.3894	70.5773	89.5378	92.6194	95.3428	103.826
3310	DICER1	-41.6618	-41.662	6.21523	3.94031e-17	1.82716e-15	91.945	82.0652	85.3281	80.2108	71.7972	72.1399	65.1851	64.5949	67.1266	62.2724
4007	ETS2	-38.9521	-38.9522	6.84563	3.96659e-17	1.82716e-15	104.593	100.029	104.796	116.488	120.249	128.765	129.9	130.139	107.697	107.108
17718	YTHDF3	-38.586	-38.5861	7.09306	3.9686e-17	1.82716e-15	141.418	136.067	142.188	132.216	150.551	143.35	140.74	145.06	112.189	121.213
15726	SSRP1	-37.6103	-37.6104	7.63519	3.97695e-17	1.82716e-15	243.955	247.327	224.241	225.318	196.446	210.132	162.743	163.264	152.562	161.798
10981	MAPKAPK3	-40.4557	-40.4558	6.21739	3.98387e-17	1.82716e-15	53.6628	53.8915	55.6177	54.5481	73.5846	84.2314	75.2611	76.9929	108.912	106.691
5816	INIP	-42.4088	-42.409	5.84753	3.98568e-17	1.82716e-15	58.8417	62.3905	58.7431	59.249	57.6633	53.7608	52.906	58.6535	56.4579	56.7524
13555	PSMC1	-40.0025	-40.0026	6.55703	3.98692e-17	1.82716e-15	89.1343	83.8312	82.165	85.8874	77.2418	85.6824	90.184	85.2945	133.141	128.361
17163	UBE2B	-40.3546	-40.3547	6.3654	3.99077e-17	1.82716e-15	69.6679	71.1379	66.5379	72.6717	72.8146	78.0926	85.0432	89.9336	105.199	112.745
16995	TSPAN6	-40.4283	-40.4284	6.67087	4.00105e-17	1.82716e-15	114.847	125.14	115.792	115.187	109.469	102.797	108.25	100.541	61.0864	65.6545
13753	RAB12	-40.4766	-40.4767	6.39776	4.00519e-17	1.82716e-15	74.0921	79.8025	69.7386	72.9969	67.6175	69.9448	88.3921	89.3096	121.805	108.803
14061	RFC5	-42.5935	-42.5937	5.83276	4.01249e-17	1.82716e-15	62.6673	61.6731	63.4124	64.4229	50.2113	49.073	47.0308	52.9564	60.9324	57.1449
5314	HDAC3	-42.3112	-42.3114	6.08737	4.01731e-17	1.82716e-15	84.5019	86.6183	77.4957	79.4717	62.7779	56.6999	59.7212	66.3311	53.6603	52.41
12254	NUDC	-39.6699	-39.67	6.72546	4.02706e-17	1.82716e-15	101.002	111.867	95.6835	102.592	106.775	107.819	93.2097	92.8907	118.725	127.125
3798	ELMOD3	-43.1174	-43.1176	5.69284	4.03448e-17	1.82716e-15	59.7005	54.9677	61.9062	66.1969	51.8612	50.3007	46.7077	47.2592	40.3307	37.821
12399	ORMDL1	-42.0678	-42.0679	6.14417	4.03455e-17	1.82716e-15	82.5241	90.0675	82.0521	88.5187	68.0575	69.2379	61.1606	58.952	55.628	50.84
329	AFF1	-41.4239	-41.4241	5.85907	4.03945e-17	1.82716e-15	43.4871	41.9432	52.9441	59.0125	67.975	65.8151	65.7433	63.374	58.6909	61.0531
15171	SLC35A5	-41.1201	-41.1203	6.0269	4.0403e-17	1.82716e-15	50.9302	51.546	58.6301	52.035	68.8274	66.8568	71.2072	72.5437	81.8593	77.0701
14456	RSBN1L	-42.6729	-42.6731	5.86281	4.04062e-17	1.82716e-15	69.0954	61.7835	60.5506	62.649	70.5598	68.345	51.966	56.0491	40.211	40.5518
13177	POLE3	-41.5424	-41.5425	6.20966	4.05888e-17	1.82716e-15	82.7583	83.307	82.4286	85.0891	64.7302	68.4194	66.9771	76.1519	66.4935	63.4331
17003	TSPYL5	-42.07	-42.0702	6.1096	4.06015e-17	1.82716e-15	81.8995	79.5541	87.4369	92.0074	62.8604	63.62	60.3087	61.1494	47.2522	54.2221
11400	MPHOSPH9	-43.6787	-43.6789	5.67305	4.06321e-17	1.82716e-15	66.4929	65.895	57.1616	55.9081	52.6586	46.3198	46.5608	47.8561	35.5225	35.6331
14029	REEP3	-38.3616	-38.3617	6.88253	4.07499e-17	1.82716e-15	84.6581	80.1612	96.6625	90.2335	107.902	102.015	164.388	159.493	152.066	141.747
15668	SREK1IP1	-42.8262	-42.8265	5.74446	4.0753e-17	1.82716e-15	56.6296	60.0174	54.7892	56.3516	52.3836	49.7427	52.5829	57.7854	48.7579	46.7314
5613	IARS	-41.2544	-41.2546	6.25163	4.09475e-17	1.82716e-15	83.0185	79.5265	79.7174	84.8822	73.9696	66.336	77.8461	82.5816	65.5353	68.2098
16169	TDG	-42.2028	-42.203	5.90579	4.10397e-17	1.82716e-15	64.4109	58.9413	71.3202	69.2421	58.0482	54.0212	61.0431	60.0371	53.1298	49.0613
13567	PSMD14	-42.7764	-42.7766	5.839	4.10605e-17	1.82716e-15	67.2736	66.4469	57.6511	60.4316	57.8282	52.6446	45.7677	48.3715	60.0512	55.5332
722	ARF3	-42.0589	-42.059	5.79116	4.11398e-17	1.82716e-15	48.5099	45.4477	50.6471	53.2177	46.6916	46.0594	61.3956	55.5608	73.3208	72.2767
15517	SOS2	-43.2927	-43.2929	5.53954	4.12121e-17	1.82716e-15	48.3277	47.1861	43.2666	44.8802	53.0161	49.2218	49.3221	51.8712	37.8154	39.9171
17582	WDR92	-43.3913	-43.3915	5.49825	4.13505e-17	1.82716e-15	45.439	47.5724	44.7351	46.6837	47.214	44.3852	44.8864	46.1741	43.5134	41.0361
12145	NPTN	-39.8243	-39.8244	6.50244	4.13958e-17	1.82716e-15	73.9099	74.9735	77.4204	81.4526	79.5516	86.5381	104.284	93.786	117.014	117.104
17520	WDFY3	-39.1944	-39.1945	6.91206	4.14063e-17	1.82716e-15	128.562	118.545	129.913	140.406	121.761	121.436	134.512	124.171	93.0927	91.6757
14831	SF1	-38.6743	-38.6744	7.17963	4.14065e-17	1.82716e-15	162.185	166.504	146.745	150.074	147.802	158.194	143.795	147.936	118.734	107.501
2959	CTCF	-39.1663	-39.1664	7.04011	4.14141e-17	1.82716e-15	151.724	151.879	140.682	150.222	130.34	137.546	129.225	127.372	103.667	93.2039
12592	PBRM1	-39.8461	-39.8462	6.81208	4.15299e-17	1.82716e-15	133.584	124.395	128.934	127.308	117.801	108.005	112.275	105.262	85.6237	80.2685
15111	SLC25A39	-40.3009	-40.301	6.42381	4.15758e-17	1.82716e-15	76.8247	77.9261	84.462	86.1239	68.7449	74.893	87.2171	84.3992	102.461	114.908
5911	ISG20L2	-43.9229	-43.9232	5.37036	4.17051e-17	1.82716e-15	44.3199	44.813	42.5511	44.7324	43.4468	41.3716	36.3086	37.0044	40.673	38.0716
15903	SUMO3	-41.461	-41.4611	6.38661	4.17927e-17	1.82716e-15	111.151	102.595	93.1605	101.114	73.4196	74.8186	65.9195	72.1639	73.107	68.928
1903	CC2D1B	-40.3141	-40.3142	6.18676	4.17959e-17	1.82716e-15	32.5568	32.7543	39.0868	40.0315	48.3139	47.8824	79.4031	69.2068	168.048	169.848
18011	ZNF410	-42.8451	-42.8453	5.79083	4.19078e-17	1.82716e-15	60.0128	66.1985	57.9147	57.3864	59.2581	57.072	49.9978	53.1463	47.7484	44.6019
13982	RBM8A	-39.493	-39.4931	6.89598	4.1927e-17	1.82716e-15	127.026	139.323	136.615	139.608	122.806	116.562	103.021	112.668	97.687	95.3835
7464	LOC101113111	-43.0296	-43.0298	5.90997	4.20583e-17	1.82716e-15	77.5534	79.3058	70.0022	72.2578	58.3507	63.2108	47.4715	50.2706	39.0645	43.6165
7474	LOC101113221	-38.0461	-38.0462	7.43683	4.2061e-17	1.82716e-15	200.442	214.242	173.443	176.476	179.259	168.314	151.345	152.548	163.436	152.787
13165	POGZ	-41.1184	-41.1186	6.44505	4.20923e-17	1.82716e-15	109.98	97.3524	104.683	95.9692	91.3483	90.0726	82.1938	86.1084	56.4151	56.9946
3731	EIF1B	-42.156	-42.1562	5.95866	4.22206e-17	1.82716e-15	63.1618	71.2207	63.1488	62.6195	63.4653	62.169	54.9917	59.169	61.9933	59.6001
13897	RASA1	-40.9261	-40.9262	6.42098	4.23695e-17	1.82716e-15	97.0718	96.0555	98.8089	90.47	85.7387	76.344	84.9257	86.8951	71.8921	68.3768
7243	LOC101110160	-39.4406	-39.4407	6.66901	4.23894e-17	1.82716e-15	90.3315	85.8456	101.746	91.7118	91.7058	86.1661	113.127	106.862	124.329	125.213
15856	STX12	-42.9292	-42.9294	5.57563	4.24514e-17	1.82716e-15	42.3681	47.3517	41.3085	41.4802	47.709	47.1383	50.1447	50.7318	53.2496	54.9236
869	ARRDC3	-39.7783	-39.7784	6.68495	4.25365e-17	1.82716e-15	98.295	108.776	94.8927	98.5709	101.33	93.5326	101.259	98.5065	113.652	119.576
13789	RAB3GAP2	-39.9637	-39.9638	6.53936	4.25849e-17	1.82716e-15	85.9593	85.5145	94.5538	88.6961	86.2337	86.6497	106.693	99.9986	92.0232	103.375
7345	LOC101111349	-38.0496	-38.0497	7.30571	4.28444e-17	1.82716e-15	163.461	169.373	146.557	152.557	142.687	144.577	157.19	146.173	186.613	172.42
14591	SBDS	-37.4964	-37.4964	7.25445	4.28645e-17	1.82716e-15	115.341	123.926	122.419	122.962	140.707	132.598	176.109	188.711	201.243	202.233
3247	DERL2	-42.8305	-42.8307	5.5112	4.29087e-17	1.82716e-15	37.8398	36.8659	37.6558	39.588	44.1892	44.534	42.125	45.7129	62.1388	64.7609
12005	NIN	-41.4173	-41.4174	6.09762	4.30126e-17	1.82716e-15	66.9874	65.012	70.4541	66.6995	67.2875	59.6763	79.4031	76.2876	67.9052	64.7025
6491	LEPROTL1	-41.3216	-41.3217	6.08852	4.32793e-17	1.82716e-15	63.8904	61.6179	68.9102	68.976	59.6156	66.708	69.239	66.4397	80.362	74.2642
4441	FEZ2	-44.3531	-44.3534	5.24355	4.33221e-17	1.82716e-15	41.6654	41.5845	38.2207	37.3706	36.0498	37.8	34.6636	36.4889	36.6946	37.9213
12407	OSBPL1A	-41.5545	-41.5547	5.94417	4.33227e-17	1.82716e-15	51.1384	52.9257	52.9818	55.3168	53.9235	60.7925	71.0016	75.0668	71.3702	70.6817
5393	HIF1A	-39.4639	-39.464	6.95645	4.34164e-17	1.82716e-15	152.895	139.875	139.666	134.877	122.146	113.921	114.243	124.117	99.9884	99.9347
3245	DERA	-42.9791	-42.9793	5.83269	4.35113e-17	1.82716e-15	73.7538	65.5087	63.5254	65.4873	53.731	52.4586	55.4617	54.34	44.3433	41.0695
17811	ZCCHC3	-42.5963	-42.5966	6.16712	4.35255e-17	1.82716e-15	102.589	94.4826	90.487	87.2178	76.2519	74.4838	57.5474	60.4983	39.8003	35.1738
14204	RNF11	-38.9422	-38.9423	6.81846	4.35978e-17	1.82716e-15	95.2761	96.5246	90.1481	100.936	116.124	121.622	133.19	142.456	116.389	115.559
6298	KLHDC10	-41.4858	-41.4859	6.03908	4.36085e-17	1.82716e-15	64.1507	58.4722	64.3538	65.1916	70.8073	65.4803	66.9771	71.133	67.1865	63.4248
17368	UTP6	-40.5435	-40.5436	6.61102	4.36492e-17	1.82716e-15	114.482	119.014	104.646	106.761	103.722	92.3048	86.7177	93.8674	75.9731	79.734
379	AHSA1	-39.8163	-39.8164	6.70184	4.37054e-17	1.82716e-15	101.262	111.922	81.1107	89.7605	117.856	122.329	93.0335	94.8983	114.747	113.622
12777	PEX13	-43.3671	-43.3674	5.50128	4.37509e-17	1.82716e-15	45.5691	46.0823	49.8187	48.6942	42.6494	46.5059	49.0578	50.0807	38.3801	35.8502
14700	SEC11A	-40.3801	-40.3802	6.50429	4.38618e-17	1.82716e-15	88.6659	97.2972	82.8052	85.4735	89.7534	81.8503	87.4814	83.7753	108.287	101.88
3277	DHFR	-43.702	-43.7022	6.05828	4.38651e-17	1.82716e-15	103.031	111.315	92.5204	90.47	58.5982	54.3188	45.6502	49.511	31.9463	28.9775
11318	MLLT10	-42.5274	-42.5276	5.84923	4.40675e-17	1.82716e-15	63.6562	60.2382	64.0526	63.9203	61.3755	57.9649	56.2842	62.9128	44.061	41.8044
10933	MAP3K1	-38.2014	-38.2014	7.17708	4.41451e-17	1.82716e-15	142.251	130.521	133.226	132.128	198.343	183.308	148.025	151.599	111.102	116.419
12727	PDS5B	-40.6839	-40.684	6.47349	4.43201e-17	1.82716e-15	96.0048	93.7376	98.357	91.15	98.5802	92.9001	104.901	93.379	60.8127	58.623
17386	VARS	-43.5527	-43.5529	5.58897	4.43306e-17	1.82716e-15	56.2392	56.4578	54.488	50.6455	41.7694	40.1811	40.1569	40.8025	47.6543	52.5102
17146	UBA3	-43.3211	-43.3214	5.60684	4.43597e-17	1.82716e-15	51.6589	56.6785	54.1491	53.3951	50.3763	46.8407	45.0039	46.8252	41.6825	40.4349
345	AGFG1	-41.9198	-41.92	5.96791	4.44949e-17	1.82716e-15	59.6484	65.5087	60.4376	59.6629	57.1133	54.1328	62.5119	63.5639	67.8196	75.0158
12726	PDS5A	-39.9691	-39.9692	6.7467	4.45088e-17	1.82716e-15	125.777	117.634	119.896	118.764	107.27	96.695	109.425	104.068	83.9725	90.1058
17157	UBAP2L	-38.4516	-38.4517	7.36181	4.45418e-17	1.82716e-15	205.594	198.154	173.217	190.844	163.915	158.641	163.712	173.872	109.69	107.016
15414	SNAP23	-40.3172	-40.3173	6.47182	4.45635e-17	1.82716e-15	82.5501	88.9914	79.4162	84.143	90.7983	88.5472	105.489	105.397	85.752	76.1515
3389	DNAJB12	-41.9791	-41.9793	5.832	4.46828e-17	1.82716e-15	49.1345	50.9389	55.2788	56.2038	54.886	54.0956	50.8497	57.6498	71.6782	68.3852
4859	GGTA2P	-38.7318	-38.7318	6.97032	4.46962e-17	1.82716e-15	113.181	117.496	111.122	104.129	129.213	115.93	118.356	113.536	163.684	166.666
14713	SEC23IP	-41.3805	-41.3806	6.10546	4.47098e-17	1.82716e-15	69.2515	63.108	74.3326	69.5673	63.0529	66.1127	78.1399	72.3267	67.5116	64.7693
10953	MAP4K3	-40.609	-40.6091	6.42921	4.47547e-17	1.82716e-15	86.4798	88.7154	94.8174	86.0352	98.0853	88.0263	93.6798	91.8869	68.564	65.2286
17555	WDR55	-43.586	-43.5862	5.36189	4.47754e-17	1.82716e-15	39.3752	38.6319	38.5596	42.2785	38.2772	39.2137	39.7456	39.6902	48.1419	46.8149
15830	STOM	-38.7629	-38.763	6.90583	4.48526e-17	1.82716e-15	105.192	98.539	93.2359	101.114	106.005	98.8529	137.89	129.624	164.779	163.209
11534	MSMO1	-39.46	-39.4601	6.72094	4.49634e-17	1.82716e-15	92.1792	98.7045	88.4159	94.964	89.4509	90.0353	113.009	101.545	141.517	144.403
15648	SPTLC1	-38.6546	-38.6547	6.90353	4.51125e-17	1.82716e-15	102.251	99.7255	104.796	111.195	121.431	111.316	133.807	123.411	141.902	146.825
17457	VPS39	-42.2688	-42.269	5.86189	4.52458e-17	1.82716e-15	58.6595	59.7139	54.9775	60.9638	54.116	54.6909	61.7775	58.7892	56.0986	61.3705
5054	GPM6B	-39.7586	-39.7587	6.58695	4.52833e-17	1.82716e-15	87.9112	80.7959	83.1817	79.7082	85.9862	81.069	117.327	106.103	118.622	120.035
5721	IK	-38.4249	-38.425	7.18458	4.53525e-17	1.82716e-15	145.139	163.109	150.247	151.848	152.421	143.498	146.057	147.204	128.025	126.841
12299	NUP58	-42.5875	-42.5877	5.82753	4.53561e-17	1.82716e-15	60.8195	62.7217	59.2326	62.2351	55.2709	57.7045	60.1325	54.0416	46.0458	49.3953
17725	YY1	-38.8825	-38.8826	7.06607	4.53621e-17	1.82716e-15	151.151	142.855	142.979	134.049	126.133	135.276	137.773	130.655	115.397	123.392
2844	CPSF7	-40.7963	-40.7965	6.51345	4.53647e-17	1.82716e-15	103.11	112.115	101.784	95.7918	91.0183	88.9564	88.1277	90.3677	66.8957	75.1577
10992	MARCH5	-41.7008	-41.701	6.03433	4.53699e-17	1.82716e-15	61.4181	69.6478	70.4541	70.4247	63.6028	62.3179	62.4532	65.3273	66.947	62.4394
7130	LOC101108789	-38.4372	-38.4373	7.21985	4.54493e-17	1.82716e-15	157.397	170.974	152.732	162.521	144.034	136.802	128.138	136.515	150.372	150.808
3968	ERLIN1	-42.172	-42.1722	6.17556	4.54539e-17	1.82716e-15	89.1603	93.0477	90.374	87.75	74.1895	66.894	70.2084	63.6182	44.9935	42.4558
15556	SPAG9	-39.6958	-39.6959	6.72627	4.55112e-17	1.82716e-15	111.021	106.238	109.503	108.209	105.812	99.3365	113.273	102.657	105.327	97.037
3725	EID1	-38.4802	-38.4802	7.13164	4.55715e-17	1.82716e-15	145.998	138.523	162.41	159.416	130.285	132.895	155.222	139.173	122.122	115.96
6353	KPNA1	-42.1164	-42.1166	5.91178	4.566e-17	1.82716e-15	63.0577	59.3	60.2117	57.0316	60.853	55.1001	64.4214	65.0561	56.0558	60.5604
1581	C24H16orf62	-41.7683	-41.7685	6.34852	4.56798e-17	1.82716e-15	102.251	104.996	96.0224	108.15	83.4839	87.431	71.501	73.5204	45.8662	41.5873
1760	CACUL1	-42.6207	-42.6209	5.68007	4.57899e-17	1.82716e-15	51.0343	46.3307	55.467	51.9464	48.2864	46.4315	53.8754	53.0649	51.7181	54.1386
9998	LOC105616082	-44.4432	-44.4435	5.37259	4.59087e-17	1.82716e-15	49.2906	53.3672	48.7643	49.5516	40.202	40.9252	37.7774	35.4309	30.1154	28.6769
12850	PHF20	-42.9026	-42.9028	5.70645	4.61375e-17	1.82716e-15	57.4103	53.9743	55.3917	55.4942	57.1408	54.8769	48.4115	54.1501	41.7681	43.2825
17978	ZNF318	-43.9662	-43.9665	5.50187	4.61527e-17	1.82716e-15	55.3023	53.5604	47.9359	48.9603	49.1664	51.5285	44.5632	41.8605	28.6696	31.4243
543	ANKIB1	-44.1283	-44.1286	5.25438	4.61989e-17	1.82716e-15	38.9328	39.2114	37.8441	37.4298	40.147	38.6185	40.3037	43.4883	32.4254	32.9942
17400	VCPIP1	-41.9419	-41.9421	5.91102	4.63213e-17	1.82716e-15	60.4552	54.2502	53.8855	58.0073	62.2829	59.8251	66.8596	67.1721	57.4931	61.0865
11599	MTSS1	-37.8558	-37.8559	7.29825	4.64174e-17	1.82716e-15	154.612	148.76	157.665	149.896	170.542	182.005	175.609	185.239	128.855	120.528
2437	CHD6	-42.9749	-42.9751	5.85469	4.66248e-17	1.82716e-15	69.6159	66.1433	70.9813	65.0734	59.2031	63.5456	64.2745	58.4908	30.5261	30.7646
17191	UBE2V1	-44.6055	-44.6059	5.18182	4.66296e-17	1.82716e-15	39.7136	41.6121	37.4676	37.8141	34.8674	35.0468	35.0161	37.0858	32.3313	31.6999
15628	SPRED1	-39.036	-39.0361	6.9632	4.67149e-17	1.82716e-15	133.688	123.843	138.837	132.098	115.354	119.501	130.84	145.277	105.224	102.816
1368	BTBD1	-41.3287	-41.3288	6.03219	4.68017e-17	1.82716e-15	57.4103	55.8507	59.5715	66.1082	58.2407	62.1318	71.9416	71.3229	72.5423	78.8154
12703	PDHB	-40.2227	-40.2228	6.54448	4.72051e-17	1.82716e-15	89.6288	100.415	94.968	96.0579	98.9377	89.1424	86.277	84.3721	97.5501	95.6674
2238	CDK12	-42.907	-42.9072	5.71882	4.72893e-17	1.82716e-15	59.8826	54.6641	53.3207	56.8838	51.2287	49.2218	52.906	56.646	46.6533	44.936
3724	EHMT2	-41.1291	-41.1292	6.60886	4.7302e-17	1.82716e-15	133.038	124.56	113.495	117.108	99.7077	114.962	84.7789	88.333	50.2124	49.7878
1684	C5H5orf24	-39.1743	-39.1744	6.92468	4.73242e-17	1.82716e-15	129.889	120.67	117.976	125.062	122.751	128.803	140.652	141.615	98.3971	88.8281
6001	JMY	-41.4572	-41.4573	5.85543	4.73642e-17	1.82716e-15	43.8255	42.164	57.2745	54.0455	63.4653	66.9312	68.064	63.3198	57.2194	62.2807
15427	SND1	-39.304	-39.3041	6.86598	4.73713e-17	1.82716e-15	118.646	116.779	104.608	114.684	101.962	103.392	106.194	98.3437	144.186	157.046
5441	HMGXB4	-44.8479	-44.8482	5.1322	4.7375e-17	1.82716e-15	40.9628	38.2732	41.572	41.8054	32.5026	32.5169	35.2217	35.2138	26.1029	26.3136
12282	NUMB	-40.059	-40.0591	6.48865	4.74924e-17	1.82716e-15	76.9288	74.6976	67.7805	66.049	73.9421	79.3948	105.93	92.7008	129.599	130.257
12571	PARP4	-42.9834	-42.9836	5.58876	4.74927e-17	1.82716e-15	46.9484	47.1033	46.279	46.0628	44.1618	43.7155	53.7579	51.4371	53.6945	47.6584
54	ABCF3	-42.1723	-42.1724	5.89775	4.76714e-17	1.82716e-15	59.9867	61.8386	53.6596	58.0959	62.5029	60.7553	55.1973	62.5059	60.3079	60.9362
17212	UBQLN2	-41.2013	-41.2015	6.18841	4.76783e-17	1.82716e-15	74.2743	69.3443	72.2616	73.9134	75.9494	73.5537	81.2538	77.1286	69.7446	61.5291
15891	SUGT1	-44.1602	-44.1605	5.23124	4.78054e-17	1.82716e-15	38.4384	37.2798	35.4718	38.1393	36.9298	37.2791	33.0479	32.4466	42.3841	43.7168
3159	DCUN1D1	-40.1647	-40.1648	6.67487	4.78673e-17	1.82716e-15	110.813	118.186	125.394	115.63	100.615	98.1832	87.6871	97.0958	81.5855	86.2811
17961	ZNF275	-44.7499	-44.7502	5.34217	4.78694e-17	1.82716e-15	48.3798	51.3804	47.7476	48.8716	41.8519	39.3998	46.1495	43.5154	19.6777	18.6308
2196	CDC5L	-39.0257	-39.0258	7.1048	4.79175e-17	1.82716e-15	161.118	162.64	145.276	157.879	144.749	130.03	129.577	134.887	106.371	103.659
2070	CCNY	-38.7038	-38.7039	6.93347	4.79381e-17	1.82716e-15	110.344	100.305	104.495	105.194	96.6279	102.201	145.998	133.585	163.231	159.693
17835	ZDHHC4	-41.7886	-41.7888	5.83589	4.82427e-17	1.82716e-15	44.5021	46.2203	44.5092	44.6733	50.1288	57.3696	66.0664	64.9747	77.3163	74.7987
2706	COG3	-43.5764	-43.5767	5.39723	4.82495e-17	1.82716e-15	42.6283	40.2876	40.8566	41.2437	41.7969	39.1765	40.3331	40.2327	45.4812	48.911
3789	ELK4	-39.539	-39.5391	6.58592	4.82973e-17	1.82716e-15	79.6874	78.8091	87.5122	87.8387	106.417	93.8302	117.768	109.331	101.614	97.4044
17789	ZC3H13	-41.0055	-41.0057	6.48872	4.84107e-17	1.82716e-15	104.723	104.913	102.273	102.858	102.21	91.6724	94.8254	92.538	54.0709	47.8588
16379	TLK2	-42.9908	-42.991	5.60685	4.84217e-17	1.82716e-15	50.0193	47.1033	51.6262	50.1429	51.5587	51.8633	48.0296	53.6618	42.1017	40.9443
2668	CNNM3	-41.4116	-41.4117	6.03082	4.85137e-17	1.82716e-15	56.7076	60.7901	64.5421	61.3777	67.81	68.6054	69.944	68.5557	63.328	71.7506
3829	EMG1	-44.5957	-44.596	5.1836	4.87155e-17	1.82716e-15	40.6505	39.9288	40.9319	41.3028	31.9526	34.1167	30.2866	30.7375	37.4048	35.725
13277	PPM1A	-42.9113	-42.9115	5.47481	4.88918e-17	1.82716e-15	35.8619	35.9553	35.0199	37.1637	41.0545	41.8181	49.8803	45.1974	60.9752	61.1283
2787	COPS8	-40.4749	-40.4751	6.49138	4.89133e-17	1.82716e-15	95.8226	93.2961	89.7339	93.9883	92.9982	84.4174	90.3603	94.2743	86.7359	77.7215
4847	GGA1	-42.6657	-42.6659	5.58261	4.89965e-17	1.82716e-15	40.2601	41.7501	43.4172	42.6924	46.1416	51.7889	46.3258	47.7747	58.7166	59.8089
967	ATG4C	-43.7926	-43.7928	5.48797	4.932e-17	1.82716e-15	52.7259	50.6354	45.6765	40.8593	47.654	48.2917	43.9757	46.2283	36.361	36.1091
11530	MSL2	-41.8963	-41.8965	5.96192	4.933e-17	1.82716e-15	62.9275	60.928	64.2409	65.8421	64.8677	59.081	60.4262	64.5677	62.9687	57.1032
13188	POLR1A	-43.2504	-43.2507	5.73731	4.94377e-17	1.82716e-15	67.9763	62.8044	59.9858	57.3568	51.7512	52.1238	45.0039	47.4491	41.9991	46.7231
525	ANGEL2	-42.4076	-42.4078	5.87632	4.95007e-17	1.82716e-15	60.5072	66.0054	66.9897	59.4855	58.4882	55.621	59.7212	59.386	50.8626	50.0551
14380	RPRD1B	-42.3068	-42.307	5.81938	4.9717e-17	1.82716e-15	57.8527	53.2844	61.4167	61.0821	54.8585	49.445	55.7555	53.092	60.2395	57.2368
2965	CTDSPL2	-40.1129	-40.113	6.64541	4.97933e-17	1.82716e-15	114.066	101.492	111.537	112.082	98.3603	93.1233	105.019	99.6188	85.9488	79.5503
14951	SHOC2	-41.4849	-41.4851	5.9846	4.98324e-17	1.82716e-15	56.6035	53.3396	56.3331	56.4699	65.7477	57.444	71.6478	72.4624	72.9273	69.7297
13798	RAB5A	-40.8273	-40.8274	6.21057	4.99391e-17	1.82716e-15	62.329	59.4655	53.6596	58.4803	62.0354	67.7869	75.3786	80.1942	113.643	106.849
15911	SUPT5H	-40.0664	-40.0666	6.59792	4.99968e-17	1.82716e-15	96.7595	101.188	90.0351	102.769	97.5628	91.4863	96.3236	99.2661	97.9522	94.9075
13442	PRMT5	-43.6534	-43.6537	5.6642	5.04281e-17	1.82716e-15	67.664	63.6599	49.0279	53.5724	53.1536	49.7799	44.1226	46.8252	40.5275	38.4891
10688	LRIG3	-42.7462	-42.7464	5.64008	5.05215e-17	1.82716e-15	44.372	44.4543	48.6513	42.6924	72.0997	72.1771	50.9084	52.4681	34.8124	35.9003
11715	N4BP2L2	-40.1857	-40.1858	6.43239	5.05907e-17	1.82716e-15	76.096	76.436	88.077	82.9013	94.5655	84.2686	98.3505	108.083	77.6499	76.9031
4119	FAM120C	-43.2304	-43.2307	5.56059	5.06461e-17	1.82716e-15	45.1527	51.2977	54.5257	53.3359	47.7365	48.5149	49.0284	47.639	37.2336	37.2615
1828	CAPZA1	-37.5379	-37.538	7.40914	5.06886e-17	1.82716e-15	160.676	170.339	154.916	164.058	159.873	156.446	151.345	162.64	215.343	203.502
12310	NUTF2	-40.5026	-40.5028	6.72507	5.08691e-17	1.82716e-15	132.934	142.607	109.88	116.576	103.172	104.582	90.5659	97.0686	84.7767	75.4918
14724	SEC63	-38.8316	-38.8317	7.00443	5.08874e-17	1.82716e-15	132.491	127.844	137.03	132.896	134.905	119.911	134.894	129.949	120.77	112.912
8095	LOC101122056	-38.9484	-38.9485	6.92342	5.1006e-17	1.82716e-15	111.594	123.346	129.762	121.336	115.656	114.739	108.691	117.633	138.086	132.52
5361	HERPUD1	-40.0131	-40.0132	6.30884	5.11107e-17	1.82716e-15	43.4611	40.6739	42.2499	44.9985	81.5315	77.3858	69.8559	63.5097	158.662	169.322
4728	GALNT11	-41.8216	-41.8218	5.84779	5.12322e-17	1.82716e-15	48.4318	49.7248	57.1992	57.5638	59.5881	68.9031	59.1337	57.4599	58.5626	58.9738
5791	IMMT	-42.2146	-42.2148	5.96038	5.12544e-17	1.82716e-15	67.8462	69.3167	57.7264	66.9064	56.1784	56.886	56.7542	60.3084	65.6038	64.6858
5533	HSBP1	-37.6473	-37.6474	7.31217	5.12837e-17	1.82716e-15	148.314	144.483	140.343	155.603	150.496	156.557	176.637	187.816	165.241	163.284
553	ANKRD13A	-42.2899	-42.2901	5.72596	5.13339e-17	1.82716e-15	44.6582	47.9588	52.7935	55.1985	42.8968	47.8452	55.6086	57.6498	62.5751	61.5876
297	ADNP	-37.0791	-37.0792	7.77482	5.14634e-17	1.82716e-15	266.622	249.921	253.461	244.713	238.325	226.837	206.189	205.423	150.68	147.702
14439	RRM1	-40.7024	-40.7025	6.7066	5.16731e-17	1.82716e-15	136.239	141.696	129.574	128.875	93.6581	91.4863	75.2023	78.4851	90.9795	77.9887
14269	RNF40	-41.3103	-41.3104	6.17105	5.17195e-17	1.82716e-15	76.122	68.958	67.6299	70.1882	69.0199	68.9031	75.6136	76.7759	77.9665	68.9614
347	AGGF1	-41.2792	-41.2794	6.1834	5.17226e-17	1.82716e-15	74.2482	72.5176	72.4875	80.0335	77.5993	68.531	70.4728	68.5557	71.5584	70.3643
4967	GNAI3	-38.5801	-38.5802	7.16599	5.18697e-17	1.82716e-15	155.992	159.025	138.573	146.644	142.385	129.472	147.291	152.982	137	126.349
14479	RTFDC1	-43.2254	-43.2256	5.59123	5.19846e-17	1.82716e-15	49.9152	52.9533	45.4506	47.7481	48.1765	45.8362	42.4776	46.6624	52.3855	50.03
14266	RNF38	-38.8858	-38.8859	6.94186	5.20257e-17	1.82716e-15	120.26	112.143	121.289	117.907	123.301	136.913	156.339	147.421	99.2954	94.3313
5268	HADH	-40.1065	-40.1066	6.53245	5.20928e-17	1.82716e-15	85.7251	90.6746	81.9768	89.7309	84.2263	79.8785	89.8609	98.398	108.749	115.902
12502	PAFAH1B2	-38.7381	-38.7382	7.10437	5.22234e-17	1.82716e-15	145.764	151.879	150.134	157.081	132.1	116.153	124.994	122.841	139.592	135.092
15789	STAU1	-38.5133	-38.5134	7.01639	5.22338e-17	1.82716e-15	116.122	120.752	113.758	121.366	127.233	143.461	134.454	129.434	143.93	143.651
5466	HNRNPLL	-42.8765	-42.8767	5.77522	5.23255e-17	1.82716e-15	60.4552	63.3563	58.4795	60.816	52.7136	50.3752	56.4311	56.3204	47.1752	41.2616
13196	POLR2E	-39.774	-39.7741	6.71319	5.23946e-17	1.82716e-15	108.106	109.77	108.11	117.049	96.2979	104.285	97.5868	107.866	102.461	97.3376
14432	RRAGC	-42.4973	-42.4975	5.71537	5.24057e-17	1.82716e-15	49.0044	49.5868	49.894	51.2959	49.6063	44.1992	55.3442	59.2233	56.9541	59.8089
5723	IKBKAP	-42.4107	-42.4109	6.0497	5.24548e-17	1.82716e-15	83.4349	78.34	84.6127	80.6839	65.6102	62.0946	58.3699	62.099	40.8355	46.197
613	ANXA11	-37.3804	-37.3804	7.28888	5.25268e-17	1.82716e-15	119.349	121.332	126.637	121.041	147.829	137.471	169.381	166.275	237.399	216.337
17461	VPS4B	-40.9777	-40.9778	6.21321	5.26992e-17	1.82716e-15	69.2255	68.7372	73.09	68.0299	71.4672	65.2198	75.5842	77.7526	90.8939	81.4125
2050	CCNC	-41.9183	-41.9184	5.96341	5.27554e-17	1.82716e-15	63.0577	61.8938	62.471	56.9133	67.0676	65.7035	58.6343	61.2308	67.101	59.4999
2896	CRNKL1	-42.1927	-42.1929	5.83811	5.2761e-17	1.82716e-15	57.9829	52.6498	56.1825	59.042	55.4909	53.8724	55.3442	60.9867	61.3773	58.6982
6283	KLF10	-38.4964	-38.4965	6.71799	5.277e-17	1.82716e-15	63.5521	55.1884	66.1613	66.3743	109.057	111.837	137.244	133.286	152.451	156.854
12024	NKAP	-43.6146	-43.6149	5.31528	5.32584e-17	1.82716e-15	36.3564	35.9829	37.4676	37.7845	40.092	40.4415	48.2646	46.9879	39.1672	35.2573
14045	RERE	-38.9788	-38.9789	6.78921	5.32965e-17	1.82716e-15	92.986	91.1437	102.838	98.0683	110.459	122.924	108.309	99.1847	136.854	142.683
16404	TM7SF3	-43.0574	-43.0576	5.46245	5.3371e-17	1.82716e-15	38.5945	38.7975	45.7895	42.3967	43.9968	41.5948	45.6795	49.2668	46.5249	47.8421
17093	TUFM	-42.5941	-42.5943	5.83289	5.33743e-17	1.82716e-15	59.4402	65.1775	51.7015	57.3864	50.0738	53.7236	51.8191	50.1892	65.2787	64.7025
17155	UBAP1	-42.7851	-42.7853	5.63923	5.34883e-17	1.82716e-15	46.48	49.5316	42.8147	47.9846	52.1087	52.4214	50.3209	52.9021	51.0337	52.3682
17451	VPS35	-38.5545	-38.5546	7.05839	5.37941e-17	1.82716e-15	132.283	127.816	118.842	134.227	139.222	129.249	137.068	139.472	138.086	136.169
10782	LSM14A	-37.6626	-37.6627	7.31394	5.38127e-17	1.82716e-15	140.975	154.003	140.117	142.269	167.82	160.464	161.949	162.667	188.042	172.37
14258	RNF220	-42.0007	-42.0009	5.96405	5.41984e-17	1.82716e-15	64.4109	64.129	66.2366	69.8925	56.4533	63.6572	56.9011	62.1804	61.2404	58.7901
2091	CCT6A	-38.7457	-38.7458	7.13433	5.43418e-17	1.82716e-15	159.088	154.334	139.666	140.229	158.333	153.841	118.826	126.721	134.818	118.716
16976	TSN	-43.6484	-43.6486	5.40058	5.43974e-17	1.82716e-15	44.2939	41.5845	43.982	42.1602	44.9317	40.7763	40.0394	41.1009	41.443	41.7125
2824	CPNE1	-40.1522	-40.1523	6.54636	5.44157e-17	1.82716e-15	91.1642	93.1029	91.8802	99.2509	97.7828	90.705	104.725	109.385	82.6977	73.6629
5499	HP1BP3	-38.5073	-38.5074	7.40889	5.44228e-17	1.82716e-15	212.127	223.237	191.781	210.003	165.098	173.783	151.962	164.241	104.155	102.883
5210	GTF2F1	-42.2777	-42.2779	5.82659	5.44328e-17	1.82716e-15	52.1794	59.1344	52.1533	50.7637	60.4406	58.0021	53.5229	57.704	60.6416	62.5145
13376	PRDM2	-43.8986	-43.8989	5.47605	5.44345e-17	1.82716e-15	52.83	48.0691	43.3419	42.4854	50.1563	49.445	53.2291	49.1312	28.8749	27.3741
15765	STAM	-42.3718	-42.372	5.84112	5.44566e-17	1.82716e-15	56.8898	60.8453	57.3498	50.202	54.9685	52.2354	64.2451	65.5444	54.8324	55.7587
13770	RAB28	-42.7373	-42.7375	5.49672	5.44864e-17	1.82716e-15	36.2002	35.6241	40.6683	43.3133	40.697	41.8553	56.8424	51.2472	51.7866	52.7774
1102	B3GALNT2	-43.9251	-43.9253	5.32144	5.46171e-17	1.82716e-15	41.1449	40.5911	41.0825	40.948	44.0518	40.7763	40.2156	43.9223	33.2553	33.5872
4539	FMNL2	-40.8149	-40.8151	6.05644	5.46285e-17	1.82716e-15	42.4982	45.1165	46.3167	49.8472	55.3259	57.8533	76.2892	84.6163	106.337	100.536
3916	EPM2AIP1	-40.0716	-40.0717	7.09185	5.48015e-17	1.82716e-15	204.371	198.237	179.279	158.175	118.379	123.966	121.087	117.958	68.3244	74.2809
2547	CLCC1	-41.8945	-41.8947	5.85828	5.48981e-17	1.82716e-15	50.6699	51.1321	56.7097	54.1638	62.7229	65.4803	68.0052	67.4434	48.0649	55.4163
11163	MEPCE	-41.4366	-41.4367	6.16693	5.49285e-17	1.82716e-15	78.6464	71.0275	71.7344	80.1813	75.4269	78.1671	68.8865	70.1021	60.0855	63.9509
17193	UBE2W	-42.4972	-42.4974	5.7122	5.50313e-17	1.82716e-15	52.1013	46.4135	52.7558	49.1376	56.3709	55.621	54.9917	58.3822	49.0317	49.1031
4874	GINM1	-39.7708	-39.7709	6.50016	5.51115e-17	1.82716e-15	67.2997	76.9327	79.3409	76.4265	82.0265	78.8367	101.259	108.897	115.491	118.081
5419	HLTF	-40.4063	-40.4064	6.53975	5.51915e-17	1.82716e-15	100.429	97.8767	98.5077	106.051	94.1806	83.3013	102.963	96.4718	77.2478	73.07
12932	PIK3CA	-41.5605	-41.5607	5.93137	5.53617e-17	1.82716e-15	54.3134	48.0139	51.5132	54.2525	61.4305	61.3877	74.6735	68.5015	67.3491	68.3518
12952	PIP5K1A	-41.0678	-41.0679	6.2345	5.53832e-17	1.82716e-15	78.7505	70.2825	75.5	77.4613	76.3619	73.7025	80.5487	76.586	75.3913	68.0094
3112	DBNL	-40.3863	-40.3864	6.4122	5.53862e-17	1.82716e-15	69.5638	80.7407	79.3032	77.4317	74.6295	69.5728	72.2647	73.4933	125.946	127.977
2865	CREB1	-40.087	-40.0871	6.64988	5.54536e-17	1.82716e-15	104.671	109.19	105.361	104.07	110.954	104.992	106.165	105.614	82.1758	70.7568
13338	PPP2R5A	-37.8546	-37.8546	7.0446	5.54955e-17	1.82716e-15	90.3054	96.1107	108.712	105.489	129.378	123.892	150.581	168.798	175.765	170.541
4848	GGA2	-41.5299	-41.53	6.28379	5.56147e-17	1.82716e-15	99.7263	86.0388	86.5708	92.5396	70.3948	69.4612	75.6723	71.4857	62.8147	64.143
11826	NCSTN	-38.5256	-38.5257	7.16157	5.56212e-17	1.82716e-15	155.523	151.327	147.347	157.731	137.6	144.019	147.585	131.55	131.541	127.133
16360	TIPRL	-42.7812	-42.7814	5.62992	5.56815e-17	1.82716e-15	47.7812	46.5239	47.8982	45.7672	54.886	48.6265	53.7873	54.5299	48.8349	46.1803
11798	NCBP3	-43.6784	-43.6786	5.58671	5.57245e-17	1.82716e-15	57.098	58.4446	55.6177	55.3464	50.3488	48.3661	43.5938	38.7949	37.8154	34.9316
17422	VIPAS39	-44.3189	-44.3192	5.31547	5.57907e-17	1.82716e-15	45.6992	45.696	42.3628	47.2159	40.697	42.5622	33.9292	34.8883	32.9302	31.9671
11389	MOV10	-44.3141	-44.3144	5.58399	5.58247e-17	1.82716e-15	68.8611	68.4889	53.3207	55.2281	38.9096	41.1112	34.076	32.6365	46.2084	40.485
10697	LRP4	-37.9401	-37.9401	7.47065	5.58675e-17	1.82716e-15	192.166	197.989	203.454	214.378	187.866	184.796	195.379	210.252	98.0634	89.3208
15762	STAG1	-40.486	-40.4861	6.44753	5.59252e-17	1.82716e-15	88.744	83.5277	95.2693	87.3361	91.9257	87.7287	100.054	104.746	70.4376	62.7651
2411	CGGBP1	-37.348	-37.3481	7.47983	5.59989e-17	1.82716e-15	186.44	169.401	183.535	170.563	185.199	179.215	176.461	173.6	181.95	178.299
1922	CCDC117	-40.5396	-40.5397	6.51896	5.60075e-17	1.82716e-15	104.307	92.7442	83.1441	82.783	113.924	111.651	89.7728	98.6964	67.2293	72.5773
3155	DCTN4	-38.7275	-38.7275	6.91218	5.62168e-17	1.82716e-15	110.475	102.264	116.62	121.928	120.579	108.452	122.468	128.891	139.198	133.038
13755	RAB14	-36.1892	-36.1892	7.80069	5.63558e-17	1.82716e-15	202.133	210.158	208.463	204.651	212.092	221.666	238.973	228.7	255.246	247.11
3217	DEDD	-42.243	-42.2432	5.78448	5.64943e-17	1.82716e-15	49.2646	52.4566	47.1075	49.2263	52.9061	60.5692	59.0749	59.3589	60.248	60.5187
14836	SF3B2	-37.4413	-37.4414	7.57317	5.65885e-17	1.82716e-15	214.079	215.594	182.443	204.178	183.714	188.777	178.664	180.708	181.848	174.007
2956	CTBP2	-39.3213	-39.3214	6.77121	5.66266e-17	1.82716e-15	97.3061	108.39	111.725	107.914	114.584	126.459	106.958	110.877	101.605	106.131
15885	SUCO	-42.6114	-42.6116	5.98827	5.67474e-17	1.82716e-15	76.8767	79.1954	70.3788	73.4404	71.9622	62.2062	62.1007	59.0605	40.904	38.5392
12905	PIGC	-41.8332	-41.8333	5.95026	5.67861e-17	1.82716e-15	55.3283	62.3629	56.6344	56.1151	56.8658	58.4858	62.3944	68.8542	68.7436	72.0262
5370	HEXIM1	-40.5549	-40.5551	6.26107	5.68443e-17	1.82716e-15	66.0765	58.8309	59.2326	59.3968	88.4885	93.9046	72.6466	77.834	91.4158	98.5819
8209	LOC101123395	-39.8452	-39.8453	6.35757	5.68469e-17	1.82716e-15	51.789	53.6432	61.3037	59.8699	89.5609	86.5381	70.2672	80.0857	138.394	127.751
12456	OXSR1	-43.4405	-43.4408	5.6221	5.68562e-17	1.82716e-15	59.9867	55.6024	52.4169	54.4298	48.5889	43.9387	44.8864	48.3987	41.9392	42.0132
13304	PPP1R15B	-39.2099	-39.21	6.85693	5.68572e-17	1.82716e-15	113.884	114.682	126.034	117.907	111.284	99.2621	111.746	102.196	130.78	130.9
2935	CSNK2A2	-43.7367	-43.737	5.41045	5.69362e-17	1.82716e-15	44.0857	45.7236	40.9319	42.7811	45.5916	41.3344	37.3662	39.5816	44.5315	42.9568
13572	PSMD6	-43.4864	-43.4866	5.59988	5.69502e-17	1.82716e-15	55.1201	57.3408	52.3793	49.1081	41.7144	39.9206	41.5375	42.2674	55.6965	49.4371
3956	ERGIC2	-42.1017	-42.1018	5.98126	5.70598e-17	1.82716e-15	67.5079	69.2615	66.1613	67.8525	66.9576	60.6808	58.2524	63.0214	58.8107	52.911
16105	TBL2	-42.5838	-42.584	5.76151	5.71804e-17	1.82716e-15	52.7259	58.2514	57.1239	56.6472	55.3259	50.3752	50.4972	53.5532	55.1318	52.4601
9823	LOC105614765	-42.8594	-42.8596	5.81849	5.71922e-17	1.82716e-15	62.0427	70.5308	63.0735	61.5551	52.1912	55.1001	51.496	52.2239	49.9044	45.9297
14161	RIN2	-38.8691	-38.8692	6.64092	5.71974e-17	1.82716e-15	62.2509	67.2195	76.8179	76.7517	109.469	110.721	125.641	129.054	111.786	127.726
18174	ZSWIM6	-43.5815	-43.5817	5.48497	5.72432e-17	1.82716e-15	46.0896	48.8694	46.8062	47.6889	51.3112	50.2635	46.2377	43.0271	32.0062	35.3408
15184	SLC35F5	-40.8946	-40.8948	6.12821	5.7254e-17	1.82716e-15	57.4103	56.3198	58.5925	67.2908	64.0978	67.7869	81.665	84.3992	83.057	78.3478
3096	DAPK1	-42.9435	-42.9437	5.74949	5.72936e-17	1.82716e-15	54.2093	57.396	52.4922	51.4142	46.4716	42.1529	34.9867	35.458	76.8971	85.755
15910	SUPT4H1	-42.7362	-42.7364	5.78376	5.73287e-17	1.82716e-15	61.9386	58.3342	59.9481	64.5412	51.3937	54.3933	50.0565	55.9677	47.8339	46.2137
17367	UTP4	-45.0208	-45.0212	5.05927	5.74011e-17	1.82716e-15	36.5386	38.0524	34.9446	33.8819	35.5549	35.8653	34.1936	35.1053	23.8785	25.1862
14277	RNFT1	-41.0626	-41.0627	6.0787	5.74419e-17	1.82716e-15	51.0343	56.4854	60.9648	54.8733	60.963	63.2108	68.4752	67.0908	93.0584	99.0495
14457	RSF1	-40.5843	-40.5845	6.47312	5.74769e-17	1.82716e-15	91.8929	87.8048	104.005	103.804	110.569	95.8765	90.9772	92.7008	57.63	53.0029
17903	ZMYM1	-43.0715	-43.0717	5.67848	5.74899e-17	1.82716e-15	55.9269	55.4644	57.877	52.9516	58.2407	51.4169	52.0541	51.1116	38.3886	38.4891
13570	PSMD4	-39.8972	-39.8973	6.64355	5.75796e-17	1.82716e-15	95.172	102.761	88.9431	96.117	92.1457	93.3466	83.7801	95.0068	125.766	126.165
1556	C20H6orf62	-40.8535	-40.8536	6.19639	5.77263e-17	1.82716e-15	58.7636	65.757	56.1449	60.9638	76.1144	70.5029	76.7592	73.7646	98.6538	95.275
16591	TMEM41B	-41.933	-41.9331	5.6685	5.78114e-17	1.82716e-15	33.2074	34.4652	46.4673	41.2141	44.2167	41.8181	54.6392	52.9835	78.4798	80.352
828	ARL6IP5	-40.1017	-40.1018	6.33959	5.78524e-17	1.82716e-15	57.046	59.7415	60.5129	68.2664	79.1117	71.8051	80.4606	83.0157	123.011	126.106
1406	C11H17orf75	-43.198	-43.1982	5.41694	5.78559e-17	1.82716e-15	36.2263	38.8251	43.4925	42.988	40.0096	41.4832	44.4164	47.5034	47.6372	44.2095
16983	TSPAN14	-41.0513	-41.0515	6.15257	5.78909e-17	1.82716e-15	60.4031	67.4403	65.1069	67.3499	69.3774	77.6462	77.2586	74.2529	75.1517	76.9699
13962	RBM26	-40.2305	-40.2306	6.74482	5.81142e-17	1.82716e-15	120.728	135.957	124.566	119.385	111.092	117.344	99.6137	101.898	67.4432	74.3143
16028	TAF7	-38.6683	-38.6684	7.1061	5.81234e-17	1.82716e-15	141.21	149.174	145.427	146.94	155.089	141.229	133.19	142.727	115.79	106.64
2465	CHMP7	-41.3738	-41.3739	5.99586	5.82e-17	1.82716e-15	52.9601	55.3816	62.2828	59.4855	69.1574	76.6789	61.1313	67.2535	64.868	68.5689
12500	PAF1	-42.5894	-42.5896	5.71817	5.82158e-17	1.82716e-15	50.2275	52.5394	53.0947	50.0246	58.5982	52.0494	46.4433	49.2125	57.7583	56.0343
5406	HIPK2	-40.5577	-40.5578	6.29881	5.82304e-17	1.82716e-15	67.9503	68.6268	84.2361	75.776	94.978	103.466	80.2256	72.6523	69.8131	69.2954
13162	POFUT2	-40.8076	-40.8078	6.38464	5.82469e-17	1.82716e-15	88.1194	87.0874	85.7047	83.8178	87.7735	98.6296	84.3088	76.2062	74.5101	69.1034
8613	LOC105604143	-41.523	-41.5231	6.26971	5.82636e-17	1.82716e-15	92.8298	86.3147	89.5079	81.2456	81.8065	84.7523	71.4716	73.222	51.8208	58.4059
17166	UBE2D2	-39.6173	-39.6174	6.7326	5.8301e-17	1.82716e-15	99.2579	113.164	100.692	109.037	96.9029	95.3184	100.054	106.021	120.65	121.839
7661	LOC101116026	-43.4916	-43.4918	5.53656	5.83067e-17	1.82716e-15	47.8593	49.9455	53.9608	50.5863	50.2388	51.6029	47.5008	53.5261	29.2513	29.562
5976	IWS1	-42.6286	-42.6288	5.82062	5.83501e-17	1.82716e-15	59.8566	64.5153	58.7055	57.3272	61.293	53.6864	52.2304	54.2315	52.625	50.3557
3579	DVL2	-46.1108	-46.1113	4.99826	5.83619e-17	1.82716e-15	44.9445	43.5437	38.296	38.6715	32.8601	34.1539	26.6146	26.3697	16.4865	17.5953
4262	FAM60A	-43.5602	-43.5604	5.67621	5.84101e-17	1.82716e-15	59.7525	67.3299	63.1112	60.0473	50.5963	49.4078	47.119	43.8409	35.9246	34.0381
16302	THOC5	-42.2024	-42.2026	5.85571	5.85537e-17	1.82716e-15	58.139	56.4026	52.4922	60.1951	60.688	58.4858	58.1349	61.6649	54.8409	57.6543
16134	TCEB1	-41.6415	-41.6416	6.11208	5.86515e-17	1.82716e-15	68.4708	78.3676	67.404	73.5291	65.3902	63.2108	65.8314	69.0169	70.7029	69.3622
14051	RETSAT	-43.9114	-43.9117	5.25261	5.86932e-17	1.82716e-15	36.2783	36.2312	35.6224	37.0158	44.1343	41.074	37.0136	38.9305	36.207	38.3471
17466	VPS54	-43.1672	-43.1674	5.54712	5.87658e-17	1.82716e-15	45.0746	48.621	49.1032	45.1463	47.764	45.5013	47.6477	49.4567	43.0343	45.8629
15215	SLC39A7	-40.4768	-40.4769	6.43851	5.87905e-17	1.82716e-15	85.673	85.9836	74.5209	87.3361	83.9788	81.255	81.665	84.4264	103.599	98.3648
2497	CHST2	-44.6023	-44.6027	5.28042	5.88292e-17	1.82716e-15	44.4761	44.1232	51.2119	56.2629	41.0545	42.711	27.6721	29.2454	26.5136	25.2614
5201	GSTP1	-42.7893	-42.7895	5.76077	5.89072e-17	1.82716e-15	57.046	59.9898	44.6598	51.3846	57.2508	59.7879	45.5914	44.7362	59.3925	61.8799
4312	FAR1	-43.9436	-43.9438	5.61013	5.89305e-17	1.82716e-15	65.3999	64.3497	57.1992	54.2229	40.2295	40.1811	49.7334	43.1627	37.6186	36.1008
4647	FTO	-41.8632	-41.8634	6.15832	5.90743e-17	1.82716e-15	81.5091	85.1006	81.9391	78.8508	73.7496	71.7678	71.9416	65.7614	55.2259	48.1845
17499	WAC	-37.6832	-37.6832	7.31952	5.9082e-17	1.82716e-15	152.01	149.34	149.192	156.253	157.756	147.591	167.12	185.754	162.803	169.072
3564	DUSP19	-43.9896	-43.9899	5.2146	5.90944e-17	1.82716e-15	34.1183	34.8239	42.4005	42.042	39.1296	35.3073	40.8325	41.1551	30.4491	30.798
11029	MBD1	-40.5376	-40.5377	6.42904	5.90989e-17	1.82716e-15	84.1636	89.764	87.6251	83.4039	85.7937	86.3149	87.0408	84.3992	79.9428	92.8115
13824	RAC3	-44.2092	-44.2095	5.0617	5.91259e-17	1.82716e-15	25.4261	25.9662	27.0369	27.6141	26.4256	25.5596	32.7541	31.3072	56.1927	54.8401
11902	NEDD1	-43.4236	-43.4239	5.62744	5.91385e-17	1.82716e-15	58.6335	55.4644	58.4419	62.7673	43.3368	43.6039	47.5302	44.8447	41.9135	37.5455
11804	NCK1	-41.1913	-41.1914	6.29192	5.91524e-17	1.82716e-15	87.3646	77.4294	81.4119	81.4526	80.6516	90.333	91.9466	87.9532	51.5128	53.3119
323	AEBP2	-42.8692	-42.8694	5.62387	5.91547e-17	1.82716e-15	49.3427	46.855	53.1324	47.3933	50.2938	49.1102	51.966	55.4794	43.7102	45.5122
8123	LOC101122330	-38.0572	-38.0573	7.24239	5.93058e-17	1.82716e-15	140.117	153.231	133.49	147.502	135.593	137.211	131.252	138.712	199.027	197.423
17125	TXNL1	-40.2931	-40.2932	6.49202	5.93328e-17	1.82716e-15	84.528	92.7994	87.1356	84.5274	84.5288	88.0635	84.162	91.2087	106.807	95.8595
17998	ZNF384	-42.9999	-43.0001	5.7063	5.93477e-17	1.82716e-15	55.1462	60.5693	55.6553	54.3116	47.489	53.8352	52.0247	51.6813	45.4726	45.6291
5995	JKAMP	-43.3362	-43.3364	5.49493	5.94139e-17	1.82716e-15	43.7734	46.579	47.8982	48.1916	46.0316	45.0549	44.9451	49.2397	41.1179	37.821
5668	IFNGR1	-39.7087	-39.7088	6.41581	5.95796e-17	1.82716e-15	58.4253	60.8728	64.1655	72.4056	92.3107	84.1942	96.4998	99.0491	115.397	109.847
13871	RANBP9	-42.5108	-42.511	5.65567	5.96043e-17	1.82716e-15	40.4423	46.0823	44.5469	43.0472	47.2965	46.2454	48.2646	49.104	67.255	71.1744
11269	MIER1	-38.932	-38.932	6.95249	5.97571e-17	1.82716e-15	114.951	122.711	131.833	121.011	142	128.84	145.763	155.532	88.6695	87.0243
14669	SCYL2	-41.1198	-41.12	6.21524	5.97777e-17	1.82716e-15	69.4337	75.8013	74.1443	71.696	85.1062	74.0373	84.7495	82.4188	61.7794	63.5083
16630	TMEM87A	-40.8997	-40.8999	6.09124	5.989e-17	1.82716e-15	54.3394	52.4842	60.5506	61.9394	75.152	65.9267	84.9845	78.892	71.4814	75.5753
5269	HADHA	-38.7194	-38.7195	7.06542	5.99504e-17	1.82716e-15	134.808	141.255	127.616	130.206	127.178	110.721	124.231	130.058	158.457	154.316
15330	SMAD2	-40.246	-40.2461	6.56312	6.03665e-17	1.82716e-15	104.619	92.6614	101.219	98.0388	94.648	94.9092	102.551	91.3443	83.7244	81.5545
1080	AUP1	-39.875	-39.8751	6.45717	6.03988e-17	1.82716e-15	62.381	67.4403	61.9062	71.1047	76.6369	81.4039	86.0714	85.7828	143.185	141.881
1991	CCDC6	-39.0163	-39.0164	6.78307	6.04058e-17	1.82716e-15	87.1044	97.5732	100.052	93.2492	106.417	106.591	116.27	117.985	143.93	131.568
16431	TMED5	-39.5679	-39.568	6.67832	6.04255e-17	1.82716e-15	99.8565	90.1503	114.248	102.503	103.942	99.8946	115.242	113.238	89.5678	95.2165
555	ANKRD13C	-43.3519	-43.3521	5.46644	6.04762e-17	1.82716e-15	42.9927	42.3019	42.9653	46.122	45.7016	41.8181	55.1386	52.251	37.3278	35.2323
13984	RBMS2	-37.1805	-37.1806	7.41369	6.05101e-17	1.82716e-15	146.519	147.574	148.741	147.679	171.23	171.142	183.893	209.194	186.211	192.404
650	AP5M1	-41.3048	-41.305	6.28092	6.05588e-17	1.82716e-15	85.6991	86.2871	90.4493	80.0335	79.7716	75.2651	82.6344	77.6441	62.6093	56.9529
16050	TAPBPL	-43.7317	-43.7319	5.09857	6.06002e-17	1.82716e-15	23.9947	24.4761	28.9573	30.748	29.4778	30.2846	38.3356	37.2485	49.0317	49.3786
6490	LEPROT	-38.4173	-38.4174	6.98574	6.06194e-17	1.82716e-15	100.455	109.218	100.353	111.018	114.584	112.991	147.79	137.735	170.084	162.558
3709	EGLN1	-39.5061	-39.5062	6.62283	6.07075e-17	1.82716e-15	83.6431	81.5409	84.9892	82.9013	92.8057	98.9645	108.838	102.467	115.953	132.854
1335	BRD2	-36.4195	-36.4195	7.83564	6.08211e-17	1.82716e-15	234.378	240.401	228.571	220.587	249.159	257.94	216.207	231.874	201.893	203.026
5414	HK1	-40.0422	-40.0423	6.54743	6.08749e-17	1.82716e-15	92.8038	84.9074	76.9685	88.1935	88.4335	86.5009	99.0555	104.231	107.218	106.515
1043	ATP6V1E1	-41.7609	-41.7611	5.97578	6.11125e-17	1.82716e-15	57.1501	60.3762	54.1491	53.3359	56.3983	59.3043	60.4262	62.3703	76.5292	88.6861
2398	CFAP97	-40.5557	-40.5558	6.33802	6.12292e-17	1.82716e-15	74.7167	73.9249	75.0481	82.7239	80.4866	78.1298	85.3958	96.933	78.2488	82.9574
12993	PLA2G12A	-41.6608	-41.6609	5.87764	6.13169e-17	1.82716e-15	47.3648	45.9168	46.0531	48.3098	57.3883	50.6728	65.5964	65.5444	76.5891	83.851
5972	ITSN2	-43.0442	-43.0444	5.51334	6.1336e-17	1.82716e-15	41.4052	42.7159	41.0825	42.8993	48.8639	43.1946	50.5853	52.8207	45.9261	46.8316
13377	PRDM4	-44.7295	-44.7299	5.08523	6.13543e-17	1.82716e-15	36.8248	35.155	38.1454	35.9515	32.6401	31.1403	32.7541	32.9621	32.0661	31.4827
13830	RAD23A	-42.0484	-42.0485	5.90454	6.17917e-17	1.82716e-15	57.9048	60.0174	52.7935	56.8542	60.798	61.983	57.6355	65.1917	65.2359	60.1679
17762	ZBTB4	-40.0423	-40.0424	6.24859	6.19237e-17	1.82716e-15	50.9042	44.2335	55.4294	53.8977	78.0943	71.9539	96.6173	97.8825	104.138	106.524
429	AKT2	-43.8651	-43.8654	5.41394	6.19252e-17	1.82716e-15	49.655	43.6265	42.2122	42.3967	38.3872	38.2464	37.4543	35.7835	49.8017	48.268
15867	STX6	-40.1016	-40.1017	6.63699	6.19469e-17	1.82716e-15	115.419	98.0147	104.42	104.78	103.31	100.341	95.2367	90.8289	91.758	90.8072
6265	KIFAP3	-41.9478	-41.9479	5.90533	6.20526e-17	1.82716e-15	54.3915	59.7967	57.8394	62.3238	60.4681	56.0303	60.7787	66.4939	60.9752	59.8423
698	APPBP2	-38.3146	-38.3147	7.40051	6.21255e-17	1.82716e-15	207.755	195.809	230.68	228.008	156.738	139.257	152.608	144.328	119.007	115.208
14223	RNF141	-42.9534	-42.9536	5.54567	6.23326e-17	1.82716e-15	43.9816	39.3218	38.7479	41.0663	43.0893	45.8362	64.0395	65.6529	41.828	43.1739
14548	SAFB2	-40.8683	-40.8684	6.44372	6.24422e-17	1.82716e-15	99.9606	98.5114	92.671	86.8926	78.8092	92.6025	77.9049	81.198	79.9599	81.6213
16300	THOC2	-40.5406	-40.5407	6.63035	6.24881e-17	1.82716e-15	115.419	116.282	121.666	113.176	98.9652	91.1515	100.583	110.118	64.8338	58.3475
15957	SYNCRIP	-36.9618	-36.9619	7.88465	6.25664e-17	1.82716e-15	293.428	308.862	269.352	264.728	232.908	219.768	204.868	211.853	182.164	175.109
6345	KMT5A	-41.8534	-41.8536	5.86907	6.26156e-17	1.82716e-15	48.1716	53.0913	53.1324	49.2855	54.501	58.9694	56.5486	61.2851	74.1165	74.7987
13217	POMGNT1	-40.7	-40.7001	6.35217	6.26302e-17	1.82716e-15	82.0296	78.4504	89.2443	87.1587	80.5141	89.6261	80.3725	71.6485	81.209	76.3519
4582	FOXJ2	-41.5556	-41.5558	6.01057	6.27555e-17	1.82716e-15	59.0759	59.6035	59.6092	56.4403	63.1629	65.7779	74.6148	73.0321	61.3602	71.6086
16764	TP53	-40.4845	-40.4846	6.71906	6.28801e-17	1.82716e-15	129.108	139.24	121.44	122.815	106.06	100.453	93.5916	89.5809	80.901	70.1138
5317	HDAC6	-43.7695	-43.7697	5.53069	6.2975e-17	1.82716e-15	51.815	58.4997	51.2496	48.1029	45.5092	44.9805	39.3931	42.0504	39.8089	40.5601
2863	CRBN	-41.8263	-41.8265	5.8533	6.29887e-17	1.82716e-15	49.5509	49.4212	55.2411	52.1533	61.1005	55.7326	59.3687	65.5444	67.2122	62.3141
17403	VDAC2	-36.7514	-36.7515	7.62509	6.29937e-17	1.82716e-15	178.841	192.249	182.857	190.637	195.181	199.38	200.167	215.895	212.964	205.54
14819	SETD2	-38.5626	-38.5627	7.15443	6.29948e-17	1.82716e-15	159.947	144.842	145.841	149.216	162.898	144.726	141.092	142.483	116.415	116.879
17966	ZNF280D	-42.6449	-42.6451	5.80885	6.30473e-17	1.82716e-15	59.1019	58.4722	57.4628	66.0786	58.5707	60.1228	63.0113	64.4321	38.1833	34.9818
3509	DRAM2	-40.5498	-40.5499	6.30555	6.31577e-17	1.82716e-15	62.6933	69.4822	69.1361	69.0943	70.2298	62.2807	78.9624	74.0901	115.012	119.25
12393	ORC2	-44.6549	-44.6553	5.09081	6.3353e-17	1.82716e-15	33.858	37.0038	36.978	37.4002	33.9875	33.1494	31.491	31.0359	32.9815	32.5433
12887	PI4K2A	-43.7161	-43.7163	5.27842	6.34777e-17	1.82716e-15	35.4976	34.8515	35.6977	37.3411	38.0847	38.5441	35.8974	39.9072	46.6961	45.0779
3746	EIF3A	-36.1828	-36.1828	7.88182	6.34777e-17	1.82716e-15	235.445	236.372	235.462	234.808	217.619	207.751	224.373	212.097	271.407	282.802
14757	SENP6	-37.1115	-37.1115	7.45592	6.37836e-17	1.82716e-15	145.998	162.171	158.418	163.437	172.715	159.943	222.434	218.635	174.935	176.612
2422	CHAMP1	-42.0196	-42.0198	6.05075	6.38252e-17	1.82716e-15	76.3823	70.862	70.3411	75.3621	71.7422	65.2198	69.9734	64.0251	51.008	47.7669
14963	SIAH2	-41.5783	-41.5784	5.79111	6.39363e-17	1.82716e-15	39.2451	40.3427	55.5047	47.6594	60.4955	59.081	60.2794	60.9324	65.6551	64.0511
514	ANAPC1	-43.6014	-43.6016	5.65439	6.3974e-17	1.82716e-15	66.9093	59.4379	56.4838	56.6177	46.8566	43.6783	46.7664	51.1387	37.9609	37.5622
17524	WDR1	-38.7942	-38.7943	6.91305	6.4017e-17	1.82716e-15	100.143	102.181	98.7713	105.312	102.402	113.809	106.635	96.7702	192.919	185.414
2509	CIAO1	-41.8689	-41.869	5.98242	6.40358e-17	1.82716e-15	63.8124	63.3839	59.2326	66.8769	64.7577	59.1183	61.6013	66.7381	64.1408	62.1722
3777	ELAC1	-43.5246	-43.5248	5.44965	6.40773e-17	1.82716e-15	46.2457	43.0194	46.6179	49.3742	44.2442	41.7065	40.8325	44.8447	39.8687	39.9338
13764	RAB23	-42.5652	-42.5654	5.69387	6.41761e-17	1.82716e-15	46.9224	50.2491	50.6471	46.0037	46.0591	48.0313	56.7542	59.0876	54.1993	59.2159
14603	SCAF11	-37.0993	-37.0994	7.50812	6.41918e-17	1.82716e-15	168.067	171.912	180.108	174.258	171.147	155.999	193.646	198.966	211.39	194.433
15407	SMURF2	-38.4711	-38.4711	6.96773	6.42734e-17	1.82716e-15	107.508	101.961	122.381	116.576	131.66	133.565	166.297	156.373	114.413	100.661
359	AGPAT5	-43.1511	-43.1513	5.43844	6.43372e-17	1.82716e-15	38.8808	36.9487	38.0701	41.835	43.7218	41.26	55.1679	52.251	43.4193	41.6875
834	ARMC10	-41.8664	-41.8666	5.79872	6.44955e-17	1.82716e-15	42.1859	47.4621	48.8396	46.0333	57.4433	55.8442	59.1924	63.7539	69.4452	65.9133
4395	FBXW11	-40.9536	-40.9537	6.25176	6.45192e-17	1.82716e-15	79.271	68.3785	72.0356	76.9587	75.8119	79.9901	79.7556	76.1791	76.1613	77.0784
15707	SS18	-40.1139	-40.114	6.71173	6.45332e-17	1.82716e-15	119.557	123.043	105.097	114.654	104.327	92.2676	99.4962	103.01	89.5336	96.8366
11375	MON2	-42.1946	-42.1948	5.88498	6.45774e-17	1.82716e-15	62.407	56.2094	63.1112	57.1203	55.6834	60.9785	68.064	69.0441	48.39	49.6709
5205	GTF2A1	-42.9085	-42.9088	5.70101	6.45995e-17	1.82716e-15	58.0869	51.684	64.9187	62.0873	45.8666	44.534	50.8791	50.1892	48.0906	43.5664
2194	CDC42SE2	-40.8596	-40.8597	6.3077	6.46394e-17	1.82716e-15	78.3862	78.2848	81.4872	71.4299	68.14	75.3395	79.4324	84.8604	87.4118	86.9157
13948	RBM10	-39.0451	-39.0452	7.10669	6.46965e-17	1.82716e-15	158.412	169.235	149.192	150.665	133.53	152.018	119.354	121.295	116.175	108.11
6176	KIAA0368	-39.5257	-39.5258	6.72967	6.47385e-17	1.82716e-15	105.556	100.001	96.4743	110.161	107.27	105.14	103.374	99.1576	112.146	121.538
502	AMMECR1L	-41.6289	-41.629	6.02918	6.48571e-17	1.82716e-15	67.5599	58.8309	63.4501	69.1238	60.6055	63.5084	62.4238	62.7501	73.7572	70.5982
1337	BRD7	-40.2977	-40.2978	6.56466	6.48647e-17	1.82716e-15	99.336	102.319	92.7463	102.828	89.9184	79.8413	90.1253	97.3671	96.0443	95.6257
14714	SEC24A	-42.8224	-42.8226	5.67061	6.50307e-17	1.82716e-15	53.7929	48.8142	55.5424	52.6855	49.3589	47.3616	53.1116	55.7507	44.0866	48.5185
6582	LMO4	-38.3688	-38.3689	7.02674	6.50799e-17	1.82716e-15	113.806	114.13	114.775	114.063	156.216	138.96	130.106	142.836	135.562	143.042
14381	RPRD2	-42.1641	-42.1643	5.94741	6.51229e-17	1.82716e-15	65.2437	64.9292	69.5503	66.8769	65.5002	58.8578	60.8375	69.5595	47.3976	48.0926
16641	TMEM97	-41.6194	-41.6195	5.98353	6.51548e-17	1.82716e-15	42.8625	42.4399	43.4548	40.8002	41.7694	39.2882	55.1386	53.4718	126.331	145.973
17837	ZDHHC6	-43.0877	-43.0879	5.59675	6.52384e-17	1.82716e-15	47.7031	51.4908	45.6389	49.5811	46.4441	48.1801	44.152	47.2864	53.4121	49.6041
14455	RSBN1	-43.2724	-43.2727	5.4131	6.53186e-17	1.82716e-15	38.1521	38.3008	39.1621	41.835	40.972	41.3716	47.9709	47.5577	42.444	47.8838
4245	FAM3C	-41.9817	-41.9819	5.81405	6.53721e-17	1.82716e-15	47.6251	49.8903	57.0109	57.6525	53.8685	57.2952	69.9734	62.7501	55.6622	50.5311
12969	PJA1	-43.0018	-43.002	5.63597	6.53767e-17	1.82716e-15	53.2984	47.0206	50.0823	53.9864	52.4386	51.1192	57.5474	59.0876	37.1481	35.3241
5844	INTS4	-43.502	-43.5022	5.53258	6.53793e-17	1.82716e-15	53.2724	46.0823	55.2788	55.642	47.049	45.6502	46.5314	46.4725	32.6821	34.0298
16323	TIAL1	-39.4379	-39.438	6.91276	6.54207e-17	1.82716e-15	130.045	142.69	130.967	115.541	121.981	117.976	116.887	113.455	104.745	110.281
13933	RB1CC1	-39.4666	-39.4667	6.67834	6.55541e-17	1.82716e-15	95.4323	86.2319	91.0895	83.3152	109.084	99.6342	112.216	107.758	121.531	117.38
15108	SLC25A36	-37.1275	-37.1275	7.48071	6.55752e-17	1.82716e-15	159.609	158.28	173.029	159.653	175.905	182.377	237.357	245.059	154.564	140.036
14485	RTN3	-37.5975	-37.5976	7.31295	6.56041e-17	1.82716e-15	140.143	147.657	151.264	149.128	154.951	152.911	167.854	155.858	174.533	195.277
10923	MAP1LC3B	-41.724	-41.7241	5.94827	6.56166e-17	1.82716e-15	53.7408	56.237	48.0865	52.5968	52.0812	57.6673	69.5915	71.4586	74.0652	81.3374
7016	LOC101107200	-44.2272	-44.2274	5.55035	6.56807e-17	1.82716e-15	62.0427	65.4259	50.9107	57.6525	44.6842	44.7572	38.5412	35.7835	35.1889	33.4034
11377	MORC3	-42.551	-42.5512	5.57937	6.57911e-17	1.82716e-15	40.4162	36.5899	43.3419	42.515	41.9894	41.4088	58.2524	52.6037	61.3688	59.074
17827	ZDHHC17	-43.4329	-43.4332	5.48257	6.58314e-17	1.82716e-15	47.3648	43.5989	47.7476	46.4472	44.4917	42.7854	51.966	47.4491	38.7565	36.2177
2673	CNOT2	-41.599	-41.5991	6.14512	6.59411e-17	1.82716e-15	71.9581	79.9405	78.2488	80.3291	75.152	66.4848	67.0358	68.3658	62.1302	57.7879
9838	LOC105614854	-36.5654	-36.5654	7.65939	6.60194e-17	1.82716e-15	160.234	173.595	165.686	155.957	155.804	147.219	211.683	206.834	324.083	319.729
11967	NFKB1	-41.3341	-41.3343	5.93775	6.60754e-17	1.82716e-15	46.532	46.6894	50.6471	47.8663	62.3104	64.2525	71.6185	68.6914	82.6549	71.141
16644	TMF1	-42.5286	-42.5288	5.6364	6.62348e-17	1.82716e-15	41.9257	44.4267	47.3334	43.2837	50.2388	48.3661	61.5719	57.6498	48.9804	53.2284
16740	TOMM22	-40.2264	-40.2265	6.45721	6.63374e-17	1.82716e-15	77.2931	83.914	79.981	89.317	87.0586	81.2178	77.3468	84.2093	110.477	107.267
15975	SYNRG	-40.6688	-40.6689	6.34818	6.66811e-17	1.82716e-15	84.1896	73.649	79.6421	83.0196	81.8065	73.5909	86.8352	89.8251	80.0968	81.6297
17364	UTP20	-44.5487	-44.549	5.37953	6.68368e-17	1.82716e-15	52.4656	53.9467	51.1743	46.7428	39.8996	35.6421	41.2731	39.8801	27.5916	27.4994
2542	CLASP2	-40.8398	-40.84	6.19014	6.69096e-17	1.82716e-15	62.0167	61.4247	64.5421	61.6142	72.2647	72.5863	74.4973	68.3116	103.094	89.2039
6436	LARS	-41.8034	-41.8036	6.17373	6.69651e-17	1.82716e-15	82.9665	86.3699	81.6002	80.743	72.1547	61.3877	67.7115	73.1677	58.0663	57.4539
16905	TRIP10	-41.7497	-41.7499	5.71067	6.70668e-17	1.82716e-15	31.9062	34.4652	34.0409	33.7932	51.0912	56.5511	64.9501	65.9242	71.8579	78.4229
4301	FANCA	-44.8431	-44.8435	5.19774	6.70916e-17	1.82716e-15	45.1267	44.7854	38.6725	36.6315	34.8949	33.9307	33.606	32.528	31.5014	34.9818
15486	SNX5	-37.4295	-37.4296	7.55955	6.72062e-17	1.82716e-15	201.847	215.814	191.367	199.241	184.814	191.307	158.571	176.747	183.165	183.226
5843	INTS3	-40.1472	-40.1473	6.62479	6.75224e-17	1.82716e-15	107.3	103.754	98.9595	110.101	100.725	104.434	100.231	98.1267	86.8642	76.1014
1186	BCAP31	-38.5271	-38.5271	6.93501	6.75283e-17	1.82716e-15	94.6255	97.1592	89.282	101.646	108.672	109.605	125.171	124.496	177.142	195.051
4851	GGCX	-38.844	-38.8441	6.90238	6.76313e-17	1.82716e-15	104.229	113.771	135.41	125.889	116.784	115.744	138.566	123.872	113.446	108.219
2642	CMTM3	-41.0947	-41.0949	6.43538	6.78265e-17	1.82716e-15	104.098	100.912	99.788	101.468	68.8549	76.6045	94.2379	89.1197	69.5393	60.5938
17214	UBR1	-41.9186	-41.9188	6.01599	6.79217e-17	1.82716e-15	70.5007	66.0882	68.5336	61.6734	65.1152	63.9921	65.4789	69.9936	60.8897	54.5395
12303	NUP88	-42.1111	-42.1113	5.95518	6.79384e-17	1.82716e-15	62.0947	69.5926	62.5463	61.6142	59.5606	56.6255	64.9501	57.6498	64.0894	61.287
7926	LOC101119611	-41.4665	-41.4667	6.09418	6.79519e-17	1.82716e-15	67.8982	64.7636	62.9606	63.6247	64.5103	57.7045	71.7947	68.4201	75.5966	85.3625
4689	G3BP1	-38.2933	-38.2933	7.38673	6.80011e-17	1.82716e-15	210.799	197.243	198.898	183.985	167.325	150.716	135.952	142.429	142.595	143.259
17173	UBE2G1	-41.2545	-41.2546	6.19211	6.81272e-17	1.82716e-15	73.8318	73.2351	71.4331	81.9848	67.1226	61.8342	75.3492	69.8851	79.4637	76.5607
15705	SRSF9	-40.7792	-40.7793	6.54059	6.8211e-17	1.82716e-15	109.486	115.233	97.265	105.43	84.6113	90.9283	78.0224	78.1052	91.7323	79.7591
16723	TNPO3	-41.6207	-41.6209	6.17315	6.82503e-17	1.82716e-15	81.0927	80.3268	73.7301	74.8004	71.5222	59.8996	72.6172	72.2996	65.9289	69.0115
17650	XIAP	-41.9266	-41.9268	5.90274	6.82787e-17	1.82716e-15	58.2951	53.6156	61.0778	62.9742	65.9401	58.3742	66.3308	68.0403	53.8656	49.4538
2244	CDK2	-44.0241	-44.0244	5.60444	6.84179e-17	1.82716e-15	62.5111	68.1577	58.1783	55.8785	48.5614	45.1293	35.2805	39.2561	37.6101	35.725
2781	COPS3	-41.4713	-41.4714	6.15425	6.84653e-17	1.82716e-15	69.0954	79.3334	75.9518	77.9047	62.4479	68.159	63.2169	68.1217	74.0908	73.4876
11117	MED14	-43.5621	-43.5623	5.49226	6.85223e-17	1.82716e-15	50.8521	45.8616	48.5007	46.4176	44.6842	42.4506	47.6771	48.5343	39.1073	35.75
16308	THRAP3	-36.4492	-36.4492	7.89119	6.85483e-17	1.82716e-15	264.931	257.675	276.921	285.276	221.771	206.04	217.44	223.41	213.828	206.408
12425	OSTC	-39.9269	-39.927	6.81326	6.85508e-17	1.82716e-15	128.145	136.674	125.658	132.66	122.421	113.512	90.7715	102.386	88.8491	83.2831
14546	SAE1	-40.6699	-40.67	6.73314	6.85521e-17	1.82716e-15	137.852	148.898	122.72	140.583	90.9908	84.5663	79.4324	75.9349	93.298	89.2456
4627	FRS2	-42.3564	-42.3566	5.86872	6.86148e-17	1.82716e-15	59.7786	57.6443	61.266	64.896	61.1555	67.1545	65.0676	72.0825	39.1843	35.9588
11875	NDUFB2	-38.2747	-38.2748	7.21521	6.86708e-17	1.82716e-15	159.661	150.168	146.444	138.839	155.171	145.694	135.335	152.25	152.665	149.28
5785	ILF3	-39.5904	-39.5905	7.10419	6.8692e-17	1.82716e-15	185.92	179.224	170.317	178.072	134.685	134.197	111.687	116.71	88.8662	76.0596
2068	CCNT1	-41.9745	-41.9747	5.90615	6.88345e-17	1.82716e-15	57.2021	57.6167	71.8097	62.7081	57.3333	58.3742	60.1325	65.3816	56.4066	52.4183
3979	ERP44	-38.8316	-38.8317	6.81351	6.88479e-17	1.82716e-15	88.6399	94.7586	97.3027	101.527	118.984	112.023	135.599	123.248	132.14	120.085
11952	NFAT5	-39.6575	-39.6576	6.87847	6.89884e-17	1.82716e-15	136.759	134.577	130.214	121.188	120.276	114.925	118.708	128.457	80.0712	91.1914
14683	SDF4	-39.4568	-39.4569	6.63867	6.90112e-17	1.82716e-15	80.8585	79.968	78.3618	81.2161	87.3886	89.4773	109.425	98.6421	154.718	135.635
13358	PPT1	-37.9142	-37.9143	7.38592	6.92406e-17	1.82716e-15	176.421	181.46	161.732	162.225	141.45	127.686	152.755	151.164	197.427	219.653
12054	NMD3	-41.1799	-41.1801	6.25182	6.93706e-17	1.82716e-15	77.5794	78.9195	84.8386	83.5813	80.4041	67.3405	85.3076	85.9185	57.7241	60.1846
11016	MAT2B	-38.4933	-38.4934	6.90823	6.94727e-17	1.82716e-15	97.0198	89.8192	104.269	96.0874	121.816	114.07	119.531	129	158.842	170.015
3153	DCTN2	-36.98	-36.98	7.56279	6.95257e-17	1.82716e-15	173.532	182.729	173.104	177.451	176.702	170.658	179.722	192.944	242.464	220.855
14954	SHPRH	-42.951	-42.9512	5.62292	6.95813e-17	1.82716e-15	52.1533	45.3373	50.873	47.3046	53.9235	52.4214	56.5192	55.7507	39.4666	38.7897
16845	TRAPPC8	-41.4075	-41.4077	6.04284	6.96272e-17	1.82716e-15	62.1468	56.6233	62.3204	55.1394	67.975	63.62	68.1227	68.0132	79.7717	75.0408
16077	TBC1D20	-43.0878	-43.0881	5.63848	6.96653e-17	1.82716e-15	54.4956	51.7116	51.5132	47.8663	46.2241	41.3344	47.5302	50.6504	51.855	54.4977
68	ABHD16A	-43.0751	-43.0753	5.50196	6.96672e-17	1.82716e-15	40.6765	42.5227	39.8399	42.0124	45.3167	48.0313	47.9415	43.217	53.1811	49.9381
17483	VTA1	-42.6781	-42.6783	5.73954	6.97107e-17	1.82716e-15	54.4435	55.9887	52.4546	56.3516	54.116	52.6446	49.0871	56.7816	51.8379	50.2054
6022	KANSL3	-40.8215	-40.8216	6.42651	6.98788e-17	1.82716e-15	99.6483	89.764	95.194	91.4457	79.6891	87.617	83.3982	82.7986	70.8911	79.4
5437	HMGN3	-39.8418	-39.8419	7.02513	6.98816e-17	1.82716e-15	169.654	181.101	144.485	159.742	133.503	142.568	99.9075	109.467	83.6046	78.3227
2950	CSTF1	-44.2157	-44.216	5.35366	6.99226e-17	1.82716e-15	46.0115	47.6828	50.6471	45.0872	41.3845	42.1529	37.4249	34.4271	32.0062	31.8502
952	ATF7	-40.8651	-40.8652	6.35563	7.02445e-17	1.82716e-15	89.2384	79.0023	84.4244	88.7848	88.4335	82.5572	88.4508	92.1854	65.9545	59.6335
17333	USP32	-41.7534	-41.7536	5.86878	7.02785e-17	1.82716e-15	46.2197	50.6354	47.8982	48.5759	56.1234	55.1001	72.6172	62.8043	72.2514	71.5669
14076	RFX7	-43.2868	-43.287	5.85059	7.03636e-17	1.82716e-15	74.1702	69.5374	78.2865	68.6212	64.3178	60.346	51.2316	55.9135	27.7285	26.8647
3882	EP300	-39.3257	-39.3258	6.78753	7.03787e-17	1.82716e-15	110.266	98.5941	115.302	113.324	118.764	130.142	126.111	115.788	86.2568	89.9304
6310	KLHL15	-42.6025	-42.6027	5.66419	7.03919e-17	1.82716e-15	48.1455	44.6474	52.4546	50.4976	61.6505	60.0484	51.2903	53.1734	45.2416	39.6833
6130	KCTD3	-40.3361	-40.3362	6.52643	7.06239e-17	1.82716e-15	95.2501	95.9727	90.7882	97.8022	86.7011	76.6417	90.0665	98.7506	97.7982	91.6173
16511	TMEM183A	-41.4252	-41.4253	6.14166	7.07054e-17	1.82716e-15	67.9503	75.4702	65.8224	70.5725	65.6927	70.8377	69.239	68.3387	79.9	71.7589
11839	NDFIP2	-38.3681	-38.3682	6.86318	7.07168e-17	1.82716e-15	70.1624	72.2141	79.3032	76.3378	88.131	99.0761	141.474	128.81	198.659	209.097
8055	LOC101121441	-43.995	-43.9952	5.14264	7.07567e-17	1.82716e-15	30.5529	30.5192	31.0661	32.2854	38.8546	42.5622	36.6318	37.0858	35.7878	37.5037
3399	DNAJC11	-44.2625	-44.2628	5.31882	7.07889e-17	1.82716e-15	42.9146	48.2071	44.3586	42.6333	35.8024	37.8744	34.7223	35.3766	39.3811	37.5037
6145	KDM3A	-40.7823	-40.7824	6.40399	7.08752e-17	1.82716e-15	90.7218	86.0664	78.0229	85.7691	98.7452	87.617	93.1216	99.0762	61.5399	65.8883
6151	KDM5C	-37.9269	-37.927	7.22712	7.09403e-17	1.82716e-15	143.057	136.867	151.151	135.794	150.524	160.464	154.782	149.075	163.915	152.186
4688	G2E3	-46.2939	-46.2944	4.93217	7.09727e-17	1.82716e-15	43.2529	41.4741	39.1621	38.5237	30.1378	28.2012	25.1458	24.1179	17.881	17.2946
15389	SMNDC1	-43.4884	-43.4887	5.48596	7.10026e-17	1.82716e-15	43.9035	49.8076	46.5803	46.7724	45.0417	42.5622	45.8852	49.2125	39.2613	38.8231
6008	JRKL	-44.0247	-44.025	5.27969	7.13263e-17	1.82716e-15	37.0591	38.356	40.9696	42.5741	49.2489	46.2826	39.3637	43.5154	24.8795	26.063
3969	ERLIN2	-39.3429	-39.343	6.8176	7.14376e-17	1.82716e-15	110.162	115.013	118.013	111.284	109.359	107.41	124.671	113.048	102.589	116.06
12949	PIP4K2A	-42.9764	-42.9767	5.6622	7.14399e-17	1.82716e-15	54.3394	52.4014	46.0531	45.6194	48.7539	50.3379	56.6074	48.9684	49.7247	53.1699
5187	GSK3A	-43.1955	-43.1957	5.58636	7.16457e-17	1.82716e-15	49.5509	51.1873	44.9611	47.7185	39.4871	45.3153	49.5278	51.8712	50.9909	49.412
644	AP3S1	-43.9887	-43.9889	5.41581	7.18124e-17	1.82716e-15	45.413	51.7944	43.6431	45.3828	46.8291	47.6964	39.0112	39.2018	32.6907	34.9818
2258	CDK9	-40.3433	-40.3434	6.464	7.18997e-17	1.82716e-15	83.3308	85.3489	78.889	87.3952	72.8146	81.4411	82.4875	84.128	107.56	118.799
1096	AZI2	-41.627	-41.6272	6.07338	7.1943e-17	1.82716e-15	67.7681	68.4613	67.8935	60.5794	64.2078	60.0112	65.1558	69.3425	70.6772	78.8154
8291	LOC105602127	-45.6039	-45.6043	4.99384	7.20426e-17	1.82716e-15	39.6615	39.9564	36.978	36.9567	30.3578	31.1031	30.6097	28.4315	22.9288	21.4617
11166	MESDC2	-40.4472	-40.4473	6.64699	7.20721e-17	1.82716e-15	116.877	124.34	107.206	106.908	89.2859	105.885	89.949	93.4062	83.9981	84.0347
12296	NUP43	-45.8268	-45.8273	5.06039	7.20852e-17	1.82716e-15	45.1007	44.0956	46.2037	43.8454	31.7052	32.9634	24.7051	27.0479	18.5997	19.3322
12535	PAPD4	-43.2379	-43.2382	5.42072	7.20954e-17	1.82716e-15	38.4904	37.473	43.0783	41.8054	39.2121	38.2464	45.3564	41.0466	49.0574	54.0551
6464	LDB1	-41.4578	-41.4579	6.4006	7.21744e-17	1.82716e-15	111.776	102.043	97.0014	85.2074	87.746	91.7468	77.4936	85.2674	53.934	52.4768
2140	CD58	-38.5456	-38.5457	6.94263	7.22612e-17	1.82716e-15	101.288	100.112	108.825	112.703	101.495	93.7558	150.728	130.709	163.342	166.491
17905	ZMYM3	-42.7904	-42.7907	5.92338	7.23992e-17	1.82716e-15	75.7056	69.7858	72.0733	77.2247	64.7577	57.8905	60.1031	59.2775	33.1612	36.8022
12917	PIGS	-40.3972	-40.3974	6.57205	7.24653e-17	1.82716e-15	97.9046	112.612	98.0935	96.117	99.4602	99.969	93.9148	88.1431	86.5905	78.3394
14716	SEC24C	-38.89	-38.8901	6.94215	7.24823e-17	1.82716e-15	118.126	118.793	104.382	120.538	116.756	111.986	124.554	129.895	147.206	136.929
5000	GOLGA3	-41.6779	-41.6781	5.89169	7.26581e-17	1.82716e-15	50.1755	48.5106	52.7558	48.5168	56.7558	55.807	74.4679	64.0251	71.0536	71.1076
16405	TM9SF1	-40.3144	-40.3145	6.43039	7.26708e-17	1.82716e-15	77.7876	79.4989	70.4541	83.9361	78.7817	80.9574	84.6614	82.2018	109.699	113.872
4504	FKBP15	-42.8168	-42.817	5.57102	7.26914e-17	1.82716e-15	43.383	39.984	42.0616	45.1759	39.4596	42.3761	48.6759	45.2517	62.404	65.9718
5574	HSPA9	-37.9014	-37.9015	7.46675	7.27954e-17	1.82716e-15	210.825	205.88	181.878	179.432	162.981	151.721	158.806	181.007	169.151	166.884
6837	LOC101104843	-41.4147	-41.4148	6.1401	7.29612e-17	1.82716e-15	72.5827	69.1235	66.6132	67.2908	69.5974	77.1253	65.2145	59.8744	83.2709	74.1139
15683	SRP9	-41.4511	-41.4513	6.06727	7.3011e-17	1.82716e-15	64.2808	62.6113	58.8561	63.7725	65.6927	70.9121	66.9183	72.815	76.2212	68.0178
13747	RAB11B	-41.7633	-41.7635	6.08913	7.3149e-17	1.82716e-15	70.9431	75.8013	67.2533	74.8299	70.8073	70.6889	63.1876	61.6649	66.8187	58.4477
1404	C11H17orf62	-42.6443	-42.6445	5.63328	7.32036e-17	1.82716e-15	44.2679	44.1508	43.6808	45.7968	46.4716	40.0695	53.1998	52.6851	64.3033	61.1199
13065	PLEKHM2	-43.1289	-43.1292	5.4931	7.32669e-17	1.82716e-15	41.7695	37.8869	39.2374	38.3167	41.5219	43.8643	39.5693	37.2214	62.4126	67.8925
16279	THAP2	-41.9716	-41.9717	5.85894	7.32861e-17	1.82716e-15	49.3687	54.7469	52.5299	55.1098	63.3003	55.7326	71.5891	74.6056	52.1545	50.9068
6389	KXD1	-41.6966	-41.6968	5.89581	7.32867e-17	1.82716e-15	48.7701	50.4974	50.0446	52.4194	57.7183	52.0866	58.5756	66.8737	79.4723	78.3144
5975	IVNS1ABP	-39.012	-39.0121	7.3289	7.34229e-17	1.82716e-15	205.126	208.612	227.215	223.869	122.338	113.846	181.749	161.826	77.7783	85.3207
14185	RMND5A	-37.0306	-37.0307	7.4016	7.35356e-17	1.82716e-15	140.923	130.19	147.912	152.439	192.843	173.151	167.795	174.387	202.141	208.521
4755	GARS	-41.8819	-41.8821	6.17232	7.36713e-17	1.82716e-15	86.3757	83.2794	72.1109	82.2509	61.513	54.5421	53.9342	54.8012	88.2502	83.5838
17569	WDR74	-44.4175	-44.4178	5.11937	7.36855e-17	1.82716e-15	35.3675	32.9751	31.405	33.2019	38.0297	39.1021	30.4922	32.5552	36.669	37.3701
5362	HERPUD2	-42.803	-42.8032	5.45585	7.37249e-17	1.82716e-15	30.5789	34.8791	37.0157	39.3811	34.455	35.2328	53.8167	53.6346	60.3336	58.9237
8205	LOC101123349	-37.2176	-37.2176	7.70049	7.38488e-17	1.82716e-15	235.809	255.881	212.04	212.93	220.231	202.505	183.364	181.522	193.15	182.291
11221	MFSD14A	-41.2717	-41.2718	6.04423	7.39221e-17	1.82716e-15	58.191	54.9677	59.0067	62.0577	63.1629	63.9549	80.9306	76.1519	75.8191	65.2286
16884	TRIM37	-44.1445	-44.1448	5.44183	7.39791e-17	1.82716e-15	55.7968	49.8076	49.4045	47.8663	46.0041	42.3017	41.0675	39.229	30.6544	32.3178
3057	CYLD	-41.173	-41.1731	6.02298	7.41018e-17	1.82716e-15	52.3095	51.9599	52.8688	57.6229	80.7066	70.6145	69.7971	68.9627	69.5308	75.425
6344	KMT2E	-38.4091	-38.4092	7.25183	7.42902e-17	1.82716e-15	167.156	157.535	162.334	156.105	180.057	156.036	180.838	179.298	90.7827	93.8303
13269	PPIL1	-42.7357	-42.7359	5.79251	7.43049e-17	1.82716e-15	60.8976	60.7349	56.9356	66.8177	49.4139	50.5612	47.0602	45.7671	59.9058	55.742
14459	RSL1D1	-42.5817	-42.5819	6.00659	7.43189e-17	1.82716e-15	78.7245	84.7694	78.3995	68.4143	59.4231	56.1047	56.1961	58.5179	53.2325	48.8859
14760	SEPHS1	-42.1057	-42.1058	6.2242	7.43488e-17	1.82716e-15	101.548	90.8954	90.9012	88.3118	67.3975	78.6507	71.0603	71.5671	43.0001	44.1677
7907	LOC101119269	-39.5596	-39.5597	6.61102	7.44272e-17	1.82716e-15	79.0888	84.1624	74.5586	84.0839	92.6957	96.881	105.577	103.308	135.117	121.405
13662	PTPRG	-38.3586	-38.3587	6.90932	7.44319e-17	1.82716e-15	90.2534	89.4605	97.9052	111.432	120.249	115.037	137.45	129.705	161.083	148.846
2604	CLK3	-43.5744	-43.5746	5.35574	7.46319e-17	1.82716e-15	36.4345	40.0116	34.0032	35.4489	44.1343	44.7572	40.95	41.0466	43.7102	48.5018
630	AP1M2	-43.2438	-43.2441	5.44707	7.4741e-17	1.82716e-15	36.4084	38.8251	38.1077	40.7411	40.807	40.7763	32.0491	36.1634	65.1075	66.5229
15192	SLC37A3	-43.0345	-43.0347	5.61009	7.48381e-17	1.82716e-15	48.9783	50.6906	47.484	48.7533	51.6687	52.7563	49.6159	42.2946	48.0649	47.7502
8131	LOC101122475	-46.5542	-46.5547	5.43813	7.49145e-17	1.82716e-15	80.4681	85.073	65.1446	59.5742	20.1835	22.0996	21.2094	18.8006	30.0898	30.6811
5669	IFNGR2	-38.0979	-38.098	7.20012	7.56155e-17	1.82716e-15	143.135	139.296	121.365	141.441	146.289	144.615	159.629	157.296	154.898	162.023
17248	UGDH	-40.5138	-40.5139	6.59976	7.56558e-17	1.82716e-15	109.564	116.172	108.825	115.748	91.3208	94.1279	88.5684	94.3014	81.2518	69.7714
11887	NDUFS3	-44.5422	-44.5425	5.24271	7.5697e-17	1.82716e-15	44.6582	43.1298	41.0449	40.4454	33.2451	36.0885	31.6672	33.4776	38.9875	35.4995
5299	HBS1L	-41.3809	-41.3811	6.13588	7.59694e-17	1.82716e-15	71.0732	68.8476	69.701	70.8386	68.525	64.0293	68.1815	80.7639	71.028	69.8048
4291	FAM8A1	-40.2166	-40.2167	6.34622	7.60083e-17	1.82716e-15	69.1214	62.3629	77.3074	68.4734	84.3088	78.2415	95.8242	100.623	87.3605	89.5045
12305	NUP98	-40.6704	-40.6705	6.42527	7.60477e-17	1.82716e-15	94.5474	86.0388	86.3072	93.0126	87.6086	81.2922	87.0408	81.4693	85.1703	76.5523
2929	CSNK1A1	-37.7772	-37.7773	7.40396	7.62904e-17	1.82716e-15	182.485	176.631	182.104	184.488	156.518	177.838	168.412	175.472	149.799	139.576
2120	CD2AP	-39.7084	-39.7085	6.59558	7.64323e-17	1.82716e-15	87.3386	84.9074	89.9598	97.1814	90.4133	89.7005	121.029	103.146	100.014	102.966
4783	GBF1	-40.9701	-40.9703	6.30086	7.6433e-17	1.82716e-15	81.7954	79.4162	73.4289	73.8839	76.3344	74.6698	89.3321	82.5816	84.7767	71.7756
3892	EPB41L5	-39.8	-39.8001	6.51157	7.65201e-17	1.82716e-15	65.582	60.2658	63.9396	59.2786	62.0629	60.4204	113.42	100.243	168.698	157.506
3787	ELK1	-44.3581	-44.3584	5.14462	7.65267e-17	1.82716e-15	34.5607	34.6307	33.9656	31.3689	32.9976	36.163	30.7566	31.5785	43.6674	43.508
856	ARPC2	-36.6328	-36.6328	7.71613	7.66411e-17	1.82716e-15	192.4	212.117	184.212	196.876	180.222	183.196	192.383	195.765	277.396	287.537
1048	ATP6V1H	-42.999	-42.9993	5.52644	7.66472e-17	1.82716e-15	39.4533	42.5503	38.5972	37.9915	43.3643	42.3017	42.9769	47.9103	65.2102	59.9091
15017	SLBP	-40.6489	-40.6491	6.48915	7.667e-17	1.82716e-15	104.593	93.3788	90.5623	94.1361	89.6984	96.2485	70.179	75.4466	86.907	96.7614
3334	DLD	-42.2486	-42.2488	5.83978	7.67221e-17	1.82716e-15	57.8267	53.9467	56.1825	58.6281	52.9886	47.7708	56.813	51.4643	70.8397	65.7296
15471	SNX18	-42.0133	-42.0135	5.724	7.67392e-17	1.82716e-15	38.6986	42.7986	47.2581	47.6889	52.3561	47.4732	53.9635	53.3905	75.4854	68.8027
14170	RIPK2	-44.735	-44.7353	4.93188	7.67456e-17	1.82716e-15	26.5191	26.4905	28.4678	27.3184	26.948	25.448	29.1409	28.9198	43.445	41.8712
3753	EIF3I	-39.7666	-39.7667	6.75118	7.67817e-17	1.82716e-15	109.824	118.158	99.3361	111.166	95.7205	86.6869	94.2379	99.5103	134.433	127.584
11222	MFSD14B	-41.074	-41.0741	6.10461	7.69543e-17	1.82716e-15	57.2281	58.9137	55.2788	61.1116	62.9429	70.0936	82.605	81.3065	83.211	74.9323
10783	LSM14B	-44.6328	-44.6331	5.64774	7.71498e-17	1.82716e-15	79.4532	75.3598	57.877	57.9777	50.5963	51.4541	41.5669	39.8258	25.6067	21.5703
3293	DHX30	-42.1327	-42.1328	6.03549	7.72683e-17	1.82716e-15	70.6829	78.1468	77.5334	73.4108	63.9053	70.7261	62.5707	57.704	48.5269	52.5186
11718	N6AMT2	-43.8268	-43.827	5.53503	7.73106e-17	1.82716e-15	52.2314	60.7625	50.6848	49.8768	40.6145	43.5667	43.6526	42.9457	39.8944	39.1405
5884	IREB2	-39.6532	-39.6533	6.78074	7.74138e-17	1.82716e-15	124.528	110.294	112.553	113.531	109.304	99.9318	115.829	108.165	106.379	98.6487
15448	SNRPD3	-41.3858	-41.386	6.27506	7.74313e-17	1.82716e-15	83.9814	91.53	74.9728	77.0474	82.4389	94.0907	67.3296	73.0049	67.1095	62.6481
3298	DHX36	-41.1174	-41.1175	6.38389	7.75346e-17	1.82716e-15	95.4843	94.0135	102.951	94.8457	83.6488	71.8051	83.8682	88.1973	62.0874	57.9967
944	ATE1	-41.5825	-41.5827	6.03126	7.77153e-17	1.82716e-15	62.1208	62.225	55.0152	62.6195	72.8146	67.3777	60.015	65.6258	70.5831	75.1327
1170	BAZ2B	-41.8945	-41.8946	6.0011	7.7834e-17	1.82716e-15	65.504	57.396	76.7049	70.7499	71.1923	66.2616	79.1681	77.834	36.361	39.2156
4366	FBXO18	-41.8904	-41.8905	5.80643	7.79223e-17	1.82716e-15	45.3349	41.2258	45.8648	43.9046	47.5165	50.71	55.9023	55.6151	81.0123	91.7843
1804	CAND1	-38.882	-38.8821	7.08058	7.80162e-17	1.82716e-15	159.687	138.606	148.891	150.133	137.022	125.045	137.509	138.983	110.931	106.448
1457	C15H11orf58	-37.2103	-37.2103	7.61009	7.82396e-17	1.82716e-15	210.643	212.558	194.944	212.043	196.363	183.308	187.653	204.935	177.767	173.172
15331	SMAD3	-39.8494	-39.8495	6.59696	7.84262e-17	1.82716e-15	88.822	86.7286	92.7463	77.4317	90.1934	91.97	83.8095	85.5658	136.589	133.505
1277	BLOC1S6	-41.5259	-41.526	6.06016	7.84488e-17	1.82716e-15	64.489	64.4601	68.4207	70.6317	64.6752	60.7925	73.146	67.3892	71.4643	61.3872
17510	WBP1L	-40.255	-40.2551	6.21152	7.84631e-17	1.82716e-15	51.0863	46.3307	54.488	59.5742	68.4975	75.5627	83.927	79.0005	113.626	108.235
10887	MAGT1	-38.5267	-38.5268	7.02768	7.84739e-17	1.82716e-15	119.921	124.174	138.95	120.242	133.86	124.896	132.72	136.27	139.806	133.53
4475	FH	-41.5501	-41.5502	6.19477	7.85528e-17	1.82716e-15	77.7355	85.4869	73.4665	82.3396	68.47	65.2942	62.6294	69.8579	72.414	74.3978
2568	CLDN7	-40.6891	-40.6892	6.16158	7.86283e-17	1.82716e-15	43.7474	49.6696	48.0112	52.1829	69.1574	75.2651	53.376	55.2081	137.581	130.674
10978	MAPK9	-43.2473	-43.2476	5.4181	7.86807e-17	1.82716e-15	37.5015	38.8803	39.7269	37.4889	46.0316	46.0966	47.5302	42.5387	47.5516	43.7919
17385	VAPB	-40.0434	-40.0435	6.44372	7.87158e-17	1.82716e-15	69.798	74.4492	77.6087	81.423	75.7569	76.53	82.0175	95.7936	122.062	114.382
17914	ZMYND8	-42.3158	-42.316	5.87679	7.87459e-17	1.82716e-15	63.8384	58.4997	61.0778	62.9447	66.9576	64.5501	54.6686	52.8207	54.858	47.0988
17799	ZC3HAV1	-41.7004	-41.7005	5.97728	7.87869e-17	1.82716e-15	59.0759	58.3618	57.99	55.4942	65.0052	61.9086	64.2745	57.6498	69.8559	79.8593
5886	IRF2	-40.9298	-40.93	6.06666	7.88783e-17	1.82716e-15	51.3466	50.4422	54.9022	55.4351	73.4196	64.1037	84.0445	76.8302	82.7833	76.4187
11512	MRS2	-44.0544	-44.0547	5.17663	7.90057e-17	1.82716e-15	33.3896	33.3614	35.3965	38.7011	38.1397	35.27	34.8986	33.2334	39.0987	39.7334
13045	PLEKHA5	-44.2452	-44.2455	5.19076	7.91008e-17	1.82716e-15	36.2002	37.1142	39.0114	37.1932	37.2873	36.2374	37.8362	36.4075	35.6937	31.917
4817	GDI1	-39.7608	-39.7609	6.63088	7.91388e-17	1.82716e-15	90.4616	96.1659	96.0977	84.3204	88.901	95.5788	102.581	111.963	113.532	110.958
6380	KRT7	-38.409	-38.4091	6.8462	7.91762e-17	1.82716e-15	63.6822	55.4368	71.5461	75.776	105.785	108.303	82.3994	81.5507	242.036	262.86
982	ATOX1	-44.9116	-44.9119	5.21383	7.92284e-17	1.82716e-15	45.413	48.0139	39.6516	43.0472	30.7977	33.4842	32.0197	31.8498	32.1688	34.3387
15704	SRSF7	-39.3025	-39.3026	7.11591	7.92651e-17	1.82716e-15	169.342	186.896	147.874	146.94	155.474	139.927	97.9686	107.486	120.222	114.649
14147	RIC8B	-44.5733	-44.5736	5.1318	7.9378e-17	1.82716e-15	38.3603	34.7687	36.4132	34.0593	34.1525	34.526	39.6868	41.4536	28.6525	28.2593
6331	KLHL5	-43.2366	-43.2368	5.62797	7.9414e-17	1.82716e-15	54.2353	53.4224	60.2493	52.5377	52.2737	49.8171	49.2634	49.2939	38.3459	34.8815
5329	HEATR1	-44.2347	-44.235	5.41997	7.94839e-17	1.82716e-15	55.3283	48.0691	49.1032	51.2959	40.092	41.26	41.8019	43.9766	29.1658	27.8585
10979	MAPKAP1	-42.9584	-42.9586	5.63998	7.94998e-17	1.82716e-15	47.7292	54.4158	47.1451	51.8281	45.6741	48.5149	47.7065	47.6662	54.0538	53.4706
11039	MBNL2	-36.7231	-36.7232	7.49708	7.956e-17	1.82716e-15	123.929	135.184	154.238	156.489	185.639	199.64	291.438	302.98	133.56	123.225
1029	ATP6V0A2	-45.1305	-45.1309	5.0539	7.96688e-17	1.82716e-15	38.8287	38.6595	37.3922	35.9811	28.9554	30.5823	30.8447	28.4858	31.9891	30.1132
6540	LIN7C	-38.6999	-38.7	6.80496	7.96774e-17	1.82716e-15	88.6919	79.0574	104.081	95.2596	114.419	115.521	161.009	146.471	108.193	105.079
13743	R3HDM2	-39.3275	-39.3276	6.86661	7.96958e-17	1.82716e-15	116.955	125.995	118.955	126.126	117.966	115.93	111.247	128.484	99.7831	105.196
11461	MRPL37	-44.4096	-44.4099	5.16753	7.98814e-17	1.82716e-15	37.5795	36.7279	34.6057	37.2228	30.8527	34.1167	34.4579	35.8107	38.44	39.1321
14839	SF3B5	-43.1527	-43.153	5.7406	7.99205e-17	1.82716e-15	62.2509	64.6809	51.8144	53.5133	48.2864	56.1791	39.0112	42.0504	59.7261	56.7107
2639	CMPK1	-42.9269	-42.9271	5.6648	7.99283e-17	1.82716e-15	51.3726	53.1741	43.1912	50.0837	47.544	44.4968	48.4115	49.1854	61.3003	58.0051
729	ARFGEF1	-39.9449	-39.945	6.5726	7.99682e-17	1.82716e-15	98.6854	82.5895	94.4032	96.5014	102.155	97.2903	100.377	98.5065	89.987	90.9492
912	ASH2L	-42.7522	-42.7524	5.8773	8.01824e-17	1.82716e-15	75.029	65.2603	61.7932	64.8664	60.3856	61.7226	51.6722	55.181	48.0821	43.5748
3598	DYRK1A	-39.5225	-39.5226	6.79886	8.0858e-17	1.82716e-15	108.028	122.27	115.528	107.234	107.242	108.712	100.671	93.5418	119.546	130.182
15214	SLC39A6	-38.8138	-38.8138	6.89003	8.09299e-17	1.82716e-15	99.0757	95.5036	85.4411	98.8962	106.28	99.8946	117.592	109.657	188.008	184.896
12402	OS9	-36.0846	-36.0846	7.77347	8.09635e-17	1.82716e-15	179.336	191.449	186.359	185.257	215.557	206.895	239.267	225.933	269.251	288.105
6737	LOC101103400	-42.8134	-42.8136	6.15617	8.10146e-17	1.82716e-15	99.6483	110.404	85.5541	87.75	67.865	69.2751	41.0675	44.5463	57.4247	49.4037
17341	USP40	-40.65	-40.6501	6.4356	8.10249e-17	1.82716e-15	96.5253	85.3213	83.7089	74.7708	79.6066	82.3712	90.654	83.4769	92.4938	96.1852
3999	ETF1	-39.7287	-39.7288	6.66526	8.11238e-17	1.82716e-15	94.8858	93.8479	87.4369	94.7866	92.5307	78.7623	94.2085	90.5847	145.461	141.739
11271	MIER3	-42.7098	-42.71	5.71245	8.11746e-17	1.82716e-15	55.6406	47.2137	54.9775	57.2681	61.293	57.9649	58.3405	58.0838	36.6005	36.7772
5313	HDAC2	-38.6661	-38.6662	7.41163	8.12688e-17	1.82716e-15	221.417	234.827	203.492	213.698	169.58	174.527	127.521	137.491	116.868	103.066
6137	KDELR1	-41.7036	-41.7038	6.09519	8.12849e-17	1.82716e-15	70.5788	74.8907	65.3705	71.9325	67.7275	74.7814	57.9293	65.1917	66.6561	68.2098
13472	PRPF4B	-37.8601	-37.8602	7.41813	8.13689e-17	1.82716e-15	189.433	190.262	181.915	155.869	164.823	168.277	174.023	177.805	151.424	156.169
6141	KDM1A	-40.8057	-40.8058	6.62604	8.144e-17	1.82716e-15	129.186	121.801	113.532	120.538	107.985	96.1369	83.4569	85.7015	68.7779	60.4435
406	AKAP10	-43.9995	-43.9998	5.23181	8.15511e-17	1.82716e-15	38.5425	33.6925	40.0282	40.2385	37.5622	38.0232	35.398	35.3223	39.0389	37.5371
13467	PRPF38B	-40.2571	-40.2572	6.66504	8.16355e-17	1.82716e-15	107.716	121.415	108.223	107.943	109.112	109.456	97.4693	113.021	70.489	69.7631
14442	RRN3	-42.5558	-42.556	5.69336	8.17459e-17	1.82716e-15	49.0564	47.9036	58.6678	50.7046	50.3213	46.171	57.6355	60.0914	48.3644	48.1928
12342	OCIAD2	-43.738	-43.7383	5.1398	8.17573e-17	1.82716e-15	26.2328	27.1803	34.7563	33.5863	37.7822	34.4515	31.2266	29.3539	48.467	48.8943
5635	IDE	-43.7751	-43.7754	5.34544	8.18396e-17	1.82716e-15	39.8177	40.5083	41.685	36.6906	36.1048	34.3027	40.5975	38.4151	50.0926	47.817
11849	NDST2	-43.0492	-43.0494	5.68943	8.18922e-17	1.82716e-15	58.5294	56.099	49.3668	54.5777	47.819	54.8397	51.0847	49.7009	47.6201	46.0717
4213	FAM20B	-42.5523	-42.5525	5.97832	8.26908e-17	1.82716e-15	81.2228	74.3112	68.0064	73.5882	62.7779	55.6954	54.3748	49.7551	53.9426	56.4518
12091	NOLC1	-41.2638	-41.2639	6.40121	8.27197e-17	1.82716e-15	102.875	104.527	93.1982	97.6248	82.5489	71.8051	74.6735	77.3456	74.6213	65.6712
6361	KRAS	-40.5961	-40.5963	6.41885	8.2791e-17	1.82716e-15	87.5468	79.6093	75.7259	75.2143	69.9549	74.3722	84.397	72.1368	117.176	118.791
11443	MRPL16	-43.8803	-43.8806	5.268	8.29804e-17	1.82716e-15	36.1742	37.0866	37.204	38.1098	35.0874	34.6748	38.7174	38.1167	47.9452	41.6958
5922	ITCH	-39.2462	-39.2463	6.73203	8.29946e-17	1.82716e-15	99.3099	85.9284	101.294	100.7	102.32	96.9554	131.163	121.159	115.123	108.628
4173	FAM175B	-44.8184	-44.8188	5.01492	8.30453e-17	1.82716e-15	32.739	33.0855	35.6224	32.2854	29.7253	31.3636	34.076	33.7488	30.1069	30.2301
3210	DDX56	-44.2752	-44.2755	5.1984	8.30519e-17	1.82716e-15	37.5795	36.3416	46.5803	42.9585	36.1598	35.7165	34.2817	35.0239	32.7762	29.4952
13099	PLRG1	-41.2703	-41.2705	6.23456	8.3065e-17	1.82716e-15	78.6464	80.9063	79.6798	80.8317	76.8293	66.2988	73.4985	72.5437	76.0415	67.3413
13258	PPFIBP1	-40.0138	-40.0139	6.5223	8.31252e-17	1.82716e-15	82.8884	84.2727	82.1274	89.3761	87.8835	76.0464	90.8303	96.2547	110.649	118.282
4944	GLYR1	-37.9066	-37.9066	7.26442	8.31868e-17	1.82716e-15	153.389	143.269	146.669	151.966	153.219	146.735	157.396	151.544	177.57	155.259
3955	ERGIC1	-39.181	-39.1811	6.88525	8.31903e-17	1.82716e-15	121.535	114.792	117.637	119.828	97.3978	111.875	113.42	102.929	138.702	143.493
11819	NCOA6	-41.9688	-41.969	6.02424	8.31979e-17	1.82716e-15	72.7388	67.7162	59.195	65.2803	67.755	61.9458	74.0273	68.1759	54.3361	59.3329
15341	SMARCA2	-37.0668	-37.0669	7.48302	8.32403e-17	1.82716e-15	159.062	159.219	152.92	166.335	189.324	193.316	220.877	216.817	175.585	155.201
16411	TMBIM4	-38.0851	-38.0852	7.05064	8.32738e-17	1.82716e-15	86.7661	101.243	97.5286	103.834	100.863	104.806	137.244	134.887	229.408	228.246
1338	BRD8	-40.6199	-40.6201	6.57554	8.33132e-17	1.82716e-15	107.716	119.014	106.641	101.941	93.2181	79.432	88.6859	90.1507	82.6121	84.0096
15012	SLAIN2	-41.2491	-41.2492	6.05224	8.33473e-17	1.82716e-15	55.5365	57.8099	55.3541	60.7568	68.03	59.4159	76.3774	78.1324	72.8075	78.8572
1554	C20H6orf47	-44.4158	-44.4161	4.8945	8.33596e-17	1.82716e-15	22.173	21.7994	23.8738	25.5445	30.3028	29.987	30.7859	31.1987	40.0912	41.0361
13880	RAP2C	-43.119	-43.1193	5.63783	8.33867e-17	1.82716e-15	52.9601	53.8915	57.1239	54.489	49.7163	50.8588	42.5363	47.9375	41.4515	46.6479
139	ACOX1	-40.3264	-40.3265	6.40988	8.34801e-17	1.82716e-15	77.7876	75.6082	74.8975	71.1638	89.0384	79.06	84.7201	89.9608	97.2934	110.198
11962	NFIA	-38.8051	-38.8052	7.05533	8.36127e-17	1.82716e-15	134.625	142.414	132.511	147.738	153.521	145.024	129.783	139.173	107.244	97.7719
4371	FBXO25	-43.6899	-43.6902	5.25862	8.37189e-17	1.82716e-15	34.2224	32.7267	32.0075	35.2419	37.6172	40.7763	40.1569	38.2252	45.0876	46.2387
11236	MGAT2	-43.9009	-43.9012	5.24789	8.39405e-17	1.82716e-15	34.9771	35.155	35.9237	36.5724	31.3202	33.3726	35.7211	39.3646	50.5289	46.4642
2069	CCNT2	-39.8447	-39.8448	6.73773	8.39622e-17	1.82716e-15	120.754	110.267	122.005	112.91	110.157	97.8855	107.663	106.347	85.6579	93.2958
4368	FBXO21	-41.2804	-41.2806	6.29405	8.39727e-17	1.82716e-15	90.0712	84.5211	82.278	94.8753	70.9173	77.8694	77.993	81.6049	60.2822	64.0177
17320	USP19	-42.1414	-42.1416	5.8243	8.40153e-17	1.82716e-15	53.7929	52.2359	57.1239	54.3116	55.7659	63.7688	58.223	59.3589	52.7534	58.9153
11933	NENF	-38.8181	-38.8182	6.92995	8.42228e-17	1.82716e-15	106.987	116.475	105.399	113.797	114.199	124.599	109.278	118.067	160.827	149.13
7303	LOC101110963	-45.4939	-45.4943	4.90119	8.43947e-17	1.82716e-15	33.832	33.7753	29.4469	30.748	30.9902	30.3218	23.677	25.4744	30.7571	29.3867
3760	EIF4A3	-40.0355	-40.0356	6.71736	8.46647e-17	1.82716e-15	115.393	122.849	105.436	119.976	88.1035	92.9001	99.6137	107.351	104.446	95.8178
13416	PRKAR2A	-37.782	-37.7821	7.45694	8.4826e-17	1.82716e-15	196.148	198.071	173.631	188.124	159.186	150.642	161.567	168.581	169.434	191.143
15161	SLC30A9	-40.9821	-40.9823	6.22994	8.48281e-17	1.82716e-15	70.0583	73.0143	87.1356	76.0421	72.3747	65.7035	74.8204	77.3456	79.9599	73.7297
14174	RIT1	-38.6219	-38.622	7.12258	8.49244e-17	1.82716e-15	146.076	150.858	143.544	146.112	154.511	130.328	131.633	129	131.789	129.296
642	AP3M1	-40.5106	-40.5107	6.34758	8.49681e-17	1.82716e-15	67.8462	78.5607	71.4708	68.3847	75.042	75.3023	89.8609	95.2781	100.87	91.1997
14149	RIF1	-40.8485	-40.8487	6.56446	8.50413e-17	1.82716e-15	117.892	111.895	117.298	103.094	104.052	95.2068	87.7752	90.5576	56.1841	62.3642
3111	DBNDD2	-41.1271	-41.1272	5.99834	8.51594e-17	1.82716e-15	42.8105	44.0404	37.8818	43.4611	59.6981	66.4104	69.4446	65.1103	105.07	104.494
13974	RBM45	-42.0338	-42.034	5.94704	8.52687e-17	1.82716e-15	62.0687	63.3839	57.9523	66.2264	50.4313	56.1419	61.4544	59.3046	72.4396	67.0324
17131	TYK2	-39.8288	-39.8289	6.61321	8.52756e-17	1.82716e-15	87.0524	97.0765	89.3196	93.2492	82.164	92.0072	100.524	97.7197	114.096	125.221
15997	TAB1	-42.3408	-42.341	5.82581	8.53359e-17	1.82716e-15	59.3361	54.333	61.4167	64.9847	50.6788	58.2997	57.7824	54.0144	52.6678	53.362
12438	OTUD5	-38.7482	-38.7483	7.03459	8.5412e-17	1.82716e-15	127.807	138.633	116.997	123.731	129.185	126.608	129.695	149.13	131.088	137.747
11448	MRPL20	-44.7254	-44.7258	5.1137	8.54482e-17	1.82716e-15	35.5757	39.9012	33.1371	32.8767	34.7024	35.27	30.3747	32.3653	36.1129	35.4995
842	ARMC8	-44.3653	-44.3656	5.18621	8.55197e-17	1.82716e-15	37.7357	37.9972	39.501	35.3897	32.3926	34.8608	38.8349	36.8958	35.1974	34.9149
18085	ZNF652	-41.6974	-41.6976	6.05777	8.55343e-17	1.82716e-15	70.7349	65.3431	71.0566	69.0351	70.9723	61.0901	72.0591	66.2769	60.5817	58.6648
13850	RALA	-39.7096	-39.7097	6.66923	8.55472e-17	1.82716e-15	96.6815	100.195	94.4032	89.9083	117.911	107.745	103.844	104.909	108.604	93.1455
15358	SMC6	-39.9192	-39.9193	6.51262	8.55824e-17	1.82716e-15	78.23	82.8378	98.7713	92.5692	102.402	95.0952	90.0371	81.3336	101.135	90.2394
4091	FAF1	-43.0073	-43.0076	5.51648	8.56023e-17	1.82716e-15	38.9589	44.951	43.6808	47.3342	46.0591	46.9523	48.4702	47.8561	45.9004	47.1824
826	ARL6IP1	-41.0175	-41.0176	6.41443	8.56928e-17	1.82716e-15	104.203	93.1857	89.9975	91.0613	93.5206	81.069	75.3786	77.2371	70.6601	76.3436
1811	CAPN1	-37.9552	-37.9553	7.27084	8.5918e-17	1.82716e-15	150.396	153.948	138.084	151.936	141.285	161.692	151.609	148.94	172.488	173.481
17186	UBE2Q2	-41.4942	-41.4943	6.14482	8.59861e-17	1.82716e-15	68.7831	77.7053	77.8723	87.8978	65.0877	67.0801	61.9832	67.6876	66.6647	66.4728
14596	SBNO1	-40.9443	-40.9445	6.2899	8.6045e-17	1.82716e-15	83.461	72.9315	86.7967	82.6648	86.2337	81.4039	74.4679	73.3848	66.2454	74.5314
13846	RAF1	-39.7172	-39.7173	6.74101	8.62515e-17	1.82716e-15	106.727	115.703	104.382	104.514	96.4629	113.958	93.7973	90.2863	120.813	122.541
15937	SWAP70	-38.9257	-38.9258	6.70909	8.63209e-17	1.82716e-15	67.4818	79.4162	75.8765	71.4299	103.75	100.788	135.452	129.624	139.096	142.691
3961	ERI3	-43.4974	-43.4976	5.5819	8.64546e-17	1.82716e-15	54.0271	54.5538	58.3289	55.9968	40.5045	43.1946	44.1226	51.7356	37.6101	38.6561
1066	ATRX	-39.053	-39.0531	7.18772	8.65247e-17	1.82716e-15	176.473	176.548	179.656	167.37	161.688	142.271	147.555	146.715	83.9126	75.592
17452	VPS36	-40.5072	-40.5073	6.68695	8.69121e-17	1.82716e-15	135.302	124.202	114.624	123.465	88.0485	81.7759	99.3199	86.2712	89.4737	87.517
10781	LSM12	-43.7152	-43.7155	5.50164	8.69749e-17	1.82716e-15	49.707	53.588	44.8104	46.5655	37.9472	39.5486	38.5412	43.9495	47.3719	50.5645
4380	FBXO38	-41.9384	-41.9386	5.91562	8.6984e-17	1.82716e-15	62.1728	53.1741	57.5758	62.6195	57.2508	57.6673	69.2684	68.4201	59.5807	55.5332
14879	SGOL2	-45.1608	-45.1612	5.35093	8.69875e-17	1.82716e-15	54.8078	55.5748	61.8685	57.4159	40.5595	35.1584	31.8435	31.9041	20.1312	18.8395
17714	YTHDC1	-38.2972	-38.2973	7.20971	8.70285e-17	1.82716e-15	150.188	154.804	156.761	150.103	172.137	146.214	158.924	156.4	116.227	118.24
4040	EXOC7	-42.4729	-42.4731	5.72783	8.71078e-17	1.82716e-15	48.4058	52.1531	48.6513	54.9029	58.1307	58.0765	50.1153	55.8592	50.7086	52.5854
16108	TBPL1	-43.6871	-43.6874	5.4799	8.73477e-17	1.82716e-15	52.0492	46.8274	43.8691	44.8507	38.4972	38.5441	45.1508	39.4731	48.2532	48.3014
4782	GBE1	-41.5581	-41.5582	6.01642	8.7489e-17	1.82716e-15	59.0499	61.6731	66.6885	70.2769	67.0676	63.3224	70.6784	66.4125	56.1071	65.6962
4552	FNBP1L	-39.027	-39.027	7.00738	8.75962e-17	1.82716e-15	140.637	136.812	146.933	138.809	138.81	123.148	130.077	115.598	109.827	105.638
8152	LOC101122692	-42.574	-42.5742	6.23493	8.76362e-17	1.82716e-15	104.463	117.055	91.0518	93.0126	73.1446	71.8795	44.0051	47.205	59.8887	51.2576
17200	UBE4B	-40.3459	-40.346	6.54111	8.76915e-17	1.82716e-15	93.3503	104.03	87.6628	96.2057	95.3905	91.7096	86.2183	91.0188	87.292	97.9723
17467	VPS72	-43.5308	-43.5311	5.48483	8.78301e-17	1.82716e-15	46.3498	48.0139	50.7224	47.5411	45.8116	48.9614	36.0736	38.7406	45.1817	40.0841
11266	MIEF1	-44.6776	-44.6779	5.11499	8.78654e-17	1.82716e-15	38.8287	35.5689	36.7521	38.5828	33.8775	31.3636	32.8423	31.4971	33.8884	32.9692
2239	CDK13	-42.1775	-42.1777	5.91414	8.79283e-17	1.82716e-15	61.0277	63.1356	66.7638	61.1412	67.6175	62.2062	64.2157	59.3046	45.6694	51.6835
17420	VIMP	-41.6632	-41.6634	5.85627	8.80125e-17	1.82716e-15	42.8105	47.4621	51.5508	48.8716	56.0134	51.4913	57.7237	61.0952	84.9991	76.6275
17112	TXLNA	-39.7681	-39.7682	6.63064	8.82091e-17	1.82716e-15	99.7003	88.743	90.3364	95.644	97.8103	105.959	108.926	97.5298	104.668	101.146
1392	BUB3	-40.2919	-40.292	6.74264	8.83565e-17	1.82716e-15	130.435	134.687	120.273	121.336	94.2631	113.363	82.5757	78.1324	97.0967	98.3898
11296	MITF	-41.3095	-41.3096	5.58386	8.84774e-17	1.82716e-15	22.1209	21.1924	37.3546	37.0158	55.9584	51.0448	54.0517	59.386	67.6571	73.1535
5856	IPO11	-44.2305	-44.2308	5.49216	8.8502e-17	1.82716e-15	57.4103	57.3132	51.2496	54.5185	47.9565	44.6456	37.6012	42.8372	29.3198	27.0902
1647	C3H2orf68	-42.2599	-42.2601	6.00777	8.85478e-17	1.82716e-15	81.1448	69.0407	69.2867	67.9117	58.6257	58.0393	59.8093	65.7885	58.4599	55.0155
14486	RTN4	-38.2136	-38.2137	7.22215	8.86377e-17	1.82716e-15	142.146	155.935	137.18	140.524	117.059	123.594	146.439	143.514	205.726	180.354
12856	PHF3	-39.4169	-39.417	6.81734	8.87081e-17	1.82716e-15	122.342	106.072	117.562	115.335	119.864	108.154	130.223	122.326	93.606	92.0098
13264	PPID	-40.9147	-40.9148	6.46319	8.87811e-17	1.82716e-15	94.3392	109.632	85.5917	90.4996	107.545	98.8157	77.6699	84.0194	65.7407	68.2015
13402	PRICKLE4	-41.5853	-41.5855	6.05298	8.8865e-17	1.82716e-15	63.1097	65.4259	61.9062	58.2438	62.0079	62.7643	59.3393	70.5362	77.8382	82.2226
2243	CDK19	-39.2423	-39.2424	6.71039	8.8913e-17	1.82716e-15	91.1382	87.5289	101.633	99.517	102.732	103.801	116.094	105.397	128.53	110.348
12098	NOP56	-40.8825	-40.8827	6.52336	8.89366e-17	1.82716e-15	107.247	116.227	115.377	101.202	81.9165	75.972	80.02	72.6794	82.6464	86.2477
13759	RAB1A	-40.2257	-40.2258	6.43822	8.91902e-17	1.82716e-15	76.2782	78.9747	74.7845	77.7274	79.6616	77.5346	100.348	93.8674	112.676	94.7572
6166	KIAA0040	-40.6631	-40.6632	5.90467	8.93861e-17	1.82716e-15	18.1652	18.7641	21.6521	23.2088	39.1296	40.9624	102.786	97.2043	126.699	109.388
17535	WDR3	-44.6447	-44.645	5.20813	8.93928e-17	1.82716e-15	42.0298	43.4333	39.7646	43.8159	31.7327	34.3399	31.9316	33.8302	35.1718	33.2615
1900	CBY1	-39.7289	-39.729	6.54325	8.94242e-17	1.82716e-15	71.4896	76.436	69.3997	64.009	91.1283	89.8865	91.2122	106.944	134.442	136.971
16063	TAX1BP3	-38.275	-38.2751	6.98152	8.96593e-17	1.82716e-15	84.4759	96.5246	91.3907	88.1935	110.349	114.739	128.99	126.314	221.956	199.92
13324	PPP1R7	-43.5223	-43.5225	5.49908	8.97588e-17	1.82716e-15	45.8554	50.8286	40.4047	39.2924	50.4863	50.6356	39.7162	45.2245	45.7549	43.6666
14517	RYBP	-38.0383	-38.0383	7.19844	8.97639e-17	1.82716e-15	141.704	128.479	154.314	155.455	156.244	144.615	183.629	174.93	120.778	108.352
10898	MAML2	-42.6854	-42.6856	5.70038	8.98118e-17	1.82716e-15	50.0714	46.7446	60.4376	51.8872	57.3883	60.9785	62.8351	65.1646	32.6564	31.7082
15696	SRSF10	-38.9692	-38.9693	7.09416	8.98567e-17	1.82716e-15	148.731	168.076	147.912	129.999	137.215	135.388	123.643	124.876	122.549	127.601
1350	BRIX1	-44.4961	-44.4964	5.26369	8.9929e-17	1.82716e-15	42.4982	46.9378	43.2289	42.3967	36.7098	35.6049	33.4592	36.1091	31.9463	34.9734
12562	PARN	-44.3755	-44.3758	5.04234	9.00008e-17	1.82716e-15	29.4078	29.0291	29.4092	32.3741	32.4476	30.6567	32.0197	33.5318	40.1425	39.9589
12970	PJA2	-38.0266	-38.0267	7.32771	9.00173e-17	1.82716e-15	175.172	165.289	153.485	170.592	155.309	154.139	189.122	180.925	138.326	123.776
3186	DDX18	-42.1206	-42.1208	6.03955	9.01759e-17	1.82716e-15	76.6425	73.8145	71.885	67.8525	62.5854	60.6436	68.4752	70.2378	57.4675	47.9089
16707	TNIP1	-41.4334	-41.4335	5.87396	9.02313e-17	1.82716e-15	40.156	37.6385	42.777	43.4907	48.6714	51.2309	59.1043	62.4516	92.2286	107.826
11881	NDUFB8	-40.4477	-40.4478	6.43819	9.02656e-17	1.82716e-15	81.1448	89.7916	80.2822	85.3848	92.7507	90.6678	78.3455	88.1973	94.7011	85.446
6563	LMAN1	-40.7865	-40.7866	6.45668	9.04092e-17	1.82716e-15	98.5552	97.4076	96.2107	96.1761	81.4765	77.0509	77.6993	70.6447	98.9361	83.7424
3950	ERCC6L2	-42.8227	-42.8229	5.79867	9.04426e-17	1.82716e-15	63.5521	59.9346	59.195	61.7029	57.6083	48.8498	66.8889	62.4516	38.5255	37.7208
17313	USP11	-39.2359	-39.236	7.01846	9.04669e-17	1.82716e-15	147.455	154.39	132.21	140.11	135.235	128.431	127.433	126.043	110.785	94.1225
16607	TMEM57	-42.5715	-42.5717	5.62445	9.04683e-17	1.82716e-15	43.7734	42.5779	46.1661	47.3342	51.0087	45.0177	56.6955	50.7318	53.5405	55.9925
18176	ZSWIM8	-42.2077	-42.2079	5.73008	9.05018e-17	1.82716e-15	43.5132	46.6342	51.6638	46.0037	47.269	52.0866	55.2267	54.7741	64.0381	69.0282
3100	DARS	-41.6844	-41.6846	6.13527	9.05145e-17	1.82716e-15	77.9437	74.4216	76.4037	81.0682	70.0648	62.0574	70.8547	79.95	56.8686	53.0113
562	ANKRD27	-42.4677	-42.4679	5.80054	9.05255e-17	1.82716e-15	58.0609	55.7679	59.5715	51.355	56.6458	54.4305	57.8118	61.692	52.9416	48.744
15851	STT3A	-38.1728	-38.1729	7.29565	9.06555e-17	1.82716e-15	172.517	169.346	151.715	170.385	153.136	142.42	167.237	165.109	146.607	132.303
5287	HAUS4	-45.1482	-45.1486	5.16687	9.07047e-17	1.82716e-15	44.9966	46.2479	45.2247	43.8454	29.1754	32.0704	27.2315	27.8889	32.8275	29.4368
5689	IGDCC4	-47.7722	-47.7732	5.13799	9.08763e-17	1.82716e-15	60.273	55.1057	51.8897	47.1863	38.1397	36.2746	27.5546	26.2069	5.06487	4.61803
11569	MTHFD1	-43.6299	-43.6301	5.95988	9.08913e-17	1.82716e-15	95.4063	90.4263	77.1568	87.5431	64.4278	55.8814	46.3552	44.6548	29.3797	31.1487
13978	RBM4B	-42.292	-42.2922	6.3494	9.10793e-17	1.82716e-15	110.527	123.788	105.738	95.1118	80.0191	89.3657	66.9183	68.0945	36.2241	39.5747
16124	TCEA1	-40.589	-40.5891	6.3268	9.11648e-17	1.82716e-15	68.6269	76.0497	71.3202	74.0317	74.0521	71.1354	76.1717	84.9147	108.818	96.9869
4221	FAM214A	-42.7925	-42.7928	5.62078	9.11738e-17	1.82716e-15	45.5951	47.1585	55.0905	56.9429	51.8337	47.2128	49.939	51.4643	40.211	46.3139
3436	DNM2	-38.4167	-38.4168	6.99339	9.12333e-17	1.82716e-15	105.426	105.851	97.3403	106.701	113.924	124.747	145.088	127.779	173.275	173.364
16539	TMEM214	-41.0191	-41.0193	6.23211	9.12598e-17	1.82716e-15	73.4935	68.7924	64.4668	74.5047	65.2527	62.0202	77.288	72.3267	100.476	92.4774
6566	LMBR1	-43.5101	-43.5104	5.42075	9.12898e-17	1.82716e-15	43.9296	40.4255	45.8648	45.6489	44.4367	44.6456	44.6808	43.4883	34.7953	40.1426
801	ARID4A	-41.7139	-41.7141	6.07437	9.13477e-17	1.82716e-15	66.4148	69.9513	72.7134	72.2873	79.8541	69.6844	70.1203	79.3803	45.4213	47.8421
15343	SMARCA5	-36.8164	-36.8164	7.82276	9.13499e-17	1.82716e-15	252.621	271.803	256.21	266.739	217.784	201.24	208.099	218.065	189.77	181.439
3420	DNAJC8	-39.7697	-39.7698	6.75891	9.15236e-17	1.82716e-15	108.367	126.602	113.57	113.354	102.375	106.48	104.666	111.773	101.896	93.6048
11814	NCOA1	-40.8786	-40.8787	6.29687	9.15421e-17	1.82716e-15	81.0927	72.1589	75.8765	77.5204	88.2135	75.3767	91.5941	93.7317	64.6969	65.6628
5509	HPS3	-44.8291	-44.8294	5.01252	9.15882e-17	1.82716e-15	33.1293	30.9883	31.1037	29.4767	26.838	27.085	31.2853	29.164	40.4676	42.6478
945	ATF1	-41.9643	-41.9645	5.96997	9.17922e-17	1.82716e-15	64.8534	61.7835	62.7346	66.4038	75.152	64.9222	62.1594	69.2882	49.3483	49.9047
15595	SPG20	-40.3298	-40.3299	6.9336	9.1802e-17	1.82716e-15	169.03	171.774	147.159	165.389	121.019	110.163	100.612	103.308	71.105	62.7567
3246	DERL1	-39.5257	-39.5258	6.6163	9.18281e-17	1.82716e-15	77.9437	83.8036	86.3825	79.7969	84.6388	91.97	108.896	98.9948	140.405	127.609
12454	OXR1	-39.6119	-39.612	6.59995	9.18441e-17	1.82716e-15	85.4909	79.8853	90.1104	93.6631	98.2778	96.9182	124.436	124.795	80.3963	95.7092
2660	CNIH4	-43.6771	-43.6773	5.38553	9.19552e-17	1.82716e-15	39.4013	44.0128	39.1621	40.8889	43.8043	42.1529	33.4885	37.4384	48.2189	48.9527
12860	PHF8	-44.3291	-44.3294	5.14699	9.1978e-17	1.82716e-15	37.007	32.8647	35.4341	36.6019	34.6475	34.7864	39.7162	37.0586	33.0757	32.7771
18088	ZNF655	-42.8316	-42.8318	5.6366	9.1978e-17	1.82716e-15	49.8632	47.4345	45.8272	47.8663	52.2187	49.8171	50.5853	54.8826	45.8747	52.719
17462	VPS50	-44.7095	-44.7098	5.09353	9.19866e-17	1.82716e-15	34.5086	38.0524	36.7898	35.4489	33.96	31.624	35.2217	33.8845	30.2609	31.3491
11747	NAGA	-38.5757	-38.5758	6.97083	9.20698e-17	1.82716e-15	100.091	108.97	93.3488	94.7866	108.754	123.854	125.112	123.547	178.716	196.462
16205	TERF2IP	-43.047	-43.0473	5.74008	9.21488e-17	1.82716e-15	61.6263	60.928	61.3414	59.1012	57.1408	51.3797	51.2022	49.9722	43.8727	37.6874
14668	SCYL1	-39.9754	-39.9755	6.51324	9.22436e-17	1.82716e-15	80.7284	83.0034	78.7384	85.0004	84.5838	99.597	95.5598	96.3633	101.007	108.369
3414	DNAJC3	-38.9775	-38.9776	6.66258	9.22538e-17	1.82716e-15	64.4109	69.1235	73.4289	74.4752	97.2603	88.7332	113.773	108.87	172.257	149.923
5297	HBP1	-38.0489	-38.049	7.06958	9.2282e-17	1.82716e-15	108.08	110.404	124.076	119.74	144.474	132.449	137.156	158.625	151.561	156.186
12247	NUB1	-41.6875	-41.6876	5.91252	9.27282e-17	1.82716e-15	53.4546	49.6144	52.1157	55.7899	57.6633	50.71	63.9513	70.8075	73.0813	74.5815
470	ALKBH5	-41.1504	-41.1505	6.11887	9.27734e-17	1.82716e-15	58.8937	53.5052	54.3374	52.9516	55.9584	65.443	62.9232	60.0914	112.325	117.697
2654	CNEP1R1	-44.9776	-44.9779	4.96498	9.29602e-17	1.82716e-15	31.4898	32.0921	30.9154	30.0384	29.6703	30.9171	35.5742	34.7798	29.6791	26.8313
13174	POLDIP3	-37.4635	-37.4636	7.5591	9.30309e-17	1.82716e-15	218.19	204.446	189.861	199.98	188.691	169.17	177.372	182.065	184.859	170.875
80	ABI1	-39.3715	-39.3716	6.64678	9.32574e-17	1.82716e-15	77.7095	88.6602	93.6877	86.8039	110.927	100.415	118.091	113.455	108.236	103.609
12851	PHF20L1	-41.1831	-41.1832	6.26706	9.33704e-17	1.82716e-15	76.5124	86.1492	85.0269	76.5447	84.9687	75.0791	79.0506	79.1362	64.175	63.2244
12414	OSBPL9	-40.7292	-40.7293	6.30958	9.33794e-17	1.82716e-15	80.5722	69.1511	80.5458	91.2092	72.3747	70.5029	89.244	89.0926	74.5785	75.5419
12791	PFDN4	-43.6702	-43.6705	5.51883	9.33888e-17	1.82716e-15	50.3316	54.3606	48.576	51.7394	42.0719	40.3671	36.4261	41.9962	45.4641	46.7481
12965	PITRM1	-44.979	-44.9794	5.0026	9.37151e-17	1.82716e-15	33.5978	34.4928	34.681	32.6993	31.6777	31.9588	28.2009	30.5476	32.2886	30.0631
298	ADNP2	-44.3479	-44.3482	5.20251	9.40951e-17	1.82716e-15	39.115	36.7831	48.1618	44.1707	31.2377	32.2937	37.6599	33.9388	32.1346	32.4431
11636	MYBBP1A	-44.5646	-44.5649	5.32357	9.41276e-17	1.82716e-15	48.7181	51.8219	43.982	43.3133	34.2075	38.6929	36.6611	33.1249	35.0007	34.6227
6138	KDELR2	-36.9463	-36.9463	7.5778	9.41946e-17	1.82716e-15	172.647	186.482	166.815	175.5	159.076	178.173	200.961	192.103	241.984	236.179
13042	PLEKHA2	-41.0559	-41.056	6.33473	9.42236e-17	1.82716e-15	90.7999	85.073	74.6715	71.9917	81.504	73.6653	86.6883	74.0901	85.2473	82.9491
1035	ATP6V0E1	-40.4698	-40.4699	6.29355	9.42363e-17	1.82716e-15	52.0232	62.3077	57.4628	55.5533	61.3755	59.3787	78.463	81.0623	141.782	134.073
11683	MYO1E	-40.6309	-40.631	6.01548	9.44456e-17	1.82716e-15	39.9218	38.5215	47.9735	47.8959	69.9549	67.9358	81.8119	80.3299	93.7343	78.2058
15173	SLC35B2	-41.5761	-41.5763	6.12605	9.48282e-17	1.82716e-15	72.5306	74.5596	71.0189	72.3465	63.3278	76.6045	62.9526	66.7109	68.9319	69.0783
576	ANKRD46	-41.5575	-41.5576	6.16294	9.48805e-17	1.82716e-15	81.7433	73.2351	71.0566	72.6125	73.4471	72.698	70.5022	78.4037	65.2188	57.2952
17317	USP15	-42.5636	-42.5638	5.61034	9.50791e-17	1.82716e-15	43.4351	39.7357	43.003	48.0733	47.4615	42.9714	53.1998	51.8983	60.2138	57.9717
18108	ZNF706	-41.6404	-41.6405	5.86127	9.50839e-17	1.82716e-15	40.6505	41.9984	46.0531	42.1602	44.7667	45.0177	67.7408	57.3785	97.9779	96.7113
3496	DPY19L3	-41.9083	-41.9085	6.14202	9.51219e-17	1.82716e-15	85.9333	75.8565	84.1985	91.5344	65.1427	67.1545	69.1803	70.4277	45.0791	51.5248
17525	WDR11	-43.4288	-43.4291	5.51216	9.53002e-17	1.82716e-15	48.9003	47.5172	48.1995	44.762	45.0692	40.1439	45.4739	47.639	41.9221	46.364
4958	GMPR2	-43.0762	-43.0764	5.54662	9.533e-17	1.82716e-15	42.4982	46.8274	41.8356	44.4072	43.3368	39.809	46.0908	48.5343	59.4438	54.0635
5005	GOLIM4	-38.7521	-38.7522	7.08608	9.5407e-17	1.82716e-15	139.31	145.697	141.096	139.253	138.177	144.652	167.178	142.619	103.659	96.8449
17849	ZFAND6	-39.0864	-39.0865	6.8488	9.5479e-17	1.82716e-15	101.548	114.461	101.671	115.098	111.284	108.303	114.184	119.613	129.069	136.896
16166	TCTN1	-43.7139	-43.7142	5.57142	9.58744e-17	1.82716e-15	60.6113	52.6774	57.5381	58.9533	47.2965	44.1248	43.7113	39.6359	35.6509	35.0987
14617	SCARB1	-42.2506	-42.2508	6.04036	9.59049e-17	1.82716e-15	73.1032	81.5961	65.5212	75.5395	61.1005	67.3405	70.3553	71.1601	46.0202	46.2137
36	ABCB7	-44.0942	-44.0945	5.4452	9.5952e-17	1.82716e-15	55.0941	50.9389	47.7476	47.482	40.642	35.7909	38.4531	37.5741	42.7776	38.8064
3202	DDX47	-39.2686	-39.2687	6.54306	9.6044e-17	1.82716e-15	57.8007	58.0306	64.3162	57.5933	81.394	83.4873	146.586	138.115	113.566	130.992
13466	PRPF38A	-41.9854	-41.9856	5.93635	9.60958e-17	1.82716e-15	59.7265	62.2526	60.0987	60.816	65.9676	59.3043	62.9232	67.6605	60.71	52.5603
3611	E2F4	-43.7885	-43.7887	5.46525	9.60993e-17	1.82716e-15	50.3576	48.8694	52.1533	46.6246	34.8124	39.623	38.9231	40.4227	45.3528	44.2429
17215	UBR2	-40.8926	-40.8928	6.16033	9.63545e-17	1.82716e-15	65.1396	56.5406	62.8852	69.5377	73.6671	68.0102	79.1387	75.6636	83.1768	80.9616
12013	NIPAL3	-39.5224	-39.5225	6.43494	9.6472e-17	1.82716e-15	54.7558	50.8837	76.8556	71.8734	75.8394	73.5909	86.6002	73.9545	153.469	146.491
17704	YKT6	-41.3258	-41.3259	6.05794	9.65899e-17	1.82716e-15	59.4142	56.0163	54.375	59.1899	66.2151	60.0112	63.3345	65.0832	97.0453	84.8781
11623	MVD	-44.4988	-44.4991	5.29315	9.66936e-17	1.82716e-15	44.346	48.759	39.4257	38.7602	31.8702	32.7401	32.431	34.0473	41.8023	47.4078
15583	SPCS3	-39.2694	-39.2694	6.89865	9.67119e-17	1.82716e-15	125.517	126.299	118.051	119.001	104.217	109.047	122.351	117.361	136.752	114.131
13337	PPP2R4	-39.9352	-39.9354	6.60789	9.67436e-17	1.82716e-15	99.8565	92.3027	88.0017	97.1814	98.4428	108.712	96.7642	97.3942	103.796	92.5275
969	ATG5	-43.328	-43.3282	5.40335	9.67689e-17	1.82716e-15	38.3082	38.1904	35.886	39.8837	44.5742	43.8271	44.9451	50.8132	44.2406	42.1301
727	ARFGAP2	-42.8673	-42.8676	5.58299	9.67943e-17	1.82716e-15	46.8703	42.3571	41.7603	44.3185	51.2287	50.1147	45.797	50.0536	55.8932	50.4726
5680	IFT46	-43.2025	-43.2028	5.5829	9.68862e-17	1.82716e-15	47.6771	51.9323	53.5843	59.6038	50.7888	45.3897	42.3601	43.3255	41.2034	43.1405
5614	IARS2	-40.5154	-40.5155	6.51362	9.69305e-17	1.82716e-15	100.689	97.38	97.1144	99.8127	83.0714	73.3676	93.9441	83.4226	87.677	96.7865
6568	LMBRD1	-42.3064	-42.3066	5.67533	9.69561e-17	1.82716e-15	42.9146	39.7633	45.6012	49.7585	42.8418	46.9523	51.8485	47.0151	70.0783	73.5878
796	ARID1A	-37.3163	-37.3164	7.57733	9.69577e-17	1.82716e-15	213.818	194.318	226.5	214.556	198.563	207.23	184.569	165.923	153.811	150.357
598	ANO10	-44.368	-44.3683	5.0084	9.69683e-17	1.82716e-15	26.6232	26.4905	25.493	27.9393	29.4503	28.4988	35.4861	32.9621	43.8898	44.3681
17698	YIPF3	-40.2416	-40.2417	6.41731	9.69886e-17	1.82716e-15	71.4376	81.2098	78.6254	85.6804	83.2914	94.3883	84.8964	82.7444	96.2582	95.6842
13349	PPP4R3A	-39.1476	-39.1477	6.88444	9.70716e-17	1.82716e-15	116.538	119.621	119.331	109.54	134.218	119.539	114.86	112.207	110.537	124.687
13799	RAB5B	-35.9215	-35.9216	7.81079	9.71362e-17	1.82716e-15	172.96	185.13	183.836	193.978	193.393	182.935	226.165	235.102	346.122	324.965
3535	DTD1	-42.9133	-42.9135	5.71809	9.72207e-17	1.82716e-15	52.9081	61.949	54.7139	57.0316	50.4588	54.17	48.6171	50.786	46.3282	49.1114
12180	NRBP1	-38.7493	-38.7494	7.19983	9.73528e-17	1.82716e-15	168.483	182.453	137.368	155.218	142.385	146.996	136.422	150.079	128.35	122.09
3812	ELP5	-43.5026	-43.5028	5.5531	9.7392e-17	1.82716e-15	51.9712	53.8363	44.9987	50.1133	44.7392	43.7527	40.6563	46.6081	47.2949	45.1364
2885	CRIPT	-43.6846	-43.6848	5.35952	9.73944e-17	1.82716e-15	39.9218	40.122	38.0324	35.3602	38.6347	36.2746	44.152	42.7286	44.215	50.5979
14618	SCARB2	-38.9779	-38.978	6.67138	9.745e-17	1.82716e-15	78.6464	69.0959	95.081	93.7222	122.256	107.075	100.084	97.15	129.736	125.864
15773	STARD13	-41.295	-41.2951	5.73246	9.74789e-17	1.82716e-15	28.6791	31.2643	44.1326	39.5289	59.7256	54.3933	72.8522	72.4081	66.1171	62.0385
13641	PTPN12	-39.5864	-39.5865	6.56996	9.76821e-17	1.82716e-15	78.178	79.5817	101.972	88.2526	106.912	102.35	109.337	96.6888	93.8541	92.586
3691	EFNA1	-39.8365	-39.8366	6.43334	9.77306e-17	1.82716e-15	59.9607	69.7582	67.8182	66.4629	105.51	109.047	105.871	107.324	80.8839	91.2081
15724	SSR3	-39.3149	-39.315	6.67911	9.77594e-17	1.82716e-15	77.3191	86.9494	77.5334	80.4769	98.2503	91.2631	115.594	102.63	150.808	143.201
17464	VPS52	-42.5389	-42.5391	5.80443	9.77665e-17	1.82716e-15	53.7408	63.9358	53.0194	53.4246	52.8786	57.6673	55.9611	57.4056	55.5254	54.9153
16378	TLK1	-40.8686	-40.8687	6.2435	9.77818e-17	1.82716e-15	74.3263	66.5849	75.8765	76.9882	79.0567	72.4747	83.9563	81.9576	78.1547	67.9175
741	ARHGAP12	-42.7224	-42.7227	5.61904	9.79096e-17	1.82716e-15	46.3759	42.5227	46.0154	42.3672	44.7942	39.9578	60.72	58.4908	52.9416	56.7858
4036	EXOC4	-41.7636	-41.7637	6.1266	9.79383e-17	1.82716e-15	80.2079	73.7318	74.3703	80.7726	77.5993	73.0328	64.392	66.7652	57.8439	49.7461
1182	BBX	-42.0099	-42.0101	6.06192	9.79503e-17	1.82716e-15	77.5273	66.3641	73.2029	75.6282	74.492	67.973	75.7605	76.4775	42.059	38.4474
3983	ESCO1	-44.5422	-44.5425	5.041	9.80225e-17	1.82716e-15	30.9433	31.5678	32.3464	30.1271	32.8051	34.1167	35.633	37.1671	30.5946	33.5454
2632	CMAS	-42.153	-42.1532	5.85053	9.80309e-17	1.82716e-15	54.964	55.3264	60.8142	59.5447	49.3864	58.895	52.5829	49.9722	65.2017	69.8382
16008	TADA2A	-45.2773	-45.2777	5.26381	9.81742e-17	1.82716e-15	55.016	50.1939	47.484	47.6594	40.752	36.2746	33.3123	32.5552	21.3289	19.541
16868	TRIM2	-39.6431	-39.6432	6.71222	9.82905e-17	1.82716e-15	100.455	98.4562	117.637	124.027	129.955	124.524	96.7936	112.668	68.256	75.6003
11796	NCBP1	-42.0604	-42.0605	6.01061	9.82976e-17	1.82716e-15	69.3816	72.1589	66.8015	75.303	58.0757	59.1183	60.8669	59.3589	66.4337	56.8527
7741	LOC101117010	-39.7028	-39.7029	7.00904	9.82989e-17	1.82716e-15	169.967	164.958	145.05	138.248	135.043	113.958	131.369	121.295	83.4249	84.5441
12182	NRDC	-39.698	-39.6981	6.69282	9.83519e-17	1.82716e-15	106.18	98.263	103.139	104.661	96.2979	88.5472	110.806	109.874	116.723	99.584
732	ARFIP1	-42.267	-42.2672	5.69369	9.84168e-17	1.82716e-15	45.9335	41.3637	46.4296	51.8872	52.0537	49.1474	56.6661	58.8706	59.6662	55.0739
14416	RPS6KB1	-41.9032	-41.9034	5.83018	9.85096e-17	1.82716e-15	48.0414	48.4003	52.191	50.1133	58.2682	52.0494	57.9587	57.8939	66.3395	77.0951
16577	TMEM263	-40.0342	-40.0343	6.69451	9.87455e-17	1.82716e-15	107.742	115.123	106.34	111.964	121.294	113.698	106.517	110.986	76.7431	65.1451
17042	TTC37	-42.9623	-42.9625	5.68714	9.87485e-17	1.82716e-15	57.1761	53.6984	48.802	53.0403	49.6338	44.8689	52.4654	56.4832	51.8037	46.8567
16981	TSPAN12	-38.2701	-38.2702	6.8929	9.88143e-17	1.82716e-15	65.8683	67.2471	86.4955	75.1552	87.3336	87.4682	124.936	111.149	243.362	238.308
1072	ATXN3	-42.7743	-42.7745	5.58507	9.89462e-17	1.82716e-15	45.5431	40.9498	45.3753	43.1654	47.874	45.7618	57.8705	52.9293	47.6799	52.4518
3391	DNAJB14	-43.3255	-43.3257	5.50252	9.8984e-17	1.82716e-15	47.4429	43.9576	48.5007	46.2107	44.9042	47.1383	48.4409	44.8447	38.2432	43.341
14379	RPRD1A	-42.2308	-42.231	5.94371	9.91165e-17	1.82716e-15	65.3218	68.2405	56.4461	65.4282	64.9227	61.7598	64.2745	65.68	54.6612	48.4684
13763	RAB22A	-40.2418	-40.2419	6.51832	9.91242e-17	1.82716e-15	99.8044	82.9206	91.5037	87.1587	91.9807	90.0353	97.2049	102.956	87.1894	85.5462
13342	PPP2R5E	-40.978	-40.9781	6.38325	9.92518e-17	1.82716e-15	90.0452	94.2619	89.4703	90.2631	97.3978	81.6643	80.7544	73.6018	69.5479	67.4499
7386	LOC101112076	-42.961	-42.9612	5.6359	9.92593e-17	1.82716e-15	47.8853	52.705	49.2538	52.0942	46.3891	48.7753	43.8582	41.1009	60.9581	53.7378
6442	LATS1	-40.9496	-40.9497	6.3149	9.95252e-17	1.82716e-15	84.0335	74.7251	95.3446	80.9204	88.241	85.794	88.2746	87.9803	55.9104	54.7232
6415	LAMP2	-36.4687	-36.4687	7.70279	9.95554e-17	1.82716e-15	185.373	194.429	186.773	203.617	190.204	189.632	221.436	199.427	254.501	257.44
16203	TERF1	-44.0067	-44.0069	5.59843	9.96728e-17	1.82716e-15	58.5814	68.5992	58.969	58.0368	45.2067	43.4551	44.152	45.3873	32.5196	29.4368
8600	LOC105604103	-43.3623	-43.3626	5.73116	9.97762e-17	1.82716e-15	68.4187	60.4865	63.4124	56.9429	57.5258	62.4295	49.0871	47.0422	33.9312	31.8001
11586	MTMR6	-42.4104	-42.4106	5.6621	1.00076e-16	1.82716e-15	43.331	41.281	47.5593	48.0733	45.3717	44.7944	51.5253	45.7671	64.4659	73.5544
4211	FAM208B	-42.0647	-42.0649	5.92368	1.0048e-16	1.82716e-15	61.314	61.4799	67.5922	58.1551	57.6633	60.2344	64.8914	59.6302	60.5988	55.1157
3401	DNAJC13	-40.9928	-40.993	6.37878	1.0068e-16	1.82716e-15	97.1239	86.1767	86.6084	88.9918	85.0787	72.6608	93.0629	90.1778	67.5288	64.4603
18083	ZNF644	-39.7043	-39.7044	6.81185	1.00835e-16	1.82716e-15	125.725	121.939	123.549	118.055	125.913	104.21	115.447	118.148	84.6911	85.5713
17156	UBAP2	-42.7064	-42.7066	5.8577	1.00856e-16	1.82716e-15	72.8169	62.1146	54.0738	61.3186	56.2609	56.5883	60.9256	59.9557	47.5602	47.9673
6239	KIF1BP	-44.1571	-44.1574	5.33795	1.0086e-16	1.82716e-15	45.9335	44.675	42.1745	45.9741	39.4596	34.1167	42.3013	41.9419	34.4103	33.1696
2839	CPSF2	-41.9247	-41.9248	5.993	1.00936e-16	1.82716e-15	68.5749	62.4733	73.8054	70.3064	61.403	56.0303	66.6246	61.9633	61.3944	53.9967
17587	WEE1	-44.9819	-44.9823	5.26386	1.0094e-16	1.82716e-15	52.9861	47.4897	47.2957	47.9255	35.8849	36.7582	28.9353	28.5672	30.9539	27.1988
6167	KIAA0100	-39.4176	-39.4177	6.6071	1.00952e-16	1.82716e-15	75.1331	70.1445	78.2112	75.303	87.2511	80.2133	100.495	99.5103	141.774	166.007
2784	COPS6	-41.6706	-41.6707	6.14185	1.01073e-16	1.82716e-15	71.5677	83.5277	69.5127	72.7012	61.9254	61.6854	62.4825	69.4239	79.2413	73.5878
14034	RELA	-40.6629	-40.663	6.31345	1.012e-16	1.82716e-15	73.4935	73.5662	64.2032	74.9186	76.4169	83.5245	88.5684	80.2756	90.4576	89.396
17873	ZFR	-39.7751	-39.7753	6.90828	1.01294e-16	1.82716e-15	143.916	145.587	125.921	131.477	132.485	129.286	116.358	123.981	82.8517	69.1368
4044	EXOSC10	-42.7685	-42.7687	5.81396	1.0149e-16	1.82716e-15	61.7304	66.3917	56.4461	58.6577	53.6211	59.2299	55.0798	57.9482	49.9557	43.2241
12395	ORC4	-42.0755	-42.0757	6.02596	1.01515e-16	1.82716e-15	68.2626	75.6082	71.998	70.7795	66.4901	69.8332	60.2794	70.8889	47.2949	49.9715
11360	MOB1B	-38.8315	-38.8316	6.82318	1.01607e-16	1.82716e-15	98.3991	90.2055	124.904	109.54	113.622	108.861	124.319	116.982	117.69	127.401
1683	C5H5orf15	-39.4365	-39.4366	6.86841	1.01627e-16	1.82716e-15	132.283	116.696	127.729	131.684	122.943	132.523	116.681	107.215	85.9317	94.5067
4780	GBA2	-42.8371	-42.8373	5.56668	1.01688e-16	1.82716e-15	39.4533	45.9168	45.7518	42.3967	45.3992	45.6502	47.0014	48.6971	54.9521	58.2138
3396	DNAJB9	-44.1702	-44.1704	5.18223	1.02173e-16	1.82716e-15	35.5757	34.6583	33.9279	34.7097	35.5824	38.8789	33.2829	37.0044	40.6901	38.3221
17054	TTC9C	-44.128	-44.1283	5.4055	1.02257e-16	1.82716e-15	49.2386	49.4488	50.5718	52.7151	45.0417	39.0277	34.8692	36.0548	31.6897	34.9483
15159	SLC30A6	-44.6683	-44.6686	5.0659	1.02359e-16	1.82716e-15	33.7019	34.3272	39.6516	36.6611	31.7602	30.8799	34.1936	30.5476	31.6726	31.2239
8126	LOC101122372	-41.528	-41.5282	5.9822	1.02405e-16	1.82716e-15	57.8527	50.6906	59.4586	59.3081	54.5285	51.5657	59.8093	67.145	82.1929	88.9534
17815	ZCCHC8	-43.9045	-43.9047	5.35463	1.02476e-16	1.82716e-15	39.9998	45.834	43.2666	40.8889	44.2442	40.888	43.5351	42.9457	32.7848	34.5058
2962	CTDSP1	-37.9586	-37.9587	7.20797	1.02493e-16	1.82716e-15	141.496	131.707	142.942	148.566	131.688	148.521	154.253	157.133	169.245	152.478
5982	JAG1	-40.0362	-40.0363	6.47834	1.02696e-16	1.82716e-15	77.5013	78.6159	76.2907	79.9152	79.8266	91.2259	103.961	90.3134	105.011	108.419
1027	ATP6AP2	-39.9639	-39.964	6.44679	1.02711e-16	1.82716e-15	66.1025	70.7516	77.797	73.0265	73.4471	75.4511	92.211	82.3645	121.411	139.033
14148	RICTOR	-42.7437	-42.7439	5.58934	1.02848e-16	1.82716e-15	44.7363	41.281	49.6304	47.6889	56.2884	53.9468	53.6698	49.5381	39.4067	44.9777
2054	CCNDBP1	-42.3448	-42.345	5.66851	1.02956e-16	1.82716e-15	44.8925	40.5911	47.8229	49.9063	50.8163	46.0966	49.8803	55.805	62.1559	60.1095
963	ATG2B	-43.102	-43.1022	5.53087	1.03041e-16	1.82716e-15	43.5392	44.9786	42.5888	44.8211	47.214	40.9996	55.0211	51.4371	43.9754	47.3494
15533	SOX5	-47.1188	-47.1194	5.1055	1.0307e-16	1.82716e-15	54.3915	51.9875	56.7097	54.8733	38.6347	34.8236	14.7467	16.4946	10.5062	11.2236
13293	PPP1CC	-40.7115	-40.7116	6.54729	1.03403e-16	1.82716e-15	107.378	115.647	96.06	92.3918	98.8552	92.0816	85.1607	91.6428	84.0923	71.6504
4950	GMFB	-40.0025	-40.0026	6.6105	1.03429e-16	1.82716e-15	103.734	91.668	100.165	97.4475	91.1833	82.9665	94.8548	83.8567	117.099	113.647
11082	MCRS1	-43.3891	-43.3893	5.46726	1.03575e-16	1.82716e-15	43.9035	44.0956	41.3838	47.5411	41.9069	45.5385	42.125	41.5078	48.852	45.103
3192	DDX27	-44.4092	-44.4095	5.26281	1.03685e-16	1.82716e-15	42.4722	45.0062	39.2374	38.5532	39.1571	33.7074	34.5167	36.1362	36.8743	37.8795
18110	ZNF711	-44.1204	-44.1207	5.56407	1.03814e-16	1.82716e-15	61.5482	59.8243	59.8351	53.2472	52.6586	48.6637	45.2683	40.0157	25.35	26.6058
6143	KDM2A	-39.2283	-39.2284	6.88462	1.03877e-16	1.82716e-15	130.852	110.68	124.98	120.449	119.176	128.654	126.434	119.559	100.433	100.118
10848	LZIC	-42.1473	-42.1474	6.00327	1.03989e-16	1.82716e-15	73.6757	68.5992	62.8099	66.9951	73.1721	63.1364	67.0652	68.0132	51.5043	46.222
12942	PIKFYVE	-42.862	-42.8622	5.63057	1.03992e-16	1.82716e-15	48.5619	47.9588	54.9399	49.3446	55.9584	53.4631	53.1116	48.5072	39.21	44.0925
5920	IST1	-37.8845	-37.8846	7.24145	1.04226e-16	1.82716e-15	147.846	133.584	133.415	144.486	152.834	138.773	158.16	169.395	170.477	163.735
1655	C3H9orf78	-42.2642	-42.2644	5.86292	1.04253e-16	1.82716e-15	57.2802	60.2382	57.1239	58.3029	49.2214	49.9659	58.2818	69.1797	58.2118	63.7338
15950	SYF2	-43.3511	-43.3513	5.28823	1.04362e-16	1.82716e-15	28.8873	32.0921	30.2753	31.3984	42.8418	38.0976	45.6208	46.5539	47.4917	46.9485
2620	CLPX	-42.3543	-42.3545	5.85566	1.04675e-16	1.82716e-15	62.0687	58.3618	52.9065	62.856	52.4661	52.4586	58.0174	59.8201	57.3734	62.2974
17790	ZC3H14	-41.2775	-41.2776	6.22645	1.04715e-16	1.82716e-15	78.9847	78.478	80.8094	83.4039	73.0346	72.1399	65.4201	75.8806	65.2102	75.0575
6274	KITLG	-36.0813	-36.0813	7.85839	1.04752e-16	1.82716e-15	207.286	203.121	217.349	227.831	266.785	263.074	310.621	321.645	159.988	142.791
2801	CORO1B	-43.0304	-43.0306	5.57791	1.04792e-16	1.82716e-15	46.7142	44.0128	41.0825	42.0124	42.5119	44.4596	40.715	44.8447	69.8644	60.7859
6423	LANCL2	-43.1606	-43.1609	5.65291	1.04823e-16	1.82716e-15	56.4734	54.4434	54.6763	46.5359	53.2911	50.4868	50.7616	54.8554	41.5114	39.842
2179	CDC27	-42.6397	-42.6399	5.80345	1.04887e-16	1.82716e-15	65.3999	55.1057	64.0149	59.042	46.6091	49.2218	51.2316	53.3091	57.4332	56.7107
3762	EIF4E	-39.9812	-39.9813	6.71441	1.04924e-16	1.82716e-15	113.91	119.4	113.382	114.418	108.562	94.0163	100.289	95.6579	101.058	89.087
11845	NDRG2	-37.4742	-37.4742	6.92726	1.05156e-16	1.82716e-15	41.1189	38.6595	51.4379	54.1342	105.592	91.8584	145.763	155.993	272.339	258.927
13943	RBFA	-43.69	-43.6902	5.40723	1.05252e-16	1.82716e-15	46.8443	41.1154	44.5845	42.5741	40.697	42.3389	40.8619	37.5741	42.213	45.1531
13470	PRPF40A	-40.2036	-40.2037	6.67342	1.05266e-16	1.82716e-15	113.702	118.02	117.185	115.394	107.435	92.4537	90.6247	103.227	82.4924	79.9094
11444	MRPL17	-42.0736	-42.0737	5.95823	1.05343e-16	1.82716e-15	64.2027	64.7912	61.7179	62.2351	54.8035	52.347	61.3075	53.1463	78.4371	68.2182
3456	DOCK7	-43.2055	-43.2057	5.84369	1.05536e-16	1.82716e-15	75.5234	68.8476	63.8643	70.3951	60.908	53.0167	58.6049	60.5797	32.3656	30.0631
4726	GALNT1	-40.3662	-40.3663	6.65183	1.05641e-16	1.82716e-15	127.026	107.645	118.126	123.021	92.9982	87.9891	88.069	88.4686	81.5769	90.3229
14428	RQCD1	-44.3123	-44.3126	5.34848	1.05766e-16	1.82716e-15	49.2386	48.0415	44.8104	39.1741	36.0773	34.712	38.0124	36.1091	42.4354	38.414
1790	CAMK2D	-38.8211	-38.8212	6.89069	1.0587e-16	1.82716e-15	97.1499	115.371	120.838	113.383	127.316	131.519	118.62	119.26	124.594	118.165
7272	LOC101110593	-40.8259	-40.826	6.4977	1.05937e-16	1.82716e-15	113.467	95.8899	104.118	105.164	96.0779	89.068	87.1289	79.2176	67.7255	65.5793
14851	SFSWAP	-43.535	-43.5352	5.56013	1.05945e-16	1.82716e-15	50.3837	56.8441	52.1157	46.8315	46.3066	50.8216	47.0896	45.5501	38.363	37.2532
17195	UBE3A	-38.5117	-38.5118	7.12315	1.06279e-16	1.82716e-15	132.7	153.755	147.46	144.338	133.943	124.226	136.95	146.58	133.047	140.67
2894	CRLS1	-45.1917	-45.1921	5.07996	1.06305e-16	1.82716e-15	38.6986	42.7986	42.0239	37.7845	31.2927	32.0704	28.0834	27.9432	28.0878	29.1779
2763	COMMD2	-40.3768	-40.377	6.36054	1.06446e-16	1.82716e-15	72.921	70.9447	79.0396	84.143	82.109	75.2651	77.6993	79.8144	108.039	91.183
4092	FAF2	-43.2028	-43.2031	5.50817	1.06447e-16	1.82716e-15	46.9484	41.5017	50.6471	49.9063	46.2791	43.9759	44.5632	43.217	46.5249	41.1948
5638	IDH3A	-44.6604	-44.6607	5.1109	1.06536e-16	1.82716e-15	35.1853	36.5347	32.3087	31.7828	30.6052	26.4897	32.431	31.5785	43.6075	44.4349
11789	NCAM1	-48.0366	-48.0376	5.76164	1.0656e-16	1.82716e-15	123.929	104.941	86.5331	84.9117	44.7942	42.525	22.1788	23.6839	4.97076	4.25894
4903	GLB1	-41.1806	-41.1807	6.35142	1.06567e-16	1.82716e-15	90.1493	98.4286	73.6925	85.237	79.1392	72.6608	79.1974	75.8806	84.1693	77.5461
17402	VDAC1	-38.5242	-38.5243	7.14305	1.06897e-16	1.82716e-15	141.001	151.134	136.314	142.594	129.818	123.11	113.097	127.399	164.788	183.602
10972	MAPK6	-43.3178	-43.3181	5.70367	1.06969e-16	1.82716e-15	64.2808	60.8728	58.5548	62.1464	47.764	40.9996	42.6538	38.4693	52.8903	52.1177
2427	CHCHD3	-40.2918	-40.2919	6.58185	1.06971e-16	1.82716e-15	97.228	109.632	102.8	106.554	83.3464	96.2857	85.9539	91.0188	94.8979	89.8553
13545	PSMB1	-39.8792	-39.8793	6.67024	1.07034e-16	1.82716e-15	95.094	112.198	95.2693	99.9309	90.1384	90.705	90.9478	98.6964	126.767	118.165
1923	CCDC12	-41.9499	-41.9501	5.87163	1.07036e-16	1.82716e-15	53.4285	54.0571	60.174	61.4073	59.4231	55.1746	58.3699	69.7494	58.2289	55.124
14216	RNF13	-38.4273	-38.4274	6.85654	1.07049e-16	1.82716e-15	77.5273	85.8732	87.964	95.2301	120.304	105.661	137.949	136.379	151.527	159.777
12958	PITHD1	-43.7489	-43.7492	5.39014	1.07198e-16	1.82716e-15	41.3791	45.8064	42.777	37.5776	39.3496	41.4088	40.8913	41.8062	42.8974	45.0445
1571	C23H18orf25	-44.1321	-44.1324	5.06817	1.07296e-16	1.82716e-15	29.3558	26.1869	31.4803	31.901	29.2853	30.8427	41.4788	42.376	37.1053	35.0152
2334	CEP162	-44.3293	-44.3296	5.32688	1.07299e-16	1.82716e-15	44.424	46.8826	44.5092	44.7915	46.5266	43.9759	36.5436	40.5312	24.8795	28.1507
6564	LMAN2	-38.6677	-38.6678	6.92681	1.07359e-16	1.82716e-15	100.325	105.382	101.708	104.514	104.492	122.887	121.146	114.621	176.355	164.587
3730	EIF1AX	-39.1118	-39.1119	6.99791	1.07386e-16	1.82716e-15	137.176	146.167	118.842	125.712	135.703	123.482	112.392	130.492	124.902	122.883
2059	CCNG2	-41.5814	-41.5816	6.35345	1.07437e-16	1.82716e-15	98.295	97.6008	98.6583	88.0161	94.1806	101.755	83.3688	71.8655	40.442	43.4579
12664	PDCD4	-40.9155	-40.9156	6.6313	1.07471e-16	1.82716e-15	132.569	130.272	100.729	108.298	120.744	100.006	82.1644	84.8333	67.5288	63.9926
11674	MYNN	-42.7876	-42.7878	5.76422	1.07497e-16	1.82716e-15	60.3251	55.4092	62.5087	58.0959	61.238	55.7698	57.8118	56.7274	40.288	35.1488
3967	ERLEC1	-41.1887	-41.1889	6.12493	1.07518e-16	1.82716e-15	64.5411	62.5561	61.7932	68.0299	69.9549	58.6718	76.0248	74.5242	81.902	79.3666
547	ANKMY2	-43.1452	-43.1454	5.39385	1.07559e-16	1.82716e-15	36.5386	33.251	36.1119	36.6906	47.104	45.7246	42.6538	44.9532	51.6668	45.2533
3199	DDX41	-43.4771	-43.4773	5.46065	1.07605e-16	1.82716e-15	41.6394	48.0415	40.706	45.1463	40.8345	41.9297	43.5645	45.3602	46.7987	45.9047
15349	SMARCD1	-42.5707	-42.5709	5.98729	1.07777e-16	1.82716e-15	71.7759	83.3897	75.387	70.0108	58.3232	55.9931	67.5352	66.4939	45.2502	40.0424
2402	CFDP1	-42.6894	-42.6896	5.86686	1.07798e-16	1.82716e-15	62.7714	73.1799	63.4501	64.3934	59.7531	57.1836	46.7664	53.3905	51.4615	50.9152
13295	PPP1R11	-42.5739	-42.5741	5.62519	1.07851e-16	1.82716e-15	41.5093	44.0404	40.0282	45.235	49.0564	46.9895	52.4066	55.2895	62.5409	55.9257
318	ADSL	-44.6314	-44.6317	4.9821	1.07933e-16	1.82716e-15	29.6941	28.0081	30.2376	29.9202	27.9379	31.2891	31.0503	32.094	37.4732	37.8294
14460	RSL24D1	-42.3951	-42.3953	5.89856	1.08585e-16	1.82716e-15	67.4818	63.6875	54.9399	63.0038	56.2609	51.4169	59.1924	54.3942	65.3043	60.4018
13851	RALB	-37.3755	-37.3755	7.406	1.08621e-16	1.82716e-15	151.489	161.647	148.891	164.561	165.125	163.477	187.683	208.136	178.537	166.032
5036	GPBP1	-37.2728	-37.2729	7.4558	1.08629e-16	1.82716e-15	159.505	171.305	179.618	166.66	202.413	186.395	172.995	192.455	159.766	164.128
6537	LIN54	-45.6222	-45.6226	4.86357	1.08823e-16	1.82716e-15	31.9062	33.8305	34.4551	31.5758	28.1579	27.6803	27.8777	29.5167	22.6465	23.2321
12076	NOC3L	-44.9232	-44.9235	5.12121	1.08949e-16	1.82716e-15	40.208	39.1562	38.409	37.4002	36.3523	35.5305	34.3404	38.5779	25.119	22.7644
13279	PPM1D	-45.6399	-45.6403	4.8349	1.09008e-16	1.82716e-15	32.6869	30.7124	32.0075	31.4871	29.2303	28.4244	25.1752	26.2883	23.5191	25.5703
14853	SFT2D2	-41.3678	-41.368	5.90424	1.0901e-16	1.82716e-15	46.7662	39.2942	45.8648	48.2802	54.776	51.4541	75.7898	72.9778	79.6434	83.3833
4999	GOLGA2	-40.179	-40.1792	6.37782	1.09087e-16	1.82716e-15	62.5111	73.6214	68.496	70.6021	80.8715	82.892	96.353	94.6541	106.362	94.6904
11003	MARS	-44.4473	-44.4476	5.13146	1.09152e-16	1.82716e-15	33.3636	35.6517	31.3297	35.0054	28.3504	29.8754	33.7823	32.0126	44.2663	46.2805
15374	SMIM14	-40.076	-40.0762	6.2436	1.0916e-16	1.82716e-15	44.7884	48.5106	52.6052	61.496	65.6102	65.0338	93.2097	90.0693	112.351	123.259
15158	SLC30A5	-40.4326	-40.4327	6.3261	1.09206e-16	1.82716e-15	63.0316	72.9315	72.9394	68.3256	70.7523	75.0419	85.8364	87.3292	108.647	96.895
14136	RHOT1	-41.5875	-41.5877	6.03968	1.09262e-16	1.82716e-15	57.8527	66.778	64.3915	65.0734	60.0831	58.0021	85.9539	81.6049	62.8232	54.9403
2798	COQ9	-44.9628	-44.9632	4.90918	1.09319e-16	1.82716e-15	27.456	29.1119	29.2209	29.4767	26.3431	27.271	27.2021	28.3501	39.5009	35.9755
4052	EXOSC9	-45.3535	-45.3539	4.89976	1.09473e-16	1.82716e-15	32.1144	32.644	30.7648	29.3584	31.5127	31.2147	26.9083	29.8694	26.1885	27.6163
17448	VPS29	-41.5695	-41.5697	6.1138	1.09488e-16	1.82716e-15	66.7271	76.9327	69.0608	68.503	69.1574	63.248	65.5083	66.2769	77.8467	68.8194
2166	CDADC1	-43.3985	-43.3988	5.35142	1.09513e-16	1.82716e-15	35.4455	35.6241	35.9613	35.7741	43.0343	38.8045	45.3564	40.6668	46.3709	50.6897
16748	TOP1	-38.4886	-38.4887	7.31872	1.09803e-16	1.82914e-15	179.856	201.355	174.949	177.422	190.533	166.975	141.327	143.541	113.729	106.574
18111	ZNF740	-41.3025	-41.3026	6.24927	1.09839e-16	1.82914e-15	89.7589	74.4492	80.8471	77.5795	79.4142	80.1017	76.113	76.9116	59.8801	65.3789
11930	NEMF	-43.4232	-43.4235	5.52341	1.09937e-16	1.82914e-15	48.4318	49.1453	48.9149	45.5898	48.3139	46.9895	47.1483	47.5034	42.1445	35.4828
2431	CHD1	-40.9713	-40.9715	6.31938	1.10216e-16	1.82914e-15	80.338	81.1546	87.2486	82.8422	93.2181	82.6316	92.7397	86.4068	51.778	60.0427
12514	PAK2	-37.7784	-37.7784	7.24397	1.10696e-16	1.82914e-15	137.41	134.798	138.799	145.018	157.481	137.62	163.036	164.051	159.09	178.04
1302	BNIP2	-43.3257	-43.3259	5.41778	1.10714e-16	1.82914e-15	37.2412	41.2258	44.208	39.5289	40.147	37.5023	47.3246	45.4416	48.6296	45.7627
16278	THAP11	-43.9031	-43.9034	5.31656	1.10754e-16	1.82914e-15	39.3492	41.7225	40.0658	38.9672	37.8372	44.1248	38.8937	38.0353	38.4913	40.652
16550	TMEM230	-41.9853	-41.9855	5.82908	1.10929e-16	1.82914e-15	46.4539	52.9257	49.5551	57.0612	54.2535	52.6074	54.5217	57.4056	72.1573	70.974
17791	ZC3H15	-41.3214	-41.3216	6.29988	1.10933e-16	1.82914e-15	84.7882	95.0345	92.0685	83.7291	81.009	71.0238	68.1521	73.7917	68.9062	69.0533
5476	HOMEZ	-44.4932	-44.4935	5.18426	1.10949e-16	1.82914e-15	39.5574	38.6319	41.1955	40.5046	39.3496	35.084	32.901	34.2643	32.5623	29.2531
14544	SACM1L	-40.5938	-40.5939	6.17021	1.10978e-16	1.82914e-15	51.2685	50.663	57.5758	55.3168	66.9301	58.2625	81.2831	73.5475	118.032	106.473
1217	BCL9	-43.1847	-43.185	5.84762	1.11081e-16	1.82914e-15	78.4122	64.2669	72.0733	69.9517	60.908	63.2852	52.1422	53.4447	31.4159	29.8877
6024	KAT2A	-44.9647	-44.9651	5.07746	1.11082e-16	1.82914e-15	38.2822	37.2522	42.2499	36.7498	33.4925	32.1076	32.901	32.3381	26.5563	25.4952
2458	CHMP1B	-40.3201	-40.3202	6.45927	1.11126e-16	1.82914e-15	77.8657	87.6668	84.8386	81.4526	76.4719	89.2913	79.0506	74.1172	114.191	114.373
1278	BLVRA	-43.572	-43.5723	5.55071	1.11141e-16	1.82914e-15	50.3576	46.0272	43.8314	40.1793	33.2451	33.5586	36.7493	32.7451	72.106	79.1077
4982	GNG5	-39.2222	-39.2223	6.84474	1.11334e-16	1.83067e-15	106.597	110.349	87.3239	102.503	105.455	103.913	103.521	109.521	167.654	151.877
17920	ZNF133	-44.3848	-44.3851	5.02607	1.11774e-16	1.83558e-15	27.4039	29.7466	27.8653	29.861	36.7373	37.7628	33.1654	35.6479	32.8275	34.4055
16101	TBK1	-44.699	-44.6993	5.001	1.11894e-16	1.83558e-15	30.8131	30.7951	32.0451	29.6245	34.6475	33.3726	32.6073	36.0548	29.3027	30.6059
3238	DENR	-43.7535	-43.7538	5.61134	1.12087e-16	1.83558e-15	58.8417	63.3011	53.8478	56.529	41.7144	40.5903	50.1447	54.1229	31.9891	37.5455
4697	GABARAPL1	-41.2893	-41.2894	6.03137	1.12153e-16	1.83558e-15	51.3986	55.5472	53.0194	54.2525	64.5652	54.2444	69.5034	64.4592	92.7761	93.5964
11483	MRPS10	-41.125	-41.1251	6.20327	1.12206e-16	1.83558e-15	65.7122	78.2572	70.3788	73.1447	76.5819	69.4984	73.381	73.0321	80.2252	76.1765
15970	SYNJ2BP	-42.987	-42.9872	5.64259	1.12238e-16	1.83558e-15	53.8189	49.642	50.007	51.8872	45.3992	42.5994	51.3785	51.9255	55.3714	47.0988
13955	RBM18	-42.4372	-42.4374	5.75421	1.12489e-16	1.83802e-15	50.3056	53.588	53.5466	55.0507	53.8135	48.8126	62.6588	56.6731	55.7307	49.1782
15322	SLMAP	-41.5513	-41.5515	5.86967	1.12592e-16	1.83802e-15	45.6212	44.3991	49.894	53.129	61.1005	52.0122	66.507	60.3084	74.6042	76.5356
16933	TROVE2	-39.6404	-39.6405	6.90493	1.12846e-16	1.83802e-15	147.794	128.258	139.628	141.677	118.874	128.059	119.531	118.582	82.7661	73.0533
11523	MSH3	-45.9336	-45.9341	4.91711	1.12864e-16	1.83802e-15	38.4904	36.6175	39.1244	39.2924	30.8802	27.1222	27.114	27.2107	17.8383	18.3218
6025	KAT2B	-40.5903	-40.5904	6.24474	1.12893e-16	1.83802e-15	53.5326	51.9599	51.4002	47.0385	53.7585	59.4531	88.0396	80.2756	127.52	144.386
15632	SPRTN	-44.717	-44.7173	4.94052	1.13138e-16	1.84036e-15	26.2849	28.8911	28.882	27.4958	29.8078	29.3173	30.5216	31.3886	38.2175	35.7333
18090	ZNF664	-36.8706	-36.8706	7.74735	1.13365e-16	1.84241e-15	240.415	234.634	230.077	231.497	231.698	207.937	194.997	187.626	204.494	185.03
17717	YTHDF2	-41.0634	-41.0635	6.35551	1.13646e-16	1.84332e-15	96.8636	84.3831	92.784	90.9431	87.8835	77.0509	69.8853	72.1097	70.0013	76.6108
5703	IGFBP7	-41.1817	-41.1819	6.34368	1.1367e-16	1.84332e-15	65.9464	69.565	42.89	48.0437	58.1032	58.709	58.5462	57.9211	190.763	160.437
11529	MSL1	-39.2136	-39.2137	7.02534	1.13725e-16	1.84332e-15	160.624	140.62	132.436	136.444	137.902	132.709	132.485	135.05	90.3207	103.851
8132	LOC101122479	-41.704	-41.7041	5.91974	1.13854e-16	1.84376e-15	55.5105	51.684	59.3079	58.6873	66.9301	58.8206	65.5964	62.099	58.9903	67.3163
14824	SETD7	-39.7825	-39.7826	6.27885	1.1405e-16	1.84422e-15	45.9335	40.9498	47.7099	51.6211	85.0787	77.4974	101.934	102.793	104.857	117.38
17199	UBE4A	-39.9507	-39.9508	6.58487	1.14505e-16	1.84422e-15	87.5468	96.5522	98.1688	92.8353	90.5783	78.5763	100.289	93.0264	107.115	114.741
17384	VAPA	-40.0172	-40.0174	6.5527	1.14585e-16	1.84422e-15	82.0556	92.9925	79.7551	84.2022	82.054	92.1188	89.0677	90.5305	116.218	129.163
11720	NAA15	-42.7861	-42.7863	5.86852	1.14962e-16	1.84422e-15	70.0322	68.9028	73.4289	65.8125	55.2159	46.2082	54.4042	56.1576	46.2854	47.5331
7539	LOC101114216	-40.6934	-40.6935	6.3064	1.15081e-16	1.84422e-15	79.3491	68.7924	81.0354	85.2074	79.0292	75.972	86.3652	74.9854	80.4647	79.8342
17508	WBP1	-43.4145	-43.4148	5.74964	1.15276e-16	1.84422e-15	66.7792	70.862	64.5421	64.8073	46.1966	52.8679	42.8888	49.8094	39.8003	39.2741
264	ADGRA3	-40.6113	-40.6114	6.52017	1.15284e-16	1.84422e-15	109.017	92.6614	118.428	111.491	88.461	90.333	65.6551	73.1677	81.7138	86.6068
12539	PAPOLA	-36.4257	-36.4258	7.75871	1.15347e-16	1.84422e-15	202.836	216.118	217.274	207.963	215.969	217.313	208.716	236.676	224.163	218.291
3896	EPCAM	-36.3197	-36.3197	7.67791	1.15449e-16	1.84422e-15	172.491	170.449	225.031	217.808	201.148	183.568	174.816	197.04	251.224	253.666
4274	FAM73A	-42.4683	-42.4685	5.82875	1.15512e-16	1.84422e-15	60.3771	55.1884	65.2576	61.496	55.3809	59.3043	69.7384	62.2346	37.285	41.9297
16667	TMX1	-40.6618	-40.6619	6.41629	1.1563e-16	1.84422e-15	84.7882	91.8888	93.7254	94.2544	87.9935	78.5391	76.113	77.7254	77.6157	91.0494
15912	SUPT6H	-39.3802	-39.3803	6.74999	1.15654e-16	1.84422e-15	109.147	91.9991	98.9595	105.814	111.834	113.437	123.878	125.229	102.059	93.6382
12739	PDZD8	-42.0207	-42.0209	5.84228	1.15676e-16	1.84422e-15	53.1683	51.1873	55.0905	55.0507	61.8979	51.5285	68.2402	63.6182	58.1348	55.3996
8054	LOC101121420	-44.648	-44.6483	5.21967	1.15804e-16	1.84422e-15	42.264	45.1441	33.9656	38.1393	33.9875	37.4279	30.3747	32.2839	39.2784	39.3158
13721	PYGO2	-38.7012	-38.7013	7.07874	1.15918e-16	1.84422e-15	138.191	143.214	131.569	141.648	130.835	143.722	145.499	148.18	122.866	105.78
9221	LOC105607825	-46.5073	-46.5078	4.70873	1.15988e-16	1.84422e-15	31.8021	33.9961	31.405	31.3393	23.9232	25.448	23.7357	24.3621	17.7442	17.5702
17338	USP38	-44.8547	-44.855	4.88394	1.16137e-16	1.84422e-15	25.9986	26.6008	29.4469	26.8749	26.728	28.9452	30.2572	30.7375	34.7354	34.4389
13705	PWWP2A	-45.009	-45.0094	5.01041	1.1614e-16	1.84422e-15	34.5867	34.6307	33.8903	33.9115	31.7877	35.7537	32.8423	31.8769	27.5146	25.2614
14566	SAP18	-39.4755	-39.4756	6.7696	1.16225e-16	1.84422e-15	104.905	112.171	103.252	113.354	108.919	105.885	98.6443	114.838	118.28	110.382
17168	UBE2D4	-45.8936	-45.894	4.8503	1.16608e-16	1.84422e-15	32.9211	37.4178	26.7733	26.6384	24.1707	24.4807	26.0564	26.5325	31.1592	31.8168
3402	DNAJC14	-39.2546	-39.2547	6.80316	1.16887e-16	1.84422e-15	109.928	102.513	95.6458	109.954	116.371	119.539	113.832	112.261	125.578	110.682
2681	CNPPD1	-42.6335	-42.6337	5.57427	1.16899e-16	1.84422e-15	34.0923	34.9619	31.5179	36.1289	38.2497	38.2836	46.3846	45.1974	79.8658	90.8156
3384	DNAJA2	-39.5913	-39.5914	6.69921	1.17003e-16	1.84422e-15	98.7634	97.0765	89.395	91.0909	104.767	89.2541	96.3823	109.494	131.31	130.975
2292	CEBPZ	-39.3656	-39.3657	6.89453	1.17055e-16	1.84422e-15	127.885	129.886	125.733	123.288	121.294	103.094	117.445	131.903	106.217	102.682
17906	ZMYM4	-42.0074	-42.0075	6.21063	1.17181e-16	1.84422e-15	98.8675	80.9614	83.7466	83.9361	82.6864	83.3385	71.3541	76.6674	40.5617	38.4056
17169	UBE2E1	-41.9877	-41.9879	5.97436	1.17237e-16	1.84422e-15	60.6374	69.5374	59.4962	63.0629	63.0529	57.258	55.9023	61.9362	66.7588	70.6065
1733	CAB39	-39.1194	-39.1195	6.79211	1.17262e-16	1.84422e-15	97.4101	97.1592	102.386	107.973	107.022	98.9645	100.466	108.626	132.337	155.276
4555	FNDC3A	-39.1419	-39.142	6.89542	1.17288e-16	1.84422e-15	126.766	113.136	118.992	119.267	118.021	101.643	133.543	124.496	115.491	118.733
5471	HNRNPUL2	-37.722	-37.7221	7.39233	1.17334e-16	1.84422e-15	180.793	166.034	160.715	172.337	190.451	170.211	167.913	167.415	158.885	144.921
15205	SLC39A1	-38.0871	-38.0872	7.03194	1.17362e-16	1.84422e-15	97.5142	103.671	99.788	115.571	131.605	123.892	148.143	138.766	179.94	169.122
7942	LOC101119835	-41.526	-41.5262	6.28093	1.17575e-16	1.84422e-15	87.2345	98.2906	82.5416	78.703	84.5838	75.3767	58.6637	65.4087	70.412	76.0095
13203	POLR2M	-42.682	-42.6823	5.72879	1.1761e-16	1.84422e-15	54.8339	53.6708	54.2244	53.9568	49.1664	55.4722	50.0565	58.0838	51.8978	48.602
4969	GNAQ	-38.5052	-38.5052	7.06161	1.1762e-16	1.84422e-15	131.008	126.05	136.239	134.315	136.61	123.371	141.68	122.624	136.606	146.9
3292	DHX29	-42.5987	-42.5989	5.86204	1.17654e-16	1.84422e-15	60.1169	69.3995	68.3077	67.2021	57.9932	51.7889	56.0786	61.9362	43.4022	45.1698
11260	MICU2	-42.8536	-42.8538	5.67784	1.17658e-16	1.84422e-15	47.2607	55.3816	48.1995	47.8368	39.7621	42.1529	48.4115	53.6618	63.1654	65.4958
15167	SLC35A1	-43.4492	-43.4495	5.37729	1.17662e-16	1.84422e-15	36.7988	38.4663	33.7773	36.2176	41.9894	40.9252	44.5926	39.0119	49.3226	53.9716
1266	BIVM	-42.2606	-42.2608	5.9481	1.17709e-16	1.84422e-15	69.9021	64.9844	70.6047	68.8577	65.3352	57.258	58.4874	63.6725	52.009	46.0132
13427	PRKCSH	-38.1023	-38.1024	7.3692	1.17792e-16	1.84422e-15	178.477	195.257	170.355	170.03	173.622	201.984	148.319	141.886	133.62	139.484
995	ATP1A1	-35.074	-35.0741	8.18853	1.18001e-16	1.84422e-15	219.596	201.162	203.869	203.114	224.631	225.944	207.923	207.078	615.895	607.016
16347	TIMM50	-44.5148	-44.5151	5.14913	1.18112e-16	1.84422e-15	36.5646	37.8041	34.4174	38.1098	29.2303	32.7773	33.2829	34.1558	39.9543	38.0799
1985	CCDC50	-40.8625	-40.8627	6.36057	1.18262e-16	1.84422e-15	86.8702	84.7143	97.5286	87.7796	78.6992	72.4375	78.0224	73.4661	74.6812	87.1412
11725	NAA35	-43.9811	-43.9814	5.35784	1.18451e-16	1.84422e-15	45.2308	43.9024	42.2122	43.6385	40.532	34.2283	38.9524	40.3141	39.1415	41.5205
15655	SQLE	-41.5736	-41.5737	6.16839	1.1846e-16	1.84422e-15	71.4376	75.7737	71.6967	76.2491	54.4735	49.445	61.2194	52.5223	107.03	98.6821
16045	TAOK1	-39.6226	-39.6227	6.6327	1.18462e-16	1.84422e-15	90.7739	87.5841	92.0309	87.957	107.957	91.7096	104.754	100.216	108.416	120.386
2328	CEP120	-41.751	-41.7511	6.01214	1.1853e-16	1.84422e-15	65.8683	62.0042	57.3498	61.4368	72.8146	61.983	70.0322	72.4081	57.5958	63.5333
11526	MSH6	-38.9863	-38.9864	7.18778	1.18556e-16	1.84422e-15	181.99	159.329	184.965	180.881	171.862	155.664	130.664	135.023	82.6891	74.7987
17216	UBR3	-41.2908	-41.2909	6.12385	1.18792e-16	1.84422e-15	71.88	59.6035	69.1738	70.0404	71.1923	67.5265	85.807	78.9191	61.1378	61.763
12308	NUS1	-43.1337	-43.1339	5.48376	1.18834e-16	1.84422e-15	42.2119	39.4321	39.1244	39.1445	47.8465	43.9759	45.8558	41.2094	51.0423	57.0948
11555	MTDH	-37.5005	-37.5006	7.46043	1.18948e-16	1.84422e-15	168.327	194.015	178.376	178.19	169.168	172.109	177.342	188.169	159.98	175.176
17183	UBE2N	-40.3987	-40.3988	6.62347	1.18973e-16	1.84422e-15	113.623	113.191	117.75	113.058	100.368	84.9383	80.255	81.0352	96.4293	84.9783
5178	GRSF1	-41.2174	-41.2176	6.27774	1.19054e-16	1.84422e-15	81.4571	86.6734	72.7887	84.7935	76.3069	77.5718	84.2501	78.1866	62.866	70.6566
14237	RNF169	-42.2504	-42.2506	5.80919	1.19363e-16	1.8467e-15	56.2652	50.7458	52.7935	56.5586	66.1051	60.3832	50.8497	58.1923	53.3523	55.0906
12439	OTUD6B	-43.5664	-43.5666	5.35751	1.19417e-16	1.8467e-15	35.6798	41.6121	40.4424	37.3706	42.3194	41.3344	40.9206	43.2984	43.6246	42.9568
12837	PHB	-38.7395	-38.7396	7.11635	1.1963e-16	1.84843e-15	156.226	148.402	146.745	140.672	131.358	129.658	112.098	132.228	138.711	150.975
5564	HSPA13	-42.2432	-42.2434	5.96445	1.19923e-16	1.85137e-15	72.8169	63.108	77.571	75.1552	57.6358	59.4903	67.2121	57.8125	47.5088	45.9047
15841	STRADA	-43.7796	-43.7799	5.67039	1.20097e-16	1.85248e-15	63.1357	71.1103	61.7556	59.2786	51.9712	47.6964	40.4506	43.4611	32.9388	37.2949
3179	DDOST	-37.0604	-37.0605	7.7063	1.20271e-16	1.85267e-15	227.143	244.816	208.99	215.561	212.064	224.865	201.372	195.629	190.078	167.652
16985	TSPAN17	-41.2739	-41.274	6.21666	1.20379e-16	1.85267e-15	79.7655	70.4204	74.3326	79.6195	61.5955	62.8015	60.2206	63.2113	88.3101	102.832
3172	DDHD2	-42.7654	-42.7656	5.58723	1.20465e-16	1.85267e-15	45.6732	40.0668	40.7436	41.0663	47.764	44.8317	58.1055	51.193	56.2184	54.5729
1294	BMPR1A	-38.9375	-38.9376	6.91924	1.20617e-16	1.85267e-15	124.268	109.19	115.377	123.021	127.178	122.924	130.517	119.477	112.779	125.196
13709	PXK	-43.5104	-43.5107	5.18345	1.20618e-16	1.85267e-15	25.1138	28.5324	30.5765	30.2749	38.8821	35.3073	43.2707	43.7596	44.061	43.0737
3816	EMC1	-40.6071	-40.6072	6.57525	1.2091e-16	1.85558e-15	117.631	106.707	106.227	106.938	93.9056	97.4763	91.6822	76.8573	80.6187	75.2496
3837	EML4	-38.3541	-38.3542	7.47754	1.21171e-16	1.85652e-15	219.934	201.438	301.021	258.047	181.102	179.141	128.696	125.283	91.1848	96.3856
11552	MTCH2	-41.2629	-41.2631	6.10586	1.21175e-16	1.85652e-15	59.8566	55.9887	58.6678	65.1916	56.5633	52.8679	53.6698	62.8857	111.94	110.265
17047	TTC4	-44.8441	-44.8445	5.10727	1.21455e-16	1.85711e-15	41.3531	36.176	38.2207	35.6854	31.7052	30.9543	32.0197	33.993	31.7239	32.5099
10911	MANBAL	-42.7493	-42.7495	5.661	1.21497e-16	1.85711e-15	48.2496	49.2281	44.4715	48.6646	42.2919	46.5803	50.7616	57.3785	61.48	56.3433
17894	ZKSCAN8	-43.471	-43.4713	5.78753	1.2152e-16	1.85711e-15	70.2144	72.9867	64.3538	56.4403	55.9859	50.8588	56.578	64.9204	29.9358	29.9712
1884	CBLB	-41.7416	-41.7418	6.46981	1.2195e-16	1.85751e-15	105.738	127.789	110.972	99.1327	104.822	100.788	82.8694	83.6396	34.9237	35.7083
14542	SAAL1	-44.5588	-44.5591	5.4295	1.2205e-16	1.85751e-15	56.6296	59.5483	52.4922	50.3794	40.917	35.2328	37.1018	34.6984	33.3751	30.3554
2679	CNOT8	-40.5428	-40.5429	6.29815	1.22099e-16	1.85751e-15	64.8794	67.8266	69.701	78.9395	72.3472	65.5547	72.8816	73.8459	117.467	102.799
5030	GPATCH2	-45.5071	-45.5075	4.90841	1.22251e-16	1.85751e-15	32.2966	33.3062	36.7521	34.2367	33.4375	33.2238	28.8178	31.1716	19.3098	17.6537
1838	CARHSP1	-39.4742	-39.4743	6.9287	1.22435e-16	1.85751e-15	129.681	147.739	134.507	129.555	129.076	149.488	106.693	101.952	93.2381	96.1351
16368	TKT	-38.4029	-38.403	7.28168	1.22558e-16	1.85751e-15	170.435	181.956	149.946	159.18	128.663	137.992	121.851	126.504	175.106	203.786
2710	COG7	-45.3095	-45.3098	4.80267	1.22581e-16	1.85751e-15	25.8945	26.8216	24.0244	25.2193	24.3632	26.4153	25.9095	27.699	36.1471	35.9922
11305	MKRN1	-43.4952	-43.4954	5.21045	1.2264e-16	1.85751e-15	27.534	27.9529	29.1833	33.3202	36.9023	33.9679	40.8325	40.0157	51.2989	48.602
699	APPL1	-41.3395	-41.3397	6.12866	1.22669e-16	1.85751e-15	63.396	71.6346	61.9815	60.4612	67.59	67.0801	80.3137	67.986	77.3163	81.4376
12075	NOC2L	-44.5831	-44.5834	5.15232	1.22693e-16	1.85751e-15	36.5386	40.4255	36.4509	37.6071	31.7877	35.3445	33.5473	36.3261	33.4008	33.846
11918	NEK4	-44.3791	-44.3794	5.18897	1.2275e-16	1.85751e-15	38.5164	37.5281	42.2875	38.1689	39.8996	36.2746	33.8117	34.617	30.1924	33.1947
4363	FBXO11	-39.9864	-39.9865	6.46188	1.22772e-16	1.85751e-15	75.4974	74.6148	83.6713	82.8717	93.1356	83.7106	99.9368	83.3141	101.152	103.091
1263	BIRC3	-41.5931	-41.5932	5.98785	1.22957e-16	1.85876e-15	62.5372	52.5394	56.0695	53.0994	67.1776	60.7553	72.8522	71.1601	70.2237	67.7422
17918	ZNF131	-44.3003	-44.3006	5.31132	1.23127e-16	1.85978e-15	46.8703	43.1574	45.3376	45.7376	39.4596	37.986	38.8056	38.605	32.9045	27.967
3301	DHX40	-40.5626	-40.5627	6.47028	1.23365e-16	1.86083e-15	95.6405	91.1713	91.6543	101.616	94.758	85.422	87.9515	87.8447	69.4281	80.853
6422	LANCL1	-39.8153	-39.8154	6.63473	1.23441e-16	1.86083e-15	96.1089	95.5588	108.298	102.326	112.549	93.235	107.721	108.544	81.2946	87.7592
3129	DCAF8	-39.3183	-39.3184	6.76342	1.23539e-16	1.86083e-15	107.482	95.476	108.486	114.743	108.809	97.8855	111.952	115.706	119.196	106.24
3234	DENND5A	-37.9112	-37.9112	7.19856	1.23654e-16	1.86083e-15	137.592	124.478	133.264	143.185	139.607	131.556	161.685	151.354	182.755	162.867
17635	WTAP	-42.0585	-42.0586	5.94541	1.2379e-16	1.86083e-15	65.6081	61.6455	64.4668	60.7273	63.4928	61.983	53.141	63.6996	58.3145	62.7734
6146	KDM3B	-39.3356	-39.3357	6.81605	1.2381e-16	1.86083e-15	117.761	105.575	116.319	114.714	121.046	101.643	121.881	123.682	101.374	102.432
12836	PHAX	-40.9938	-40.9939	6.27756	1.23917e-16	1.8609e-15	71.6978	84.8522	76.8179	76.1604	78.5342	70.6145	77.523	84.3992	77.1366	77.6296
13615	PTGES3	-39.9967	-39.9968	6.57624	1.24342e-16	1.86575e-15	98.8415	85.818	94.6291	84.7048	108.672	100.601	89.1559	83.4226	101.212	106.707
700	APPL2	-42.9137	-42.9139	5.50559	1.24567e-16	1.86738e-15	36.2523	42.4123	40.9696	41.5393	43.0068	44.6084	52.9648	47.9917	51.1022	52.9612
16669	TMX3	-39.5838	-39.5839	6.58269	1.24657e-16	1.86738e-15	79.297	77.0707	108.901	97.1518	80.1566	81.3295	94.8842	83.9923	135.34	119.776
10665	LPGAT1	-42.2802	-42.2804	5.84111	1.25282e-16	1.8752e-15	58.7115	55.8507	51.8897	54.9916	61.6505	51.2309	60.485	57.0258	61.711	59.2493
12204	NSDHL	-44.5634	-44.5637	5.17045	1.25696e-16	1.87751e-15	36.7988	37.8869	29.6728	33.6158	28.8454	28.1267	33.0185	29.4082	51.2989	50.7482
3559	DUSP12	-44.4877	-44.4881	5.23395	1.25739e-16	1.87751e-15	42.7064	42.3847	43.3419	39.8837	32.9701	37.9488	32.8423	35.0239	35.2744	33.6373
15806	STK17A	-44.0725	-44.0728	5.09315	1.25745e-16	1.87751e-15	28.3668	25.9938	25.5683	27.0819	33.74	30.1358	34.4579	35.7022	49.4082	50.1553
138	ACOT9	-44.4005	-44.4008	5.07372	1.25985e-16	1.87954e-15	29.3818	32.6992	31.2167	32.8176	30.1928	30.359	34.2523	31.7684	43.3166	40.2094
14573	SARAF	-37.657	-37.6571	7.14708	1.26209e-16	1.87976e-15	107.43	99.5324	122.306	126.155	129.405	126.161	152.52	135.646	195.956	221.548
15941	SYAP1	-43.5386	-43.5388	5.299	1.26538e-16	1.87976e-15	32.1664	35.6517	36.3755	36.395	39.3771	35.9025	37.4249	40.8567	51.393	47.5748
5584	HSPH1	-40.2612	-40.2613	6.59551	1.26545e-16	1.87976e-15	94.8858	94.317	60.6259	60.136	162.706	136.318	86.042	79.516	91.5356	100.561
16725	TNRC6A	-40.8667	-40.8668	6.48214	1.26551e-16	1.87976e-15	111.307	91.1989	97.9428	99.7831	96.1879	88.9192	99.4081	96.2276	57.4931	55.3328
6150	KDM5A	-39.389	-39.3891	6.9042	1.26554e-16	1.87976e-15	140.143	118.158	140.23	134.611	115.244	121.027	124.524	129.814	82.903	90.9075
817	ARL2BP	-42.0519	-42.0521	6.0304	1.2662e-16	1.87976e-15	72.947	73.5938	55.6177	69.0056	64.6752	64.699	59.8093	62.0718	64.6798	66.1054
16617	TMEM65	-41.8051	-41.8053	6.04874	1.26806e-16	1.88005e-15	68.8091	69.0131	72.9017	64.3638	53.7585	53.612	75.3786	63.8624	72.26	67.5919
12074	NOB1	-42.9004	-42.9006	5.84052	1.26853e-16	1.88005e-15	64.7493	74.3664	63.9396	60.402	52.5211	57.5929	49.7628	53.6618	50.3493	45.3953
17429	VMA21	-40.9082	-40.9083	6.15317	1.2699e-16	1.88005e-15	61.7824	56.7613	77.4204	67.8525	63.3553	60.2716	70.3259	67.0908	87.1722	99.0662
15541	SP3	-38.7222	-38.7223	7.04947	1.27142e-16	1.88005e-15	134.755	132.563	137.143	142.623	141.34	124.747	158.953	141.344	110.623	100.294
4509	FKBP4	-38.4933	-38.4933	7.09169	1.27156e-16	1.88005e-15	141.548	121.221	111.424	114.152	144.667	155.962	113.42	124.958	166.987	169.097
14758	SENP7	-42.252	-42.2522	5.92711	1.27368e-16	1.88033e-15	65.6861	62.8596	70.9059	65.3395	64.1253	58.0765	70.5609	61.2308	42.6407	46.8316
11885	NDUFS1	-41.3506	-41.3508	6.11262	1.27409e-16	1.88033e-15	67.5859	64.5981	64.3162	66.2264	69.6799	59.2671	71.0897	70.292	84.4345	73.9552
1147	BAG6	-36.8097	-36.8097	7.68723	1.27588e-16	1.88033e-15	208.015	214.131	200.404	218.872	178.902	203.696	205.573	198.885	212.588	219.552
33	ABCB10	-41.8628	-41.8629	5.89017	1.27681e-16	1.88033e-15	45.465	53.7259	46.8439	44.2889	51.6962	56.8116	56.2842	52.2239	91.7837	93.1872
10717	LRRC28	-43.3197	-43.3199	5.45165	1.27692e-16	1.88033e-15	37.2673	44.1508	33.0242	33.7932	43.9418	44.0504	48.4115	52.9564	49.3483	50.172
7171	LOC101109345	-44.3736	-44.3739	5.09439	1.27923e-16	1.88173e-15	29.9804	34.8791	34.9446	34.9167	34.62	33.3726	33.0479	33.993	35.0263	36.4348
1127	B4GALT4	-44.9507	-44.9511	5.1625	1.27994e-16	1.88173e-15	39.8957	45.834	39.2374	39.4698	39.7346	38.4696	30.6097	34.0473	25.1875	25.4701
16608	TMEM59	-34.9998	-34.9998	7.98441	1.28596e-16	1.88639e-15	161.561	165.648	174.008	191.998	228.068	226.316	277.925	269.964	405.917	430.228
1768	CADPS2	-43.4177	-43.4179	5.48015	1.28678e-16	1.88639e-15	41.5353	47.9312	42.0616	43.2837	37.1498	35.7537	44.0932	49.8094	53.0357	51.1741
11213	MFN2	-40.2531	-40.2532	6.28277	1.28755e-16	1.88639e-15	61.5482	50.1387	61.6426	62.0873	66.5451	69.9448	87.6577	86.7595	117.656	113.864
17529	WDR18	-44.8014	-44.8018	5.18115	1.28799e-16	1.88639e-15	43.0447	42.9366	38.8232	40.8298	32.2276	35.1212	31.7554	36.6517	31.2362	29.8877
3009	CUL4B	-40.9581	-40.9582	6.36248	1.2883e-16	1.88639e-15	87.1825	91.0609	84.1608	87.3065	91.1833	77.2369	77.523	81.7677	68.0849	76.9699
17244	UFM1	-41.5687	-41.5688	6.00031	1.29096e-16	1.88729e-15	55.016	61.3695	57.4628	55.4942	67.5625	58.5602	61.5131	68.2573	78.9589	75.3916
5358	HERC4	-41.1993	-41.1994	6.15565	1.29099e-16	1.88729e-15	62.9796	72.9315	72.6005	71.223	72.9521	62.5411	72.6466	75.6907	73.9967	74.9156
523	ANAPC7	-42.4626	-42.4628	5.95862	1.29334e-16	1.88921e-15	67.8462	78.1744	67.9311	68.6508	68.5525	61.4994	60.1912	52.875	48.3644	47.5748
6226	KIDINS220	-36.1555	-36.1555	7.99024	1.29771e-16	1.89262e-15	286.011	275.556	264.532	265.467	262.936	248.341	282.508	251.543	204.896	200.688
16104	TBL1XR1	-37.5559	-37.5559	7.31772	1.29785e-16	1.89262e-15	151.099	135.902	160.64	144.042	160.478	156.855	170.116	164.729	166.422	184.604
17177	UBE2J1	-42.557	-42.5572	5.64216	1.29953e-16	1.89262e-15	42.264	43.6265	48.3124	44.6141	46.0041	39.995	49.9684	47.0422	64.9621	71.9677
2933	CSNK1G3	-42.1215	-42.1217	5.94944	1.29984e-16	1.89262e-15	64.7493	65.4259	59.9858	71.6369	63.0529	56.9232	65.1558	64.3236	55.2002	51.1824
17643	WWTR1	-37.3263	-37.3264	7.34152	1.30194e-16	1.89325e-15	131.606	141.724	138.046	150.783	162.761	172.779	180.397	178.267	194.578	170.458
16937	TRPC4AP	-40.2699	-40.2701	6.48339	1.30235e-16	1.89325e-15	90.7999	83.1414	87.3239	94.0474	86.0412	84.6035	97.6749	90.5576	97.5672	82.5733
12477	P4HA1	-39.101	-39.1011	6.83462	1.30452e-16	1.89477e-15	107.117	103.147	94.0643	106.14	125.336	108.191	136.657	139.146	114.635	106.524
6225	KIAA2026	-43.8236	-43.8239	5.47293	1.30548e-16	1.89477e-15	52.0232	44.8958	43.7184	45.8263	51.9987	47.1383	54.1985	50.7589	27.4033	26.0296
13211	POLR3GL	-44.8567	-44.8571	4.79145	1.3109e-16	1.90048e-15	21.106	22.3513	25.7189	23.8888	24.8857	23.3645	33.2829	33.0164	34.9921	33.7542
10677	LRCH3	-40.7162	-40.7163	6.43172	1.31244e-16	1.90048e-15	95.6145	88.881	90.0728	84.6752	92.1182	87.3194	93.5916	83.7753	79.1985	67.7171
2705	COG2	-42.5601	-42.5603	5.61402	1.31315e-16	1.90048e-15	37.7097	42.6607	45.1117	42.1307	35.8849	41.4088	54.0223	54.0144	67.3405	68.8194
12990	PKP4	-39.1231	-39.1231	6.91825	1.3136e-16	1.90048e-15	130.67	117.883	110.106	121.307	123.383	117.939	124.407	124.578	128.093	110.716
12752	PEF1	-41.9002	-41.9004	5.88223	1.31634e-16	1.90294e-15	56.5515	48.2899	50.3459	56.0559	51.1187	52.9423	56.9893	62.5602	77.1024	77.2538
12653	PCYOX1	-38.855	-38.8551	7.08095	1.31744e-16	1.90301e-15	143.604	152.458	145.879	141.263	128.058	118.832	119.207	106.754	138.334	159.017
16745	TOMM70A	-39.787	-39.7871	6.78036	1.32127e-16	1.90502e-15	119.791	123.07	126.712	108.978	117.801	117.232	96.0005	109.195	86.6247	93.5714
11395	MPDZ	-39.9572	-39.9574	6.98204	1.32222e-16	1.90502e-15	175.328	151.768	163.991	151.049	123.108	116.711	129.048	125.771	67.5886	59.7421
4350	FBXL17	-42.5311	-42.5313	5.75823	1.32356e-16	1.90502e-15	59.0759	49.2557	55.4294	51.8281	54.9685	58.9322	53.8754	54.8826	50.1268	52.5269
12287	NUP155	-43.2159	-43.2162	5.82611	1.3257e-16	1.90502e-15	77.2411	70.0893	69.7386	59.1012	54.391	55.2862	50.8203	46.7709	43.368	40.3096
6205	KIAA1429	-37.8194	-37.8194	7.49039	1.32596e-16	1.90502e-15	220.507	191.587	201.798	208.968	189.709	176.685	174.111	178.457	134.091	122.056
13043	PLEKHA3	-44.4955	-44.4959	4.94519	1.32648e-16	1.90502e-15	25.7904	25.1383	25.9072	27.9984	31.4577	30.4334	39.5987	37.357	33.5377	30.4138
13773	RAB2B	-42.8417	-42.8419	5.57673	1.32724e-16	1.90502e-15	44.7103	42.771	42.5511	45.0576	51.0912	44.8317	54.7273	53.7703	51.9064	45.4203
17203	UBL3	-39.9433	-39.9434	6.44626	1.32857e-16	1.90502e-15	68.1585	69.1787	72.6758	77.8161	72.0172	78.4647	93.7091	91.48	112.591	135.225
11499	MRPS27	-44.7258	-44.7261	5.27359	1.33164e-16	1.90502e-15	45.6212	51.0493	42.3252	46.6246	35.1424	36.535	32.2547	35.4037	29.7133	31.8836
3652	EDEM3	-39.6123	-39.6124	6.40958	1.33271e-16	1.90502e-15	54.4695	55.2712	73.5419	62.9742	81.119	72.2887	103.844	94.8983	125.672	125.313
11960	NFE2L2	-37.337	-37.3371	7.226	1.33294e-16	1.90502e-15	87.9892	95.3932	92.9723	98.5414	123.191	122.069	158.747	169.992	253.74	293.449
16030	TAF9	-45.297	-45.2973	5.09003	1.33337e-16	1.90502e-15	42.1078	43.3781	38.4843	35.508	36.8748	34.6376	25.9389	29.7608	26.4451	27.2155
3588	DYNC1LI1	-43.2728	-43.273	5.56192	1.33403e-16	1.90502e-15	45.7253	53.312	50.3082	48.5759	51.0637	46.4315	38.3649	41.8876	48.6296	47.6918
3826	EMD	-44.2466	-44.2469	5.22268	1.33464e-16	1.90502e-15	35.3935	40.6187	36.6391	34.7393	33.0801	33.261	32.5485	33.6946	48.7579	44.1092
2199	CDC73	-41.3857	-41.3859	6.14711	1.33675e-16	1.90502e-15	64.3589	77.4294	66.6885	68.3551	68.3875	74.6698	78.7568	84.7791	61.6083	63.3496
5018	GOT2	-40.7389	-40.739	6.57955	1.33682e-16	1.90502e-15	111.515	124.615	105.775	104.425	85.3537	79.5064	77.993	89.0112	94.2819	83.5587
659	APBB2	-34.7989	-34.7989	8.1556	1.33684e-16	1.90502e-15	213.324	227.487	198.785	190.194	299.7	305.376	361.147	352.328	361.497	341.133
14208	RNF114	-40.3007	-40.3008	6.4755	1.33769e-16	1.90502e-15	84.528	84.8522	92.2945	89.4944	71.0548	88.3611	76.2892	76.7488	113.07	112.611
11359	MOB1A	-37.4431	-37.4432	7.4704	1.34051e-16	1.90602e-15	174.677	186.785	188.844	175.411	183.439	173.411	173.347	184.262	155.385	177.523
2708	COG5	-44.9048	-44.9052	5.11283	1.3408e-16	1.90602e-15	41.7175	36.4244	36.1496	39.588	33.1076	33.2982	36.6611	39.0119	24.8196	25.0275
17040	TTC33	-43.7079	-43.7081	5.23802	1.34301e-16	1.90602e-15	32.0103	33.0579	37.2416	32.7289	37.5072	34.3027	43.8288	46.1469	38.7908	41.3368
13875	RAP1B	-36.3548	-36.3548	7.66291	1.3446e-16	1.90602e-15	151.047	169.76	163.125	165.95	175.437	171.067	214.943	205.776	320.413	288.313
14011	RCOR1	-45.2989	-45.2993	4.99677	1.34541e-16	1.90602e-15	37.5275	35.7345	36.7144	36.4245	32.9701	32.1449	32.0491	28.7842	24.6314	22.0964
15968	SYNJ1	-44.3167	-44.317	4.993	1.34574e-16	1.90602e-15	25.7904	25.3867	28.2795	27.4071	29.6978	28.0523	34.5167	34.3457	39.3469	45.0028
17445	VPS26A	-39.0891	-39.0892	6.99597	1.3461e-16	1.90602e-15	131.554	148.319	131.682	139.016	125.336	118.348	111.041	128.077	118.118	124.561
3810	ELP3	-43.8229	-43.8232	5.6893	1.34677e-16	1.90602e-15	69.9021	64.1014	62.9982	71.3708	56.5908	49.1474	42.1838	42.1318	29.739	27.7332
4959	GMPS	-43.5675	-43.5678	5.61817	1.35205e-16	1.91129e-15	63.448	55.0781	53.5843	60.3429	45.9491	42.0041	43.3295	44.9804	41.8365	40.318
13760	RAB1B	-38.1469	-38.1469	7.20358	1.3526e-16	1.91129e-15	128.666	154.997	129.122	132.423	131.825	133.416	138.008	144.545	194.099	186.274
12919	PIGU	-44.8	-44.8003	5.333	1.35454e-16	1.91255e-15	51.4507	52.9257	50.7977	48.6055	41.357	38.4696	33.3123	37.6283	25.812	22.5974
11858	NDUFA4	-40.4236	-40.4237	6.54841	1.35916e-16	1.91758e-15	92.9079	111.619	90.1104	100.02	100.175	93.7558	83.8976	84.5349	89.6448	88.945
16494	TMEM167B	-41.1501	-41.1502	6.19334	1.36203e-16	1.91989e-15	75.5495	64.4601	62.2451	70.9865	63.3828	58.8206	83.5451	81.7406	86.3081	84.1934
16864	TRIM13	-43.1709	-43.1712	5.70575	1.3629e-16	1.91989e-15	65.6341	55.6851	62.0192	56.7655	47.654	48.6637	50.0859	45.0889	45.0962	44.9276
12354	OGFOD1	-44.9558	-44.9561	5.0701	1.36412e-16	1.92011e-15	35.1593	40.6463	31.8945	32.6106	33.0526	33.1122	31.491	31.8227	34.2905	31.4577
8403	LOC105602948	-35.8271	-35.8272	8.03103	1.36835e-16	1.92072e-15	278.255	262.725	282.005	268.365	299.783	269.362	254.572	259.031	219.723	221.548
16841	TRAPPC4	-44.7005	-44.7008	4.92567	1.36917e-16	1.92072e-15	25.7644	26.932	26.3214	29.1515	27.8005	28.8336	29.6109	29.4082	41.4943	38.0048
4495	FIP1L1	-43.4245	-43.4248	5.65871	1.36937e-16	1.92072e-15	55.2242	64.9844	55.2788	56.3812	53.0161	47.9568	47.589	52.0611	36.7888	35.6749
11476	MRPL51	-45.8294	-45.8298	4.76602	1.37047e-16	1.92072e-15	29.59	30.7676	28.0913	26.4019	29.3128	27.6059	25.5864	27.8347	23.5619	23.0317
17728	ZADH2	-41.4329	-41.4331	6.31728	1.37105e-16	1.92072e-15	94.0269	94.1791	86.6461	102.74	74.767	82.9293	69.8853	74.1715	61.5998	56.2681
5209	GTF2E2	-43.8326	-43.8329	5.36078	1.3719e-16	1.92072e-15	40.208	43.4609	40.7436	39.4402	36.0223	33.5214	39.305	36.2176	47.2008	54.2305
333	AFG3L2	-41.518	-41.5181	6.06276	1.37194e-16	1.92072e-15	61.262	67.1367	55.2035	63.0038	62.4204	70.9121	71.4716	65.8428	75.6993	75.0158
14547	SAFB	-35.3792	-35.3792	8.3317	1.37395e-16	1.92205e-15	382.406	383.394	332.802	347.038	338.693	347.789	288.941	310.115	249.086	241.256
13621	PTGR1	-38.4954	-38.4955	6.98556	1.37593e-16	1.92335e-15	90.0972	89.5708	77.0815	90.1448	96.8754	85.5336	122.556	126.694	248.615	239.01
14186	RMND5B	-42.0223	-42.0224	5.77253	1.37705e-16	1.92342e-15	40.3902	48.759	43.982	47.8368	49.5239	47.2128	70.4728	70.1835	63.5676	64.1764
12284	NUP107	-43.4984	-43.4987	5.58109	1.38037e-16	1.92542e-15	54.3915	54.4434	59.2703	51.4437	48.6989	43.2318	46.5021	46.4454	38.8678	35.1822
5016	GOSR2	-43.2207	-43.221	5.56099	1.38148e-16	1.92542e-15	52.4396	44.951	51.7015	45.5307	42.3744	44.162	43.8876	45.3602	50.5375	50.7064
4398	FBXW7	-46.1341	-46.1346	4.71894	1.38454e-16	1.92542e-15	29.6681	31.8989	27.7524	25.8401	23.4283	24.5923	27.0258	26.6681	23.4336	22.7227
13328	PPP2CA	-37.1022	-37.1023	7.6095	1.38621e-16	1.92542e-15	191.619	215.345	191.593	193.239	174.942	189.037	175.609	189.064	224.985	207.035
3222	DEGS1	-40.4972	-40.4973	6.37627	1.38887e-16	1.92542e-15	72.2443	73.9801	58.4042	69.656	72.5672	71.5074	87.4227	79.4346	127.982	116.762
2541	CLASP1	-40.1838	-40.1839	6.58158	1.39384e-16	1.92542e-15	104.541	95.5036	98.8842	96.8266	87.4711	93.3466	100.759	84.0737	100.75	95.1915
6290	KLF3	-40.283	-40.2831	6.3158	1.39398e-16	1.92542e-15	62.5372	61.342	69.5127	67.0247	73.6946	67.6009	96.3823	79.2447	110.409	108.202
15766	STAM2	-43.5788	-43.5791	5.30843	1.39533e-16	1.92542e-15	37.8138	33.0855	40.8942	38.0506	41.082	37.2791	45.0333	46.0927	39.3554	37.2114
6341	KMT2B	-41.6126	-41.6128	6.09139	1.39544e-16	1.92542e-15	72.6087	66.4193	73.8431	73.5291	64.7577	78.8739	71.2659	68.3116	54.9692	57.028
15467	SNX14	-42.6418	-42.6421	5.64364	1.39655e-16	1.92542e-15	42.6544	45.2821	39.4633	46.5359	41.8244	41.8181	53.6992	48.2902	71.2247	68.4436
2848	CPT2	-45.3831	-45.3834	4.79267	1.3986e-16	1.92542e-15	27.2478	27.0699	26.1332	26.2245	26.2881	26.7874	27.7896	27.3463	32.896	28.9023
2683	CNPY3	-43.4244	-43.4246	5.48171	1.40092e-16	1.92542e-15	42.7845	48.0967	42.8147	43.2837	42.2369	49.5939	40.245	38.9034	48.5697	49.8713
6	AAAS	-46.7036	-46.7041	4.73481	1.40159e-16	1.92542e-15	35.1072	37.0866	32.8359	33.5271	24.4182	23.2529	20.2106	19.4246	21.0894	19.0817
15710	SSB	-39.074	-39.074	7.07399	1.40197e-16	1.92542e-15	148.08	167.8	140.306	143.422	137.022	123.966	127.462	129.787	122.19	107.008
16239	TFE3	-44.0621	-44.0624	5.14584	1.4027e-16	1.92542e-15	30.3187	32.2852	32.9865	33.5863	30.0003	33.4842	36.6318	39.7987	44.0011	40.4182
2702	COBLL1	-42.2468	-42.247	5.54336	1.40362e-16	1.92542e-15	28.6271	26.7112	32.5346	33.9706	34.8124	35.6421	61.5425	51.5999	78.9247	81.0868
5601	HUWE1	-37.4982	-37.4982	7.58698	1.4039e-16	1.92542e-15	237.058	204.446	201.873	200.128	202.523	181.968	198.317	202.33	145.375	148.411
14470	RSPRY1	-43.386	-43.3863	5.5554	1.40416e-16	1.92542e-15	50.4097	51.2701	48.9149	46.2402	50.2663	46.8035	49.1459	48.3987	35.6423	42.8817
17346	USP46	-40.1573	-40.1574	6.4112	1.40559e-16	1.92542e-15	74.5345	69.0407	71.0942	69.2717	86.9761	81.7015	102.963	101.328	87.4802	106.164
7312	LOC101111026	-40.6942	-40.6943	6.29307	1.40954e-16	1.92542e-15	72.6607	70.8344	75.3493	68.2664	70.4223	84.7523	76.7005	81.0352	93.7686	89.872
13645	PTPN2	-40.7824	-40.7826	6.43913	1.40958e-16	1.92542e-15	89.6288	101.216	97.2274	86.8926	91.7607	84.6779	80.2256	88.6585	70.4205	76.7026
12408	OSBPL2	-41.5492	-41.5493	5.84123	1.41114e-16	1.92542e-15	42.3681	43.1022	45.7518	56.322	55.2709	55.4722	63.9807	66.7923	70.8825	72.7861
172	ACTL6A	-44.2271	-44.2274	5.50591	1.41114e-16	1.92542e-15	60.273	58.0031	55.5047	53.9568	45.0142	43.1574	36.8961	36.8958	35.4883	29.0192
3770	EIF4G3	-39.793	-39.7931	6.85061	1.41234e-16	1.92542e-15	141.184	131.459	130.327	133.015	101.55	99.8574	112.598	108.924	107.192	87.684
5400	HINFP	-44.354	-44.3543	5.33207	1.41328e-16	1.92542e-15	46.0115	48.4555	46.2414	40.7706	44.4367	45.6502	31.4028	36.0277	31.0394	32.5517
3491	DPP8	-40.6902	-40.6903	6.36973	1.41459e-16	1.92542e-15	83.9294	81.0994	86.1942	76.9587	82.6039	70.4657	92.446	83.2056	84.3917	85.2289
16069	TBC1D12	-44.3796	-44.3799	5.01259	1.41823e-16	1.92542e-15	26.5711	29.3051	32.1957	29.5358	33.355	36.163	37.1605	35.6208	31.5784	30.965
10760	LRRFIP2	-43.106	-43.1062	5.55077	1.41854e-16	1.92542e-15	43.383	48.7038	45.8648	44.1707	45.2067	49.7427	46.6196	42.7558	53.6089	48.2596
13346	PPP4C	-40.5904	-40.5905	6.46575	1.42043e-16	1.92542e-15	90.3835	95.0897	93.1229	90.0857	71.9622	88.8076	71.8535	75.5008	104.591	101.972
2266	CDKN1B	-39.0511	-39.0512	6.72616	1.42146e-16	1.92542e-15	83.0185	84.6591	88.8301	84.143	112.384	114.739	115.095	116.9	116.193	142.207
13983	RBMS1	-39.7771	-39.7772	6.62437	1.42146e-16	1.92542e-15	89.1864	97.38	97.0391	89.6718	109.964	103.355	109.983	102.088	101.066	86.4899
10840	LYRM9	-44.9665	-44.9668	4.98384	1.42423e-16	1.92542e-15	31.724	28.0909	23.3466	23.7114	31.2377	28.5732	24.7933	25.1217	50.931	48.101
12010	NIPA2	-43.6576	-43.6579	5.46559	1.42538e-16	1.92542e-15	44.1117	51.9047	44.3962	44.9098	43.8043	48.7381	39.8044	41.9962	40.2024	41.6791
16410	TMBIM1	-38.4516	-38.4517	6.88177	1.42639e-16	1.92542e-15	74.4044	66.8056	67.6675	77.4317	92.6957	84.9383	130.987	121.295	229.622	232.354
15882	SUCLG1	-39.5058	-39.5059	6.74475	1.42684e-16	1.92542e-15	94.8597	107.507	85.1022	92.3918	94.1531	99.5225	99.6431	107.758	154.367	136.478
4345	FBRS	-42.6729	-42.6731	5.64797	1.42726e-16	1.92542e-15	46.2457	47.5172	50.3459	49.7585	50.9263	59.1555	49.8215	46.9337	46.9099	53.4455
2597	CLINT1	-38.9208	-38.9208	6.96381	1.42996e-16	1.92542e-15	124.606	126.354	114.85	129.969	134.905	115.483	124.554	130.031	119.991	127.133
11724	NAA30	-42.7612	-42.7614	5.6412	1.43026e-16	1.92542e-15	50.4878	45.0062	44.7728	51.1481	48.1765	45.8362	53.376	55.5065	49.6392	54.6814
8201	LOC101123297	-44.0287	-44.029	5.3333	1.43065e-16	1.92542e-15	42.0818	42.6055	43.0406	44.9394	43.1443	45.1293	44.5926	39.9615	30.9197	26.5641
11113	MED12	-42.1635	-42.1637	6.12812	1.43084e-16	1.92542e-15	79.4532	91.8612	69.3621	79.6195	67.6725	62.9131	75.4961	82.256	45.6437	44.961
17735	ZBED5	-41.9957	-41.9959	6.05948	1.43441e-16	1.92542e-15	66.8572	81.4857	76.4037	75.0665	65.0327	69.424	65.4201	65.6529	48.4756	52.9027
8065	LOC101121602	-40.9011	-40.9012	6.42147	1.43645e-16	1.92542e-15	103.084	86.5631	93.4994	85.1187	86.1512	78.3531	97.6749	97.8825	66.2112	62.3642
415	AKAP8	-43.6535	-43.6538	5.43867	1.43656e-16	1.92542e-15	45.491	46.3307	47.484	40.8298	42.5944	42.711	41.655	42.4574	39.0987	44.6938
14168	RIOK3	-40.8084	-40.8085	6.12836	1.43669e-16	1.92542e-15	48.3537	54.471	53.6219	50.6159	62.7229	55.7326	83.8682	86.9494	94.9578	107.526
13578	PSME3	-41.4538	-41.454	6.19951	1.43696e-16	1.92542e-15	81.2228	76.1325	68.8725	80.3587	59.2306	62.2807	68.8571	64.1065	92.0917	81.2288
3767	EIF4ENIF1	-43.1697	-43.17	5.58428	1.43699e-16	1.92542e-15	50.4357	49.4488	45.2247	47.955	47.764	53.0167	51.8778	43.9495	43.8556	45.8963
1984	CCDC47	-39.7539	-39.754	6.46201	1.43707e-16	1.92542e-15	66.2327	68.6544	80.4329	82.1326	88.2685	73.0328	93.4741	103.444	111.547	113.755
3880	ENY2	-43.0468	-43.047	5.67424	1.43749e-16	1.92542e-15	49.707	61.4523	55.4294	55.1985	49.2764	49.1474	43.9464	44.5463	51.6497	49.9047
17956	ZNF25	-43.523	-43.5232	5.59741	1.43904e-16	1.92542e-15	59.1279	51.1597	60.7389	54.9029	50.2113	46.0594	49.1165	48.3715	33.4949	30.8147
14832	SF3A1	-38.7007	-38.7008	7.05719	1.43961e-16	1.92542e-15	129.655	141.393	138.799	139.903	130.093	156.781	133.396	136.705	113.891	110.883
5569	HSPA4	-38.6723	-38.6724	7.13896	1.43972e-16	1.92542e-15	159.817	148.512	147.46	153.474	163.585	138.736	128.755	122.082	128.136	118.549
12346	ODC1	-41.3091	-41.3092	6.83182	1.44044e-16	1.92542e-15	152.947	170.974	194.078	210.505	92.9157	89.9981	51.8485	51.41	67.8624	56.5854
14430	RRAGA	-40.6305	-40.6306	6.38011	1.44077e-16	1.92542e-15	78.6724	85.0178	78.6254	87.6318	72.8696	74.4466	82.4875	83.6668	102.906	86.0974
6192	KIAA1033	-42.4975	-42.4977	5.70017	1.44132e-16	1.92542e-15	50.4878	45.2545	50.7224	47.1863	47.929	46.7291	66.2427	56.1848	54.8922	53.838
13990	RBPJ	-40.1676	-40.1677	6.56386	1.4442e-16	1.92542e-15	98.0868	93.7376	88.8301	95.4074	107.352	88.8448	105.048	104.231	78.7365	85.4543
13954	RBM17	-41.4888	-41.489	6.18162	1.44463e-16	1.92542e-15	71.3075	85.4593	75.9142	72.5238	73.6946	69.7216	69.8853	77.7254	66.1855	63.1158
15084	SLC25A11	-43.3047	-43.3049	5.49108	1.44533e-16	1.92542e-15	42.4982	46.2203	43.1536	43.402	38.9921	42.3389	45.0333	49.728	52.2486	45.6792
17147	UBA5	-42.9382	-42.9384	5.67793	1.44591e-16	1.92542e-15	52.7259	55.0505	54.7139	59.5151	44.9592	49.073	51.3785	52.6851	49.6306	41.8963
3763	EIF4E3	-41.7427	-41.7428	5.91316	1.4464e-16	1.92542e-15	50.8521	54.8849	50.4588	50.9707	69.5424	61.2761	57.5474	63.5911	66.8785	76.0763
17126	TXNL4A	-44.7125	-44.7128	5.08713	1.44659e-16	1.92542e-15	33.5197	37.9696	34.9446	33.2315	33.4375	33.8935	28.7884	29.3268	39.2185	35.1404
17967	ZNF281	-42.0191	-42.0193	5.83414	1.44678e-16	1.92542e-15	55.9269	47.3793	59.2326	58.2142	59.8356	56.6627	61.4544	53.933	58.8278	58.623
18039	ZNF512	-40.4808	-40.4809	6.7355	1.44993e-16	1.92542e-15	132.569	134.467	127.992	130.176	111.917	93.6814	97.9686	111.501	64.0039	61.17
1262	BIRC2	-40.7171	-40.7172	6.45207	1.45057e-16	1.92542e-15	100.976	87.115	91.1648	97.9205	97.5078	85.3848	93.0629	92.4024	67.6058	62.1471
12661	PDCD11	-42.5345	-42.5347	5.91395	1.45122e-16	1.92542e-15	75.2111	64.9844	62.3204	66.7586	57.2508	63.7688	56.0492	50.1621	54.1479	51.9758
754	ARHGAP28	-38.1695	-38.1696	7.36694	1.45158e-16	1.92542e-15	167.52	166.559	179.694	190.46	234.228	219.247	162.243	180.518	80.4989	69.738
11880	NDUFB7	-43.049	-43.0492	5.56448	1.45341e-16	1.92542e-15	43.1748	47.7656	39.8775	41.9533	49.2214	53.0167	38.9231	45.1974	55.243	58.3308
13278	PPM1B	-41.1924	-41.1925	6.21649	1.45392e-16	1.92542e-15	73.5716	77.2362	75.9142	69.6856	76.2244	65.5919	78.9624	75.7993	70.2152	80.0012
11934	NEO1	-36.513	-36.513	7.90263	1.45493e-16	1.92542e-15	230.786	256.792	287.126	307.509	274.292	274.013	278.807	255.097	115.423	113.071
17091	TUBGCP5	-44.4369	-44.4372	5.31318	1.4557e-16	1.92542e-15	43.305	47.4897	53.9608	46.7428	36.5173	37.0559	39.07	43.4069	25.0677	24.8438
16825	TRAK1	-40.0718	-40.0719	6.32244	1.45599e-16	1.92542e-15	49.2386	53.312	52.9065	51.6803	67.975	66.708	95.7361	88.9298	149.191	123.71
14690	SDHC	-39.5136	-39.5137	6.71872	1.4564e-16	1.92542e-15	95.5104	101.823	92.7087	97.5066	108.067	90.1842	97.5868	101.572	139.284	128.42
11252	MIB1	-39.1867	-39.1868	6.93333	1.45828e-16	1.92542e-15	136.968	120.2	125.469	135.114	113.732	106.219	145.969	131.523	98.7136	107.977
4853	GGNBP2	-41.7848	-41.785	6.08395	1.45883e-16	1.92542e-15	71.9841	74.5872	70.9059	75.6873	69.3499	58.2625	63.452	67.1993	59.7518	66.7985
15321	SLK	-38.9094	-38.9094	6.91729	1.4596e-16	1.92542e-15	121.041	106.707	121.515	115.187	109.469	104.21	130.517	113.075	138.993	147.443
5779	IL6ST	-33.8919	-33.8919	8.25336	1.45991e-16	1.92542e-15	167.13	171.608	211.852	226.707	258.838	250.76	378.626	372.838	507.916	504.333
6164	KHNYN	-42.5084	-42.5086	5.69014	1.46112e-16	1.92542e-15	51.4507	43.0746	53.4336	55.2872	47.654	43.1574	51.9072	51.5728	57.5188	60.7442
17221	UBTD2	-39.5055	-39.5057	6.91721	1.46333e-16	1.92542e-15	124.554	130.052	136.352	142.18	148.132	144.838	120.706	138.305	66.562	56.8944
17598	WIPF1	-41.1593	-41.1595	6.18314	1.46336e-16	1.92542e-15	65.2437	71.8002	63.4124	53.6907	63.7403	68.4566	86.8939	86.5153	79.2498	87.1078
5616	IBTK	-42.6881	-42.6883	5.75014	1.46502e-16	1.92542e-15	61.1839	51.1045	53.1324	54.489	48.9189	45.0549	55.4911	58.1652	57.2365	53.0113
3729	EIF1AD	-45.2077	-45.208	4.82842	1.46659e-16	1.92542e-15	27.0136	26.8216	22.1416	24.5097	32.2276	32.5169	29.2584	29.788	31.1678	28.2343
15596	SPG21	-42.0973	-42.0975	5.84145	1.46823e-16	1.92542e-15	49.3167	58.3066	57.877	61.6734	56.2334	58.709	54.6686	57.3785	56.1328	62.6899
2440	CHD9	-39.6892	-39.6893	6.86226	1.46921e-16	1.92542e-15	127.651	122.656	134.808	129.348	139.167	113.028	133.249	138.875	62.4382	62.1387
14565	SAP130	-44.9087	-44.909	5.23316	1.46965e-16	1.92542e-15	49.5249	45.3925	43.9444	40.2976	35.4174	40.4043	33.4298	34.617	27.4119	25.5035
1327	BPTF	-38.4826	-38.4827	7.26327	1.46989e-16	1.92542e-15	182.068	157.701	166.476	165.655	181.019	171.811	172.877	153.498	95.5823	89.4461
1367	BTAF1	-42.8268	-42.827	5.65956	1.47025e-16	1.92542e-15	54.2613	46.6894	52.7935	50.7046	54.9685	49.1474	55.2561	50.4605	44.7454	46.1134
4430	FEM1B	-38.7641	-38.7642	6.98261	1.4705e-16	1.92542e-15	133.819	111.425	136.427	125.416	128.498	120.357	132.544	132.065	122.002	121.739
18165	ZSCAN29	-43.4726	-43.4729	5.37285	1.47059e-16	1.92542e-15	38.7507	37.197	47.1451	47.3046	38.4697	33.075	38.2768	42.1047	43.9925	47.5915
14579	SART1	-42.3389	-42.3391	5.81219	1.47241e-16	1.92642e-15	54.0531	57.1476	54.7139	50.9411	51.6412	62.3551	55.0798	56.8088	61.2661	57.4539
181	ACTR1B	-43.4909	-43.4912	5.47284	1.47368e-16	1.9267e-15	45.0746	46.4411	45.7518	48.4281	36.0498	42.0785	40.1569	43.7867	49.9985	45.8963
804	ARID5B	-38.9033	-38.9034	6.78187	1.47503e-16	1.92708e-15	89.7329	87.2529	112.779	94.8161	126.188	118.05	131.252	138.983	96.2924	104.72
13499	PRRG1	-38.6468	-38.6469	6.9173	1.47682e-16	1.92728e-15	101.522	100.443	144.561	125.535	162.898	154.288	97.9686	101.328	102.119	117.764
1039	ATP6V1B2	-40.5391	-40.5392	6.49975	1.47952e-16	1.92728e-15	101.444	94.2619	93.1229	99.517	81.394	85.608	86.1008	83.4497	81.1149	98.5318
14169	RIPK1	-42.4698	-42.47	5.6842	1.47982e-16	1.92728e-15	41.5353	45.3097	39.1997	40.5637	44.2442	52.347	49.2046	46.798	74.1251	80.1181
1393	BUD13	-45.8001	-45.8005	4.78669	1.47989e-16	1.92728e-15	32.5047	28.9739	29.1833	28.4123	30.8252	29.2429	25.322	26.6681	22.6721	21.9461
13431	PRKD3	-39.4128	-39.4128	6.86325	1.48126e-16	1.92728e-15	121.717	125.968	123.059	122.135	114.364	100.267	128.343	125.202	109.913	92.9534
17340	USP4	-39.2711	-39.2712	6.71497	1.48258e-16	1.92728e-15	79.1929	73.7594	72.9394	76.1013	85.6562	78.2043	95.8242	97.6926	177.886	212.262
16753	TOPBP1	-42.4042	-42.4044	6.14592	1.48328e-16	1.92728e-15	97.202	92.8546	87.3239	81.1274	71.4122	62.8387	58.4874	53.8245	55.397	47.4329
4431	FEM1C	-43.7209	-43.7212	5.28946	1.48367e-16	1.92728e-15	36.7207	35.4586	37.9947	34.355	42.1544	37.7628	44.4164	43.434	41.4601	36.9359
16967	TSG101	-41.5672	-41.5673	6.03789	1.48701e-16	1.92862e-15	58.2171	67.6886	61.6426	70.7795	60.1656	65.5547	65.7433	68.2302	69.8473	68.7276
4756	GART	-43.2618	-43.2621	5.86376	1.48851e-16	1.92862e-15	82.6021	74.3388	71.4708	67.7934	54.8585	51.4169	44.5339	50.2706	39.3554	45.4621
3597	DYNLT3	-39.1029	-39.103	6.76133	1.48872e-16	1.92862e-15	82.3419	99.5048	90.261	90.2631	105.482	96.9554	122.586	130.221	133.808	132.837
16739	TOMM20	-38.2616	-38.2616	7.19518	1.48957e-16	1.92862e-15	140.455	157.149	155.933	158.707	135.813	152.576	133.484	144.409	136.375	150.165
519	ANAPC16	-42.5317	-42.5319	5.85301	1.49193e-16	1.92862e-15	64.7493	62.6113	56.785	60.9638	61.1555	53.2399	49.4984	57.5955	54.0453	56.9696
17442	VPS16	-44.0563	-44.0566	5.26764	1.49261e-16	1.92862e-15	39.4273	38.5491	33.5514	38.6419	40.9995	46.3942	35.4567	33.9116	39.3041	38.5977
13053	PLEKHF2	-41.1179	-41.1181	5.95547	1.4938e-16	1.92862e-15	46.0115	40.122	45.187	48.162	62.3379	59.5275	73.851	85.9456	79.9257	78.8655
17185	UBE2Q1	-40.5939	-40.594	6.27296	1.49427e-16	1.92862e-15	61.0017	70.5584	63.789	73.943	68.9649	74.893	80.9012	81.0081	97.5073	100.144
858	ARPC4	-38.7258	-38.7258	6.97307	1.50182e-16	1.92862e-15	109.798	117.137	99.3361	115.039	120.276	113.251	104.901	117.795	183.602	174.491
3741	EIF2B5	-41.9907	-41.9909	5.94781	1.50246e-16	1.92862e-15	61.4962	63.3011	58.7055	59.8994	64.7302	53.798	59.6331	67.552	64.4915	63.2077
16736	TOM1	-43.5172	-43.5174	5.38629	1.50272e-16	1.92862e-15	39.4793	37.9145	39.7646	36.0106	37.6447	37.4651	36.103	40.6668	52.8475	59.717
4105	FAM107B	-39.6035	-39.6036	6.30747	1.50306e-16	1.92862e-15	46.6621	43.1574	71.772	67.6751	72.2097	63.6572	113.861	104.8	110.127	97.4879
14176	RLF	-42.9436	-42.9439	5.70567	1.50456e-16	1.92862e-15	58.7636	52.429	56.8603	54.489	61.623	51.3053	55.4323	55.2353	37.7555	37.7793
3201	DDX46	-41.1269	-41.127	6.51316	1.505e-16	1.92862e-15	107.768	125.223	106.114	97.2701	96.9029	83.3385	88.5096	88.4686	58.7337	60.8861
4977	GNB4	-38.4266	-38.4267	7.30505	1.50977e-16	1.92862e-15	172.829	198.375	172.313	161.87	156.326	161.617	161.773	163.481	124.055	108.536
2433	CHD2	-37.4568	-37.4568	7.45248	1.51195e-16	1.92862e-15	183.682	164.351	184.965	174.938	197.985	188.033	194.439	176.368	136.136	150.382
14712	SEC23B	-42.6599	-42.6601	5.70619	1.51349e-16	1.92862e-15	47.8853	54.1123	44.9987	46.3289	48.039	50.896	54.5804	48.0189	66.7588	59.9091
2672	CNOT11	-44.0364	-44.0367	5.20386	1.51488e-16	1.92862e-15	32.0884	37.2246	38.5972	37.0454	34.29	35.27	35.5155	33.8302	40.2024	44.0257
17110	TWSG1	-36.7469	-36.7469	7.67423	1.51507e-16	1.92862e-15	195.653	205.467	208.651	178.22	220.066	220.215	234.537	220.046	180.932	178.466
3651	EDEM2	-44.4584	-44.4587	5.00794	1.51513e-16	1.92862e-15	27.0136	27.1527	27.9783	29.0332	31.0177	27.085	27.7896	29.381	45.6608	48.9277
3883	EP400	-40.8497	-40.8499	6.34999	1.5154e-16	1.92862e-15	81.405	84.4659	84.688	75.51	80.7066	92.3048	100.289	87.1664	64.9707	63.9676
16735	TOE1	-44.0428	-44.0431	5.28517	1.51545e-16	1.92862e-15	41.8996	38.3836	41.6097	44.6733	38.9371	33.9679	35.398	38.6592	38.1662	37.8544
10702	LRPPRC	-41.9408	-41.9409	6.01364	1.51575e-16	1.92862e-15	68.9132	67.2747	63.1112	75.1847	59.5881	54.3561	57.5474	58.1923	66.7844	74.6483
4393	FBXO8	-44.082	-44.0823	4.96343	1.51598e-16	1.92862e-15	20.6635	21.6615	23.0077	25.3967	29.2303	31.0659	34.1054	32.2296	48.6467	45.245
12913	PIGO	-42.9378	-42.938	5.62638	1.52222e-16	1.92862e-15	45.7513	52.3738	52.5675	45.1168	41.7419	40.2555	52.6416	55.7507	53.3437	53.9716
2889	CRK	-37.9012	-37.9013	7.25165	1.52328e-16	1.92862e-15	143.682	144.345	146.029	141.677	144.612	134.83	165.592	170.589	181.292	150.808
13220	POMP	-40.385	-40.3851	6.44368	1.52381e-16	1.92862e-15	81.8214	86.701	81.186	85.9761	87.1961	76.158	85.5426	94.8712	101.272	89.2373
11565	MTFR1L	-43.1059	-43.1061	5.68698	1.52384e-16	1.92862e-15	57.5404	57.5615	55.2788	57.1794	54.336	46.8779	49.2634	54.7198	43.5476	38.5893
1742	CACHD1	-43.3378	-43.338	5.61305	1.52449e-16	1.92862e-15	57.7486	48.621	61.9439	55.4351	55.4084	55.8442	43.917	42.6473	32.742	34.9818
1231	BECN1	-41.457	-41.4571	6.00471	1.52595e-16	1.92862e-15	53.2203	54.7469	51.7391	57.0612	56.5633	47.6592	65.9783	73.0592	91.9462	89.4043
13041	PLEKHA1	-38.7871	-38.7872	6.79598	1.52637e-16	1.92862e-15	87.1304	83.1966	99.9763	99.0144	101.55	96.1369	164.417	137.274	126.434	115.601
11071	MCM7	-38.5245	-38.5246	7.38449	1.5265e-16	1.92862e-15	209.316	218.215	208.425	199.596	145.987	172.146	116.74	128.674	138.822	132.745
14144	RIC1	-44.1293	-44.1296	5.22187	1.52695e-16	1.92862e-15	38.8548	34.9619	37.2793	36.1584	39.5971	36.9443	42.9182	41.535	34.5044	30.1299
13566	PSMD13	-39.6202	-39.6203	6.83215	1.52704e-16	1.92862e-15	125.777	126.547	108.11	127.575	115.794	105.289	93.6504	101.979	121.377	112.879
16599	TMEM50A	-39.8465	-39.8466	6.4969	1.52747e-16	1.92862e-15	69.4597	79.9956	86.9473	81.3935	77.3518	85.794	96.2648	94.5999	108.441	122.332
2224	CDH3	-44.6373	-44.6377	6.00798	1.52777e-16	1.92862e-15	106.727	95.8899	117.863	95.4074	60.1106	63.4712	37.513	36.299	14.9294	15.5242
17459	VPS45	-44.3093	-44.3096	5.1995	1.52789e-16	1.92862e-15	37.2933	38.8527	36.1496	38.228	37.0948	34.2655	37.3955	38.1167	37.5588	32.1258
3890	EPB41L4A	-42.73	-42.7302	5.541	1.52847e-16	1.92862e-15	36.4865	39.8736	42.9653	39.4402	43.7218	38.5069	51.7016	46.6895	61.557	64.0093
1140	BACH2	-46.1892	-46.1897	4.59078	1.5302e-16	1.92862e-15	22.3031	23.8414	26.5097	27.3184	27.9654	27.8663	29.934	29.3539	12.9017	12.9104
3117	DCAF10	-44.8518	-44.8521	5.01524	1.53473e-16	1.92862e-15	34.2484	30.8503	36.1119	38.2872	31.0177	30.2846	37.1605	36.1905	25.9489	23.0651
15352	SMARCE1	-38.7438	-38.7439	7.16607	1.53505e-16	1.92862e-15	156.2	170.974	171.937	158.411	148.187	137.025	123.908	144.246	113.823	111.208
3397	DNAJC1	-42.8485	-42.8487	5.48474	1.53531e-16	1.92862e-15	36.955	34.8515	39.0491	39.9132	43.3918	44.9061	41.9488	41.5892	68.1533	56.3767
16089	TBC1D7	-43.3683	-43.3686	5.34816	1.53547e-16	1.92862e-15	34.0402	35.9553	39.2374	32.6993	42.3744	43.2691	48.0002	47.5848	43.0942	40.677
16213	TET2	-40.0153	-40.0154	6.37622	1.53638e-16	1.92862e-15	65.6601	62.1974	78.5501	72.1099	94.4555	87.2822	106.282	103.634	72.8674	87.2748
797	ARID1B	-41.0799	-41.0801	6.43925	1.53645e-16	1.92862e-15	104.385	100.36	96.3989	108.357	82.9339	85.2359	76.9649	91.4529	63.5847	57.9049
3342	DLGAP4	-44.2523	-44.2526	5.32327	1.53792e-16	1.92862e-15	45.439	46.4963	39.6139	42.0124	34.6475	41.1484	39.305	35.8649	37.4561	38.0298
14975	SIL1	-45.4246	-45.425	4.76514	1.53815e-16	1.92862e-15	26.4931	26.0765	28.1666	26.5201	24.6382	27.0106	27.2315	25.2845	29.6363	30.4138
4692	G6PD	-42.614	-42.6142	5.75704	1.53822e-16	1.92862e-15	51.1904	55.6851	45.1117	47.8368	42.2919	51.3797	50.0859	48.3987	74.3561	73.8132
17251	UGP2	-39.8259	-39.826	6.57976	1.53884e-16	1.92862e-15	83.8253	90.8678	89.1314	95.437	97.2878	83.3013	89.7728	101.192	111.265	113.931
6367	KRIT1	-44.1857	-44.186	5.25576	1.53964e-16	1.92862e-15	38.9849	40.3703	38.9738	44.0524	42.6494	37.4651	38.3943	40.504	31.0138	29.395
14535	S100PBP	-40.8654	-40.8656	6.42347	1.54293e-16	1.92862e-15	91.0081	98.7873	100.918	85.2074	95.9679	86.5753	84.2207	77.21	68.5469	69.6462
3339	DLG5	-39.681	-39.6811	7.0398	1.54352e-16	1.92862e-15	189.121	157.673	154.427	153.829	122.146	134.979	117.122	115.923	88.4214	82.0054
5198	GSTK1	-41.8707	-41.8709	5.841	1.54435e-16	1.92862e-15	45.2308	51.3252	51.3249	54.6368	58.6532	53.8352	51.0553	55.805	70.9339	79.8008
13469	PRPF4	-45.0234	-45.0237	5.04184	1.54532e-16	1.92862e-15	35.2894	37.8869	37.3922	37.8437	28.8729	27.1966	31.0503	32.2296	32.8789	28.418
12594	PBX2	-40.3176	-40.3177	6.57794	1.54639e-16	1.92862e-15	111.88	96.1383	96.3236	98.2457	90.1659	92.4537	88.4508	95.7936	99.5008	85.9972
1983	CCDC43	-43.8376	-43.8378	5.37214	1.54725e-16	1.92862e-15	43.0447	43.7092	45.074	47.5115	39.6521	35.0468	40.01	40.4498	42.6921	36.6018
715	ARAP1	-40.388	-40.3881	6.30751	1.54739e-16	1.92862e-15	60.0908	70.3101	67.3286	67.7047	76.1969	88.6588	89.1559	84.4264	92.9729	94.6904
15685	SRPK2	-40.4782	-40.4784	6.54792	1.54758e-16	1.92862e-15	92.7778	108.445	89.282	102.06	109.332	100.676	104.843	101.111	61.9848	64.9613
13654	PTPN9	-42.6938	-42.694	5.66953	1.54797e-16	1.92862e-15	48.7441	49.3937	52.7558	55.8785	48.094	48.887	49.3221	49.3753	58.5112	47.5999
16406	TM9SF2	-35.2981	-35.2982	8.02023	1.54832e-16	1.92862e-15	217.436	214.324	210.458	227.358	245.474	239.412	326.249	292.969	308.392	313.525
17226	UBXN2A	-44.1511	-44.1514	5.22782	1.55036e-16	1.92875e-15	38.8548	36.8383	33.4007	38.1985	37.5897	36.721	42.1838	37.14	36.6775	36.7354
13735	QSER1	-40.1564	-40.1565	6.71202	1.55097e-16	1.92875e-15	127.859	106.21	108.75	109.067	118.984	112.247	123.261	113.997	61.1977	66.6649
13150	PNPLA8	-43.0288	-43.029	5.56236	1.55161e-16	1.92875e-15	41.5613	50.0007	51.0613	46.9202	48.2589	46.7291	49.0871	50.7047	43.0001	44.8775
17700	YIPF5	-40.7988	-40.7989	6.34309	1.55474e-16	1.93131e-15	74.7427	88.9362	77.0815	84.2613	77.7093	73.3304	82.8988	90.6119	83.2624	78.5732
16459	TMEM128	-44.5567	-44.557	5.06165	1.55603e-16	1.9316e-15	31.3597	32.5336	34.6434	32.7289	31.2652	27.7175	31.1091	28.0517	42.8546	41.1363
13829	RAD21	-35.9985	-35.9986	8.02045	1.55932e-16	1.93436e-15	275.471	290.264	274.21	279.6	275.447	240.714	242.498	243.594	237.262	237.148
11895	NDUFV3	-43.3828	-43.3831	5.35805	1.56319e-16	1.93785e-15	36.7468	34.9895	38.2583	42.308	40.5045	41.074	35.4567	41.8876	49.5878	48.8024
11048	MBTPS2	-44.6106	-44.6109	5.08291	1.56456e-16	1.93822e-15	32.8951	35.7621	34.3421	35.8924	35.3349	31.6612	35.1042	39.0933	29.0802	29.4451
13329	PPP2CB	-39.9939	-39.994	6.5134	1.56719e-16	1.94016e-15	78.6464	82.5619	72.864	82.3987	79.6616	79.7297	105.283	100.107	125.98	105.705
5847	INTS7	-45.601	-45.6014	5.22169	1.57075e-16	1.94112e-15	50.0453	57.7547	49.9316	47.6594	31.8702	36.4606	28.6415	27.5905	21.8166	21.2863
15	AAR2	-45.1486	-45.1489	4.84721	1.5726e-16	1.94112e-15	27.9244	26.0489	34.681	35.1828	24.9682	26.3409	25.1164	23.1413	33.4863	30.514
16839	TRAPPC3	-43.9773	-43.9776	5.20195	1.57305e-16	1.94112e-15	31.8021	34.0789	31.7815	33.261	37.8372	33.3726	32.3429	34.0201	52.0347	46.9068
3756	EIF3L	-38.399	-38.3991	7.26629	1.57542e-16	1.94112e-15	163.669	186.62	165.271	166.217	145.574	148.856	131.017	147.231	150.081	134.591
16838	TRAPPC2L	-42.5693	-42.5696	5.58969	1.57563e-16	1.94112e-15	38.4123	38.1076	40.4424	39.2924	46.7741	38.8789	46.1495	49.9722	69.257	73.546
13606	PTEN	-37.4341	-37.4341	7.23486	1.57672e-16	1.94112e-15	114.248	111.205	118.691	122.726	143.127	134.941	193.176	191.18	205.615	170.792
17128	TXNRD1	-40.4417	-40.4418	6.51697	1.57891e-16	1.94112e-15	100.351	89.2121	83.9725	95.0822	79.2492	68.3078	80.9012	81.3879	120.83	115.885
6359	KPNB1	-36.9725	-36.9726	7.88172	1.57926e-16	1.94112e-15	306.778	297.493	256.248	277.323	223.531	195.064	212.476	203.09	195.579	190.6
14294	ROMO1	-42.3381	-42.3383	5.85953	1.58341e-16	1.94112e-15	54.5736	65.6191	49.2538	53.6316	63.7953	63.1364	53.5229	58.4636	60.71	57.4957
2090	CCT5	-38.5913	-38.5914	7.16181	1.58522e-16	1.94112e-15	159.219	154.445	129.235	137.42	143.787	139.294	135.423	128.24	166.585	137.814
6417	LAMTOR1	-42.2646	-42.2648	5.76364	1.58526e-16	1.94112e-15	47.4689	47.8484	40.2541	46.3289	53.6486	49.1474	50.174	58.1652	74.878	74.6901
5338	HECTD1	-36.8233	-36.8233	7.69951	1.58529e-16	1.94112e-15	215.406	216.504	212.68	213.166	212.917	182.489	235.213	215.814	184.089	190.032
5542	HSD17B12	-42.9352	-42.9355	5.76073	1.58798e-16	1.94112e-15	62.9536	59.3828	58.7055	72.5238	51.0362	48.1801	46.3258	45.957	48.5612	48.2346
17486	VTI1B	-41.6304	-41.6306	5.99913	1.588e-16	1.94112e-15	53.3765	52.6774	51.0613	46.9794	49.9913	47.5848	57.4299	62.6144	98.4484	118.557
3398	DNAJC10	-38.0993	-38.0994	7.22236	1.58821e-16	1.94112e-15	155.341	140.068	146.782	154.568	158.333	135.909	151.756	140.747	156.309	153.055
11978	NFX1	-44.1416	-44.1418	5.33435	1.5886e-16	1.94112e-15	45.0486	44.7578	39.9528	36.6611	42.5119	43.8271	38.4531	44.4107	31.8009	35.7417
4277	FAM76B	-44.2512	-44.2515	5.27429	1.58909e-16	1.94112e-15	43.5392	40.0392	42.9277	37.6367	39.5146	41.9669	40.8325	40.4769	28.2503	31.5913
12483	PAAF1	-42.6451	-42.6453	5.87597	1.58921e-16	1.94112e-15	65.7122	69.2339	68.9855	70.0404	58.8732	47.436	55.7261	56.022	45.8918	49.078
2985	CTSA	-41.9871	-41.9873	5.85437	1.58978e-16	1.94112e-15	37.7097	42.4123	34.7187	40.0019	38.1397	42.5622	51.966	49.4296	116.945	123.509
12486	PABPC4	-39.2882	-39.2883	6.97989	1.59182e-16	1.94112e-15	131.867	137.281	120.762	115.689	86.3986	96.4718	99.8487	97.7197	170.914	204.588
8217	LOC101123551	-42.6402	-42.6404	5.74586	1.59247e-16	1.94112e-15	50.8781	58.5825	53.4336	47.1568	59.6706	55.3978	55.3736	60.9053	47.4832	47.4245
3507	DR1	-38.1276	-38.1277	7.20073	1.59287e-16	1.94112e-15	133.272	152.596	152.807	155.159	144.062	155.962	157.073	159.439	138.89	121.513
4698	GABARAPL2	-40.1474	-40.1475	6.38539	1.59324e-16	1.94112e-15	62.8755	70.8068	61.0025	70.9273	82.4939	74.0001	95.3248	97.8825	107.261	112.762
1361	BSDC1	-42.9724	-42.9726	5.53184	1.59519e-16	1.94112e-15	42.4462	40.7291	37.5805	43.0176	47.599	41.3716	46.4139	43.8952	60.9496	58.0301
4524	FLOT1	-39.0676	-39.0677	6.69314	1.5957e-16	1.94112e-15	80.1298	79.6369	86.9097	90.3813	99.2952	121.027	111.393	120.129	125.261	120.085
6396	L3MBTL3	-44.9105	-44.9109	5.08513	1.59617e-16	1.94112e-15	38.1	36.4244	38.8608	37.075	36.7098	35.7537	31.4322	37.14	23.3908	24.3762
14478	RTF1	-39.8764	-39.8765	6.79403	1.59848e-16	1.94112e-15	116.018	136.315	119.068	124.677	125.061	116.897	101.112	108.897	85.2729	76.1765
15621	SPOP	-40.7921	-40.7922	6.28212	1.59945e-16	1.94112e-15	72.6087	74.4492	76.479	75.5986	88.076	73.256	74.6148	82.9343	76.5548	83.233
2675	CNOT4	-44.0625	-44.0628	5.29521	1.60078e-16	1.94112e-15	38.7246	40.9498	42.9653	38.0802	42.0719	43.7155	42.3601	48.9684	27.7456	26.8981
369	AHCTF1	-42.2907	-42.2909	5.97363	1.60097e-16	1.94112e-15	76.0439	66.6952	67.6675	65.8716	63.3828	54.8769	69.2978	61.7463	50.007	52.5269
9372	LOC105609282	-45.2144	-45.2147	5.00253	1.60206e-16	1.94112e-15	34.847	38.218	29.3339	30.7775	28.6529	31.9588	26.9377	28.5943	34.0852	36.677
14494	RUFY1	-44.4637	-44.464	5.19702	1.60274e-16	1.94112e-15	37.1892	42.4951	33.1748	37.0158	33.1626	34.2655	37.6012	34.5085	38.4656	38.4975
13813	RABGAP1	-39.0581	-39.0582	6.84505	1.60319e-16	1.94112e-15	113.597	99.3668	118.729	118.764	109.662	99.6342	130.4	118.094	126.827	114.14
653	APAF1	-42.6367	-42.637	5.88257	1.60785e-16	1.94252e-15	73.8318	61.3695	68.1947	64.5412	65.0602	59.2671	58.3993	53.3091	42.9487	42.8399
17954	ZNF24	-37.1219	-37.122	7.51714	1.60877e-16	1.94252e-15	183.838	165.731	198.635	188.538	178.049	154.66	195.174	185.998	186.399	194.383
15883	SUCLG2	-39.1687	-39.1688	7.00133	1.60933e-16	1.94252e-15	143.838	143.352	119.821	128.55	123.411	113.102	98.4093	118.582	143.245	148.353
12494	PACSIN2	-39.5576	-39.5577	6.66002	1.61012e-16	1.94252e-15	74.4044	81.7893	78.3241	72.7012	76.0869	77.3858	98.7618	81.7948	184.842	184.212
14808	SERTAD3	-43.0832	-43.0835	5.44965	1.61038e-16	1.94252e-15	39.4013	34.6032	33.7773	37.0158	42.1819	43.6411	42.7419	48.6157	57.6813	56.7441
1267	BLCAP	-43.3622	-43.3624	5.40551	1.61219e-16	1.94252e-15	36.8769	39.7357	33.0995	35.715	38.2497	45.5757	46.2083	46.6081	49.8616	51.3912
15340	SMARCA1	-38.8332	-38.8333	7.29568	1.6126e-16	1.94252e-15	201.691	194.236	172.803	187.09	170.13	143.35	160.481	165.353	91.7067	84.185
8206	LOC101123359	-44.8803	-44.8807	4.94079	1.61289e-16	1.94252e-15	25.322	29.0291	26.3214	26.1062	24.9957	26.0805	26.0564	25.8542	50.3065	46.2721
11837	NDEL1	-43.0305	-43.0307	5.40333	1.61599e-16	1.9433e-15	32.4267	34.9067	37.6182	38.228	37.8097	41.1112	51.731	55.5337	50.2552	43.1238
4029	EXO5	-43.4386	-43.4388	5.23043	1.61664e-16	1.9433e-15	22.7976	21.9374	18.9032	18.8923	30.5228	27.9407	57.8118	67.2807	55.8932	52.6605
12061	NMI	-44.0801	-44.0804	5.12081	1.61706e-16	1.9433e-15	27.2218	30.6572	29.8987	29.0923	33.2726	31.0287	31.1091	33.6675	52.8218	48.4684
3948	ERCC6	-45.9657	-45.9661	4.62168	1.61811e-16	1.9433e-15	25.4781	24.0622	25.493	24.6575	24.5557	24.2575	25.8214	26.5053	21.7909	23.2237
17140	U2AF2	-38.0852	-38.0853	7.35946	1.62075e-16	1.9433e-15	170.748	197.685	162.673	176.564	177.774	172.704	144.03	161.446	138.206	140.044
15899	SUMF1	-40.8737	-40.8739	6.08573	1.62193e-16	1.9433e-15	52.83	51.8495	62.5463	63.2403	61.3205	76.4556	73.5279	71.757	84.2035	80.9365
1762	CAD	-46.0267	-46.0272	4.89822	1.62197e-16	1.9433e-15	40.2601	36.7555	35.4341	33.7932	29.3128	32.0332	23.7945	26.017	19.7034	20.9273
17460	VPS4A	-42.1547	-42.1549	6.03908	1.62325e-16	1.9433e-15	69.5638	83.6657	65.7471	69.1238	54.941	61.2761	59.6918	63.5368	66.5107	63.1158
2709	COG6	-43.4869	-43.4872	5.52524	1.62342e-16	1.9433e-15	46.6101	53.0637	41.572	37.6367	43.7768	41.074	48.2352	54.0416	45.6779	48.4016
18183	ZYG11B	-41.3025	-41.3026	6.23594	1.62423e-16	1.9433e-15	82.6021	78.4504	68.1947	78.5847	77.7643	67.7125	85.4251	81.0352	70.1211	63.4665
2926	CSGALNACT2	-41.869	-41.8691	5.79352	1.62735e-16	1.94543e-15	41.7175	44.3163	41.5344	46.1515	55.7109	53.0167	53.6698	60.5255	73.492	83.8259
15024	SLC12A2	-37.8005	-37.8006	7.54063	1.62815e-16	1.94543e-15	189.589	192.718	310.698	286.163	195.236	202.766	153.724	159.168	78.5226	93.371
11561	MTF2	-43.5077	-43.5079	5.67666	1.62989e-16	1.94624e-15	63.9425	60.5693	62.8852	53.1881	57.1133	51.6401	50.1447	46.7709	33.7858	31.3157
2768	COMMD7	-42.726	-42.7263	5.7166	1.63195e-16	1.94742e-15	52.0232	54.195	52.9441	52.4194	48.4789	48.4405	40.3919	50.1892	61.9249	64.3183
17427	VKORC1L1	-40.8882	-40.8883	6.10456	1.63409e-16	1.94869e-15	50.774	48.4555	56.1072	51.5029	55.8484	57.1464	78.4924	64.4321	109.374	115.142
11923	NEK9	-39.1562	-39.1563	6.96618	1.63657e-16	1.94896e-15	145.53	125.802	131.833	140.317	122.613	106.777	129.048	122.435	115.303	110.332
1426	C12H1orf27	-44.473	-44.4733	5.08822	1.63822e-16	1.94896e-15	31.5158	34.8791	34.9446	34.5028	34.235	29.3917	35.7799	35.241	34.5387	34.7312
2508	CHURC1	-40.1452	-40.1453	6.43345	1.63845e-16	1.94896e-15	72.5046	77.1534	78.5877	85.2961	84.9138	70.2797	86.9527	92.945	105.019	110.056
2046	CCNB1	-47.0922	-47.0928	5.16085	1.6393e-16	1.94896e-15	64.9314	62.5561	50.2705	49.6403	32.2276	32.4053	13.9536	13.9173	20.8669	16.8938
12847	PHF14	-42.1469	-42.147	6.1469	1.63968e-16	1.94896e-15	84.9444	89.5708	93.4994	80.3882	73.3646	61.611	67.5352	66.2497	45.1133	46.1719
10646	LONP2	-41.2429	-41.243	6.11886	1.64077e-16	1.94899e-15	60.3511	68.9856	73.0147	63.2699	71.3298	65.2198	74.9673	69.451	75.186	72.7527
15952	SYMPK	-44.5159	-44.5162	5.19317	1.64449e-16	1.94958e-15	40.0259	39.7909	41.4591	38.435	38.2497	40.6275	29.8165	32.3653	34.8124	29.9712
462	ALG5	-45.9125	-45.9129	4.54235	1.6448e-16	1.94958e-15	20.9498	20.8612	22.9701	22.6471	21.6959	20.9834	22.7076	23.3041	27.8397	28.5182
5212	GTF2H1	-43.7131	-43.7134	5.28784	1.64555e-16	1.94958e-15	33.9882	37.5281	35.3588	36.8384	38.8821	34.3399	41.7725	46.7709	42.9145	41.7877
6855	LOC101105132	-39.4697	-39.4698	6.78207	1.64657e-16	1.94958e-15	110.292	100.719	82.6922	83.9065	157.673	146.661	104.813	102.929	115.192	95.3
11816	NCOA3	-40.3505	-40.3507	6.47021	1.65023e-16	1.94958e-15	94.5735	79.8025	86.2319	85.3848	87.3336	77.1997	101.406	92.9992	92.7162	88.5191
5394	HIF1AN	-42.8886	-42.8888	5.67024	1.6505e-16	1.94958e-15	57.1761	48.1243	49.2915	48.4281	53.6211	50.0775	50.7909	48.67	54.2249	48.4099
14120	RHEB	-41.1171	-41.1173	6.23416	1.65069e-16	1.94958e-15	72.921	77.5949	68.8349	76.3378	65.1427	72.6236	74.9967	71.4043	93.0499	79.3749
11200	MEX3C	-40.9836	-40.9837	6.24514	1.65103e-16	1.94958e-15	80.9626	65.8674	83.8972	78.6439	77.9843	79.2832	79.9318	76.7759	69.8986	64.9864
13564	PSMD11	-41.4257	-41.4258	6.2475	1.65238e-16	1.94958e-15	77.9958	91.6956	83.0311	75.776	70.8348	77.2741	58.1055	62.2075	85.0077	77.4208
11472	MRPL47	-44.8658	-44.8661	4.96546	1.65258e-16	1.94958e-15	30.5009	30.8779	32.7606	33.7045	30.1103	27.7919	31.5203	34.9425	31.5186	28.3261
9635	LOC105611838	-42.412	-42.4122	5.77613	1.65306e-16	1.94958e-15	47.0005	56.1818	52.3416	52.6264	63.4378	59.4531	67.1239	69.7766	42.2301	37.6206
15709	SS18L2	-45.0024	-45.0028	4.8594	1.6595e-16	1.95013e-15	25.5562	27.8978	30.5012	30.6889	30.7427	33.1494	26.3502	29.2996	27.583	28.1758
10276	LOC106991030	-37.8716	-37.8717	7.41973	1.66039e-16	1.95013e-15	196.33	177.32	209.856	201.784	167.38	190.674	157.396	140.611	135.425	135.234
13205	POLR3B	-44.6769	-44.6772	5.31035	1.66189e-16	1.95013e-15	45.1787	52.291	44.2456	49.4924	42.8693	39.2509	38.2768	37.6826	23.0315	24.3511
11584	MTMR3	-40.6613	-40.6614	6.36017	1.66297e-16	1.95013e-15	83.539	77.181	87.0603	73.5586	82.164	88.9564	92.1522	82.0661	77.2393	77.2371
15064	SLC20A1	-42.3923	-42.3925	6.0099	1.66389e-16	1.95013e-15	79.6353	74.4492	73.6548	74.0908	53.1261	54.0212	53.5229	46.1741	73.4321	61.8715
15755	ST8SIA4	-40.5949	-40.595	6.57551	1.66441e-16	1.95013e-15	96.7856	106.348	114.21	108.209	106.995	104.024	113.92	110.172	51.2048	41.8295
11765	NAPG	-43.5637	-43.564	5.35652	1.6648e-16	1.95013e-15	36.1482	39.0182	39.2374	38.1393	32.0626	38.172	40.6563	39.6088	51.0765	54.9988
1456	C15H11orf57	-42.7223	-42.7225	5.7458	1.66564e-16	1.95013e-15	57.124	55.2712	59.6468	60.5499	58.6532	48.9614	49.2928	54.9911	47.6457	44.1677
10758	LRRCC1	-41.4525	-41.4526	6.26637	1.66567e-16	1.95013e-15	82.8624	91.8888	87.2486	87.3361	83.3739	77.5718	66.6833	79.6245	59.1272	53.8463
2182	CDC37L1	-43.6249	-43.6252	5.17119	1.66579e-16	1.95013e-15	28.549	25.911	28.1289	31.0732	34.07	35.9769	42.8301	43.3255	42.4268	47.4496
5188	GSK3B	-39.4151	-39.4152	6.74254	1.66631e-16	1.95013e-15	105.4	92.0543	95.081	104.041	97.4528	96.0625	99.2612	99.4831	151.45	129.889
1242	BET1L	-43.2506	-43.2508	5.45834	1.66639e-16	1.95013e-15	43.383	38.8527	42.6264	38.6124	46.4166	39.9578	45.8558	46.5267	47.9109	49.0446
5226	GTPBP1	-43.5514	-43.5516	5.47242	1.66776e-16	1.95033e-15	44.8144	49.0901	45.1117	46.6837	39.3771	44.2364	45.2095	42.8914	46.1656	40.0257
3870	ENSA	-42.2584	-42.2586	5.83774	1.66943e-16	1.95033e-15	52.3095	59.2172	53.283	47.5411	64.5378	56.2535	50.7909	51.9526	70.1296	65.3789
4031	EXOC2	-41.9597	-41.9598	5.9767	1.67114e-16	1.95033e-15	63.9425	64.4877	71.8473	69.0647	50.4588	61.4994	70.9722	65.7343	53.241	58.1971
15096	SLC25A24	-40.4655	-40.4656	6.36677	1.67521e-16	1.95033e-15	74.8728	76.7947	92.558	76.2491	78.6442	78.1298	92.4753	81.6863	85.9488	87.4836
5003	GOLGA7	-39.5564	-39.5565	6.68381	1.67581e-16	1.95033e-15	85.6991	97.518	81.1107	93.397	84.7488	89.4401	100.671	105.316	137.624	151.86
17796	ZC3H7A	-40.5568	-40.557	6.38677	1.67703e-16	1.95033e-15	75.2111	87.1701	93.3865	84.0839	80.7341	80.3621	82.0469	79.733	80.6187	93.0286
15119	SLC25A5	-44.1753	-44.1756	5.4345	1.67764e-16	1.95033e-15	48.2496	50.0007	41.3085	46.6542	28.2404	29.3545	33.3123	28.7028	60.1026	65.8048
665	APEH	-42.6245	-42.6248	5.77707	1.67813e-16	1.95033e-15	54.2613	60.3486	59.9858	64.7482	49.2214	47.5476	50.9966	50.2163	50.2979	60.3433
13585	PSPC1	-43.7807	-43.781	5.60446	1.67814e-16	1.95033e-15	55.4585	68.0749	55.2411	56.529	40.6695	41.7065	40.4212	44.1122	41.5627	42.4391
5820	INO80D	-44.2188	-44.2191	5.15496	1.67819e-16	1.95033e-15	35.3675	32.5612	36.2249	34.4732	41.9069	38.7301	38.7468	33.6675	31.5357	32.7521
1333	BRCC3	-44.1061	-44.1064	5.26858	1.67885e-16	1.95033e-15	40.5203	39.1838	37.5805	34.0002	39.7071	36.3118	36.3967	36.9501	45.2844	39.0737
7826	LOC101118100	-38.0453	-38.0453	7.59705	1.67943e-16	1.95033e-15	243.825	273.679	224.316	239.568	177.032	198.375	138.331	145.494	153.811	141.489
7912	LOC101119317	-42.2216	-42.2218	5.88479	1.68212e-16	1.95132e-15	57.5404	62.5009	64.4291	61.0821	64.7852	57.7789	58.8987	66.7109	45.4213	51.458
4135	FAM134A	-37.8331	-37.8332	7.19044	1.68328e-16	1.95132e-15	135.979	115.233	128.18	136.149	146.097	145.359	157.19	158.869	159.235	177.823
13353	PPP6C	-41.3503	-41.3504	6.05421	1.68521e-16	1.95132e-15	57.2802	59.7415	52.0404	61.4368	58.7082	61.3877	76.4361	73.3305	87.6086	75.9594
12572	PARP8	-44.2729	-44.2732	5.43477	1.68594e-16	1.95132e-15	47.6511	55.4368	47.7853	49.2263	51.8062	47.3244	46.1202	40.6126	23.3737	23.1235
6021	KANSL2	-40.8006	-40.8008	6.41297	1.68635e-16	1.95132e-15	84.7882	98.539	89.7715	82.9604	94.4555	83.5617	86.3358	91.0731	66.8614	73.4792
2904	CRTC3	-44.5493	-44.5496	5.11992	1.68849e-16	1.95132e-15	35.2113	36.7279	35.6977	35.7741	31.7327	34.1911	39.8337	33.6403	31.9121	32.6686
14686	SDHAF2	-45.0113	-45.0116	4.91262	1.6895e-16	1.95132e-15	28.0285	30.1881	26.4721	30.5706	26.783	27.4571	29.5522	28.4858	36.2669	36.8356
940	ATAD2B	-44.2301	-44.2304	5.29348	1.68985e-16	1.95132e-15	42.0558	41.2258	45.3	38.1985	46.2516	42.2273	41.5082	44.4107	25.0164	25.8459
10759	LRRFIP1	-35.5417	-35.5417	7.73806	1.68994e-16	1.95132e-15	73.1552	81.7341	95.2693	94.7866	125.556	123.668	263.002	243.214	541.744	491.415
2071	CCNYL1	-43.7159	-43.7161	5.37891	1.69211e-16	1.95259e-15	44.398	39.7357	42.2122	47.3046	40.367	41.8925	38.4531	33.8845	42.7092	44.7356
3233	DENND4C	-42.3118	-42.312	5.88651	1.6942e-16	1.95375e-15	65.9464	58.141	61.3037	62.6786	62.6954	58.7834	65.1558	60.6611	52.0176	43.9255
1005	ATP2C1	-38.1983	-38.1984	7.1729	1.69636e-16	1.95501e-15	139.778	138.854	142.226	143.983	135.62	125.268	152.549	134.697	177.185	152.311
15908	SUPT20H	-42.6641	-42.6643	5.87309	1.69838e-16	1.95529e-15	61.6003	75.5806	61.3414	55.8194	58.6532	58.6718	55.403	53.7703	54.0966	50.84
16353	TIMP2	-37.5534	-37.5535	7.52383	1.70057e-16	1.95529e-15	186.414	201.962	159.661	173.371	173.375	198.785	241.969	254.039	130.078	120.486
2089	CCT4	-36.2219	-36.2219	7.95263	1.70122e-16	1.95529e-15	278.073	263.001	234.935	251.779	283.147	269.288	204.339	230.68	233.686	228.02
7985	LOC101120470	-41.0388	-41.0389	6.42883	1.70212e-16	1.95529e-15	96.187	107.59	99.8633	84.557	84.7213	78.8367	75.2904	83.6939	76.0158	74.4646
17663	XPO5	-44.338	-44.3383	5.54259	1.70497e-16	1.95529e-15	68.6529	59.7691	58.8561	54.9325	41.302	35.4561	43.3588	40.6126	31.0566	31.9086
13476	PRPS1	-43.8047	-43.805	5.53108	1.70544e-16	1.95529e-15	55.8749	55.6851	48.9902	49.0194	43.4468	35.3445	42.9476	39.3646	45.9517	45.3619
14263	RNF31	-44.5268	-44.5271	4.99776	1.70556e-16	1.95529e-15	27.6381	29.3603	30.2	29.7723	29.5878	34.2655	29.1409	31.3886	38.9533	38.6728
17973	ZNF3	-42.3896	-42.3898	6.02832	1.70575e-16	1.95529e-15	74.6907	84.5763	77.0815	66.5812	71.6322	65.0338	54.7567	59.8472	47.7569	50.506
11397	MPHOSPH10	-45.0533	-45.0537	5.05768	1.70628e-16	1.95529e-15	39.7136	36.7003	36.5638	33.6158	33.2726	31.0287	30.8153	30.2763	32.3313	28.3929
3783	ELF2	-39.1162	-39.1163	6.92356	1.70844e-16	1.95653e-15	127.521	119.869	123.963	127.397	140.322	115.372	125.905	136.216	99.9884	97.1038
4585	FOXK2	-41.4767	-41.4768	6.16764	1.71025e-16	1.95736e-15	83.8513	68.7372	65.3329	67.409	69.2674	75.3023	72.2941	67.1721	76.5463	72.5189
12822	PGM2	-42.2459	-42.2461	5.72441	1.71325e-16	1.95942e-15	47.1046	43.6541	50.6848	47.8072	51.5312	46.7291	67.1533	63.6996	59.5379	50.3724
1025	ATP6AP1	-39.5661	-39.5662	6.6054	1.7142e-16	1.95942e-15	78.3862	84.8246	86.1189	86.6561	95.143	92.7885	102.992	89.3639	118.383	138.432
13170	POLD2	-46.4083	-46.4087	4.74277	1.71662e-16	1.96014e-15	34.1443	33.5822	27.4135	31.2506	27.333	27.3454	25.2339	25.9085	18.3174	17.0274
12089	NOL8	-43.2779	-43.2781	5.56046	1.71698e-16	1.96014e-15	49.0564	48.8418	48.7267	53.4246	52.9061	44.72	50.3797	51.0845	38.2432	34.2803
10982	MAPKAPK5	-43.5525	-43.5527	5.38493	1.72099e-16	1.96348e-15	40.2861	38.7147	39.4633	37.6071	38.6072	35.8281	43.5057	36.4346	55.0719	51.7419
627	AP1G1	-38.3378	-38.3379	7.16282	1.72308e-16	1.96394e-15	154.43	134.549	143.582	150.636	141.56	122.924	151.815	141.886	144.349	146.766
17348	USP48	-41.581	-41.5811	6.13339	1.72355e-16	1.96394e-15	74.8208	74.2285	71.2825	71.696	76.0594	62.0574	75.7017	69.0169	65.8604	60.9195
355	AGPAT1	-41.6961	-41.6962	6.06909	1.72656e-16	1.96614e-15	64.5411	73.5938	76.1401	73.1152	58.0757	69.7216	70.0322	68.2573	57.2621	60.3684
14265	RNF34	-44.4831	-44.4834	4.8949	1.72841e-16	1.96664e-15	18.7638	21.3303	22.0663	22.4697	26.3981	26.7502	26.7908	24.4164	53.0699	54.5228
7995	LOC101120590	-42.464	-42.4642	5.926	1.72935e-16	1.96664e-15	70.839	69.6202	61.2284	63.7429	58.0757	58.1137	56.7542	60.7696	60.248	48.268
11882	NDUFB9	-42.795	-42.7952	5.56646	1.73024e-16	1.96664e-15	39.8957	41.4189	35.3212	43.2837	46.7466	44.4596	43.8876	45.9842	65.2273	66.9739
5857	IPO13	-44.6064	-44.6067	5.03568	1.7336e-16	1.96719e-15	29.0955	32.2576	28.6561	26.461	27.9379	27.4199	33.5473	37.5198	43.5048	40.9944
2309	CENPC	-44.0548	-44.0551	5.55764	1.73431e-16	1.96719e-15	60.3771	57.8927	55.7683	54.8438	55.6284	50.3379	39.8337	42.7286	29.2257	24.2592
17323	USP21	-46.0184	-46.0189	4.81973	1.73531e-16	1.96719e-15	33.0773	36.1208	31.7062	28.9149	29.2303	29.1685	26.6439	23.9823	21.3289	22.0045
13895	RARS	-42.2672	-42.2674	5.88226	1.73569e-16	1.96719e-15	59.4402	62.4733	62.3204	65.1916	57.8557	52.0494	60.8962	64.3507	57.4161	47.5164
1894	CBX3	-36.9376	-36.9376	7.81839	1.73709e-16	1.96719e-15	262.25	277.074	267.018	258.047	229.443	202.989	189.416	199.563	194.852	176.27
3780	ELAVL1	-43.2364	-43.2366	5.61522	1.73722e-16	1.96719e-15	50.2796	57.1752	48.2371	50.7933	53.4561	49.6311	44.7395	46.3097	48.0821	41.128
10952	MAP4K2	-39.9859	-39.986	6.46409	1.73866e-16	1.96754e-15	68.6529	78.1192	77.4957	85.03	78.7542	79.4692	124.084	116.737	93.837	80.2601
1408	C11H17orf80	-45.0477	-45.0481	4.97322	1.73988e-16	1.96754e-15	31.3857	34.6307	33.2501	33.4384	30.8802	30.5078	35.4273	30.5205	26.7531	27.0234
18134	ZNF827	-45.0787	-45.079	5.12327	1.74077e-16	1.96754e-15	41.275	40.1772	42.7394	40.4454	35.6649	41.5204	31.8435	31.9583	22.6037	20.2174
6972	LOC101106722	-43.1734	-43.1736	6.01677	1.74325e-16	1.96911e-15	89.2124	98.8425	79.3785	75.1552	65.7202	64.2153	37.4837	40.8567	52.9245	43.4746
2348	CEP57	-43.9513	-43.9516	5.32015	1.74648e-16	1.9702e-15	41.8216	40.9498	41.9863	37.4593	45.7566	39.809	35.4273	38.9848	37.5074	39.4328
14846	SFR1	-45.8208	-45.8212	4.65719	1.748e-16	1.9702e-15	25.7644	23.2895	25.493	24.3027	31.7327	30.9543	25.2633	25.2302	20.3793	19.6746
10906	MAN2A1	-40.7547	-40.7548	6.46177	1.74855e-16	1.9702e-15	105.348	91.53	86.4955	83.9065	82.4939	73.0328	95.5892	90.5847	91.8008	80.2351
3859	ENOPH1	-41.1152	-41.1153	6.40228	1.74858e-16	1.9702e-15	95.3542	103.616	87.2862	94.9344	84.5013	87.2822	68.9159	84.7248	68.9832	69.9385
6355	KPNA3	-42.1805	-42.1807	5.87512	1.75e-16	1.9702e-15	56.7337	54.0571	47.2957	50.8229	58.2957	47.8824	50.9378	48.3173	82.6036	89.2456
17167	UBE2D3	-35.6091	-35.6091	8.06551	1.75071e-16	1.9702e-15	266.726	266.56	240.47	256.036	254.604	246.89	247.169	280.897	307.93	311.128
3772	EIF5	-36.0971	-36.0971	7.90307	1.75208e-16	1.97052e-15	226.883	251.99	236.366	236.582	240.882	228.4	217.617	230.68	248.923	274.869
4674	FYN	-41.1422	-41.1424	6.30457	1.75395e-16	1.97119e-15	87.9372	82.01	76.1024	86.5674	80.6241	78.3531	88.1277	86.244	67.7854	56.4101
12509	PAIP1	-38.1397	-38.1398	7.28513	1.75527e-16	1.97119e-15	152.348	178.231	160.828	169.942	178.847	164.37	128.725	141.94	143.741	140.403
12501	PAFAH1B1	-36.4023	-36.4023	7.76731	1.75708e-16	1.97119e-15	215.432	205.632	211.513	211.895	213.577	202.505	234.302	221.809	248.393	213.172
4012	ETV5	-39.6213	-39.6214	7.68993	1.75908e-16	1.97119e-15	320.649	325.584	386.048	387.277	163.338	157.562	60.3675	60.7968	91.1078	112.185
2983	CTR9	-41.6182	-41.6184	6.21666	1.75909e-16	1.97119e-15	89.9151	80.8511	76.366	86.4196	76.3619	73.9257	79.9612	67.5248	57.1595	54.9821
15763	STAG2	-38.0559	-38.056	7.26763	1.75918e-16	1.97119e-15	165.933	144.732	171.259	167.902	165.235	145.768	163.448	166.384	131.105	118.866
12312	NVL	-44.9229	-44.9233	5.07686	1.76049e-16	1.97144e-15	38.074	36.9763	37.3922	37.8141	34.8399	31.1031	30.8153	35.6208	27.9509	26.6476
5637	IDH2	-41.3653	-41.3654	6.39214	1.76309e-16	1.9727e-15	99.9085	109.742	99.6373	95.6144	69.2124	82.6688	71.7653	64.6762	76.0158	70.3643
14177	RLIM	-41.2165	-41.2167	6.24665	1.76378e-16	1.9727e-15	85.1526	74.3664	80.6588	78.4074	79.3867	66.5964	81.9588	78.2952	69.3596	64.811
11904	NEDD4L	-37.9156	-37.9156	7.01225	1.76736e-16	1.9741e-15	97.7224	82.286	104.307	97.0335	134.795	137.992	170.792	154.556	157.824	153.071
14756	SENP5	-43.4062	-43.4064	5.55157	1.76789e-16	1.9741e-15	48.8742	53.0637	48.9526	46.8907	50.9263	45.799	44.622	49.0226	43.1883	37.3701
792	ARHGEF5	-43.2555	-43.2558	5.10406	1.76828e-16	1.9741e-15	16.864	14.9285	23.0077	21.5532	31.5402	28.7964	32.0785	30.8189	73.7743	69.4457
5290	HAUS7	-46.3239	-46.3244	4.57133	1.77084e-16	1.97574e-15	24.6453	26.6284	21.6145	22.2627	25.1057	24.6667	21.7088	22.653	24.0838	23.9586
7665	LOC101116084	-43.3083	-43.3085	5.55748	1.77548e-16	1.97606e-15	53.949	43.9024	52.9441	55.2577	53.9235	51.4541	42.7126	43.3255	35.591	37.654
12858	PHF6	-41.1034	-41.1036	6.8647	1.77649e-16	1.97606e-15	178.789	167.718	171.033	159.801	122.311	115.707	81.7825	70.3463	52.7448	45.2032
16062	TAX1BP1	-37.1403	-37.1403	7.50563	1.7771e-16	1.97606e-15	173.064	170.505	174.158	179.403	189.599	166.64	215.766	207.268	182.378	158.124
5853	IP6K2	-43.231	-43.2312	5.72501	1.77782e-16	1.97606e-15	64.1767	59.4379	63.9396	55.7012	58.2682	65.2942	45.6795	44.058	33.8884	38.3471
13560	PSMC5	-41.4939	-41.494	6.06422	1.77786e-16	1.97606e-15	59.7005	63.0252	54.4503	61.3186	63.1903	59.0066	61.8657	56.2933	102.221	87.3667
4423	FDPS	-43.6733	-43.6736	5.45103	1.77832e-16	1.97606e-15	40.6765	47.3793	37.6558	38.8489	39.0196	35.2328	36.0149	32.0397	65.0477	64.786
2011	CCDC82	-42.4262	-42.4264	5.82462	1.77954e-16	1.97606e-15	52.6999	62.225	61.9439	64.7482	64.4003	59.6763	60.1031	54.0687	45.2587	41.3952
14220	RNF138	-44.2828	-44.2831	5.21152	1.77982e-16	1.97606e-15	37.7617	38.1076	36.7144	41.0072	38.8546	34.0051	40.3331	44.4378	30.1582	28.8689
4852	GGH	-43.7796	-43.7799	5.20022	1.78166e-16	1.97689e-15	30.605	31.0711	33.5514	30.9254	32.4476	34.7492	44.5339	40.4769	47.3292	41.4119
13445	PRMT9	-45.232	-45.2323	5.09972	1.78325e-16	1.97744e-15	42.7324	40.5911	36.978	38.7898	36.2973	37.7256	30.2278	35.9734	22.3128	21.1193
4551	FNBP1	-39.8335	-39.8336	6.67811	1.78492e-16	1.9781e-15	100.845	102.016	84.5374	80.743	86.9761	86.1289	121.205	104.936	139.139	116.904
12316	NXN	-42.0463	-42.0465	5.87883	1.78818e-16	1.97872e-15	56.7337	53.6156	49.0279	46.0628	53.6486	57.5557	73.146	59.4674	69.6163	69.0366
3145	DCP1A	-43.3039	-43.3041	5.53851	1.78825e-16	1.97872e-15	52.882	43.4885	49.6304	46.2698	45.7566	45.5013	51.2316	47.7204	41.7339	40.2595
11421	MPZL2	-41.9084	-41.9086	5.554	1.78875e-16	1.97872e-15	27.3259	28.2565	38.8985	38.4941	52.7411	46.5431	56.0786	57.7583	56.552	66.5564
10926	MAP2K1	-40.9729	-40.973	6.28145	1.79036e-16	1.9793e-15	81.2749	74.9459	71.5461	71.4299	72.5397	87.9147	78.0518	80.1671	84.1949	75.3916
887	ASAP1	-43.6534	-43.6536	5.4851	1.79248e-16	1.98044e-15	50.0714	48.9797	42.8523	44.9689	37.3148	45.2781	48.4702	45.9028	43.5134	40.1843
12508	PAICS	-40.9985	-40.9986	6.65963	1.79458e-16	1.98071e-15	138.737	139.047	133.038	124.707	92.7232	85.7196	64.5095	78.3765	80.8412	73.0617
5044	GPCPD1	-41.4414	-41.4415	6.06489	1.79602e-16	1.98071e-15	54.9119	67.3023	69.0232	63.5064	48.0665	52.4214	77.1411	76.8844	79.977	79.6756
15906	SUOX	-45.2287	-45.2291	4.90798	1.7964e-16	1.98071e-15	31.5418	30.4088	22.7441	26.4906	27.5805	27.3454	32.3429	30.3034	34.6413	36.2678
4432	FEN1	-47.6777	-47.6783	4.67859	1.79708e-16	1.98071e-15	42.1078	37.6937	36.9404	34.5324	22.4109	22.36	13.4835	13.1577	17.2907	15.9668
11202	MFAP1	-41.8448	-41.8449	6.10373	1.79864e-16	1.98123e-15	83.5651	70.0893	67.9311	61.2299	82.164	73.1816	64.0101	64.7848	58.7251	61.7045
5984	JAK1	-35.2417	-35.2417	8.17028	1.80458e-16	1.98556e-15	284.371	279.64	264.645	280.871	272.01	252.583	319.14	316.165	319.575	291.253
13447	PRNP	-40.1952	-40.1953	6.49968	1.80475e-16	1.98556e-15	88.848	84.2176	79.2279	88.3413	89.0659	83.1897	107.134	104.204	81.7138	98.5318
6603	LOC101101922	-38.959	-38.9591	6.95134	1.811e-16	1.99122e-15	121.951	115.123	94.8174	94.4909	183.521	159.348	112.01	114.024	130.823	111.05
10640	LOC494442	-44.8583	-44.8586	5.14904	1.81669e-16	1.99308e-15	38.8808	44.4543	36.8274	38.0506	32.2276	33.7447	28.8471	32.8807	33.3494	35.1822
1297	BMS1	-42.3989	-42.3991	6.08786	1.8171e-16	1.99308e-15	85.8292	89.0741	78.5124	77.343	64.8402	53.5748	60.6906	70.4005	50.1782	49.4955
3957	ERGIC3	-37.9373	-37.9374	7.28841	1.81946e-16	1.99308e-15	149.98	160.985	129.498	143.422	185.446	161.134	157.602	167.334	159.783	147.668
4054	EXT2	-39.8278	-39.8279	6.79118	1.81963e-16	1.99308e-15	129.264	119.455	129.423	123.317	109.827	122.478	104.461	94.3014	94.0081	80.7528
5640	IDH3G	-42.2044	-42.2046	5.90013	1.81991e-16	1.99308e-15	56.5775	66.7504	61.8685	55.6125	52.1912	55.807	56.3724	63.0214	65.2787	63.2661
15465	SNX12	-39.8671	-39.8672	6.65583	1.82111e-16	1.99308e-15	96.4212	107.01	91.9556	100.286	116.976	102.536	101.611	106.103	98.5169	86.565
16245	TFG	-39.0749	-39.075	6.9555	1.82142e-16	1.99308e-15	121.327	138.495	111.65	118.971	113.484	121.585	118.591	127.426	143.981	125.146
17802	ZC4H2	-46.5954	-46.5959	4.55558	1.82288e-16	1.99308e-15	25.8945	27.7598	25.6436	25.6923	25.1057	25.634	21.2975	22.7072	17.4875	17.7205
11251	MIA3	-39.9904	-39.9905	6.60716	1.82538e-16	1.99308e-15	105.764	89.1845	93.0852	100.197	97.5903	87.8775	114.772	104.068	90.988	90.9826
14625	SCFD1	-43.101	-43.1013	5.60736	1.82566e-16	1.99308e-15	48.2496	52.7326	52.7182	53.4838	51.7237	45.5757	47.4421	51.9797	44.4973	38.8064
14852	SFT2D1	-41.8512	-41.8514	5.76411	1.82584e-16	1.99308e-15	36.7728	40.5083	42.3252	46.0628	40.3395	44.3852	64.0982	58.6535	79.1301	90.3981
10741	LRRC59	-41.3116	-41.3117	6.18776	1.82584e-16	1.99308e-15	77.8657	69.8686	69.588	65.9012	70.1748	67.973	65.332	67.362	95.8647	78.4897
423	AKR1A1	-40.8275	-40.8276	6.23522	1.827e-16	1.99315e-15	69.5898	64.5429	58.5548	70.7499	77.6268	72.5491	70.6784	77.7797	93.7172	96.9451
6281	KLC4	-44.349	-44.3493	5.11273	1.83234e-16	1.99778e-15	33.7539	32.0369	36.4885	36.8384	38.1672	38.4324	32.9598	38.7678	27.8055	30.4806
16394	TM2D1	-45.6062	-45.6066	4.83986	1.83405e-16	1.99845e-15	31.1775	32.4784	28.6184	31.1915	26.6455	27.7175	27.4077	28.6757	27.7285	24.3929
987	ATP11B	-41.4675	-41.4676	6.12218	1.84305e-16	2.00388e-15	74.2482	65.9502	81.073	72.9378	67.425	56.5139	70.0909	71.3772	67.332	69.2286
3649	EDC4	-42.3934	-42.3936	5.89741	1.84464e-16	2.00388e-15	66.8312	63.9634	63.2995	55.3168	57.0308	68.7543	58.223	56.1305	52.1117	54.1052
2379	CFAP20	-43.6682	-43.6685	5.28973	1.84774e-16	2.00388e-15	35.4195	35.2654	36.4132	42.3376	47.434	41.26	34.7517	35.5665	41.8194	40.4766
15542	SP4	-45.7861	-45.7866	4.85335	1.84794e-16	2.00388e-15	32.3746	29.9673	33.2878	34.2958	30.7702	31.4008	31.5497	36.7331	14.1594	14.4804
13740	R3HCC1	-44.4613	-44.4616	5.03323	1.84809e-16	2.00388e-15	32.0884	27.5666	31.9698	31.1915	32.2826	35.6049	31.1385	30.1678	37.9095	37.0611
5951	ITGB6	-42.7688	-42.7689	5.25205	1.84818e-16	2.00388e-15	7.44304	7.25728	10.8072	11.6488	25.6006	23.2529	32.7835	28.947	120.804	110.741
9935	LOC105615576	-41.9038	-41.904	6.2816	1.84887e-16	2.00388e-15	88.1714	95.4208	133.603	112.319	73.0621	79.6924	52.8766	53.092	41.9563	47.7335
1354	BROX	-39.8712	-39.8713	6.45636	1.84896e-16	2.00388e-15	69.6939	72.6556	91.9556	75.7169	94.758	86.2033	103.051	98.398	89.5165	95.7593
1513	C1H1orf43	-40.4209	-40.421	6.41832	1.84968e-16	2.00388e-15	78.9066	83.5553	74.069	89.1396	80.954	78.6879	79.1681	89.798	102.846	97.6216
15350	SMARCD2	-38.0418	-38.0419	7.25435	1.85009e-16	2.00388e-15	147.325	152.734	122.683	130.265	149.397	151.274	133.513	163.427	189.086	186.5
5333	HEATR5B	-45.6162	-45.6166	4.7595	1.85183e-16	2.00388e-15	28.3148	26.7388	25.1164	25.988	26.0406	22.6205	32.666	33.1249	24.8196	25.0526
3103	DAXX	-42.5761	-42.5763	5.89113	1.85226e-16	2.00388e-15	71.2814	65.2327	54.9022	63.5655	57.2783	61.8342	50.6734	45.2517	64.637	58.3976
17258	UHRF2	-42.036	-42.0362	6.01406	1.85514e-16	2.0058e-15	70.4226	70.6964	68.6842	68.1482	75.5644	60.7181	56.1374	61.6378	55.7991	58.1303
13385	PRDX5	-37.2166	-37.2166	7.29932	1.85635e-16	2.00591e-15	76.2521	83.6657	87.3615	84.35	109.854	119.315	129.313	147.068	386.273	350.344
4394	FBXO9	-41.8108	-41.811	5.72424	1.85796e-16	2.00618e-15	32.2185	34.7687	39.4633	39.3515	41.7144	48.7753	50.2328	53.6346	87.8824	99.6926
16880	TRIM33	-42.8025	-42.8027	5.88966	1.8588e-16	2.00618e-15	76.6685	64.5429	75.3117	65.3986	59.5606	61.4994	58.6343	55.0725	36.746	39.3075
3250	DESI1	-45.8748	-45.8752	4.58949	1.86278e-16	2.00867e-15	22.9537	21.1372	22.7065	23.6227	19.4411	19.1604	25.087	24.8233	31.2619	29.9629
1342	BRF2	-45.701	-45.7014	4.70985	1.86426e-16	2.00867e-15	24.307	27.5114	26.585	25.988	30.2203	29.5777	27.7602	28.6757	20.9867	19.85
11046	MBTD1	-41.7601	-41.7603	6.19297	1.86442e-16	2.00867e-15	84.4759	79.8301	95.4199	88.8735	80.5416	66.5964	74.7029	72.8693	41.4259	46.7398
13640	PTPN11	-39.2069	-39.207	6.87386	1.86693e-16	2.01018e-15	122.732	111.591	109.842	118.912	111.009	97.3647	118.209	104.828	144.075	133.731
3481	DPH3	-43.9975	-43.9978	5.3817	1.86859e-16	2.01078e-15	44.2939	47.5172	40.5177	38.0211	34.51	31.1775	43.0357	41.8334	51.7438	43.7418
7992	LOC101120528	-39.8787	-39.8788	6.99608	1.87374e-16	2.01106e-15	171.58	153.396	151.678	161.93	135.51	122.255	118.003	137.735	64.0467	60.3266
14418	RPS6KC1	-43.8144	-43.8147	5.28279	1.874e-16	2.01106e-15	34.5867	39.101	33.5514	36.9863	38.8271	37.5767	44.5926	42.1318	43.2567	38.2386
17971	ZNF292	-41.0869	-41.0871	6.39726	1.87464e-16	2.01106e-15	91.6067	84.2176	110.256	91.2979	102.98	92.0072	96.118	93.6232	41.5542	39.2073
17287	UPF2	-40.6006	-40.6007	6.55481	1.87478e-16	2.01106e-15	100.871	116.116	97.3403	99.3396	105.757	88.0263	89.949	94.1387	72.4653	75.8676
1960	CCDC174	-45.4585	-45.4588	4.90456	1.87503e-16	2.01106e-15	31.672	35.6793	28.9573	27.2297	31.6227	31.9216	28.5534	32.2025	25.5126	25.8543
14970	SIGMAR1	-45.1308	-45.1311	4.88249	1.87549e-16	2.01106e-15	27.9244	29.6362	30.7648	27.7323	26.1231	29.3173	26.6439	25.2302	35.5225	35.558
2893	CRLF3	-41.8014	-41.8015	5.71748	1.88291e-16	2.01783e-15	31.3076	32.7819	36.6768	31.5167	45.9766	49.7055	51.9366	56.9444	89.1999	99.1999
15727	SSSCA1	-46.2085	-46.209	4.56992	1.88507e-16	2.01896e-15	24.281	24.752	25.38	24.1253	21.1184	22.9553	21.6794	21.1609	25.7436	25.871
17016	TSTD2	-43.2186	-43.2188	5.62066	1.88862e-16	2.02083e-15	52.804	53.7811	46.8062	55.1985	49.5789	47.7336	52.7004	55.9406	41.366	35.8419
18156	ZRANB1	-41.5441	-41.5443	6.02803	1.88905e-16	2.02083e-15	67.0134	54.9677	65.5212	65.6647	68.14	69.0147	71.6185	74.7412	54.1821	61.3788
2065	CCNL1	-41.9215	-41.9216	5.96907	1.89075e-16	2.02117e-15	57.6706	68.82	67.1404	58.7464	60.7705	63.4712	59.3981	61.4207	61.9163	66.6733
1906	CCAR2	-37.662	-37.662	7.53931	1.89158e-16	2.02117e-15	225.295	204.859	215.806	213.758	171.917	180.517	165.827	139.282	168.57	174.04
8104	LOC101122140	-44.7609	-44.7612	4.87312	1.89479e-16	2.02341e-15	26.1808	23.9794	27.8653	30.4819	30.4128	31.4008	30.1984	28.1602	33.3152	30.6226
14393	RPS19BP1	-44.4795	-44.4798	4.96265	1.89761e-16	2.02523e-15	25.5822	26.4905	28.6937	29.1515	31.4852	32.7773	26.1446	31.0088	39.7319	40.1843
12620	PCF11	-40.1345	-40.1346	6.56521	1.90085e-16	2.0275e-15	101.86	85.818	87.7758	86.5674	119.644	104.434	102.463	103.58	80.7984	73.7214
5334	HEATR6	-42.3409	-42.3411	5.89019	1.90357e-16	2.02819e-15	59.1019	66.5573	61.5673	53.1881	65.8852	70.9493	63.3345	55.5879	48.7237	47.9506
17334	USP34	-38.0441	-38.0442	7.26965	1.90373e-16	2.02819e-15	168.067	142.8	151.339	164.295	164.273	151.497	180.28	166.004	126.93	127.284
11136	MED7	-44.4302	-44.4305	5.12332	1.9053e-16	2.02845e-15	35.5496	33.9133	35.3588	41.0959	36.5173	32.3681	33.371	34.0201	32.7505	33.2448
7356	LOC101111481	-44.3148	-44.3151	5.4437	1.90667e-16	2.02845e-15	57.046	48.2347	54.3374	50.4385	51.1187	46.4687	39.07	42.0504	23.9384	22.4555
1154	BAK1	-44.7589	-44.7592	4.933	1.90772e-16	2.02845e-15	26.2588	24.9176	24.9658	24.8349	24.8582	29.0569	25.5277	27.3192	49.006	47.9423
4373	FBXO3	-41.5031	-41.5032	5.96025	1.90894e-16	2.02845e-15	53.5847	49.6144	45.3	53.0994	67.2601	58.9694	63.452	65.8157	85.7862	79.0826
13950	RBM12B	-40.9298	-40.9299	6.52911	1.90972e-16	2.02845e-15	116.434	103.837	111.687	96.6492	105.73	92.2676	95.8536	92.9721	56.1328	51.8672
15890	SUGP2	-40.209	-40.2091	6.77739	1.91066e-16	2.02845e-15	134.651	140.013	130.44	115.66	103.337	102.834	103.256	92.0226	80.0455	94.4649
4547	FMR1	-39.6988	-39.6989	6.77627	1.91476e-16	2.02884e-15	108.028	128.672	108.712	101.646	109.139	95.9137	111.893	112.749	106.362	112.595
14761	SEPHS2	-42.2859	-42.2861	5.81844	1.9154e-16	2.02884e-15	50.5398	57.6719	51.0237	59.3673	48.6989	53.984	48.9696	50.8946	73.4663	69.1284
4066	F11R	-36.7893	-36.7894	7.36705	1.91573e-16	2.02884e-15	100.169	98.539	113.871	110.368	149.644	142.42	183.658	164.892	316.7	269.641
7442	LOC101112784	-45.1079	-45.1083	5.17775	1.91654e-16	2.02884e-15	41.1189	48.8418	43.6055	40.9185	37.9197	39.437	32.7541	33.3148	20.9097	23.0233
16917	TRMT10C	-44.7211	-44.7215	5.07381	1.91909e-16	2.02884e-15	33.4677	36.0105	38.7102	34.4732	37.5622	33.3354	36.1911	34.7798	26.8558	25.1778
3659	EDRF1	-46.2075	-46.208	4.66213	1.91918e-16	2.02884e-15	29.0695	27.539	28.6937	27.1114	24.8032	26.9362	24.5876	26.2883	19.3697	18.5723
4583	FOXJ3	-42.0822	-42.0824	6.01469	1.92015e-16	2.02884e-15	79.1929	63.991	70.3034	65.8716	66.3801	61.7226	68.0052	63.8352	53.9255	53.0363
15852	STT3B	-39.7194	-39.7195	6.85396	1.92046e-16	2.02884e-15	134.86	131.486	115.829	129.319	101.385	87.6915	99.1437	94.844	121.771	139.927
6384	KRTCAP2	-42.7208	-42.721	5.5667	1.92189e-16	2.02884e-15	39.115	42.3847	41.2331	42.1898	51.7512	43.4551	46.8546	52.3595	57.7412	56.3265
2174	CDC23	-46.1819	-46.1823	4.73637	1.92218e-16	2.02884e-15	33.3896	30.3812	31.5932	29.6245	24.2532	22.9181	24.2939	23.0056	24.3148	22.4638
17511	WBP2	-43.4637	-43.464	5.23321	1.92374e-16	2.02929e-15	25.7383	29.8294	27.4888	27.2297	39.7621	36.0141	43.447	39.7173	54.2763	51.9507
10786	LSM5	-45.8374	-45.8379	4.84667	1.92485e-16	2.02929e-15	33.0773	35.2378	33.7396	32.4923	28.8729	27.6803	25.1458	22.246	25.6922	23.2655
3887	EPB41L1	-40.0334	-40.0335	6.23027	1.92938e-16	2.03196e-15	37.5535	37.473	37.8441	42.1011	58.0757	71.3586	89.3909	92.4566	141.303	142.182
447	ALDH5A1	-42.4869	-42.4871	5.72599	1.92962e-16	2.03196e-15	52.0753	48.2899	55.0905	53.0403	46.5266	51.4913	46.6783	56.5375	60.0341	59.0573
15684	SRPK1	-41.9834	-41.9836	6.20159	1.93304e-16	2.03358e-15	89.1864	96.635	89.8092	79.3239	76.8293	65.5175	61.3956	61.5835	54.2848	61.1617
496	AMFR	-39.1117	-39.1118	6.8706	1.93536e-16	2.03358e-15	110.527	115.316	121.44	110.427	101.495	114.702	117.474	102.82	131.036	144.453
1010	ATP5C1	-37.9575	-37.9575	7.33739	1.93596e-16	2.03358e-15	155.835	185.13	158.531	156.46	146.922	154.697	140.123	156.916	183.833	178.308
17840	ZDHHC9	-40.8067	-40.8068	6.19113	1.93634e-16	2.03358e-15	60.7154	55.7127	57.0863	61.7325	63.0804	65.2942	75.4961	65.3273	104.549	120.895
11107	MECOM	-38.0697	-38.0698	7.20845	1.93674e-16	2.03358e-15	145.191	130.576	163.803	149.364	194.796	188.367	126.052	148.452	115.944	116.219
17114	TXN	-39.6044	-39.6045	6.79097	1.9423e-16	2.03824e-15	100.091	114.847	94.1396	107.943	87.0036	83.0037	81.0187	91.4529	171.222	175.827
13595	PTBP3	-40.2733	-40.2734	6.36426	1.95154e-16	2.04675e-15	68.3927	68.4337	68.7596	79.4421	77.0768	74.707	84.0738	82.3645	99.7831	120.152
572	ANKRD40	-42.5064	-42.5066	5.83876	1.9545e-16	2.04867e-15	61.8345	60.4865	53.0194	60.1951	50.4038	56.2907	60.1325	69.9936	51.778	47.8588
16989	TSPAN3	-36.1333	-36.1333	8.02094	1.95673e-16	2.04983e-15	277.188	298.873	318.154	298.462	243.797	264.116	270.288	253.93	178.528	193.915
13463	PRPF19	-39.8474	-39.8475	6.89342	1.95884e-16	2.05086e-15	156.59	142.8	114.511	122.282	126.491	108.34	105.93	109.657	107.723	94.1893
4556	FNDC3B	-39.2624	-39.2625	6.72478	1.96212e-16	2.05203e-15	89.2124	94.3722	105.399	108.653	104.547	93.2722	141.004	117.144	104.454	99.2583
5626	ICK	-40.3065	-40.3066	6.30134	1.9626e-16	2.05203e-15	62.8755	61.6731	73.7678	80.1221	71.6872	69.8704	74.9379	93.4333	99.0815	100.636
17019	TTC1	-44.7315	-44.7318	4.97923	1.96335e-16	2.05203e-15	27.7422	32.1473	34.8317	33.1723	29.8078	26.899	32.1372	32.7451	32.9559	32.5684
646	AP4E1	-42.2399	-42.2401	5.86656	1.96645e-16	2.05409e-15	55.979	61.2316	62.7346	61.3186	63.2178	56.0303	57.0774	68.2302	47.3377	50.0133
2598	CLIP1	-42.03	-42.0301	5.69746	1.97024e-16	2.05687e-15	37.3974	33.4442	39.8775	37.0158	41.2195	35.9025	69.8559	61.8548	79.6862	81.8635
15629	SPRED2	-42.7005	-42.7007	5.58931	1.97708e-16	2.06071e-15	40.9888	43.8472	48.0488	55.4646	45.6191	44.6456	51.7897	58.9791	48.0307	43.6666
11022	MAU2	-40.6872	-40.6873	6.40474	1.97909e-16	2.06071e-15	84.0855	91.0057	94.1773	78.1117	82.1365	91.7096	85.1314	87.7362	73.6545	79.2079
5817	INO80	-43.7052	-43.7054	5.38018	1.97926e-16	2.06071e-15	43.6433	40.5359	42.7017	40.4159	42.8693	43.1574	47.0014	42.2674	39.9115	33.6623
15675	SRI	-41.2528	-41.253	6.17157	1.97983e-16	2.06071e-15	64.463	73.649	68.2324	69.1238	62.6129	62.6155	62.2475	65.7343	105.011	86.5066
3594	DYNLRB1	-43.0653	-43.0655	5.52509	1.98525e-16	2.06071e-15	40.4683	45.4477	42.6641	39.2332	42.4844	49.8543	44.8276	44.9532	53.0186	57.0197
3223	DEK	-36.3929	-36.393	8.07264	1.98555e-16	2.06071e-15	332.36	351.109	306.217	315.995	259.086	250.35	223.492	247.419	213.785	192.145
3938	ERBB2IP	-37.2598	-37.2599	7.57798	1.98562e-16	2.06071e-15	208.145	195.257	214.864	220.853	204.392	174.192	197.494	182.119	162.007	151.126
1308	BOD1L1	-40.632	-40.6321	6.33502	1.98616e-16	2.06071e-15	80.2339	69.4822	83.8972	81.3935	78.3417	86.9846	101.846	92.4024	70.4633	61.9884
4750	GAPVD1	-40.7443	-40.7445	6.35918	1.98682e-16	2.06071e-15	92.0751	73.4558	78.2112	83.7587	83.8963	81.9247	84.1326	80.0314	82.518	80.519
15878	STYX	-42.7018	-42.702	5.5965	1.98763e-16	2.06071e-15	43.4091	42.9366	48.8396	43.5794	47.434	52.7935	55.9611	51.2201	45.2673	52.0342
6780	LOC101104050	-43.5537	-43.554	5.36171	1.98802e-16	2.06071e-15	39.9218	37.6937	40.8942	43.0472	46.8016	38.6929	43.2707	41.3451	38.2774	40.8608
7233	LOC101110095	-41.8452	-41.8453	6.05758	1.98833e-16	2.06071e-15	67.4298	72.9591	65.2199	65.1325	52.9061	66.3732	56.9011	54.7198	83.3223	80.5524
1282	BMI1	-40.4129	-40.413	6.35391	1.98957e-16	2.06071e-15	77.3972	66.8332	81.9014	78.4961	80.4591	87.7659	90.5953	104.068	78.3686	71.7172
16885	TRIM38	-43.2297	-43.2299	5.42391	1.98978e-16	2.06071e-15	39.2712	36.8659	35.999	39.0854	49.5239	41.6693	42.8888	42.3217	52.8646	48.2763
3998	ETAA1	-41.326	-41.3261	6.35558	1.99123e-16	2.06104e-15	97.8786	98.0699	94.8174	77.2839	79.7991	76.8277	82.6638	86.7866	58.3316	66.1806
4162	FAM168B	-37.7393	-37.7394	7.39877	1.99251e-16	2.06119e-15	194.404	158.28	177.924	180.349	171.367	177.801	154.135	158.625	154.556	159.744
9619	LOC105611673	-43.4985	-43.4988	5.43695	1.99388e-16	2.06144e-15	39.4533	46.1927	38.7855	43.7567	41.7969	39.9578	37.1311	40.8025	51.9406	52.8275
14471	RSRC1	-45.2974	-45.2978	4.92691	1.99904e-16	2.06207e-15	30.683	35.8449	31.5932	33.8523	30.1103	28.164	29.1996	28.323	28.4386	27.633
11900	NECAP1	-42.3546	-42.3548	5.76447	1.99913e-16	2.06207e-15	50.8781	51.1873	47.7099	51.8281	55.7934	48.1801	59.9268	68.4472	57.3049	51.9089
16514	TMEM184C	-40.2591	-40.2592	6.33161	1.99958e-16	2.06207e-15	66.0505	62.3077	73.2029	67.6751	77.5443	68.4938	101.699	89.9336	105.421	92.4941
17152	UBAC2	-42.5008	-42.501	5.63442	1.99983e-16	2.06207e-15	38.5425	46.4411	46.0154	44.4663	47.9015	50.2263	48.0296	54.0144	61.1292	59.4414
13665	PTPRK	-39.756	-39.7561	6.6208	2.00055e-16	2.06207e-15	99.2319	83.7485	110.708	108.387	88.1585	82.3712	106.546	91.697	105.575	107.275
16137	TCERG1	-41.8676	-41.8677	6.28659	2.00129e-16	2.06207e-15	94.6776	108.556	102.01	86.0944	73.7496	65.2198	69.1803	67.7961	56.7317	56.4184
2185	CDC42BPA	-40.1214	-40.1215	6.63937	2.00294e-16	2.0626e-15	108.809	97.7663	97.378	99.0736	116.619	103.02	128.843	112.587	70.0099	62.6064
17180	UBE2L3	-42.6016	-42.6018	5.69521	2.0085e-16	2.06649e-15	47.8332	49.8628	43.4548	53.2177	52.3561	48.3661	45.4151	47.0422	67.2721	62.715
946	ATF2	-41.0381	-41.0382	6.386	2.009e-16	2.06649e-15	90.2794	98.7045	90.6376	86.0057	90.8258	78.0554	77.5818	90.3677	64.6541	68.9447
17584	WDSUB1	-45.585	-45.5854	4.78036	2.01204e-16	2.06706e-15	28.3929	28.7808	28.1289	28.4419	24.4182	27.6803	25.6158	26.3425	29.8246	26.7729
3634	ECHDC1	-44.805	-44.8054	5.00294	2.01287e-16	2.06706e-15	31.9843	32.2576	29.2209	30.7184	30.5228	36.0141	32.9598	33.6132	32.7933	30.1884
12783	PEX5	-43.9707	-43.971	5.29176	2.01309e-16	2.06706e-15	39.3232	40.0944	35.3965	41.0367	43.9418	38.5441	41.8313	38.2252	36.2669	36.6937
17806	ZCCHC14	-43.6566	-43.6568	5.46671	2.0141e-16	2.06706e-15	51.2165	42.6883	50.007	47.5115	42.9243	47.2128	49.234	47.5034	33.1013	30.631
2307	CENPB	-38.6956	-38.6956	6.84637	2.01689e-16	2.06817e-15	86.8702	90.6194	111.499	97.6544	92.3382	102.536	119.971	114.079	178.913	155.535
12304	NUP93	-44.4233	-44.4236	5.52071	2.01857e-16	2.06817e-15	66.2847	60.5141	50.4588	60.4316	44.5192	41.2228	39.5106	36.516	30.6544	28.7938
3015	CUX1	-40.1307	-40.1308	6.4929	2.02017e-16	2.06817e-15	78.6724	86.094	78.2112	79.4717	78.2317	88.8448	93.7973	87.6276	124.252	104.87
3358	DMTF1	-42.8154	-42.8156	5.5698	2.02046e-16	2.06817e-15	37.9959	47.3517	46.6556	44.082	51.5037	52.7935	53.7285	54.1229	43.3851	43.0403
3322	DIS3L	-43.8867	-43.8869	5.30095	2.02194e-16	2.06817e-15	39.4013	38.4939	41.4967	44.6437	35.3349	34.0051	43.0063	42.3217	33.8628	41.2867
17844	ZFAND1	-42.3783	-42.3785	5.83466	2.02291e-16	2.06817e-15	52.4396	64.1566	58.6678	52.9811	65.3627	63.434	57.6649	54.8012	52.009	48.8776
12632	PCMT1	-42.2798	-42.28	5.84034	2.02314e-16	2.06817e-15	50.9562	63.3563	53.4336	55.5829	52.7411	55.5466	61.5719	58.0296	62.3099	58.9821
16754	TOPORS	-42.5849	-42.5851	5.75614	2.02795e-16	2.06985e-15	60.1949	49.504	53.8855	56.2925	60.2756	54.2072	56.1374	53.3091	49.4595	46.8734
14918	SH3KBP1	-44.5128	-44.5131	5.40812	2.02863e-16	2.06985e-15	55.3544	55.7403	44.8481	54.4003	36.4348	35.6421	39.2756	41.2908	32.4853	28.9107
17138	U2AF1	-41.1209	-41.1211	6.36278	2.02871e-16	2.06985e-15	88.848	98.3734	80.6965	85.8283	95.143	82.2224	68.8277	70.075	82.3555	70.2474
5811	ING4	-40.6762	-40.6763	6.46708	2.02981e-16	2.06985e-15	89.2124	103.506	85.3658	90.6179	99.1577	91.784	84.9551	93.5147	68.0506	78.2225
6002	JOSD1	-41.9454	-41.9455	5.77258	2.03112e-16	2.06985e-15	38.4904	43.7368	43.5678	40.9185	49.9638	52.8679	53.3466	50.0807	93.5632	79.3415
17642	WWP2	-42.0277	-42.0279	5.85078	2.03161e-16	2.06985e-15	55.2503	47.9588	50.9483	50.6159	53.0711	47.3988	62.8351	54.1229	75.1517	79.116
17631	WSB2	-41.2243	-41.2244	6.04045	2.03426e-16	2.07139e-15	57.2802	46.0272	59.5339	55.5533	53.3736	52.6446	62.9819	66.7109	104.018	99.3001
13391	PRELID3B	-41.0318	-41.0319	6.13847	2.03718e-16	2.07321e-15	59.4142	64.3497	72.4875	62.7377	82.7414	74.4094	67.8877	78.1866	70.3435	71.5251
17862	ZFP37	-46.8075	-46.808	4.55038	2.04458e-16	2.07758e-15	26.0506	27.9254	24.8529	22.9132	29.3678	28.2012	24.5583	24.2265	13.1926	12.9355
5468	HNRNPR	-37.8851	-37.8851	7.54853	2.04466e-16	2.07758e-15	231.073	231.046	202.777	218.961	195.291	177.169	170.439	182.472	141.774	120.912
2053	CCND3	-43.4253	-43.4256	5.28436	2.04612e-16	2.07758e-15	21.7826	22.2685	19.3928	19.3358	26.0956	31.0659	41.5082	38.4693	80.3107	88.2769
16535	TMEM209	-45.2889	-45.2893	5.0924	2.04634e-16	2.07758e-15	44.7623	40.2324	36.9027	43.9341	31.8152	31.7728	30.4628	31.063	25.4955	24.4931
11838	NDFIP1	-36.4639	-36.4639	7.71101	2.04719e-16	2.07758e-15	177.852	205.218	172.05	189.1	199.003	184.684	236.388	227.126	252.551	250.768
16583	TMEM33	-40.7636	-40.7638	6.33615	2.04852e-16	2.07777e-15	84.6841	74.1733	72.6005	76.2491	81.834	74.1862	83.4863	73.4933	87.831	98.8658
11299	MKKS	-43.0753	-43.0755	5.64126	2.04984e-16	2.07795e-15	51.3466	55.1333	47.9735	45.4715	48.8639	55.7698	47.0602	55.181	44.3604	47.5999
16631	TMEM87B	-40.5772	-40.5774	6.21499	2.05228e-16	2.0782e-15	57.3583	54.7745	58.2912	54.962	71.2748	62.0574	87.9515	80.4384	99.0302	115.985
13345	PPP3CC	-44.1429	-44.1432	5.03332	2.05272e-16	2.0782e-15	24.1508	27.6494	27.0745	26.4019	35.5274	31.438	37.1605	35.1867	41.2034	41.1029
17665	XPO7	-40.9745	-40.9746	6.36628	2.05352e-16	2.0782e-15	93.6886	84.19	82.9182	93.4857	87.3336	81.069	94.091	82.256	66.2369	59.4581
14291	ROCK2	-39.1421	-39.1422	6.87151	2.06047e-16	2.08188e-15	114.222	113.164	118.126	112.555	118.984	116.451	153.166	126.667	104.814	92.4858
11821	NCOR1	-38.5858	-38.5859	7.09743	2.06049e-16	2.08188e-15	142.381	137.75	152.657	137.065	127.371	150.642	146.586	135.836	123.747	115.108
1142	BAG1	-42.1091	-42.1093	5.9352	2.06059e-16	2.08188e-15	65.7642	61.3695	62.4334	56.1742	55.0784	62.9503	60.8669	58.952	69.0003	58.8819
12433	OTUB1	-41.6102	-41.6103	6.18025	2.06204e-16	2.08219e-15	76.2261	86.0112	79.5291	73.6769	62.0354	72.3631	60.1325	66.6567	77.1623	70.9823
1340	BRE	-44.898	-44.8984	4.85014	2.06328e-16	2.08228e-15	24.1248	26.0765	28.6184	26.8749	28.6254	26.1921	28.0246	30.0593	36.1984	33.1028
768	ARHGDIA	-35.3801	-35.3801	8.10755	2.07028e-16	2.08706e-15	252.335	258.006	236.177	233.862	221.056	238.333	274.107	278.781	407.029	357.768
14785	SERINC5	-38.4495	-38.4495	6.74268	2.07144e-16	2.08706e-15	62.0427	68.2681	88.19	78.2595	107.325	107.261	136.833	124.523	138.266	159.284
3975	ERO1A	-43.5392	-43.5394	5.49819	2.07157e-16	2.08706e-15	52.4136	44.6199	45.9778	50.4385	46.0316	45.7618	45.7677	45.6044	34.975	40.1008
4809	GDAP2	-45.7153	-45.7157	4.75214	2.0726e-16	2.08706e-15	30.2927	26.5732	23.6855	25.4262	26.7005	26.4897	27.0552	25.8814	29.2856	27.6413
3290	DHX15	-38.3523	-38.3524	7.31963	2.07782e-16	2.08735e-15	190.969	184.053	165.159	171.036	158.141	139.443	159.776	167.578	141.551	119.451
4869	GIGYF2	-40.9616	-40.9618	6.29034	2.078e-16	2.08735e-15	86.3237	71.1103	74.6339	74.6526	89.5884	78.3531	86.3652	82.0119	71.3702	67.9259
13745	RAB10	-42.1099	-42.1101	5.96271	2.07914e-16	2.08735e-15	67.4558	65.7846	63.0359	57.2386	57.4983	65.071	64.2451	53.5804	62.943	66.406
14273	RNF5	-43.4313	-43.4315	5.38626	2.08044e-16	2.08735e-15	36.5906	40.3979	38.3336	37.4298	42.7594	41.1856	38.6881	46.1741	46.1057	50.0718
1664	C4H7orf60	-44.3117	-44.312	5.17695	2.0811e-16	2.08735e-15	39.8697	32.6716	34.8693	36.5724	42.5669	43.0458	32.0785	33.2334	32.6736	33.846
17222	UBTF	-37.5976	-37.5977	7.45703	2.08244e-16	2.08735e-15	183.994	186.399	166.514	164.413	197.023	195.957	168.03	151.354	187.349	155.668
17311	USP1	-40.0153	-40.0154	6.7481	2.08321e-16	2.08735e-15	125.439	121.415	121.214	120.597	114.722	102.759	96.4705	100.65	94.5728	76.8279
17240	UEVLD	-45.511	-45.5114	4.69087	2.08322e-16	2.08735e-15	24.6193	22.8204	23.196	23.4749	26.838	24.7783	27.8777	29.0826	28.7551	26.3804
223	ADAMTS2	-43.0698	-43.0701	5.4328	2.08759e-16	2.08735e-15	23.6304	19.7299	15.6648	14.6053	28.6804	28.0151	65.6258	58.7621	89.1999	86.8656
15682	SRP72	-40.8149	-40.815	6.39353	2.08862e-16	2.08735e-15	88.6919	89.8744	87.2862	98.0979	79.1942	68.9775	78.6393	93.1349	78.3002	78.139
11791	NCAPD2	-42.4408	-42.441	6.20623	2.08987e-16	2.08735e-15	93.9229	109.218	87.2109	95.6144	71.8797	80.2133	61.6306	53.6075	41.3489	43.6082
16922	TRMT1L	-42.2133	-42.2135	5.78654	2.09109e-16	2.08735e-15	49.4988	52.1531	50.0446	56.0855	61.128	55.3234	57.4886	51.8712	54.7211	63.216
14605	SCAF8	-40.6205	-40.6206	6.5648	2.09302e-16	2.08735e-15	109.225	110.515	93.763	106.701	101.825	83.2641	98.6443	104.8	69.4709	68.2182
6432	LARP4	-43.2115	-43.2117	5.45032	2.09309e-16	2.08735e-15	43.357	36.8107	42.8523	42.6333	45.9766	41.8553	49.6453	46.4454	41.3403	45.913
16650	TMOD3	-36.7111	-36.7111	7.5226	2.09335e-16	2.08735e-15	142.875	153.093	158.983	158.411	181.652	161.134	198.493	209.954	253.338	220.229
1623	C2H9orf72	-45.5686	-45.569	4.89225	2.09353e-16	2.08735e-15	34.0402	34.3824	30.6519	32.3445	30.0828	26.3409	24.6758	26.9665	27.3092	29.7875
11212	MFN1	-40.6793	-40.6794	6.51629	2.09401e-16	2.08735e-15	100.091	108.583	99.788	104.011	90.9358	80.8086	82.5757	99.9715	76.0501	72.2767
15657	SQSTM1	-38.3126	-38.3127	6.91397	2.09445e-16	2.08735e-15	79.6614	77.8709	87.8887	82.5465	90.6058	112.693	127.256	126.531	211.741	208.212
4837	GFM1	-44.2734	-44.2737	5.35067	2.0947e-16	2.08735e-15	46.0115	47.9588	46.7309	46.0037	41.6319	39.809	44.2401	39.7716	30.509	25.2029
16713	TNKS2	-38.3933	-38.3934	7.18273	2.09656e-16	2.08807e-15	154.378	146.884	155.142	157.702	157.123	134.272	162.331	151.273	124.654	108.803
13947	RBL2	-38.9761	-38.9762	6.61724	2.10172e-16	2.09206e-15	52.3355	49.5316	56.3331	60.7568	79.1667	68.0474	119.942	103.661	190.865	199.978
448	ALDH6A1	-41.0801	-41.0802	6.35906	2.10754e-16	2.09622e-15	93.9489	90.0123	81.0354	82.5169	71.7147	78.8739	71.3541	73.6289	78.8392	98.4733
4323	FASTKD2	-45.8532	-45.8536	4.7196	2.1082e-16	2.09622e-15	29.4599	26.794	27.7524	28.7967	25.1057	22.546	26.5558	27.8075	24.6741	23.6246
18079	ZNF629	-44.7299	-44.7302	5.33606	2.11014e-16	2.09655e-15	56.9419	47.5172	47.8606	50.8229	41.9069	37.3907	33.6354	31.4971	28.1562	28.0088
12205	NSF	-44.6612	-44.6615	4.97746	2.11097e-16	2.09655e-15	27.2218	28.7532	29.1456	26.6384	27.0305	24.1086	34.1054	31.8227	44.6855	40.8691
52	ABCF1	-42.1524	-42.1526	5.96169	2.112e-16	2.09655e-15	68.0544	64.2393	53.4713	65.9012	53.676	53.6864	52.3479	57.3513	80.0369	73.8801
12873	PHLPP2	-45.2804	-45.2808	4.87057	2.11396e-16	2.09686e-15	30.631	29.443	31.5556	31.901	30.7427	26.9734	31.0797	27.4548	26.3596	26.0714
6319	KLHL28	-44.0661	-44.0663	5.32212	2.11685e-16	2.09686e-15	44.8925	39.2666	47.5217	42.8402	41.4669	46.1338	41.0969	38.9305	27.6087	30.1216
13441	PRMT3	-44.707	-44.7073	5.17048	2.11745e-16	2.09686e-15	38.1521	43.6265	41.2708	41.8646	35.9949	30.5823	32.5779	33.8302	30.6887	31.2406
12289	NUP188	-43.2832	-43.2834	5.78558	2.1181e-16	2.09686e-15	74.2743	65.3983	67.3663	70.7795	41.9344	44.72	51.9954	44.2208	47.8682	42.7731
3195	DDX39A	-45.7134	-45.7138	4.95317	2.11924e-16	2.09686e-15	39.115	35.7345	33.0995	31.8419	27.5805	28.0151	17.3905	20.4012	39.3554	36.6937
1111	B3GLCT	-44.6844	-44.6847	5.26437	2.11935e-16	2.09686e-15	43.8775	50.7458	42.4758	42.3967	34.5925	37.5023	36.7199	33.0706	33.0414	29.6623
14580	SART3	-42.1074	-42.1076	6.04837	2.12038e-16	2.09686e-15	74.5085	76.8223	72.2239	67.1725	66.2976	81.3295	57.3124	60.4712	55.5852	49.8713
14069	RFWD2	-41.7003	-41.7005	6.02358	2.12274e-16	2.09692e-15	62.381	65.3431	56.2578	70.6612	58.5432	54.4305	69.9734	67.9318	73.3551	71.166
12893	PIAS3	-44.5285	-44.5288	5.2034	2.12275e-16	2.09692e-15	38.8548	42.5227	38.7479	37.6367	37.2323	42.7482	37.4837	35.2138	30.6544	27.1236
15977	SYPL1	-36.1151	-36.1152	7.74854	2.12631e-16	2.09922e-15	180.142	167.773	178.79	195.811	172.22	168.612	262.18	233.692	281.879	308.74
11782	NBEA	-41.6717	-41.6719	6.3288	2.12738e-16	2.09922e-15	88.3015	99.4496	96.4366	105.874	90.4683	74.4094	87.5989	88.1431	37.6272	35.4745
12298	NUP54	-43.9043	-43.9046	5.39286	2.13109e-16	2.10053e-15	45.1007	46.7446	45.074	41.8646	49.7988	40.3671	37.513	39.0933	37.5245	36.7521
13575	PSMD9	-43.987	-43.9873	5.38891	2.13218e-16	2.10053e-15	46.6621	46.9378	47.371	45.8559	38.5247	38.4324	34.3111	39.9343	43.6931	36.9192
14270	RNF41	-42.5233	-42.5235	5.75162	2.13359e-16	2.10053e-15	53.6107	52.9533	50.007	58.6577	58.1582	49.5939	60.5144	56.863	50.469	47.5915
16072	TBC1D15	-42.9811	-42.9813	5.55579	2.1339e-16	2.10053e-15	42.8365	45.9444	46.4673	47.3046	51.4212	44.0131	48.6465	56.5646	44.369	42.4641
3681	EFCAB8	-43.9811	-43.9814	5.41075	2.13449e-16	2.10053e-15	45.5431	49.6972	39.501	47.6594	33.1901	36.1258	34.6342	36.6517	50.2808	51.5666
16574	TMEM260	-41.4551	-41.4553	6.15049	2.13879e-16	2.10363e-15	79.9216	66.8884	72.5251	75.0665	67.1501	59.8623	79.8437	70.7261	67.8966	70.0888
17607	WLS	-38.4002	-38.4003	7.24604	2.14059e-16	2.10392e-15	159.739	178.866	147.272	155.307	148.627	134.904	173.112	152.874	140.345	126.624
6198	KIAA1191	-41.3414	-41.3415	6.12423	2.14215e-16	2.10392e-15	70.3966	63.2184	65.1446	72.4647	61.7605	72.0655	64.5682	59.5759	87.6342	80.2017
1791	CAMK2G	-42.7148	-42.715	5.47618	2.14389e-16	2.10392e-15	33.7019	33.5546	42.4381	42.6333	35.4724	38.0232	54.1985	49.1312	63.1141	52.2764
11886	NDUFS2	-38.5813	-38.5813	7.10269	2.14454e-16	2.10392e-15	136.968	146.415	145.766	144.042	123.466	143.536	122.321	141.506	130.557	139.484
6208	KIAA1468	-43.0915	-43.0917	5.48359	2.14529e-16	2.10392e-15	42.0818	37.9421	44.6598	41.0072	39.0471	36.8698	52.5535	44.492	52.5309	55.7002
12986	PKNOX1	-44.6745	-44.6748	5.28618	2.14603e-16	2.10392e-15	50.0453	47.0481	40.3294	40.3863	37.6997	43.0458	38.4531	35.8378	30.8341	26.3136
4527	FLRT2	-39.1048	-39.1049	6.79946	2.15079e-16	2.10639e-15	91.1122	87.3633	76.7803	76.5447	103.915	92.0072	190.003	176.205	119.735	99.7677
13171	POLD3	-46.7627	-46.7632	4.64539	2.15087e-16	2.10639e-15	33.7019	30.9055	29.1833	30.1567	25.0507	22.8809	17.8899	19.1262	21.038	20.0504
13325	PPP1R8	-43.0493	-43.0495	5.7052	2.15327e-16	2.10761e-15	57.046	60.321	55.3541	50.8229	58.2682	50.4868	48.6465	48.8599	49.5964	41.9965
13951	RBM14	-41.0065	-41.0066	6.46471	2.15571e-16	2.10842e-15	104.567	109.135	91.3154	89.1987	82.3014	97.6251	81.1069	72.381	82.9629	72.3268
12413	OSBPL8	-38.6865	-38.6865	7.00065	2.15642e-16	2.10842e-15	130.956	114.295	126.825	125.889	119.231	113.884	143.266	140.665	120.599	144.537
4412	FCHO2	-42.2117	-42.2118	5.74848	2.16141e-16	2.11042e-15	46.7662	47.3517	53.5466	48.4872	49.3314	49.7055	63.6282	59.169	53.5576	65.596
4550	FN3KRP	-43.6004	-43.6007	5.61078	2.16244e-16	2.11042e-15	59.1019	59.4931	47.1828	53.0994	55.9034	48.8126	39.9219	46.9066	39.3383	38.6227
11408	MPP5	-37.567	-37.567	7.06894	2.16282e-16	2.11042e-15	80.7804	87.4737	105.436	86.7448	154.786	148.968	153.988	145.087	187.597	191.126
14257	RNF219	-45.5559	-45.5563	4.80991	2.1631e-16	2.11042e-15	28.8093	30.2709	33.4007	30.5115	26.8105	23.1785	28.524	28.8384	24.4688	25.3616
15881	SUCLA2	-43.3816	-43.3818	5.44244	2.16633e-16	2.11219e-15	44.0337	39.6805	37.9947	41.8646	47.1865	39.5858	43.1238	42.8372	50.0498	47.984
11770	NARS2	-46.4994	-46.4999	4.71488	2.16724e-16	2.11219e-15	32.3486	34.4928	23.8361	26.0175	19.3036	20.537	31.2266	31.1173	22.9374	20.4596
5242	GUF1	-47.0393	-47.0398	4.5474	2.17166e-16	2.11537e-15	29.4338	30.602	29.3339	28.2941	20.046	19.0116	19.8287	19.9129	17.6073	19.4993
5037	GPBP1L1	-38.7585	-38.7586	6.87829	2.17413e-16	2.11582e-15	107.195	90.9505	97.4533	98.4527	124.896	106.48	128.637	123.031	147.993	150.758
11597	MTRF1L	-46.2427	-46.2432	4.52164	2.17446e-16	2.11582e-15	22.4853	23.3723	22.2169	22.3219	23.5658	24.2575	20.7981	22.5173	23.3138	24.4263
13574	PSMD8	-40.2055	-40.2056	6.61098	2.18346e-16	2.1217e-15	104.411	106.321	95.9094	101.114	79.5791	96.4346	87.9221	91.1002	114.541	99.6759
5848	INTS8	-42.9275	-42.9278	5.68823	2.18395e-16	2.1217e-15	53.6888	56.2094	55.8813	47.3637	57.0583	50.0775	48.8228	51.0031	49.9728	45.1949
13005	PLAA	-44.7968	-44.7971	5.03299	2.18732e-16	2.1217e-15	33.0773	33.6649	29.5222	33.1723	31.5127	27.3082	29.1996	31.7684	38.9105	38.7146
4518	FLCN	-43.78	-43.7803	5.2512	2.18769e-16	2.1217e-15	34.8209	33.7201	33.7396	32.1967	36.2698	44.6456	42.3013	41.6977	41.1521	39.8921
8234	LOC105601864	-43.5094	-43.5097	5.61274	2.18807e-16	2.1217e-15	55.3023	59.7415	54.7516	60.1655	47.874	40.0322	39.0112	39.6088	48.7152	43.7585
7185	LOC101109495	-43.3258	-43.326	5.49552	2.18843e-16	2.1217e-15	46.5841	43.792	43.982	51.355	44.9867	40.2927	42.4188	43.6782	49.5194	44.1009
17331	USP30	-43.3488	-43.349	5.62876	2.18866e-16	2.1217e-15	54.0271	58.0306	55.0152	59.2786	48.1215	53.5003	49.2928	40.9381	39.0645	37.3033
17763	ZBTB40	-43.2352	-43.2354	5.58309	2.19062e-16	2.12246e-15	55.5626	45.3925	50.3082	49.2559	48.7814	51.4541	51.731	49.104	40.6559	36.869
3776	EIF6	-41.9079	-41.908	5.94457	2.19247e-16	2.12312e-15	59.5443	60.1554	55.7306	60.2838	60.5505	50.71	59.7506	68.1488	73.0813	67.3998
12606	PCCB	-45.6598	-45.6602	4.83954	2.19709e-16	2.12555e-15	30.4488	32.2576	25.8319	30.1567	24.6107	22.9553	22.7663	23.494	37.4903	35.6916
11451	MRPL24	-44.4062	-44.4065	5.13348	2.19731e-16	2.12555e-15	33.0252	36.0381	33.8526	37.3115	34.4	31.2147	27.8484	31.8769	42.3498	42.556
14681	SDF2	-42.2293	-42.2295	5.82558	2.20441e-16	2.13014e-15	51.5548	57.3684	50.2329	59.5447	54.281	54.0584	55.3736	52.4409	70.1211	61.6293
11134	MED4	-43.908	-43.9082	5.35601	2.20638e-16	2.13014e-15	41.5613	45.1165	43.8314	44.7324	42.6494	36.8698	36.4849	39.9072	41.4943	36.5434
17034	TTC27	-46.0391	-46.0395	4.93735	2.20651e-16	2.13014e-15	41.275	40.2048	37.3169	36.5724	33.5475	27.9035	23.2657	25.2031	20.7215	20.2091
14023	RECK	-42.611	-42.6112	5.9607	2.20674e-16	2.13014e-15	75.8357	70.3377	71.998	78.4665	63.4103	58.2625	68.3871	64.405	39.3725	32.2093
2774	COPB1	-38.1065	-38.1066	7.20872	2.2084e-16	2.13061e-15	144.411	144.566	142.113	159.091	150.606	138.811	158.042	155.234	155.582	130.407
16007	TADA1	-44.6517	-44.6521	5.15235	2.21208e-16	2.13302e-15	37.033	40.8119	40.1788	37.9028	35.1699	37.6139	32.901	37.357	29.816	26.6142
12222	NT5C2	-43.7136	-43.7138	5.51148	2.21602e-16	2.1357e-15	52.4917	53.0361	46.0907	43.7272	50.5688	40.8507	40.8619	39.5816	42.367	46.1886
15845	STRIP1	-44.1717	-44.172	5.21215	2.21793e-16	2.1364e-15	40.182	33.8581	39.8022	40.0611	32.7226	35.4561	38.5999	37.3028	38.0122	34.322
1068	ATXN10	-35.1546	-35.1546	8.27241	2.22205e-16	2.13924e-15	327.234	329.033	286.636	319.868	300.36	291.945	305.568	325.687	310.771	294.518
5582	HSPD1	-36.7604	-36.7605	7.8674	2.22481e-16	2.14016e-15	267.949	287.063	248.152	247.61	265.08	228.586	179.898	196.118	202.603	211.811
13219	POMK	-43.032	-43.0322	5.64432	2.22704e-16	2.14016e-15	51.9972	52.8981	52.6052	47.3933	48.3964	57.8161	50.0272	55.398	43.1541	40.2094
12029	NKIRAS2	-41.5534	-41.5536	6.12098	2.22724e-16	2.14016e-15	72.1142	72.1865	69.475	73.5882	65.0052	72.7352	69.8265	77.6441	67.3063	55.7837
17506	WASF3	-41.4459	-41.4461	5.80919	2.22771e-16	2.14016e-15	33.3115	39.6529	45.6389	46.6246	70.2848	66.2243	76.4067	88.4958	47.6714	46.1134
12898	PID1	-40.1523	-40.1524	6.90268	2.23199e-16	2.14193e-15	153.779	166.641	116.62	141.884	115.437	102.387	126.023	125.473	72.5423	75.5252
5285	HAUS2	-44.6864	-44.6868	5.20133	2.23319e-16	2.14193e-15	41.9517	43.5161	40.706	40.6524	33.74	30.8055	29.7284	32.2567	40.4077	33.7458
15180	SLC35E1	-43.0183	-43.0186	5.57294	2.23537e-16	2.14193e-15	48.2236	44.4819	51.2873	48.162	46.8566	48.2545	47.1777	39.0119	48.698	53.4372
371	AHCYL1	-39.8857	-39.8858	6.58659	2.23746e-16	2.14193e-15	79.271	88.7154	86.4955	83.4039	80.1566	72.8096	81.665	88.2516	136.717	162.808
2841	CPSF3L	-42.1103	-42.1105	6.01881	2.23875e-16	2.14193e-15	65.556	80.2716	73.8054	63.8612	59.3131	60.0484	57.3418	56.9444	64.098	66.7651
15812	STK3	-42.3764	-42.3766	5.74365	2.23889e-16	2.14193e-15	51.9451	47.4345	47.371	53.7203	64.2903	54.6165	56.2255	61.5564	49.1943	49.0947
13198	POLR2G	-41.0711	-41.0713	6.28739	2.23966e-16	2.14193e-15	80.1819	82.6999	78.2865	92.924	80.2666	67.2661	70.0322	73.1135	78.0692	77.8217
12984	PKN2	-40.7662	-40.7663	6.376	2.24003e-16	2.14193e-15	88.848	75.4426	81.3743	86.7448	104.107	99.783	85.7776	94.7355	60.8127	52.7524
7972	LOC101120270	-46.4842	-46.4847	4.46798	2.2408e-16	2.14193e-15	22.0168	23.124	25.606	24.9532	21.3384	21.0579	19.2118	20.0214	22.3984	21.2112
11241	MGEA5	-37.3026	-37.3026	7.69799	2.24231e-16	2.14193e-15	226.648	252.294	252.595	216.951	237.693	218.95	208.745	211.853	123.653	126.983
15889	SUGP1	-44.0729	-44.0732	5.28767	2.24251e-16	2.14193e-15	38.3082	43.2953	41.7603	40.1498	35.9949	42.0785	37.6012	34.1287	39.0046	37.9296
4414	FCHSD2	-43.4548	-43.455	5.41101	2.24369e-16	2.14193e-15	43.2529	38.3284	41.7227	43.0767	39.4871	40.5531	49.0284	41.5621	41.905	46.1385
7503	LOC101113650	-41.174	-41.1742	6.17936	2.25132e-16	2.14808e-15	64.8794	74.1181	67.0274	68.8577	89.2309	84.157	59.9856	71.9198	68.9233	75.2412
12782	PEX3	-45.1165	-45.1169	4.84458	2.25401e-16	2.14953e-15	27.2478	27.0699	29.0703	31.6349	30.0828	28.9452	32.2254	27.4548	26.6077	26.6392
13701	PVRL3	-39.3639	-39.364	6.69637	2.25753e-16	2.15175e-15	85.673	95.7795	96.7755	92.4213	110.239	101.792	117.122	129.57	112.12	95.1747
3442	DNPEP	-42.4427	-42.4429	5.74102	2.25983e-16	2.15281e-15	47.4689	54.471	50.9107	55.1394	50.0738	57.258	54.8742	50.9488	59.5037	53.7628
11063	MCL1	-35.0613	-35.0613	8.02694	2.26271e-16	2.15405e-15	185.894	174.506	174.798	197.881	226.886	212.03	287.619	276.827	441.388	429.535
15120	SLC25A51	-40.8388	-40.839	6.38231	2.26373e-16	2.15405e-15	97.0458	80.1612	86.6461	92.4509	85.1612	73.5537	75.9955	76.1519	84.8794	81.7382
13406	PRKAA1	-43.7818	-43.7821	5.21706	2.26467e-16	2.15405e-15	32.0363	32.5612	38.2583	40.6819	34.4	31.6984	37.8655	45.6315	38.4656	39.9171
7441	LOC101112694	-36.7103	-36.7103	7.76248	2.27474e-16	2.16123e-15	237.266	226.521	200.63	228.954	209.507	231.302	214.973	232.254	200.653	188.997
17358	USPL1	-43.8484	-43.8487	5.44591	2.27548e-16	2.16123e-15	51.2425	43.047	48.9526	48.0142	47.049	41.5576	49.6159	51.41	28.6952	26.1549
15241	SLC4A1AP	-43.2384	-43.2386	5.56487	2.2759e-16	2.16123e-15	46.8183	52.0979	44.9611	42.988	51.9987	45.9478	47.4715	47.0151	50.7343	42.9234
3641	ECSCR	-38.2414	-38.2415	6.9767	2.27698e-16	2.16123e-15	86.0114	87.9428	84.3491	87.277	101.055	95.5044	169.205	151.354	216.763	179.209
17141	U2SURP	-39.1958	-39.1959	7.04622	2.27912e-16	2.16214e-15	141.834	163.027	165.271	148.329	132.678	117.381	128.373	141.832	89.8245	92.9367
6439	LASP1	-35.2722	-35.2722	8.14718	2.28185e-16	2.16283e-15	266.492	282.454	274.662	288.824	262.606	258.87	308.653	277.777	319.771	294.393
12336	OBFC1	-43.9133	-43.9136	5.41214	2.28223e-16	2.16283e-15	44.6322	50.6906	43.6808	46.4768	43.2543	39.3254	38.4237	44.3835	35.9246	38.6895
17144	UBA1	-37.203	-37.2031	7.69949	2.28703e-16	2.16447e-15	248.587	240.566	211.4	227.151	190.698	186.023	189.386	200.458	209.165	174.834
14786	SERP1	-35.0701	-35.0702	7.88389	2.28734e-16	2.16447e-15	148.444	152.348	204.17	179.787	285.292	297.191	244.026	270.398	294.216	285.658
10685	LRIF1	-45.3033	-45.3037	4.76873	2.28754e-16	2.16447e-15	25.4521	23.5655	29.2209	27.0819	33.355	29.6893	32.7541	32.0126	20.3194	18.9565
2677	CNOT6L	-41.5578	-41.558	5.97471	2.29191e-16	2.16748e-15	61.9386	49.2281	61.7932	60.9047	66.3801	60.6064	74.7911	75.8535	59.2042	57.8214
16469	TMEM135	-44.9525	-44.9529	4.88315	2.29413e-16	2.1678e-15	22.6154	24.5865	23.9868	21.3758	20.2935	18.6768	30.1984	32.6094	51.3674	48.4934
16734	TOB2	-39.4838	-39.4839	6.63363	2.29705e-16	2.1678e-15	86.714	70.5308	69.9269	77.9047	95.143	100.825	90.889	92.8365	150.868	156.52
17027	TTC21B	-44.4097	-44.41	5.39609	2.29804e-16	2.1678e-15	55.2503	49.3109	47.1075	43.3724	49.4139	42.3017	38.1005	42.7558	26.6077	26.7144
6354	KPNA2	-40.6725	-40.6727	6.75007	2.29943e-16	2.1678e-15	149.355	146.774	120.423	130.561	103.42	100.155	80.2843	77.2914	93.6488	74.2224
16341	TIMM10B	-44.8045	-44.8048	4.97389	2.29983e-16	2.1678e-15	29.4078	30.8503	35.2082	30.748	27.828	25.9689	28.5828	31.1716	38.5426	35.441
15404	SMU1	-39.0608	-39.0608	6.90142	2.30075e-16	2.1678e-15	114.638	121.249	115.415	121.661	126.436	107.224	125.876	134.344	122.164	106.064
10930	MAP2K5	-45.5349	-45.5353	4.68733	2.30089e-16	2.1678e-15	23.6043	23.8414	21.2379	24.4801	24.8307	26.0061	27.7896	28.8384	27.8055	28.7353
15443	SNRPB	-38.9992	-38.9993	7.14294	2.30179e-16	2.1678e-15	168.249	176.796	142.904	159.712	123.081	134.979	122.116	130.655	137.855	116.628
2622	CLSTN1	-36.2637	-36.2637	7.87326	2.30441e-16	2.16853e-15	247.286	234.109	230.642	252.666	233.65	240.528	262.532	226.231	210.954	205.782
3703	EFTUD2	-41.0728	-41.0729	6.39259	2.30494e-16	2.16853e-15	101.678	92.9097	77.0815	97.3883	77.0493	77.981	76.0836	75.745	83.904	79.9344
4669	FXR2	-42.8948	-42.895	5.6763	2.3076e-16	2.16911e-15	50.5919	56.0163	55.58	49.1672	46.8291	55.7698	50.1153	48.6428	47.8254	50.4893
669	APH1A	-38.5604	-38.5605	6.99795	2.30879e-16	2.16911e-15	117.241	113.523	117.562	124.175	107.38	121.287	140.769	121.404	166.61	147.685
14834	SF3A3	-41.1259	-41.126	6.31103	2.30914e-16	2.16911e-15	83.6431	88.9362	77.8723	91.7413	78.2867	78.8739	63.3345	75.5551	79.746	75.6003
14715	SEC24B	-41.6408	-41.641	6.00747	2.31184e-16	2.16956e-15	61.4962	58.7757	58.7808	55.3168	54.666	62.8759	60.8962	69.7766	85.5638	74.6066
3280	DHPS	-45.2663	-45.2666	4.82615	2.31298e-16	2.16956e-15	25.7383	29.6362	27.4888	28.0575	28.7079	26.2665	27.2902	27.6176	32.4426	29.9545
15582	SPCS2	-37.6094	-37.6095	7.35043	2.3132e-16	2.16956e-15	148.054	162.088	162.711	155.603	166.253	150.902	159.041	163.942	196.734	166.115
5270	HADHB	-40.7636	-40.7638	6.3799	2.31844e-16	2.17303e-15	72.8169	87.8324	69.8139	68.8282	65.9951	67.4521	68.4165	79.733	121.283	129.864
7084	LOC101108163	-36.5019	-36.502	7.92893	2.3198e-16	2.17303e-15	259.908	310.463	258.055	260.205	236.373	238.929	211.448	217.903	226.567	216.755
3945	ERCC3	-41.249	-41.2492	6.16102	2.32048e-16	2.17303e-15	64.2808	75.2218	65.6718	72.7899	69.2124	66.4104	70.8841	80.3841	78.9761	71.2913
15473	SNX2	-38.9512	-38.9513	6.90103	2.32242e-16	2.17373e-15	111.359	114.902	119.369	118.261	127.261	100.378	116.534	116.547	135.802	134.223
3392	DNAJB2	-44.6306	-44.6309	4.89323	2.32783e-16	2.17577e-15	24.1769	24.0898	25.9449	24.5097	29.0929	27.1594	35.9561	30.4391	37.4903	37.7292
3236	DENND6A	-43.3527	-43.353	5.49454	2.32791e-16	2.17577e-15	45.9335	43.9576	48.2371	45.235	42.4294	36.4606	52.4654	55.0725	43.5134	37.1864
12087	NOL6	-46.8766	-46.8772	4.54806	2.32901e-16	2.17577e-15	27.1177	30.4088	28.8444	27.9097	18.5061	18.6768	20.0931	20.7539	21.1749	20.1339
16175	TDRD3	-43.9756	-43.9759	5.44117	2.32939e-16	2.17577e-15	44.7884	52.8153	44.8104	50.3498	50.0188	47.3988	43.8288	46.3368	28.353	25.6204
897	ASB3	-44.2112	-44.2115	5.29124	2.33174e-16	2.17597e-15	40.4683	45.4477	40.4424	41.2141	38.8821	37.2791	35.9267	41.8334	32.8275	36.9275
11598	MTRR	-45.6873	-45.6877	4.67318	2.332e-16	2.17597e-15	24.0988	24.3933	25.2671	25.2488	21.8609	25.076	31.0503	31.9854	23.6902	22.1298
14084	RGL2	-37.156	-37.1561	7.42109	2.33394e-16	2.17658e-15	142.016	156.211	160.452	167.902	158.663	186.73	186.038	191.858	173.335	190.208
10792	LSR	-43.0571	-43.0573	5.45296	2.33647e-16	2.17658e-15	34.3525	31.2643	37.6935	30.9254	40.092	41.2228	33.371	32.8265	74.8266	80.5524
14126	RHOBTB1	-42.2976	-42.2978	6.08685	2.33729e-16	2.17658e-15	87.8331	77.5674	76.366	90.1744	73.0896	64.5129	64.5682	59.1419	43.599	42.6979
10777	LSG1	-45.0453	-45.0456	5.01456	2.33832e-16	2.17658e-15	37.5275	32.7267	33.5137	36.9271	32.9426	30.9915	34.3404	32.9621	26.7788	24.2676
725	ARF6	-40.9838	-40.9839	6.13332	2.33964e-16	2.17658e-15	58.7896	57.258	67.0274	57.7707	58.7907	71.7678	66.5658	66.9008	97.8581	98.5903
16418	TMCC1	-43.5757	-43.5759	5.53028	2.33983e-16	2.17658e-15	55.4064	48.5106	42.4758	51.6803	41.9344	42.5622	40.8619	41.3179	49.5793	47.3661
5983	JAGN1	-45.0172	-45.0175	4.95226	2.3427e-16	2.1777e-15	30.9433	32.4508	29.0703	32.9654	31.3752	31.4008	28.054	30.629	29.277	33.0109
8339	LOC105602502	-37.2807	-37.2807	7.66181	2.34453e-16	2.1777e-15	210.747	259.496	219.345	218.192	195.511	193.948	175.492	179.298	187.888	184.788
14364	RPL7L1	-40.2055	-40.2057	6.61701	2.34463e-16	2.1777e-15	105.972	106.872	107.394	107.47	98.1678	97.0298	82.6638	105.913	83.442	86.3312
1854	CASP3	-45.6905	-45.6909	5.08073	2.34653e-16	2.17836e-15	44.0076	47.3517	42.0239	44.2594	32.6951	27.4943	29.3465	27.5362	22.6978	20.8354
17377	VAMP3	-36.355	-36.355	7.61296	2.34802e-16	2.17862e-15	134.313	145.035	136.691	151.966	162.046	155.627	204.016	233.692	327.292	306.092
13310	PPP1R2	-40.276	-40.2762	6.3266	2.34988e-16	2.17892e-15	65.2437	62.3905	75.8012	73.7952	75.207	62.0946	91.9172	87.4649	96.7031	111.367
11001	MARK3	-42.0841	-42.0843	5.9757	2.35073e-16	2.17892e-15	66.0765	68.544	66.7638	64.1568	63.3278	67.5637	54.8742	55.4794	68.3073	53.8547
15425	SNCAIP	-44.0913	-44.0916	5.89279	2.35327e-16	2.17953e-15	89.7069	94.5378	73.9184	82.3987	54.116	62.4295	39.8631	48.1545	24.118	24.919
11692	MYO9A	-38.9654	-38.9655	6.73634	2.35378e-16	2.17953e-15	85.4648	75.1115	82.3157	77.9639	108.754	97.5135	138.243	121.268	132.842	146.098
16621	TMEM70	-44.8425	-44.8429	4.90626	2.36424e-16	2.1867e-15	25.1658	29.6362	30.8025	28.1462	28.0479	28.8708	30.8741	32.0668	32.4597	33.345
14279	RNGTT	-43.886	-43.8863	5.32367	2.36474e-16	2.1867e-15	42.4722	38.6043	44.6222	47.0385	40.2295	34.1167	37.043	41.7791	37.3791	36.844
13425	PRKCI	-44.0855	-44.0858	5.3636	2.36546e-16	2.1867e-15	46.9484	45.1993	49.8187	43.8454	41.357	39.2509	41.5082	36.3804	31.3474	35.8085
17672	XRCC5	-43.2915	-43.2917	5.74002	2.3666e-16	2.1867e-15	60.7935	66.3089	62.6217	67.7343	61.7055	57.0348	40.95	50.4876	33.6745	33.0193
15458	SNU13	-38.5459	-38.546	7.23758	2.37042e-16	2.1867e-15	172.777	176.437	146.331	159.328	164.108	147.219	138.742	154.393	134.27	115.234
56	ABCG2	-43.6685	-43.6688	5.3896	2.37075e-16	2.1867e-15	39.4273	40.9774	41.0072	41.628	47.4065	49.073	55.403	48.6971	30.2951	25.1361
8966	LOC105605968	-39.6665	-39.6666	6.73006	2.37164e-16	2.1867e-15	105.946	99.422	81.9391	80.2108	155.831	144.615	102.346	98.9406	106.585	85.4126
12959	PITPNA	-41.8145	-41.8147	5.97125	2.37186e-16	2.1867e-15	58.165	60.928	57.9147	63.6838	47.7365	55.9931	61.6306	59.6031	87.0182	74.1055
17090	TUBGCP4	-44.0678	-44.068	5.22754	2.37235e-16	2.1867e-15	37.0851	36.452	36.6015	41.6576	37.7272	35.0468	35.5448	41.5892	37.2679	35.3074
14181	RMDN3	-46.6615	-46.662	4.61899	2.3758e-16	2.18867e-15	30.2666	30.6296	27.79	24.1845	25.7106	26.6014	19.8581	19.3161	20.0028	21.0943
1168	BAZ1B	-38.0644	-38.0645	7.40685	2.37745e-16	2.18867e-15	212.127	182.039	174.083	173.549	190.094	168.165	164.799	163.997	141.517	126.365
17389	VASH2	-46.6834	-46.6839	5.32332	2.37952e-16	2.18867e-15	69.1734	74.4492	61.2284	49.6107	37.5622	33.8935	24.0295	23.4668	13.09	13.9292
4563	FNTA	-41.5803	-41.5804	6.16842	2.38e-16	2.18867e-15	74.1702	81.8721	68.4583	75.983	85.6837	79.1716	66.5952	72.2996	62.4553	52.2931
5630	ICT1	-45.7003	-45.7008	4.72731	2.38064e-16	2.18867e-15	27.3779	26.0765	25.2671	24.7166	22.9058	26.9734	23.3245	23.1955	31.895	32.6185
2802	CORO1C	-38.6971	-38.6972	6.87546	2.38171e-16	2.18867e-15	87.5468	106.983	111.574	101.409	117.361	119.204	122.879	113.862	149.397	143.376
1858	CASP8AP2	-44.3308	-44.3311	5.38248	2.38291e-16	2.18867e-15	53.9751	46.4687	49.9693	44.4959	48.9739	42.3761	36.9549	36.3804	29.0032	28.3679
7225	LOC101109941	-35.9095	-35.9095	7.91826	2.38792e-16	2.18955e-15	240.936	206.212	214.525	204.77	235.135	253.624	326.131	316.355	212.348	208.63
16931	TRNT1	-45.8934	-45.8939	4.65737	2.38968e-16	2.18955e-15	24.9836	26.2421	27.8277	26.4314	28.2129	24.7783	22.4432	21.7848	25.1789	24.1006
11820	NCOA7	-45.0906	-45.091	4.88771	2.38984e-16	2.18955e-15	27.482	28.5048	34.6057	35.6263	29.4228	30.0242	31.1091	37.14	20.3023	21.6371
7496	LOC101113583	-41.5201	-41.5203	6.03076	2.39134e-16	2.18955e-15	47.3648	45.9168	42.1745	43.1654	46.6366	42.8226	63.0994	51.817	143.322	126.323
6169	KIAA0141	-40.4183	-40.4184	6.53324	2.39192e-16	2.18955e-15	90.6698	103.313	90.8259	96.2057	101.55	106.108	92.681	111.42	69.5393	63.6753
17143	UAP1	-41.6483	-41.6485	6.10105	2.39202e-16	2.18955e-15	67.4818	76.7395	67.4416	72.2282	66.2976	57.6301	66.5658	77.21	65.6038	68.8278
12951	PIP4K2C	-42.8345	-42.8348	5.53893	2.39333e-16	2.18955e-15	35.992	41.4741	40.48	39.2628	42.0994	40.9252	45.3564	41.969	62.6179	74.0304
1967	CCDC186	-42.3184	-42.3186	5.7489	2.3935e-16	2.18955e-15	53.2724	44.2059	49.7434	46.0924	55.7109	48.5149	66.7421	65.1103	54.5757	53.3703
14735	SEMA3C	-41.5829	-41.583	6.4761	2.3967e-16	2.19137e-15	126.584	103.671	135.561	124.027	62.6954	67.0429	93.7679	82.6901	46.5421	47.5832
11528	MSI2	-44.6664	-44.6667	5.21957	2.39906e-16	2.19219e-15	46.1156	40.1772	46.392	44.2298	36.4073	37.5767	31.2266	29.5981	27.8482	32.7855
8067	LOC101121621	-37.7847	-37.7847	7.26008	2.4e-16	2.19219e-15	134.547	138.495	128.858	138.307	139.085	129.584	152.432	161.284	224.523	185.097
15832	STOML2	-41.6854	-41.6855	6.20403	2.40135e-16	2.19232e-15	78.7505	93.4616	81.6379	79.9448	69.4874	76.9021	59.7506	65.9242	69.7532	61.3037
5687	IGBP1	-42.3648	-42.365	5.75	2.40275e-16	2.19249e-15	47.0265	53.2017	50.4588	49.9359	61.568	52.0866	48.0296	54.8826	60.171	60.3266
5829	INPP5F	-43.3517	-43.3519	5.42964	2.40593e-16	2.1943e-15	37.9439	43.4885	43.1536	43.0472	47.7915	39.6974	44.9745	45.6586	43.445	41.4119
[truncated: 16,056 more rows]

## Sheet: Table S1f (WT Dist 80v65)
Table S1f: WT Distal Lung d80vd65 DEGs p<0.001
[truncated: 11 more rows]

[truncated: 4 more sheets: Table S1g (WT Dist 100v80), Table S1h (WT Dist 120v100), Table S1i (WT Dist termv120), Table S1j (WT Dist ANOVA)]
