# Supplementary material for: Transcriptomic analysis of lung development in wildtype and CFTR−/− sheep suggests an early inflammatory signature in the CF distal lung
Source: Funct Integr Genomics. 2023 Apr 22;23(2):135. doi: 10.1007/s10142-023-01050-y (PMC10121546; doi:10.1007/s10142-023-01050-y)
Supplement: Supplementary file 3 — Supplementary file3 (XLSX 8754 KB) [file 10142_2023_1050_MOESM3_ESM.xlsx]

## Sheet: Table S2a (CF Prox 80v65)
Table S2a: CF Proximal Lung d80vd65 DEGs p<0.001
Column1	Row.names	logFC	unshrunk.logFC	logCPM	PValue	CF_proxlung_d65_1	CF_proxlung_d65_2	CF_proxlung_d80_1	CF_proxlung_d80_2
882	SFTPD	3.14122	3.14177	8.2311	8.47524e-05	3.4823	2.37708	25.6785	26.039
296	HSPA1A	3.47191	3.47192	10.9298	0.000238269	204.761	254.506	2496.39	2599.46
880	SFTPB	2.29758	2.29762	10.2099	0.000269087	47.3539	39.9462	228.187	201.02
690	LOC494436	3.4903	3.4903	10.8063	0.000334175	185.769	233.094	2266.41	2440.73
134	CLDN18	1.81924	1.81933	7.41028	0.000386517	17.9691	12.4333	59.2311	48.0649
61	BLK	-6.58743	-1.44269e+08	-1.03117	0.000545929	0.109679	0.129997	0	0
969	TPSB2	4.41319	4.42422	3.86222	0.000587265	0.201078	0.111426	4.12135	2.59182
16	ADRA1A	3.3049	3.30907	4.24577	0.000769551	0.420436	0.362134	5.76989	1.98799

## Sheet: Table S2b (CF Prox 100v80)
Table S2b: CF Proximal Lung d100vd80 DEGs p<0.001
Column1	Row.names	logFC	unshrunk.logFC	logCPM	PValue	FDR	CF_proxlung_d80_1	CF_proxlung_d80_2	CF_proxlung_d100_1	CF_proxlung_d100_2
870	SLC6A12	3.39711	3.40461	3.79566	2.92902e-05	0.576724	0.25213	0.185794	2.28374	2.35121
144	CLDN18	1.95804	1.95806	7.41028	0.000209927	1	59.2311	48.0649	220.603	196.283
853	SLC1A1	3.38499	3.38544	6.26545	0.000321132	1	4.82926	2.48035	48.6819	27.6908
688	MUC13	-7.73966	-7.79611	2.21323	0.000345548	1	5.89596	8.00772	0.062002	0
334	GSTA1-1	3.5426	3.54283	7.43673	0.000370955	1	10.2888	4.06889	69.4629	97.8531
880	SMOC2	-3.0676	-3.06878	2.598	0.000714875	1	8.38817	14.4826	1.22971	1.49622
974	UGT2A1	-4.62815	-4.63117	3.2271	0.0007468	1	8.75666	19.7871	0.702689	0.448867
592	LOC105612707	-8.00231	-1.44269e+08	-2.83193	0.000781841	1	0.271524	0.371588	0	0
373	JAKMIP2	-7.03766	-7.06597	1.89892	0.000831982	1	4.17954	12.7176	0.062002	0.0641239
21	AIF1L	-1.44314	-1.44317	5.51566	0.000919035	1	84.1435	92.0609	32.0654	32.7352

## Sheet: Table S2c (CF Prox 120v100)
Table S2c: CF Proximal Lung d120vd100 DEGs p<0.001
Column1	Row.names	logFC	unshrunk.logFC	logCPM	PValue	FDR	CF_proxlung_d100_1	CF_proxlung_d100_2	CF_proxlung_d120_1	CF_proxlung_d120_2
343	HS6ST2	-5.00254	-5.00582	4.536	1.17273e-06	0.0230911	18.4146	16.0844	0.405089	0.671197
852	SERPINE1	3.69349	3.69369	5.26759	2.85903e-06	0.0281472	7.3989	9.22315	123.562	91.5105
85	C3	3.38762	3.38764	7.84824	1.29685e-05	0.0847337	48.8782	70.6538	535.133	715.892
231	DPP4	2.38979	2.38986	6.56079	1.72136e-05	0.0847337	21.7214	16.8218	104.027	97.9828
806	PRSS23	2.79344	2.79352	6.05587	2.29572e-05	0.0904054	19.4273	21.7594	145.873	139.681
378	KIAA1024	-4.72706	-4.73578	2.16766	3.47119e-05	0.113913	6.2312	4.44592	0.162036	0.239713
737	NAPSA	4.97987	4.98058	5.48448	4.62472e-05	0.130087	2.53175	2.41533	81.7368	74.4549
421	LOC101104482	4.03663	4.03757	6.36456	5.68239e-05	0.132071	2.54208	1.09011	34.4123	25.2538
344	HSD17B13	6.1328	6.1349	4.79373	6.03678e-05	0.132071	0.640687	1.06873	43.6585	76.4326
776	PDE6A	3.2419	3.24346	2.24517	7.44632e-05	0.141192	1.1057	0.983233	10.1475	9.63647
716	MLPH	4.72572	4.72867	3.15049	8.27736e-05	0.141192	0.465015	0.71605	10.9577	20.3517
856	SFTPA1	6.03644	6.03652	9.84597	8.60487e-05	0.141192	22.0004	21.8235	1641.24	1235.39
783	PIGR	4.84735	4.84756	6.3859	9.61518e-05	0.145633	9.35196	7.55593	213.046	273.764
801	PROM2	-3.47975	-3.48228	2.96881	0.000113983	0.151544	7.45057	7.18188	0.567124	0.743111
161	CHI3L1	2.92207	2.92266	3.73067	0.000115447	0.151544	2.37674	2.98176	18.4923	22.1375
3	ACSL6	4.30317	4.30498	3.92132	0.000158123	0.184165	1.08503	0.812236	25.2067	12.2973
282	FBN3	-2.17594	-2.17596	7.13858	0.000176593	0.184165	237.509	210.861	60.2165	39.0013
845	SCGB1A1	6.06283	6.06488	6.86305	0.000176838	0.184165	0.599352	1.15423	21.0342	96.3048
876	SLC34A3	-2.08242	-2.08251	4.67766	0.000177711	0.184165	53.7454	73.9776	14.9579	15.1978
727	MUC13	8.67184	8.72842	2.21323	0.000196277	0.193235	0.062002	0	6.4004	20.1359
907	STK32B	-4.07579	-4.09485	1.73211	0.000212876	0.199597	1.38471	1.67791	0.0607633	0.119857
414	LOC101102548	4.00053	4.00139	3.93103	0.00022729	0.203425	1.90139	2.08403	13.2768	50.5555
958	TRIM71	-3.93782	-3.94155	2.46665	0.000255758	0.215584	9.32096	4.68104	0.313944	0.599283
702	MAPK8IP1	-2.20023	-2.20089	3.60997	0.000262774	0.215584	10.6747	9.09491	2.23812	2.06153
880	SLC5A5	3.45009	3.45069	3.55783	0.000323472	0.247007	2.46975	2.98176	14.4212	45.1859
450	LOC101108292	3.35046	3.35126	4.07685	0.000326165	0.247007	1.72572	2.3619	11.8489	29.8683
935	TMC5	3.29715	3.29893	2.09365	0.000378267	0.263835	1.14704	0.683988	6.7346	11.2905
975	UGT2A1	5.22133	5.2244	3.2271	0.000393631	0.263835	0.702689	0.448867	6.77511	36.2926
925	TFF2	8.04971	8.05347	6.38535	0.000397989	0.263835	0.237674	0.726737	31.1716	224.683
390	KNG1	3.90539	3.90677	3.55062	0.000401983	0.263835	1.1367	1.32523	12.2843	24.6425
840	S100G	6.51835	6.52112	3.68363	0.000439756	0.265758	0.454681	0.844298	33.592	85.6735
483	LOC101113398	4.14008	4.14073	4.46003	0.000439858	0.265758	1.9634	3.31307	19.7785	73.2923
722	MS4A8	4.37296	4.38469	1.8463	0.000445404	0.265758	0.165339	0.128248	1.55959	4.57852
366	ITLN	13.7735	14.0834	4.20837	0.00047299	0.269335	0.0103337	0	10.8159	171.347
48	ATP6V0A4	4.65498	4.67337	-0.0936601	0.000501261	0.269335	0.124004	0.0641239	1.03298	3.77548
61	BPIFB1	6.77302	6.78307	3.62161	0.000506325	0.269335	0.206673	0.149622	6.97766	32.2894
30	AOX1	1.94476	1.94478	7.30417	0.000514745	0.269335	69.4629	52.1434	291.249	176.908
854	SERTM1	-4.16008	-4.16029	6.9183	0.000519793	0.269335	154.375	141.917	5.81303	10.7631
859	SFTPD	2.39845	2.39846	8.2311	0.000537905	0.270998	78.1535	112.078	339.91	663.071
426	LOC101105114	3.45415	3.45451	5.40596	0.000551184	0.270998	4.50548	4.83067	24.3155	78.0386
160	CFHR5	3.85756	3.86703	-0.0878478	0.000564293	0.270998	0.227341	0.128248	2.33939	2.85259
893	SP5	-2.71118	-2.71237	2.59819	0.000598453	0.272934	9.2693	7.62006	1.30641	1.27048
687	LPO	8.32627	8.33265	4.96398	0.000610751	0.272934	0.320344	0.245808	19.1405	163.472
472	LOC101111313	7.19772	7.50555	-1.29221	0.000617205	0.272934	0	0.0106873	1.25578	0.659211
823	RIMKLA	-2.49956	-2.50013	3.88221	0.000623769	0.272934	12.3281	17.4096	3.24071	2.01359
868	SLC18A3	-8.17182	-1.44269e+08	-0.854134	0.000674847	0.288864	0.403013	0.320619	0	0
295	FMO3	4.45656	4.46571	2.03002	0.000768275	0.313183	0.206673	0.170997	1.51908	6.83183
374	KCNN4	-3.16792	-3.16927	2.91656	0.000792745	0.313183	7.38857	14.0859	0.759542	1.63005
934	TLCD2	1.62521	1.6253	5.26839	0.000814208	0.313183	13.8264	13.637	42.8483	41.8779
517	LOC101119620	-2.44476	-2.44542	3.71515	0.000815627	0.313183	8.96962	15.6462	1.54947	2.97244
335	HIGD1B	4.08267	4.08435	4.05029	0.000816414	0.313183	1.1677	0.865673	4.9117	29.5926
50	ATP6V1C2	3.03296	3.03312	6.83136	0.000838711	0.313183	7.72958	11.6599	59.4873	99.2293
752	NT5E	2.09128	2.09135	5.73261	0.000843003	0.313183	20.0163	17.6234	94.3452	66.053
882	SLC6A12	2.05788	2.05848	3.79566	0.000901538	0.328727	2.28374	2.35121	10.5323	8.7735
750	NRIP3	-2.22112	-2.22145	3.84519	0.000928324	0.33234	23.5918	16.9928	5.29654	3.40393
494	LOC101115343	2.91174	2.9122	4.34904	0.000960162	0.336145	3.0381	3.86881	22.2799	29.7125
850	SDR16C5	4.47901	4.48138	2.86757	0.000979012	0.336145	0.909362	0.55574	4.60789	28.1303

## Sheet: Table S2d (CF Prox termv120)
Table S2d: CF Proximal Lung Termvd120 DEGs p<0.001
Column1	Row.names	logFC	unshrunk.logFC	logCPM	PValue	FDR	CF_proxlung_d120_1	CF_proxlung_d120_2	CF_proxlung_term_1	CF_proxlung_term_2
1786	KIF2C	-3.78148	-3.78408	3.78526	6.37091e-06	0.0360235	7.57516	10.2238	0.715517	0.575799
434	C7	3.89978	3.90003	4.62435	1.21743e-05	0.0360235	6.16748	7.23934	69.2973	130.839
1788	KIF4A	-3.14742	-3.14869	4.36961	1.31866e-05	0.0360235	12.5578	9.97207	1.50945	1.02979
1963	LOC101105560	4.75162	4.75481	2.5784	1.49985e-05	0.0360235	0.708906	0.383541	13.6438	15.9009
1779	KIF18B	-4.51235	-4.51486	4.43544	1.51808e-05	0.0360235	21.5406	10.02	0.803731	0.575799
3632	NUSAP1	-2.44226	-2.44249	5.89539	1.75561e-05	0.0360235	38.1695	31.786	7.3316	5.53653
636	CENPA	-3.7747	-3.77624	4.60686	1.91398e-05	0.0360235	15.525	14.4667	1.49965	0.68653
4418	SPAG5	-2.50267	-2.50306	5.1928	1.95769e-05	0.0360235	23.0698	20.064	3.47957	4.13025
1232	FBN3	-2.89119	-2.89142	7.13858	2.00231e-05	0.0360235	60.2165	39.0013	7.46882	5.90194
637	CENPE	-3.44776	-3.449	4.55339	2.14604e-05	0.0360235	19.0088	9.92413	1.43103	1.21804
536	CCNB1	-3.1327	-3.13342	5.05737	2.47909e-05	0.0360235	20.2342	18.8295	2.92088	1.52808
4607	TIMP4	2.93368	2.93389	4.1339	2.6129e-05	0.0360235	6.61308	8.38996	56.5945	58.045
1790	KIFC1	-3.29069	-3.29124	5.23732	2.85654e-05	0.0360235	22.0571	35.909	3.53838	2.38071
600	CDCA8	-3.04538	-3.04658	4.4557	2.86881e-05	0.0360235	10.8665	11.1706	1.64667	1.01872
946	DLGAP5	-2.86232	-2.86327	4.46496	3.0253e-05	0.0360235	14.0161	9.99604	1.35262	1.94886
597	CDCA2	-3.52467	-3.52651	3.97212	3.09604e-05	0.0360235	11.9501	8.79748	1.15659	0.642237
2280	LOC101120001	4.59123	4.5933	2.82033	3.34001e-05	0.0360235	0.556997	1.12665	20.9656	19.6215
1782	KIF22	-3.02096	-3.0216	4.85718	3.48362e-05	0.0360235	16.2643	24.4148	2.79346	2.21461
246	ASPM	-4.21768	-4.21915	5.22438	3.52993e-05	0.0360235	28.1132	15.3057	1.50945	0.819406
825	CRMP1	-3.77105	-3.77437	4.15525	3.65907e-05	0.0360235	6.9574	6.8558	0.686112	0.321119
274	AURKB	-3.34829	-3.34918	4.76099	3.94053e-05	0.0369471	14.4718	22.9166	2.02893	1.63881
4253	SHCBP1	-2.85178	-2.85294	3.8255	4.23708e-05	0.0371082	11.3324	8.19819	1.17619	1.52808
3268	LYVE1	7.20225	7.20267	7.07203	4.3437e-05	0.0371082	4.40534	4.0991	158.502	1094.35
592	CDC20	-3.41303	-3.41377	4.92846	4.52309e-05	0.0371082	16.2542	31.0908	2.02893	2.41393
4707	TOP2A	-3.83166	-3.83192	7.40087	4.93519e-05	0.0388696	134.409	51.5144	7.3414	5.7137
323	BIRC5	-2.62993	-2.6303	5.20634	5.41743e-05	0.0410266	20.5481	30.084	4.57735	3.59874
2293	LOC101120775	4.16478	4.16892	0.953253	6.32801e-05	0.0461476	0.394962	0.431484	7.84128	7.02032
1729	KCND2	-8.68774	-1.44269e+08	0.0852495	6.62378e-05	0.0465793	0.698778	0.335599	0	0
543	CCNF	-2.31444	-2.31484	4.96204	7.13856e-05	0.0484684	21.3988	15.054	3.87163	3.45479
1765	KIAA0101	-2.45853	-2.45905	4.9207	7.55081e-05	0.0495585	14.5326	16.6481	3.24433	2.425
1776	KIF14	-3.27788	-3.27924	4.36845	8.27685e-05	0.0525713	15.5959	7.69479	1.40163	0.996575
3461	MYH11	-2.16537	-2.16539	8.22317	8.96706e-05	0.0548091	334.117	262.858	64.3377	68.7416
2161	LOC101114265	-2.40014	-2.40064	4.49347	9.40704e-05	0.0548091	17.0948	14.3109	3.41096	2.53573
1279	FKBP5	3.31603	3.3163	4.85142	9.58906e-05	0.0548091	8.77018	3.69158	59.0841	65.0985
1938	LOC101104482	3.66879	3.66884	6.36456	9.93992e-05	0.0548091	34.4123	25.2538	457.911	300.977
4804	UBE2C	-3.22795	-3.22852	5.41519	0.00010021	0.0548091	19.8392	33.7396	3.58739	2.12603
1900	LOC101102473	-3.50767	-3.51243	2.63557	0.000103553	0.0551068	4.10153	3.81144	0.470477	0.221461
1753	KCP	-4.29173	-4.2926	5.5746	0.000108614	0.0562793	38.9493	38.474	3.13651	0.808333
278	B2M	2.45573	2.45574	9.11993	0.000130897	0.0657298	328.466	371.855	1612.48	2229.43
3537	NEK2	-2.65504	-2.6559	4.25954	0.000133529	0.0657298	10.431	12.0336	1.27421	2.29212
638	CENPF	-3.46564	-3.46609	6.32181	0.000141802	0.0665003	60.1557	21.6461	4.05786	3.34406
1775	KIF11	-2.96963	-2.97007	5.68739	0.000144191	0.0665003	38.048	18.4699	4.24409	2.96758
4129	RRM2	-2.53645	-2.53684	5.71893	0.000145227	0.0665003	30.1589	15.6053	4.07747	3.80913
3901	PRC1	-2.55182	-2.55208	5.4329	0.00015346	0.0686736	44.1243	23.1803	4.9008	6.5774
4010	RACGAP1	-2.08853	-2.08873	5.63326	0.000157242	0.0688021	37.1669	24.1032	6.57688	7.82865
1085	ENPEP	-2.60842	-2.61047	3.59045	0.000166642	0.0713298	5.22565	3.78747	0.833136	0.642237
4343	SLC6A12	2.55904	2.5592	3.79566	0.000178657	0.0730385	10.5323	8.7735	50.2528	63.5372
3788	PKHD1L1	3.98905	3.98932	4.54245	0.000185016	0.0730385	6.81562	5.99283	71.1694	132.268
652	CEP55	-3.18967	-3.19197	2.97471	0.0001855	0.0730385	7.60554	5.17781	0.921351	0.476142
4818	UHRF1	-2.57838	-2.57862	6.47324	0.000185953	0.0730385	49.036	24.9062	7.53743	4.83893
1755	KCTD12	-1.93059	-1.93061	8.00827	0.000196383	0.0730385	309.923	280.776	88.0576	66.8924
713	CKAP2	-2.92537	-2.92567	6.09062	0.000199358	0.0730385	56.3074	23.0604	6.126	4.31849
3479	MYOCD	-2.59017	-2.59065	4.22294	0.000203135	0.0730385	23.242	15.3896	3.31294	3.10046
922	DEPDC1	-3.73303	-3.73607	3.81364	0.000203744	0.0730385	10.4108	4.29087	0.725319	0.376484
3521	NDC80	-2.74558	-2.74659	4.24852	0.000207205	0.0730385	13.135	7.34721	1.92111	1.12945
1220	FANCD2	-2.32467	-2.32523	4.74534	0.000208826	0.0730385	14.8971	11.2905	3.26393	1.95993
1295	FOS	3.06248	3.06264	4.45905	0.00021447	0.0730385	10.3804	8.9413	109.239	52.1984
380	C15H11orf87	-5.80598	-5.88924	-0.282758	0.000215146	0.0730385	1.43807	1.03077	0.0196032	0.0221461
647	CENPW	-2.57579	-2.57732	3.50509	0.000236256	0.0788455	5.15476	6.61609	1.1958	0.775114
3308	MATN2	2.68253	2.68267	4.76403	0.000243769	0.0799969	12.0008	9.46867	47.4986	90.3562
4750	TROAP	-3.14485	-3.14642	4.21739	0.000252598	0.0815355	12.0514	6.06474	1.40163	0.642237
3497	NALCN	-4.15751	-4.16921	1.04076	0.000262172	0.0820647	3.04829	2.20536	0.137222	0.155023
643	CENPN	-2.60676	-2.60829	3.36564	0.000262574	0.0820647	7.05867	5.01001	1.2252	0.752968
1783	KIF23	-2.68935	-2.68978	5.21518	0.000271693	0.0835881	28.3157	17.9066	4.891	2.26998
3950	PTCH2	-2.03119	-2.03132	5.77413	0.000279701	0.0841311	48.3676	36.0649	10.8994	9.75537
4722	TPX2	-1.8654	-1.86552	6.02102	0.000283126	0.0841311	49.4411	32.7448	12.2226	10.3312
1988	LOC101106528	2.96475	2.96555	1.93599	0.000286277	0.0841311	1.63048	2.32522	11.6247	19.2671
4694	TNFSF18	4.23836	4.24701	0.418731	0.000294608	0.0853063	0.273435	0.119857	2.61703	4.88322
775	COL28A1	-3.23071	-3.23117	4.05225	0.000309839	0.0856385	36.0428	30.911	4.891	2.23676
3752	PHACTR3	3.52572	3.5305	0.515595	0.000314368	0.0856385	0.263308	0.431484	4.44993	3.56553
598	CDCA3	-3.23712	-3.23831	4.22794	0.000316908	0.0856385	8.32458	17.4032	1.70548	1.01872
1024	E2F8	-2.90179	-2.90399	3.47067	0.000317155	0.0856385	7.01817	3.64364	0.891946	0.531507
2079	LOC101110134	3.62162	3.62223	2.91748	0.000317502	0.0856385	3.15969	2.30125	40.1964	27.0626
1780	KIF20A	-3.12771	-3.12834	5.49035	0.000329325	0.0867645	28.3157	15.7372	3.70501	1.32877
56	ADAMDEC1	7.44529	7.60235	-1.00601	0.000330489	0.0867645	0.0202544	0	0.862541	3.29977
596	CDC6	-2.4392	-2.44046	3.75601	0.000337014	0.0873133	7.60554	5.18979	1.47024	0.885845
1908	LOC101102992	-3.53568	-3.53746	5.33722	0.000344139	0.087548	4.6484	16.9717	0.931152	0.930137
537	CCNB2	-2.48488	-2.48541	4.27	0.000346813	0.087548	11.6261	19.9322	3.08751	2.5468
3748	PGFS	3.49502	3.49701	1.39474	0.000351727	0.0876645	1.01272	0.647226	5.98878	12.7672
986	DPP4	1.67291	1.67292	6.56079	0.000356608	0.0877701	104.027	97.9828	351.456	292.672
4234	SGOL1	-2.27961	-2.2804	3.89585	0.000362736	0.0881763	9.26641	8.48585	1.35262	2.3032
1248	FCGR3A	2.98055	2.98078	3.70253	0.000367615	0.0882723	4.69903	8.89336	43.4995	63.7808
710	CIT	-3.26583	-3.26646	5.02913	0.000373651	0.0885107	36.296	13.5318	2.58762	2.5911
3302	MARCO	9.19128	9.34856	0.523606	0.000377598	0.0885107	0.0202544	0	7.26299	6.75457
1209	FAM64A	-4.42804	-4.43135	4.03254	0.000399741	0.0894884	8.96259	13.5078	0.882144	0.155023
1734	KCNIP1	-3.21511	-3.24082	0.667705	0.000401225	0.0894884	0.678524	0.503398	0.0588096	0.0664384
3850	PNOC	-4.26481	-4.27452	1.53178	0.00040527	0.0894884	1.88366	4.96206	0.176429	0.177169
691	CHRM4	-8.36183	-1.44269e+08	-0.32653	0.000410063	0.0894884	0.465852	0.35957	0	0
1777	KIF15	-2.76731	-2.76828	4.50564	0.000416134	0.0894884	14.9174	6.65204	1.89171	1.2734
3803	PLAUR	4.93692	4.93793	3.50541	0.000417019	0.0894884	1.62036	1.86976	14.673	92.294
273	AURKA	-2.63049	-2.63161	3.52803	0.000417299	0.0894884	6.4004	10.4395	1.42123	1.29555
3620	NTN3	-2.37549	-2.37693	2.87226	0.000419443	0.0894884	6.09659	4.48264	1.11738	0.919064
1142	EZH2	-1.84308	-1.84318	5.81656	0.000422672	0.0894884	38.6961	61.5464	13.7418	14.1957
360	BUB1	-1.81104	-1.81125	4.98707	0.000440734	0.0922155	19.8696	22.8806	5.01842	7.16427
3384	MMP17	3.65361	3.65929	1.97752	0.000445089	0.0922155	0.415216	0.167799	4.45973	2.93436
535	CCNA2	-2.25228	-2.25272	4.73222	0.000449603	0.0922155	19.2721	11.8179	4.09707	2.425
1575	HS6ST2	-2.36174	-2.37578	4.536	0.000460643	0.0935058	0.405089	0.671197	0.117619	0.0885845
4057	RECQL4	-2.79129	-2.79212	4.36212	0.00047567	0.0955709	14.33	11.4343	2.67584	1.04087
120	ALAS2	-3.3029	-3.30338	3.95409	0.000483798	0.096222	21.3887	45.0181	3.11691	3.60982
4775	TTK	-2.72733	-2.72843	3.9866	0.000493462	0.0971627	10.8969	7.67082	1.97992	0.819406
4257	SHISA3	-2.41796	-2.42148	2.84802	0.000514259	0.100255	2.07608	2.4211	0.352858	0.487215
4484	STK32B	-6.17343	-1.44269e+08	1.73211	0.000520187	0.100416	0.0607633	0.119857	0	0
1027	EBF4	-2.38998	-2.39022	5.08772	0.000526644	0.100676	27.7891	37.7428	8.39997	4.09703
3586	NOSTRIN	2.3564	2.35656	3.73957	0.000546848	0.103021	7.66631	10.2238	32.4335	59.1855
2226	LOC101117093	-2.23089	-2.23272	2.63369	0.000555984	0.103021	4.0914	3.24811	0.764525	0.79726
633	CECR6	-3.93983	-3.96283	0.36475	0.000560325	0.103021	0.567124	1.72594	0.0588096	0.0885845
1750	KCNN4	3.35212	3.3535	2.91656	0.000560929	0.103021	0.759542	1.63005	11.9972	12.4018
624	CDKN3	-2.61077	-2.61208	3.3052	0.000565409	0.103021	8.17267	6.02879	1.56826	0.752968
8	ABCA4	2.65974	2.66156	0.788341	0.000572541	0.103021	0.779796	0.898925	5.54771	5.07146
1043	EFS	-1.91019	-1.91029	6.04908	0.000575534	0.103021	49.5829	50.4237	16.6039	9.99897
1484	GTSE1	-2.19619	-2.19679	4.18831	0.000583949	0.103585	8.84107	12.9925	1.8623	2.90114
1854	LECT1	-2.68805	-2.68901	5.40755	0.000617457	0.108551	6.82575	13.8075	1.90151	1.29555
2421	LOC105603038	5.53775	5.60198	-1.49327	0.000641434	0.110228	0.0405089	0.0119857	0.774327	1.82705
1454	GPX3	3.41862	3.41878	5.15835	0.000644773	0.110228	8.34483	11.2426	42.4115	167.048
1971	LOC101105810	3.63735	3.64117	0.537669	0.00064533	0.110228	0.475979	0.395527	2.76405	8.11655
18	ABCG4	-8.06716	-1.44269e+08	-2.28544	0.000649388	0.110228	0.384834	0.287656	0	0
1948	LOC101105017	-3.4355	-3.46164	0.100168	0.000662671	0.111073	0.516488	0.862968	0.0588096	0.0664384
882	CYSTM1	2.46353	2.46361	4.85169	0.000686335	0.111073	19.0594	17.3313	59.2997	141.436
2615	LOC105606280	-3.74186	-3.74891	0.978917	0.000702329	0.111073	4.13191	2.27728	0.156826	0.321119
436	C7H14orf37	-1.67259	-1.67272	5.33918	0.000718686	0.111073	33.0046	32.2654	11.8011	8.67021
4492	STX1A	-2.63823	-2.64005	2.70373	0.000720961	0.111073	5.70163	4.74632	1.08798	0.586872
780	COL8A2	-2.36975	-2.36987	5.00571	0.000721594	0.111073	63.3863	64.1113	11.213	13.4538
463	CALCOCO2	1.60326	1.60327	7.09016	0.000721964	0.111073	106.174	112.366	277.297	386.693
135	ALPK3	-1.90082	-1.9009	5.84782	0.000722547	0.111073	65.2092	52.8208	18.3388	13.2655
341	BRCA1	-2.44226	-2.44304	4.41007	0.000724739	0.111073	13.2565	7.26331	2.06814	1.70525
3730	PDK4	3.61334	3.61351	4.84709	0.000724963	0.111073	11.8387	7.50302	47.9494	188.829
1245	FCER2	2.81465	2.8158	1.37534	0.000725676	0.111073	1.47857	1.22254	8.02751	10.9955
4340	SLC5A5	-3.02893	-3.02937	3.55783	0.000725919	0.111073	14.4212	45.1859	3.21493	4.08596
800	CPNE6	-4.33041	-4.35219	0.420379	0.000727699	0.111073	1.43807	1.78586	0.0588096	0.0996575
1310	FSTL5	-6.95216	-1.44269e+08	-1.24809	0.000733976	0.111169	0.141781	0.167799	0	0
690	CHRDL2	-4.36629	-4.44703	-0.342816	0.000743395	0.111575	0.263308	0.647226	0.0196032	0.0221461
1502	HCK	2.9493	2.95044	1.64457	0.000747991	0.111575	1.22539	1.55814	6.42005	15.0926
445	CA4	4.20855	4.20997	2.3373	0.000761455	0.112708	0.668397	1.74991	32.6981	12.0032
3267	LYSMD2	2.32919	2.32955	2.59679	0.000767031	0.112708	4.41547	3.72754	24.5334	16.3992
1800	KLF9	2.39144	2.39149	5.39999	0.000779595	0.113705	35.4959	21.2865	119.05	178.907
3655	OPRL1	-2.15886	-2.15932	3.83335	0.000799561	0.115649	11.4336	15.881	3.57759	2.53573
169	ANO4	-3.62911	-3.63728	1.46073	0.000804671	0.115649	2.8255	2.22933	0.294048	0.110731
54	ADAM19	-2.48685	-2.48692	6.52659	0.000814881	0.116268	154.227	75.0422	27.4641	13.4316
4470	STAG3	-2.25792	-2.25854	3.05508	0.00083902	0.117525	11.6058	10.5714	2.95028	1.68311
743	CLSPN	-2.65121	-2.65208	4.19097	0.000839671	0.117525	15.1605	6.75991	2.23477	1.25126
455	CACNA1G	-2.3725	-2.37271	5.51603	0.000841594	0.117525	48.4993	23.396	8.14513	5.73585
2458	LOC105603698	2.05083	2.05084	8.27379	0.000862867	0.119647	183.07	206.693	611.257	1003.71
3319	MCM2	-1.9075	-1.90761	6.34352	0.000872042	0.119867	46.2713	42.5731	15.6042	8.07226
1898	LOC101102411	8.01522	8.02505	3.32409	0.000880784	0.119867	0.243053	0.119857	6.1358	88.9499
3455	MYBL2	-1.61748	-1.61762	5.27075	0.000883918	0.119867	26.4321	24.4867	9.52716	7.06461
203	ARHGAP11A	-2.61	-2.61068	4.63684	0.000888802	0.119867	19.7481	7.88657	2.68564	1.83813
1005	DUSP1	2.77372	2.77375	6.78058	0.000912295	0.122198	82.2634	32.0976	256.988	525.162
1924	LOC101103869	-2.7328	-2.73318	4.82563	0.000920862	0.122512	17.8948	35.8611	5.04783	3.03402
4632	TMEM132C	-1.92176	-1.92304	4.20736	0.000941095	0.12319	3.44326	4.44668	1.2154	0.863699
1462	GRIA1	-3.054	-3.05611	2.34499	0.000942282	0.12319	9.14488	3.47584	0.940954	0.575799
727	CLDN6	-3.04173	-3.04248	4.96443	0.00094473	0.12319	16.001	19.201	3.0287	1.24018
2576	LOC105605775	-4.90673	-4.90939	4.23787	0.000958525	0.124167	7.2916	32.2654	1.06837	0.243607
1832	LAMC3	-1.74006	-1.74019	4.84081	0.000966743	0.124413	35.0908	32.7448	10.6935	9.61142
3957	PTGIS	-1.5314	-1.53155	5.13429	0.000975314	0.124591	22.5027	23.8155	7.86089	8.16085
3285	MAP1A	-2.03625	-2.03643	4.5431	0.000980785	0.124591	30.25	29.4128	8.16474	6.37808
1846	LCP1	2.03889	2.03894	5.10086	0.000995687	0.125674	26.7257	27.4951	73.9531	148.866

## Sheet: Table S2e (CF Prox ANOVA)
Table S2e: CF Proximal Lung ANOVA DEGs p<0.001
Column1	Row.names	logFC	unshrunk.logFC	logCPM	PValue	FDR	CF_proxlung_d65_1	CF_proxlung_d65_2	CF_proxlung_d80_1	CF_proxlung_d80_2	CF_proxlung_d100_1	CF_proxlung_d100_2	CF_proxlung_d120_1	CF_proxlung_d120_2	CF_proxlung_term_1	CF_proxlung_term_2
6384	KCND3	-56.772	-56.7747	2.95784	2.93598e-14	1.06411e-10	18.1793	23.8544	3.98559	5.56453	8.09126	4.86273	6.31939	4.60249	1.17619	0.841553
4095	EPHA10	-61.8199	-61.8323	2.58703	3.84927e-14	1.06411e-10	19.3218	16.0267	7.47662	7.99843	3.35844	3.61231	0.607633	1.07871	0.24504	0.132877
3683	DPYSL4	-60.0223	-60.0277	2.51256	7.1411e-14	1.06411e-10	18.1701	15.9803	5.7408	7.17164	2.71775	3.07795	1.0026	1.90572	0.372461	0.697603
3323	DCX	-60.9522	-60.9598	2.89187	1.96445e-13	1.06411e-10	18.8099	28.1629	8.00997	8.4722	4.1128	3.97568	1.43807	0.287656	0.470477	0.25468
401	AIF1L	-48.0406	-48.041	5.51566	9.55668e-13	1.06411e-10	89.3517	84.8136	84.1435	92.0609	32.0654	32.7352	13.1856	12.513	7.78247	8.61484
7594	LOC101109384	-40.3575	-40.3576	6.3212	1.04062e-12	1.06411e-10	67.224	65.797	75.7165	73.3143	75.7561	75.9868	89.1297	90.1082	90.0179	96.3467
1102	ATP9B	-42.7759	-42.776	5.80511	1.0413e-12	1.06411e-10	62.3342	63.4942	56.225	58.1999	63.4177	62.0612	50.7982	50.4357	44.313	47.6474
18813	USP3	-41.9157	-41.9158	6.04875	1.0452e-12	1.06411e-10	69.8289	74.0982	66.5332	68.3443	72.2943	69.0721	62.1204	64.9503	58.398	56.1515
4244	EXOSC10	-41.7605	-41.7605	6.03548	1.05293e-12	1.06411e-10	64.0708	69.5762	64.2931	64.4705	70.8373	72.5134	66.5055	67.0358	57.3002	59.1301
3836	EDC4	-40.959	-40.9591	6.36563	1.09516e-12	1.06411e-10	86.2624	89.4192	84.8029	84.0625	91.3496	101.241	84.137	79.8125	62.9361	60.3814
13942	PDCD11	-42.5331	-42.5332	5.94053	1.10026e-12	1.06411e-10	70.2402	70.6347	67.6678	65.065	68.8739	70.1515	65.037	58.7777	39.8435	37.6595
1259	BCL2L2	-42.0452	-42.0453	5.87066	1.11184e-12	1.06411e-10	54.419	54.7194	52.346	52.5425	53.6007	51.1602	59.8823	59.0893	70.6892	76.4706
5579	HBS1L	-41.7699	-41.7699	5.94543	1.13532e-12	1.06411e-10	55.9454	57.6907	63.1197	58.3672	56.9488	54.5587	59.0518	59.8684	73.6885	76.8027
13212	NFRKB	-42.375	-42.3751	5.85502	1.13613e-12	1.06411e-10	58.404	58.7028	59.9196	60.3644	69.2355	70.4294	61.0469	59.1972	42.8428	38.4678
6850	LGALS8	-41.6255	-41.6255	5.9212	1.14096e-12	1.06411e-10	51.6313	50.3273	54.0916	57.5218	56.1221	55.9267	58.2417	61.894	81.0397	78.9841
455	ALDH18A1	-44.354	-44.3542	5.58455	1.14362e-12	1.06411e-10	63.2299	61.8878	64.0022	64.777	50.6246	53.9816	38.1695	41.5183	20.5148	20.9502
6493	KDSR	-41.1164	-41.1165	6.13266	1.18472e-12	1.06411e-10	60.3508	65.4998	69.3939	66.5142	65.2054	66.614	74.4351	68.4741	81.8924	83.059
17237	STK38	-41.2581	-41.2582	6.01819	1.19522e-12	1.06411e-10	52.9109	52.9087	55.2067	55.1436	65.6911	61.5162	71.0323	65.214	82.4511	85.8494
4613	FBXW2	-40.3276	-40.3277	6.3898	1.19769e-12	1.06411e-10	75.9709	73.5596	75.8523	76.2405	88.6628	83.9809	90.031	81.0351	94.164	98.8381
6524	KIAA0907	-40.0579	-40.058	6.47203	1.24686e-12	1.06411e-10	76.693	80.9694	92.7062	86.2827	91.1532	87.2512	90.2943	82.773	99.2706	100.123
2750	CLPX	-42.5204	-42.5205	5.73603	1.26003e-12	1.06411e-10	51.5856	51.9616	55.3134	51.307	53.3527	50.0914	51.5172	47.8587	58.5548	61.2451
3091	CSPP1	-40.4055	-40.4056	6.45182	1.26154e-12	1.06411e-10	85.5404	84.9993	105.875	97.6347	96.9711	91.5475	77.2808	82.5093	73.0023	79.8035
16864	SNURF	-41.24	-41.2401	6.22755	1.27708e-12	1.06411e-10	75.6784	78.6295	83.2319	75.8132	71.0233	62.8521	63.1939	66.2088	85.5484	86.9567
2630	CHURC1	-41.0672	-41.0673	6.2163	1.30001e-12	1.06411e-10	70.295	63.7913	73.1855	70.4345	66.5798	66.3789	57.5834	51.4425	115.002	108.627
1141	AZI2	-40.7105	-40.7106	6.33391	1.31087e-12	1.06411e-10	74.0058	82.3066	82.718	85.8182	84.426	78.135	78.9721	71.4106	84.7447	83.9338
18662	UBE2Q2	-42.1536	-42.1537	5.9369	1.31595e-12	1.06411e-10	64.7288	61.3028	78.4997	72.599	65.0091	65.2033	56.6517	52.1137	50.6449	45.6542
1331	BLOC1S6	-41.6816	-41.6816	6.00114	1.31811e-12	1.06411e-10	63.5498	59.2693	66.2229	59.259	64.017	68.8691	69.8576	68.6299	61.7011	58.9308
15170	RAE1	-43.0284	-43.0286	5.61755	1.34062e-12	1.06411e-10	51.1104	48.8138	52.1618	52.078	54.0761	48.1891	40.8937	39.5886	52.0955	51.7555
17271	STT3B	-39.8331	-39.8332	6.71493	1.34875e-12	1.06411e-10	107.12	111.918	115.155	118.49	115.458	103.945	112.878	105.57	78.452	81.3095
11941	LRRK1	-42.9333	-42.9334	5.73684	1.3497e-12	1.06411e-10	54.5561	57.18	50.0187	52.8212	68.5535	64.4338	64.6421	56.812	32.6981	31.37
6295	IWS1	-42.5632	-42.5633	5.79764	1.36795e-12	1.06411e-10	60.8535	56.3536	59.0372	53.5923	55.9258	58.2993	57.1175	53.1444	48.8414	52.8739
15960	SCAMP2	-39.5376	-39.5376	6.5846	1.3694e-12	1.06411e-10	80.6597	77.0231	87.6927	81.0526	103.605	105.366	116.169	108.195	103.603	96.1917
726	APPL2	-42.4034	-42.4035	5.72763	1.38546e-12	1.06411e-10	45.7178	45.1739	43.667	47.4796	48.7439	43.4974	45.1269	44.5986	80.481	85.2072
2728	CLIP2	-41.3088	-41.3089	6.4862	1.38668e-12	1.06411e-10	110.044	120.925	90.951	84.1832	96.9091	104.159	86.2839	98.678	51.2918	52.8517
19343	ZFAND1	-41.9846	-41.9846	5.88495	1.38684e-12	1.06411e-10	55.2782	55.5551	57.088	54.9857	54.6961	58.1176	58.7885	56.7641	64.671	74.7985
3290	DCAF8	-39.9906	-39.9907	6.57794	1.39618e-12	1.06411e-10	94.0679	92.1027	100.144	94.5505	101.373	94.4972	96.634	85.8173	95.448	100.499
5267	GORASP2	-41.1348	-41.1348	6.25712	1.40317e-12	1.06411e-10	79.9011	76.9395	85.1132	76.2963	81.9356	84.9107	83.1344	72.2016	63.1909	61.0347
360	AGFG1	-41.9478	-41.9479	5.88828	1.40444e-12	1.06411e-10	55.9819	54.3665	56.0019	55.2272	57.7755	54.2168	62.5153	68.9056	59.829	67.291
4001	ELP2	-42.4363	-42.4364	5.80878	1.40523e-12	1.06411e-10	59.0347	55.1465	62.3634	57.4289	54.3964	60.7895	51.8109	48.518	54.2029	56.6608
654	AP1B1	-43.1516	-43.1517	5.66168	1.41441e-12	1.06411e-10	56.2561	55.7965	50.1254	49.9786	52.34	60.6933	47.6688	50.9031	40.6963	41.5572
3933	EIF2S2	-39.9712	-39.9713	6.57344	1.41546e-12	1.06411e-10	93.9948	87.5621	96.7112	88.5308	89.8822	91.1842	88.6335	87.3036	107.641	120.719
147	ACOX3	-41.6343	-41.6344	6.07093	1.42357e-12	1.06411e-10	67.7998	67.3291	74.4462	68.1492	68.3572	79.2892	66.0396	70.3798	54.6537	55.6089
14781	PRPF38B	-40.1902	-40.1902	6.47691	1.4294e-12	1.06411e-10	83.3011	83.003	93.2202	80.3559	89.4378	86.5566	87.327	80.6515	104.779	101.894
18285	TRAF3IP1	-43.8558	-43.8559	5.47474	1.43171e-12	1.06411e-10	49.7485	52.983	51.3957	49.3283	40.415	42.7279	45.0661	42.1296	36.5012	34.1936
15288	RBM26	-39.1249	-39.125	7.01724	1.43645e-12	1.06411e-10	139.119	144.779	152.335	141.612	140.517	144.984	129.78	124.591	87.9204	89.5478
19499	ZNF384	-41.0831	-41.0832	6.26454	1.44431e-12	1.06411e-10	76.9123	77.5152	78.2378	74.1039	79.6415	92.0178	82.4964	90.3479	56.418	60.9129
4253	EXT1	-41.0813	-41.0814	6.45246	1.45812e-12	1.06411e-10	103.573	106.254	102.248	97.2167	87.2471	98.3019	72.278	82.4134	60.4661	65.5525
15615	RNF40	-41.3677	-41.3678	6.12079	1.46343e-12	1.06411e-10	65.9901	68.8705	73.3698	67.694	76.5931	76.6174	75.8529	70.4997	64.5926	55.6089
18802	USP16	-41.3941	-41.3941	6.09226	1.47068e-12	1.06411e-10	66.2095	59.6778	72.051	64.4612	67.6132	63.6002	55.2035	52.3414	87.0186	93.8885
12213	MBD1	-39.5473	-39.5474	6.80927	1.48124e-12	1.06411e-10	117.265	119.142	116.736	118.416	116.398	123.951	108.047	112.366	88.3321	100.632
17007	SPG20	-40.9405	-40.9405	6.63575	1.49063e-12	1.06411e-10	131.733	125.855	128.722	130.576	108.038	99.9691	74.1515	65.4058	60.7601	68.9741
15846	RUFY3	-43.3837	-43.3838	5.4822	1.49103e-12	1.06411e-10	42.1076	46.706	42.8233	43.2435	38.8959	41.6485	56.2162	54.4988	40.8629	39.7966
19153	XPNPEP1	-43.5782	-43.5783	5.6055	1.49734e-12	1.06411e-10	59.8116	55.3229	60.8409	54.1775	49.9529	49.7815	40.6608	43.3761	34.8153	37.9363
17483	TARS	-40.8598	-40.8598	6.34292	1.50141e-12	1.06411e-10	83.8495	83.328	87.4309	77.8291	77.9468	82.1534	75.4579	73.7358	78.1874	91.6074
4293	FAF2	-43.0426	-43.0427	5.58993	1.51637e-12	1.06411e-10	46.8237	49.9095	45.5385	48.5387	52.7533	48.5632	49.431	45.114	48.4297	46.3518
12862	MYBPHL	-38.9372	-38.9372	6.68036	1.52073e-12	1.06411e-10	70.7155	75.1846	81.1955	86.2362	107.119	106.681	113.688	124.231	125.421	134.958
18998	WBP1L	-40.7001	-40.7002	6.16117	1.522e-12	1.06411e-10	53.5324	56.2515	57.8056	52.0316	75.0017	76.596	87.9144	94.0395	86.2345	76.0387
5502	GTPBP1	-42.8617	-42.8618	5.65554	1.52925e-12	1.06411e-10	47.6555	51.6459	49.8247	45.7239	57.4035	63.0017	54.1705	56.0689	37.5891	40.7821
6545	KIAA1468	-42.4433	-42.4434	5.73294	1.53432e-12	1.06411e-10	49.1361	51.3209	49.9314	54.0382	56.5458	50.722	60.3785	56.3326	49.1942	54.0476
18943	VPS41	-42.0196	-42.0197	5.86422	1.53576e-12	1.06411e-10	53.962	54.5244	57.0007	56.3606	56.5251	56.6214	59.3151	53.6239	61.8187	72.5618
11786	LOC106992023	-40.3147	-40.3147	6.63586	1.54507e-12	1.06411e-10	108.116	111.342	105.817	115.815	120.78	116.107	96.0567	85.6975	71.1204	63.4154
6157	INTS3	-39.3939	-39.394	6.90277	1.54781e-12	1.06411e-10	125.226	131.835	124.572	124.658	127.156	141.222	130.894	123.536	80.2555	87.0232
17507	TBC1D20	-42.6298	-42.6299	5.70537	1.55417e-12	1.06411e-10	51.7502	50.5873	56.0019	52.1616	54.1794	53.7786	49.6436	55.4936	52.0955	45.8868
4088	EPC1	-40.519	-40.519	6.31316	1.56436e-12	1.06411e-10	66.2735	74.2932	83.1835	76.5192	92.5379	83.1901	76.0453	82.4254	82.5295	77.9543
5916	IARS2	-40.4132	-40.4132	6.33082	1.56551e-12	1.06411e-10	68.9515	69.7526	87.6636	77.5132	82.7623	84.2481	76.2884	70.8233	86.8324	99.9122
18814	USP30	-42.0988	-42.0989	6.07079	1.5682e-12	1.06411e-10	76.2085	78.2302	67.8326	69.9607	76.0351	74.0524	71.4881	65.7773	41.6862	50.7146
4230	EXOC1	-43.9773	-43.9774	5.27254	1.57675e-12	1.06411e-10	39.6398	37.5227	39.371	38.3664	41.221	39.0621	38.1898	38.2942	36.413	38.2574
19394	ZKSCAN5	-41.988	-41.9881	5.76704	1.57911e-12	1.06411e-10	45.1146	42.2397	50.0769	47.8141	53.8177	58.6092	69.2094	79.7886	49.2335	48.4668
4926	GABBR1	-41.5765	-41.5766	6.13144	1.58228e-12	1.06411e-10	69.637	69.0097	70.6642	76.5285	69.7212	81.2557	94.8921	84.1154	43.2545	41.7676
2002	CC2D1B	-39.7495	-39.7495	6.35509	1.5846e-12	1.06411e-10	45.5899	48.6467	54.7413	54.4748	69.8866	62.0506	105.576	94.435	146.063	136.941
2734	CLK4	-38.0006	-38.0006	7.10111	1.58551e-12	1.06411e-10	103.546	101.165	125.047	122.187	112.637	112.463	113.151	116.441	235.993	230.098
3913	EHMT2	-39.9984	-39.9985	6.91391	1.58554e-12	1.06411e-10	150.525	150.703	146.4	141.055	135.485	152.038	97.4239	91.4985	66.249	74.267
4197	ETAA1	-39.1877	-39.1878	6.90122	1.58843e-12	1.06411e-10	125.939	118.947	124.775	127.52	115.644	122.177	106.994	95.1662	125.363	132.567
13592	OAT	-42.2989	-42.299	5.95296	1.60041e-12	1.06411e-10	70.9897	67.9605	64.9331	66.6629	61.4336	64.3911	62.3027	52.7849	57.1139	50.6925
4596	FBXO38	-41.8819	-41.882	5.95288	1.60414e-12	1.06411e-10	58.8793	62.3335	64.7586	64.8328	69.2872	60.533	63.1027	59.4609	54.2127	61.832
18088	TMEM87A	-41.1761	-41.1762	6.03025	1.61188e-12	1.06411e-10	53.8432	50.4573	59.8033	59.389	61.1236	60.362	64.3686	65.6694	80.9907	97.3543
17850	TM7SF3	-43.6671	-43.6672	5.34698	1.6151e-12	1.06411e-10	40.0602	38.1726	39.7395	42.7512	42.368	39.169	36.5694	35.3457	46.1558	46.4736
4357	FAM160B2	-43.3137	-43.3139	5.51064	1.61734e-12	1.06411e-10	43.0764	44.1246	48.1762	46.5971	51.1413	57.9252	51.5374	55.3977	29.8067	27.9152
8413	LOC101119611	-40.6417	-40.6417	6.35759	1.62548e-12	1.06411e-10	81.2446	77.9517	78.0633	82.3717	77.9055	81.8114	88.1068	79.4769	79.1087	93.7777
7884	LOC101112784	-43.7642	-43.7643	5.54654	1.65424e-12	1.06411e-10	53.6421	53.9301	56.4577	52.8862	53.518	56.6428	43.8509	37.3953	28.4835	30.3734
997	ATG13	-40.7283	-40.7284	6.35338	1.65956e-12	1.06411e-10	80.2758	82.5294	79.7603	77.1788	84.1573	90.1261	73.2603	85.9132	76.7073	87.5215
4177	ERP44	-38.7984	-38.7985	6.75798	1.66038e-12	1.06411e-10	79.371	76.1131	95.5184	84.8242	90.8949	99.734	120.767	118.215	160.09	156.595
1422	BTBD1	-41.8647	-41.8648	5.85294	1.66575e-12	1.06411e-10	47.7926	48.6467	52.5594	50.1458	53.4767	49.2685	57.9378	52.2215	76.825	88.9056
15557	RNF13	-38.522	-38.522	6.7283	1.66596e-12	1.06411e-10	58.1572	54.9237	75.5808	71.0847	88.8178	90.0513	111.926	102.933	193.689	212.924
4560	FBRS	-41.1737	-41.1738	6.2717	1.67261e-12	1.06411e-10	73.9876	84.3215	81.4961	76.1941	85.9864	98.505	87.5904	78.9975	51.6741	53.6711
6237	IST1	-38.3959	-38.3959	6.95773	1.6793e-12	1.06411e-10	100.923	102.345	122.099	109.358	123.002	123.748	140.08	132.885	140.555	147.848
16742	SMARCA4	-40.662	-40.6621	6.86895	1.69348e-12	1.06411e-10	165.496	170.946	141.232	125.838	121.472	124.432	99.8038	103.64	62.7989	52.9846
15451	RHBDF1	-40.731	-40.7311	6.27761	1.69546e-12	1.06411e-10	69.6461	71.1361	67.8617	73.3329	90.0682	92.9048	93.9705	76.8281	71.0322	68.8191
110	ACADSB	-44.6155	-44.6157	5.13706	1.70492e-12	1.06411e-10	38.7623	36.7984	38.4983	38.7009	36.7155	34.2849	32.397	32.0497	30.8947	32.588
16967	SPAST	-43.5325	-43.5327	5.37787	1.71511e-12	1.06411e-10	38.4973	40.2433	45.8876	42.0173	43.9594	40.0881	36.6707	35.8371	47.577	44.8348
6822	LDLRAP1	-41.9192	-41.9193	5.74731	1.71712e-12	1.06411e-10	42.4823	38.9805	42.0281	39.2861	53.1564	60.4688	63.6901	70.3678	64.3965	62.1199
674	AP4E1	-42.2042	-42.2043	5.8439	1.71795e-12	1.06411e-10	55.4335	56.9293	53.0636	59.1661	62.3947	56.6321	60.6823	51.7541	59.4565	58.654
1918	CAPN7	-42.3175	-42.3176	5.91342	1.71911e-12	1.06411e-10	65.7616	65.3791	65.8544	58.4415	58.0958	65.1712	57.2492	60.192	49.2825	57.0927
18745	UNC119B	-40.2967	-40.2968	6.44384	1.72036e-12	1.06411e-10	78.85	83.6622	91.2128	76.1105	91.1119	89.9872	100.746	101.902	74.2864	82.4722
17943	TMEM167B	-41.5943	-41.5944	5.938	1.72538e-12	1.06411e-10	52.7647	48.3031	57.6117	55.2087	49.8083	50.0273	60.0342	62.0977	80.3143	96.7121
12123	MAP3K3	-40.753	-40.7531	6.22472	1.72749e-12	1.06411e-10	64.738	64.5434	63.8179	64.9535	80.1376	72.973	91.3881	78.2184	78.2854	88.6177
12342	MEIS2	-42.8583	-42.8584	5.47577	1.72927e-12	1.06411e-10	37.044	36.3527	44.9858	40.5867	47.8862	50.6579	52.297	47.5112	44.6365	42.8527
4760	FMNL3	-38.3686	-38.3686	7.06235	1.7305e-12	1.06411e-10	116.15	118.26	113.759	106.943	142.016	152.561	184.71	177.628	115.943	108.361
13613	OGDH	-40.2573	-40.2574	6.54356	1.73402e-12	1.06411e-10	97.4771	91.0163	93.0068	85.3073	109.754	103.817	112.159	93.8597	73.5806	72.6614
16074	SEC24C	-38.5788	-38.5788	7.04474	1.73407e-12	1.06411e-10	124.303	129.95	121.43	132.954	137.345	139.886	153.519	146.872	112.375	121.483
996	ATG12	-42.8853	-42.8854	5.51533	1.73882e-12	1.06411e-10	40.6543	38.0148	46.2561	39.7413	41.1486	42.076	45.8054	47.5471	57.7608	58.1779
5097	GGNBP2	-40.998	-40.998	6.13395	1.75151e-12	1.06411e-10	59.2723	59.4643	72.9528	61.6093	68.3468	70.3012	62.4039	63.3442	85.813	98.5613
16125	SEPT10	-38.9391	-38.9391	6.98834	1.75152e-12	1.06411e-10	133.168	127.1	128.809	121.361	122.795	115.327	117.628	103.76	148.426	151.125
17134	SSH3	-43.3056	-43.3058	5.5889	1.75203e-12	1.06411e-10	53.7884	50.3459	53.9655	48.5108	50.9346	57.4336	42.7774	40.3917	39.6083	43.351
12110	MAP2K4	-42.5035	-42.5036	5.848	1.75628e-12	1.06411e-10	60.4605	60.0492	66.5817	55.0229	66.7968	66.8598	59.8013	62.3494	41.304	36.5743
16067	SEC22B	-41.0391	-41.0392	6.12682	1.76253e-12	1.06411e-10	61.667	58.285	73.0304	66.2448	64.9471	64.1132	62.0697	71.9379	93.5171	82.7933
3936	EIF3B	-41.0019	-41.0019	6.41965	1.76557e-12	1.06411e-10	99.0857	93.4027	96.0809	88.0199	90.9776	103.891	84.4712	84.7147	62.4754	52.741
4582	FBXO18	-42.2633	-42.2634	5.79619	1.76565e-12	1.06411e-10	53.0023	52.1009	48.1568	51.7808	58.2302	57.1985	63.0521	53.6478	55.3399	62.9725
18949	VPS52	-41.2655	-41.2656	6.16527	1.76879e-12	1.06411e-10	67.9918	71.3404	80.5458	74.8285	77.8125	85.3489	75.3769	69.1573	62.5244	52.5527
14287	PKP4	-39.021	-39.021	6.94055	1.77042e-12	1.06411e-10	118.453	124.927	124.445	123.813	147.058	130.385	142.49	131.818	95.9969	88.7395
15614	RNF4	-39.5082	-39.5082	6.89251	1.77471e-12	1.06411e-10	132.346	130.675	135.82	126.86	124.304	133.869	121.051	114.535	90.6256	77.8104
14206	PIGS	-39.9324	-39.9325	6.61946	1.77639e-12	1.06411e-10	95.7588	97.9247	108.086	101.527	107.904	115.69	91.6919	100.524	88.7143	75.2082
5026	GCC2	-43.1718	-43.1719	5.6604	1.79292e-12	1.06411e-10	54.7755	58.2664	52.0939	54.4655	56.3391	48.5418	51.5374	44.6346	41.9999	42.9081
19194	YIPF4	-40.6404	-40.6405	6.21024	1.79617e-12	1.06411e-10	59.3271	59.7521	64.0895	65.9568	72.067	64.5728	90.9323	74.9344	94.066	94.5086
5547	HADHB	-41.0804	-41.0804	6.15391	1.79655e-12	1.06411e-10	68.0192	59.585	71.4691	64.2011	65.3604	69.4569	63.842	68.4022	85.1465	96.3688
1082	ATP6V1B2	-41.227	-41.2271	6.20417	1.7986e-12	1.06411e-10	75.651	72.8446	85.4138	73.7323	81.2123	78.5197	59.7	69.5888	66.9057	73.5251
8124	LOC101116026	-42.2334	-42.2335	5.83745	1.80848e-12	1.06411e-10	52.7921	58.3593	53.82	64.6563	61.94	60.8643	62.566	60.7793	45.8421	49.9838
12800	MTMR2	-40.5589	-40.559	6.31225	1.8086e-12	1.06411e-10	71.3644	70.9411	83.7653	69.747	80.6542	79.9411	94.7098	82.0419	80.2849	80.9994
2286	CDC25B	-42.7336	-42.7337	5.84642	1.81112e-12	1.06411e-10	69.9294	63.8377	52.026	58.4879	45.8608	53.9282	63.285	61.3906	55.7417	50.6814
14240	PIP4K2C	-42.2314	-42.2315	5.71893	1.81133e-12	1.06411e-10	48.1673	42.2582	58.4165	54.6791	54.5101	63.0231	50.7678	48.3621	53.7814	52.5417
2631	CIAO1	-41.7284	-41.7284	5.94842	1.81504e-12	1.06411e-10	59.7476	54.2922	68.6763	57.3546	61.599	65.9514	60.4696	61.0669	66.4549	61.7102
3457	DHX16	-44.1649	-44.165	5.20308	1.82074e-12	1.06411e-10	36.7059	35.9441	37.6061	35.5052	34.7108	37.4697	34.5743	32.9126	39.6965	43.041
13971	PDE7A	-43.1426	-43.1427	5.79407	1.84313e-12	1.06411e-10	61.7858	62.0642	85.4817	70.2673	64.9781	71.0279	30.6551	34.7225	37.1677	36.5079
3956	EIF4ENIF1	-42.2659	-42.266	5.92669	1.8459e-12	1.06411e-10	62.1879	66.3912	68.2593	65.353	69.4629	72.1608	63.5483	50.963	43.8524	45.9089
18738	ULK1	-41.2997	-41.2998	6.317	1.84655e-12	1.06411e-10	79.6086	95.2877	76.8996	76.8351	94.1087	98.9004	94.9427	82.0778	46.9399	51.4676
13084	NDST2	-41.5489	-41.549	6.14017	1.86119e-12	1.06411e-10	69.8198	77.5431	65.6216	73.9181	79.0112	83.2969	75.6402	66.1489	60.4955	53.6047
15255	RAVER1	-41.1305	-41.1306	6.47127	1.87007e-12	1.06411e-10	98.2449	115.344	97.0506	92.5811	108.1	98.5477	89.9297	81.7422	56.3102	49.1976
12174	MARCH5	-42.3097	-42.3098	5.79397	1.87226e-12	1.06411e-10	53.2034	53.0573	60.356	52.2267	56.8351	55.1786	51.1729	48.3382	56.8003	67.4571
4381	FAM177A1	-41.7637	-41.7638	5.83345	1.88199e-12	1.06411e-10	48.0759	44.0318	55.071	47.7862	56.8351	53.2976	64.2977	56.9679	69.513	74.1452
6838	LEPROTL1	-41.7486	-41.7487	5.8842	1.88393e-12	1.06411e-10	48.277	52.1473	57.3595	47.6283	54.4377	54.6549	62.5761	68.2583	75.0607	70.0371
578	ANKRD13A	-42.6066	-42.6067	5.8369	1.88748e-12	1.06411e-10	62.1422	64.3948	57.6699	60.6617	65.4741	55.4992	50.9906	53.5639	54.6243	46.3629
15894	SACM1L	-41.2438	-41.2439	5.9689	1.88871e-12	1.06411e-10	46.1383	48.4981	50.2223	49.2447	62.6013	67.469	73.1287	59.8085	86.5384	82.5054
16896	SOAT1	-43.69	-43.6901	5.23137	1.89132e-12	1.06411e-10	30.4633	32.4621	31.7878	35.3752	32.2514	32.8314	43.9116	42.8368	48.1455	45.3995
13842	PARP1	-39.1259	-39.1259	7.32241	1.89399e-12	1.06411e-10	215.766	216.073	199.871	189.519	184.425	184.933	126.509	122.302	85.3328	75.5958
7073	LOC101103096	-43.7586	-43.7587	5.40573	1.91834e-12	1.06411e-10	41.1296	45.1925	45.1409	50.6846	45.3028	46.3081	45.9168	47.4153	30.0223	26.6086
12177	MARCH8	-42.0699	-42.07	5.88322	1.91842e-12	1.06411e-10	56.6948	57.6257	61.9561	54.3354	61.599	61.2704	58.6265	70.8592	55.3595	51.7112
16079	SEC61A2	-42.5755	-42.5756	6.09242	1.92391e-12	1.06411e-10	87.4049	93.3656	76.8317	75.2187	74.4024	75.1532	61.371	55.0262	46.5968	36.7626
1821	CAB39	-39.82	-39.82	6.53231	1.92874e-12	1.06411e-10	80.2667	77.3481	91.3971	81.7865	88.7972	93.5461	85.2813	84.1393	110.033	132.799
6699	KPNA4	-40.3843	-40.3844	6.43686	1.93309e-12	1.06411e-10	81.793	85.2593	87.7606	81.9072	86.0071	83.5534	97.272	85.3619	80.4026	96.8228
17262	STRBP	-45.2172	-45.2174	5.0451	1.93611e-12	1.06411e-10	36.1666	39.4169	42.736	39.3604	37.3872	34.5307	27.141	26.8239	23.2494	23.1427
7215	LOC101104843	-41.8968	-41.8969	6.13077	1.93902e-12	1.06411e-10	80.2027	79.5302	73.0401	68.8552	77.5645	83.2221	75.4681	65.8253	53.2717	43.5393
1335	BMF	-39.2996	-39.2996	6.73622	1.94275e-12	1.06411e-10	90.1286	96.6991	100.6	97.0309	142.14	134.179	83.4382	94.9264	121.069	105.703
976	ATAD1	-40.549	-40.5491	6.31391	1.94299e-12	1.06411e-10	68.0009	66.4284	72.788	63.2442	71.3539	68.7942	81.271	66.9998	115.659	120.829
13437	NRDC	-39.5013	-39.5014	6.7054	1.94418e-12	1.06411e-10	98.0072	97.7112	96.5657	106.441	117.886	105.462	106.245	105.582	113.081	96.4021
18801	USP15	-42.5015	-42.5016	5.60713	1.94987e-12	1.06411e-10	40.6269	38.8412	43.5506	41.7665	48.5992	43.5081	50.6665	48.0265	60.5249	71.1223
5495	GTF3C1	-40.011	-40.011	6.88138	1.9536e-12	1.06411e-10	137.446	147.138	120.518	128.04	134.906	137.353	120.281	133.376	65.1513	54.557
13033	NCBP3	-43.1821	-43.1822	5.72116	1.95959e-12	1.06411e-10	61.1643	60.8756	59.1148	58.33	58.2509	62.5208	51.6792	40.8232	38.2949	36.2643
7770	LOC101111247	-38.9301	-38.9301	7.08994	1.96954e-12	1.06411e-10	154.565	145.086	142.725	146.331	142.563	156.494	139.746	154.975	93.6445	86.0045
3008	CRBN	-42.5526	-42.5527	5.63309	1.97002e-12	1.06411e-10	43.6888	41.5804	45.3349	43.0763	49.7152	45.2501	50.5652	44.7784	61.358	70.7347
14778	PRPF3	-39.8934	-39.8935	6.51221	1.99093e-12	1.06411e-10	79.2339	80.2452	92.5317	94.8757	90.4402	91.3765	96.5529	108.758	80.3045	98.2734
17270	STT3A	-37.9549	-37.9549	7.25336	1.99651e-12	1.06411e-10	151.805	143.498	157.174	145.439	160.068	163.249	161.357	166.601	142.192	134.15
52	ABCD3	-42.2503	-42.2504	5.71207	2.00644e-12	1.06411e-10	44.7124	44.9789	49.7278	45.7982	58.2509	48.0181	60.5203	58.2623	59.6036	54.1362
14011	PDXDC1	-41.3654	-41.3655	6.04468	2.00936e-12	1.06411e-10	58.5959	59.4828	57.282	63.8574	70.3619	62.7025	75.1845	67.9947	66.4059	78.0651
18217	TOP3A	-40.6829	-40.683	6.49015	2.01042e-12	1.06411e-10	95.8685	99.0854	91.9013	94.4483	91.7319	116.62	91.0842	97.0119	61.9069	59.0748
3315	DCTN4	-38.9172	-38.9172	6.9487	2.01424e-12	1.06411e-10	117.393	126.803	116.387	126.108	135.226	117.133	130.692	121.271	120.452	123.62
15580	RNF170	-41.1893	-41.1894	6.19898	2.01779e-12	1.06411e-10	73.7773	72.1761	80.4003	74.5963	71.4573	80.8495	60.2266	73.9156	71.3851	75.6622
3535	DMTF1	-41.1489	-41.1489	6.03914	2.01806e-12	1.06411e-10	51.0555	55.4529	55.9534	63.1421	62.4773	65.556	75.4984	64.1473	78.158	85.9602
6768	LANCL2	-42.7734	-42.7735	5.70197	2.02089e-12	1.06411e-10	51.9969	52.7601	48.8744	51.8086	62.3947	56.5252	57.8062	57.3154	36.0699	44.8016
14782	PRPF39	-38.0199	-38.02	7.15708	2.02903e-12	1.06411e-10	127.794	127.239	151.355	145.644	152.411	152.476	141.417	123.213	151.807	153.683
303	ADIPOR1	-41.9295	-41.9296	5.86491	2.03005e-12	1.06411e-10	52.591	51.8037	53.1703	49.2818	54.2104	58.1176	59.8215	67.2396	61.6717	74.6878
17515	TBC1D31	-45.2521	-45.2523	4.95213	2.03118e-12	1.06411e-10	32.1359	35.3406	36.7722	34.8921	31.9103	31.6879	28.2752	28.9574	25.4842	23.8957
5466	GSPT1	-39.5789	-39.579	6.7207	2.03301e-12	1.06411e-10	104.232	101.398	111.917	101.025	120.542	114.333	116.797	96.4606	92.1449	95.6602
3427	DGKA	-43.701	-43.7012	5.47073	2.03312e-12	1.06411e-10	47.0705	48.3774	48.3507	54.419	48.8369	53.287	40.995	34.7824	33.2862	33.8503
990	ATF6B	-41.3432	-41.3433	6.1979	2.03882e-12	1.06411e-10	79.0968	73.6061	83.135	70.8711	76.1694	85.8512	67.1435	60.0841	65.2003	72.7389
16720	SLK	-38.6508	-38.6508	6.91591	2.04825e-12	1.06411e-10	97.6416	109.513	105.216	106.079	135.722	121.397	138.439	124.147	137.32	131.847
12381	METTL2A	-43.8261	-43.8263	5.41279	2.04911e-12	1.06411e-10	42.7839	46.9846	51.4054	46.69	45.9538	53.8534	37.5923	39.6486	30.7476	30.1409
2805	CNOT10	-44.7462	-44.7464	5.06274	2.05271e-12	1.06411e-10	36.4134	33.4463	34.1539	31.4735	33.9667	36.0911	31.1412	30.3237	34.6879	32.3223
18017	TMEM248	-38.3433	-38.3433	7.08601	2.0551e-12	1.06411e-10	124.275	128.39	131.486	131.746	136.601	119.666	146.693	148.275	138.389	152.908
12581	MORC2	-41.0434	-41.0435	6.40718	2.0557e-12	1.06411e-10	92.176	100.107	84.5799	93.0735	97.9941	89.2284	94.5072	79.6687	54.6439	62.5185
4920	GAA	-43.516	-43.5162	5.32459	2.05828e-12	1.06411e-10	34.4118	36.5755	36.0934	36.9916	40.446	39.1369	43.7699	36.8919	47.5672	48.655
14719	PRKAB1	-41.1864	-41.1864	6.24681	2.06274e-12	1.06411e-10	77.0311	78.9359	85.472	73.1749	78.5462	87.6467	73.554	87.2197	60.868	56.7605
12148	MAPK14	-38.2263	-38.2263	7.0585	2.06885e-12	1.06411e-10	112.997	112.828	117.046	113.483	125.73	140.175	136.981	129.193	162.383	181.953
6480	KDM2B	-43.9637	-43.9638	5.38444	2.0746e-12	1.06411e-10	41.8242	47.7181	44.6852	42.8162	53.8074	45.8058	42.5141	40.943	28.6403	28.7567
13724	OXCT1	-43.0253	-43.0254	5.3047	2.0749e-12	1.06411e-10	26.259	25.2658	28.4228	30.4609	35.0931	31.9551	50.4842	45.0901	60.1818	61.843
3921	EIF2A	-39.7487	-39.7487	6.60958	2.07823e-12	1.06411e-10	86.171	89.1871	100.096	92.9806	91.8353	95.427	89.4639	73.6399	121.961	135.556
14024	PDZRN3	-41.9275	-41.9276	6.26328	2.07837e-12	1.06411e-10	93.8211	107.944	71.4012	74.2618	80.7266	79.7594	58.9303	51.2267	67.5134	82.3393
3748	DUSP16	-44.2395	-44.2397	5.11733	2.08355e-12	1.06411e-10	32.9951	31.4035	31.8944	34.0932	35.5065	37.6087	37.0251	35.5854	37.4029	33.3963
8397	LOC101119317	-41.5857	-41.5858	5.96329	2.08392e-12	1.06411e-10	54.876	55.2394	72.5261	64.8235	68.8945	64.1453	59.6797	48.446	65.759	69.3284
2277	CDAN1	-43.8979	-43.8981	5.40102	2.09311e-12	1.06411e-10	44.2006	46.966	45.5579	51.1955	42.926	47.3127	38.129	43.9994	31.522	30.5284
4153	ERGIC2	-42.7945	-42.7946	5.65445	2.09575e-12	1.06411e-10	48.8985	49.7145	50.5423	47.0523	46.5428	45.902	50.8893	47.7988	64.5534	51.5894
19366	ZFP90	-40.5188	-40.5189	6.4003	2.09668e-12	1.06411e-10	81.4366	82.7058	93.0262	88.3822	87.0921	85.1886	76.8757	87.759	89.7631	72.2296
14128	PHF10	-41.6204	-41.6205	6.14169	2.10705e-12	1.06411e-10	67.3977	82.1394	72.5261	76.6957	82.6383	78.8403	77.3416	65.3458	51.9485	50.9693
19039	WDR48	-41.7637	-41.7638	5.95247	2.11059e-12	1.06411e-10	57.5266	58.3314	58.6978	61.6929	67.3548	63.0017	63.2749	52.2215	63.3184	73.6359
13681	OSBPL9	-41.64	-41.6401	6.06209	2.11151e-12	1.06411e-10	67.8638	63.6242	68.7927	69.905	66.3731	60.4688	58.9202	46.5044	81.3337	84.1553
4184	ESF1	-44.202	-44.2022	5.24303	2.1169e-12	1.06411e-10	40.4806	37.5784	42.736	37.5304	32.4374	35.6636	32.1641	32.1455	42.0979	45.6764
13338	NOLC1	-41.2658	-41.2659	6.36078	2.12168e-12	1.06411e-10	95.5943	94.972	106.137	84.6849	84.7154	89.1215	73.8477	78.3742	61.1914	52.9957
16250	SGSM2	-43.0825	-43.0826	5.79634	2.1241e-12	1.06411e-10	62.8003	68.2762	54.8867	66.5607	60.9789	72.1928	49.6639	51.0829	33.7371	35.3563
6215	IRGQ	-43.1285	-43.1287	5.80139	2.12919e-12	1.06411e-10	63.8331	66.8555	62.4991	58.2278	59.8939	64.0918	55.1427	67.9227	31.669	27.3505
4739	FLI1	-42.1094	-42.1095	5.77406	2.13481e-12	1.06411e-10	42.985	45.7496	40.845	40.7725	47.0388	42.9203	71.3868	58.7537	73.6492	82.9261
3756	DUSP3	-42.2979	-42.298	5.76574	2.13949e-12	1.06411e-10	49.0813	48.4702	49.1265	42.1566	53.6834	49.696	48.4183	54.1992	68.7582	80.2908
4245	EXOSC2	-43.0316	-43.0318	5.67729	2.14648e-12	1.06411e-10	57.1336	53.4194	59.9293	53.4715	53.0117	53.116	38.2708	44.8863	45.3422	52.9403
14513	POLR3B	-44.7686	-44.7688	5.30885	2.14771e-12	1.06411e-10	49.7851	49.7052	47.6913	46.7829	42.8124	42.2256	34.1794	35.7173	26.2683	21.0167
12594	MOV10	-42.7424	-42.7426	5.97465	2.14902e-12	1.06411e-10	77.9451	79.5395	73.4474	68.1028	63.087	67.4904	55.2845	69.5408	39.5397	34.6698
17128	SSBP3	-41.0831	-41.0831	6.73535	2.15157e-12	1.06411e-10	156.046	164.78	120.916	109.349	106.809	110.101	84.3294	69.9843	65.8178	77.1349
7101	LOC101103343	-41.8567	-41.8567	5.71075	2.15211e-12	1.06411e-10	31.9348	31.7285	30.1198	34.7156	45.3544	40.879	61.6039	61.7262	85.2641	100.211
1929	CARD10	-43.6625	-43.6626	5.20785	2.15513e-12	1.06411e-10	28.0869	27.6707	26.3379	24.051	30.04	34.1246	51.8007	48.0146	49.5373	49.7291
3501	DLAT	-43.708	-43.7081	5.37098	2.16619e-12	1.06411e-10	44.8312	38.3862	46.8186	41.8594	43.1327	40.879	38.4531	41.1588	38.04	40.0734
835	ARIH2	-40.205	-40.2051	6.42624	2.17463e-12	1.06411e-10	76.4096	77.1995	90.5825	87.1745	85.1907	99.7768	80.0051	92.6492	79.4126	91.386
12182	MARK1	-43.8548	-43.8549	5.44979	2.175e-12	1.06411e-10	46.2479	48.9252	49.495	47.8791	50.3973	48.9052	47.6891	42.3693	30.1203	24.8369
3468	DHX57	-44.0734	-44.0736	5.46118	2.1798e-12	1.06411e-10	50.7356	53.7537	49.9508	49.8021	51.5133	46.8959	44.4889	36.1488	29.5126	27.5276
13061	NCSTN	-37.8737	-37.8737	7.26558	2.18089e-12	1.06411e-10	144.621	148.698	157.31	148.598	172.055	170.922	162.41	145.134	140.222	148.545
12837	MUT	-43.3392	-43.3393	5.53539	2.18217e-12	1.06411e-10	50.169	46.771	50.6199	42.5282	42.523	45.699	39.2632	43.3042	48.959	53.7486
17576	TCF3	-41.5678	-41.5679	6.30893	2.18324e-12	1.06411e-10	88.7394	94.6191	102.733	84.4248	97.3224	94.1339	71.245	71.3027	48.4003	39.6969
15787	RRM1	-40.6685	-40.6686	6.58809	2.1865e-12	1.06411e-10	119.184	112.837	117.269	104.686	97.5704	95.3522	70.6171	86.7522	83.4116	74.2006
18154	TNFRSF21	-45.4132	-45.4135	4.86455	2.19099e-12	1.06411e-10	27.8584	27.7265	24.0202	23.4472	21.3183	18.7456	26.2093	25.7332	47.9298	48.1346
14941	PTGIS	-47.3683	-47.3687	5.13429	2.19948e-12	1.06411e-10	59.8664	59.2228	42.4548	53.4529	35.0208	38.6453	22.5027	23.8155	7.86089	8.16085
13329	NOL11	-41.8521	-41.8522	5.9142	2.20486e-12	1.06411e-10	56.311	55.8336	66.8435	57.0109	57.9202	58.0535	56.4593	69.4449	61.0248	63.9469
3657	DPF2	-40.0551	-40.0552	6.61838	2.20581e-12	1.06411e-10	96.1884	102.252	107.844	94.1604	109.506	123.385	109.141	95.4059	76.0702	68.3429
462	ALDH3A2	-41.9878	-41.9879	5.83258	2.20775e-12	1.06411e-10	52.8652	47.7181	57.9705	46.1233	59.0775	57.8611	52.9147	56.0569	71.1694	67.9222
2292	CDC37L1	-44.0983	-44.0985	5.0164	2.20989e-12	1.06411e-10	23.9831	24.2073	25.6979	29.1696	28.4589	29.2405	34.1794	34.8183	45.8715	47.8356
5008	GATAD2A	-41.5431	-41.5432	6.21648	2.22207e-12	1.06411e-10	79.1516	88.3607	74.0389	68.4929	87.1644	77.2479	82.3242	67.5871	56.7121	62.3303
8614	LOC101122140	-45.0563	-45.0565	4.84195	2.2225e-12	1.06411e-10	26.0762	26.6772	27.8313	27.0795	34.1114	31.207	30.4019	29.7484	26.0135	27.4501
13440	NRF1	-44.1613	-44.1615	5.36077	2.22571e-12	1.06411e-10	47.692	46.6039	41.039	43.8659	41.9857	45.3783	41.9672	35.1779	31.6886	35.312
17094	SRP54	-41.9163	-41.9164	5.91575	2.23278e-12	1.06411e-10	59.1169	55.9636	68.1817	56.1934	56.1738	62.478	62.8192	55.146	61.7599	65.6632
17480	TARBP1	-43.612	-43.6122	5.39044	2.24287e-12	1.06411e-10	41.4586	39.8162	44.7337	47.2938	51.1103	46.5112	42.8787	42.1296	34.7075	28.6128
15500	RIN2	-38.9549	-38.955	6.70757	2.25505e-12	1.06411e-10	80.1113	77.9981	102.277	85.8832	115.706	117.218	109.384	115.074	112.013	129.289
13569	NUSAP1	-46.0237	-46.0241	5.89539	2.25536e-12	1.06411e-10	100.073	97.4883	86.5484	85.428	68.2538	74.4051	38.1695	31.786	7.3316	5.53653
15921	SAR1A	-38.4365	-38.4365	7.02606	2.25657e-12	1.06411e-10	120.683	111.054	126.336	116.558	109.857	118.586	134.064	151.726	163.216	151.048
16225	SFXN1	-40.6928	-40.6929	6.25522	2.25819e-12	1.06411e-10	71.794	62.8906	79.4403	73.5558	76.8308	67.1057	93.5148	78.2544	81.0593	79.2056
4896	FXR2	-42.1958	-42.1959	5.86831	2.2608e-12	1.06411e-10	59.4551	56.7808	65.1368	55.2923	59.9662	70.6432	55.801	54.355	49.6647	56.8712
18304	TRAPPC12	-44.3093	-44.3095	5.26564	2.26419e-12	1.06411e-10	41.2941	43.0661	32.709	34.1582	41.5207	40.4087	43.4458	40.8951	36.854	30.1409
14654	PPP3CB	-41.5654	-41.5655	6.05928	2.26788e-12	1.06411e-10	63.6138	67.1526	68.172	65.1672	69.1735	71.1027	72.5818	55.6494	67.0136	67.0142
15290	RBM28	-44.6798	-44.68	5.15642	2.27088e-12	1.06411e-10	39.6124	38.2655	44.6755	38.1063	37.6249	38.8484	32.2653	35.5734	26.6898	24.7815
18231	TP53	-39.881	-39.8811	6.70348	2.27408e-12	1.06411e-10	103.537	108.752	132.436	110.761	135.753	124.753	91.9856	80.6515	79.9223	73.4365
17802	TIPRL	-43.745	-43.7451	5.34465	2.27807e-12	1.06411e-10	39.0914	41.1068	43.7445	42.8719	43.36	39.3293	44.9851	40.979	38.3341	32.3444
12956	NAA30	-43.4799	-43.48	5.38585	2.28422e-12	1.06411e-10	38.3693	39.909	46.8186	38.8774	44.0111	40.4729	48.6208	47.4752	38.2655	35.1016
13027	NCAPD3	-47.0881	-47.0884	4.76695	2.28605e-12	1.06411e-10	37.4553	37.7734	31.2059	35.1894	33.4087	33.4727	20.7608	21.2146	11.4679	10.1097
12252	MCM3	-43.3674	-43.3675	6.40703	2.28635e-12	1.06411e-10	131.944	133.21	128.043	121.63	95.7414	102.919	43.9724	51.4425	22.4653	17.0304
3107	CTAGE5	-44.4935	-44.4936	4.98711	2.29039e-12	1.06411e-10	29.0375	26.6586	33.1163	31.0369	28.6656	29.2512	37.1973	33.7396	35.0309	33.2192
12253	MCM3AP	-38.1522	-38.1522	7.28201	2.29083e-12	1.06411e-10	153.349	164.353	149.833	152.676	173.502	175.24	179.961	199.214	109.464	98.5392
7589	LOC101109345	-45.5298	-45.53	4.81571	2.29378e-12	1.06411e-10	30.4633	29.0636	29.5962	28.7423	26.6298	25.1366	25.9561	25.4096	31.8454	28.5796
19217	YWHAH	-38.8336	-38.8336	6.94543	2.30382e-12	1.06411e-10	121.095	113.116	128.712	112.972	105.476	119.666	136.029	145.854	119.109	130.263
18942	VPS39	-41.7222	-41.7223	5.96093	2.3045e-12	1.06411e-10	55.7991	60.1514	56.5935	65.7246	75.8904	64.3163	64.2167	59.4489	56.7317	63.8251
18616	U2SURP	-37.9316	-37.9317	7.35519	2.30675e-12	1.06411e-10	171.94	175.245	173.921	181.651	176.127	163.623	167.849	155.766	129.616	141.381
8351	LOC101118735	-43.4686	-43.4688	5.30228	2.30737e-12	1.06411e-10	27.4746	27.2622	27.4628	24.1997	35.1138	35.9521	29.4095	34.7105	75.9624	76.847
14501	POLR2B	-39.8805	-39.8805	6.65969	2.30753e-12	1.06411e-10	101.672	104.907	98.0688	101.824	103.791	93.3323	104.817	94.0635	114.865	93.4898
3174	CWC22	-44.5534	-44.5536	5.14499	2.30759e-12	1.06411e-10	37.9855	37.0212	40.8159	35.626	35.2688	35.5246	31.7387	29.3409	32.9138	37.3937
14754	PRMT5	-43.1081	-43.1082	5.64514	2.30942e-12	1.06411e-10	53.1577	49.3338	59.522	52.5054	53.7144	64.8934	50.8488	54.4748	32.4727	29.3215
13466	NSMAF	-43.2649	-43.2651	5.4962	2.30971e-12	1.06411e-10	45.8184	42.5368	45.3349	44.5812	44.2797	50.4976	44.6307	53.5759	38.7457	41.1586
17101	SRPRA	-38.8513	-38.8514	6.80615	2.30995e-12	1.06411e-10	91.9018	88.3421	94.7717	97.6533	98.4178	112.602	145.852	122.949	137.546	128.835
15138	RABGAP1	-38.8987	-38.8987	6.94155	2.31252e-12	1.06411e-10	116.187	122.373	118.53	115.982	134.927	129.284	139.948	124.315	103.456	123.974
16023	SCUBE2	-43.3315	-43.3316	5.37115	2.31349e-12	1.06411e-10	35.7736	35.5634	50.5908	50.9261	47.6278	45.2928	35.5567	40.1759	32.8746	39.2983
12993	NAP1L4	-40.1334	-40.1334	6.7103	2.31807e-12	1.06411e-10	124.431	118.223	116.959	102.382	97.5291	117.133	91.9349	102.705	90.7236	84.9082
17539	TBRG1	-43.6775	-43.6776	5.23029	2.3233e-12	1.06411e-10	31.3682	31.7007	37.7031	35.115	37.8522	35.6849	34.0477	35.7293	43.872	52.1098
19408	ZMYM6	-42.1612	-42.1613	5.80786	2.32382e-12	1.06411e-10	50.2329	53.048	51.3569	58.1535	53.7144	51.6732	62.6267	50.3877	67.19	61.6105
387	AHCYL1	-40.2302	-40.2303	6.46333	2.32495e-12	1.06411e-10	77.8994	86.3365	86.8684	86.5614	93.7883	74.6402	81.5748	84.415	99.7117	110.387
5949	IER3IP1	-40.3029	-40.3029	6.41812	2.32576e-12	1.06411e-10	80.7054	76.3638	93.8893	80.7646	82.8656	89.5063	84.7345	88.5381	97.8298	79.7593
5843	HSD17B4	-40.8089	-40.8089	6.30696	2.32742e-12	1.06411e-10	75.843	76.2338	75.639	72.9334	73.7823	75.7196	72.8451	71.3626	84.9015	112.281
4314	FAM114A2	-43.4156	-43.4157	5.38122	2.33003e-12	1.06411e-10	37.9398	37.9219	43.1433	38.2921	39.3506	39.7996	43.1116	37.599	53.1247	46.2965
3466	DHX38	-43.7104	-43.7106	5.40389	2.33301e-12	1.06411e-10	43.0672	44.4496	45.9264	42.7233	46.0365	48.98	41.2178	35.909	34.2762	40.5938
4594	FBXO34	-44.9508	-44.951	4.80244	2.33998e-12	1.06411e-10	23.8095	23.1766	26.9682	24.8499	30.102	28.4069	27.1916	26.7041	33.1588	34.4815
18539	TTLL4	-42.8888	-42.8889	5.42313	2.34327e-12	1.06411e-10	32.1908	34.4399	36.8304	39.2675	39.8879	45.6241	48.2562	54.1992	46.6066	51.5672
17276	STX16	-38.2042	-38.2043	7.17228	2.34501e-12	1.06411e-10	135.079	143.507	142.027	150.419	157.671	168.849	157.833	135.618	125.568	125.58
1008	ATG5	-43.3512	-43.3514	5.25473	2.3505e-12	1.06411e-10	28.4343	29.7228	37.5673	33.6937	39.3506	40.3232	38.6759	35.8611	52.4582	45.5103
18455	TSPAN14	-41.0705	-41.0705	6.13332	2.35175e-12	1.06411e-10	62.4347	61.4142	69.3842	54.1589	72.532	79.5564	76.9568	77.0678	77.2562	71.0005
8800	LOC105602050	-43.3836	-43.3838	5.53053	2.35886e-12	1.06411e-10	48.7157	48.5631	50.5714	50.5638	48.9919	50.0487	43.0812	40.1999	45.6657	35.622
971	ASUN	-46.1793	-46.1795	4.63277	2.36452e-12	1.06411e-10	27.2004	25.7765	27.2591	26.5035	24.6251	24.3457	17.3479	18.5418	28.6109	27.6716
15402	RFTN2	-43.2283	-43.2284	5.14523	2.36488e-12	1.06411e-10	23.0691	21.1616	30.3913	32.1609	38.3482	36.6468	39.5671	38.0904	44.264	49.9949
12605	MPHOSPH8	-42.2638	-42.2639	5.91903	2.36884e-12	1.06411e-10	63.824	66.4191	64.2834	62.9098	59.2016	58.3634	55.0111	63.7637	48.861	62.2306
2117	CCDC82	-41.349	-41.3491	6.12833	2.37274e-12	1.06411e-10	68.595	67.2641	72.3225	75.1258	64.4201	65.0109	61.1279	67.9467	68.5426	88.9831
15863	RWDD4	-42.1046	-42.1047	5.81708	2.3728e-12	1.06411e-10	53.8341	48.7209	57.5826	47.2567	53.9107	54.2809	58.5455	56.4764	71.8556	61.1233
13867	PAXBP1	-38.6332	-38.6333	7.05994	2.37337e-12	1.06411e-10	131.989	135.271	151.908	143.108	123.498	124.347	115.177	139.441	129.842	139.521
14256	PITRM1	-43.6694	-43.6695	5.38612	2.38323e-12	1.06411e-10	41.3764	42.0075	43.9579	42.3239	39.7639	48.2212	43.2432	49.0573	33.0902	34.9577
17372	SYMPK	-43.2964	-43.2965	5.53583	2.38662e-12	1.06411e-10	45.4071	48.6188	43.9191	43.0299	50.0253	57.6794	49.4006	53.1324	32.7864	39.7301
2405	CEBPG	-43.6864	-43.6865	5.38883	2.39056e-12	1.06411e-10	42.5554	42.3047	45.4997	39.4162	44.8481	39.1369	45.451	46.2167	39.2064	34.1493
15277	RBM14	-39.1972	-39.1972	6.9598	2.39302e-12	1.06411e-10	117.64	129.625	127.733	122.847	140.569	147.41	152.536	172.438	72.6299	61.2008
15597	RNF214	-42.9876	-42.9877	5.63885	2.3941e-12	1.06411e-10	47.3173	55.3694	48.3895	52.1709	56.4321	49.9098	50.231	52.5451	39.373	46.3297
18089	TMEM87B	-40.3827	-40.3828	6.35762	2.40203e-12	1.06411e-10	69.573	73.0489	71.6631	74.2897	80.4166	78.0495	93.3426	74.8025	110.562	94.0878
11934	LRRCC1	-41.5016	-41.5017	6.19327	2.40816e-12	1.06411e-10	81.6011	78.7595	85.1132	73.7602	72.1806	67.7469	58.7075	73.8556	73.1592	66.6598
13026	NCAPD2	-39.3697	-39.3698	7.13692	2.41062e-12	1.06411e-10	168.659	177.501	156.495	179.17	162.394	178.083	128.069	118.538	64.671	73.6469
14391	PLPP1	-38.2156	-38.2157	7.19406	2.41533e-12	1.06411e-10	138.908	135.299	140.621	123.358	115.995	121.408	122.712	127.479	232.572	205.737
667	AP3B1	-41.7967	-41.7968	6.00442	2.41733e-12	1.06411e-10	64.9025	63.5313	63.0713	64.7399	70.7649	69.7134	65.6447	51.2747	59.4859	68.6308
5242	GNPDA1	-45.8564	-45.8566	4.75594	2.41864e-12	1.06411e-10	30.5456	29.5093	30.1004	26.5778	26.2992	27.1885	24.4269	24.3549	26.2977	24.6929
4345	FAM149B1	-43.6816	-43.6817	5.43678	2.42356e-12	1.06411e-10	44.5388	46.836	47.1192	50.4059	47.0698	45.2822	42.1495	33.3082	37.6872	38.5453
19661	ZRANB3	-45.9999	-46.0001	4.72014	2.42518e-12	1.06411e-10	28.7998	30.2243	28.7137	25.7603	28.8826	27.5626	22.9989	23.8275	22.7397	23.8624
18394	TRMT1L	-42.5569	-42.557	5.72486	2.42926e-12	1.06411e-10	52.7098	50.4852	54.6346	53.8338	58.1165	54.3877	57.9682	45.0541	53.1051	48.3782
14642	PPP2R2A	-41.2104	-41.2105	6.13198	2.43621e-12	1.06411e-10	64.1987	65.1563	77.1226	62.1388	74.02	83.0725	75.225	81.7422	55.5751	62.8618
10209	LOC105609393	-41.9132	-41.9133	5.96153	2.43756e-12	1.06411e-10	64.6466	59.5293	69.1806	67.5175	59.6459	66.3148	57.0264	63.8836	64.1221	51.0911
3440	DHDDS	-45.5718	-45.572	4.80903	2.44054e-12	1.06411e-10	28.9826	30.1407	30.2362	28.8073	30.2776	32.2436	28.9841	25.4336	22.3281	22.6887
16073	SEC24B	-41.0953	-41.0954	6.10663	2.44185e-12	1.06411e-10	54.9126	63.8284	59.6966	60.1508	76.8928	64.7758	82.8002	71.3267	74.3452	80.169
11862	LRP10	-37.5969	-37.597	7.14191	2.44236e-12	1.06411e-10	105.849	97.4883	115.922	103.171	150.778	153.929	175.535	157.899	178.066	173.471
19679	ZSWIM8	-40.2212	-40.2213	6.53053	2.44744e-12	1.06411e-10	80.1478	95.9748	75.2317	89.2275	101.198	100.3	132.535	116.369	66.4549	66.8148
4402	FAM193B	-41.5082	-41.5083	6.07893	2.45453e-12	1.06411e-10	63.632	66.3355	71.8764	70.5552	71.5399	72.0218	73.9287	80.8912	45.401	59.6063
15175	RALA	-40.4269	-40.427	6.37641	2.45621e-12	1.06411e-10	78.7037	73.7453	87.1303	75.4045	80.4372	89.3994	87.3068	85.5776	95.6244	77.2567
18947	VPS50	-44.7107	-44.7108	4.98452	2.45903e-12	1.06411e-10	30.8929	29.2679	31.6714	31.715	32.582	31.1642	29.5006	29.6166	37.9714	32.0011
2159	CCNC	-42.5569	-42.557	5.68884	2.46178e-12	1.06411e-10	45.9098	47.941	53.1218	47.0059	46.3465	45.5387	49.0968	41.5783	63.3674	75.7287
8212	LOC101117005	-41.2017	-41.2017	6.15348	2.46207e-12	1.06411e-10	70.8069	64.3856	83.1738	72.1531	72.1703	74.512	65.7763	63.7278	80.7652	64.1684
4460	FAM45A	-42.3291	-42.3292	5.6127	2.46869e-12	1.06411e-10	38.0769	37.1234	48.6029	41.8687	45.2201	47.441	46.3523	50.951	60.7111	72.7722
4488	FAM76A	-44.9449	-44.945	4.85626	2.46944e-12	1.06411e-10	26.6428	25.4608	30.2168	27.3024	28.3556	27.3488	27.8802	30.899	32.6491	32.6987
1408	BRPF1	-43.916	-43.9161	5.36195	2.47263e-12	1.06411e-10	41.3398	44.0968	48.1374	40.8561	50.8726	47.4837	40.3367	37.4432	32.4237	28.0591
15082	RAB18	-38.736	-38.736	6.93364	2.47267e-12	1.06411e-10	112.32	109.569	121.081	112.442	117.039	121.707	139.351	138.039	139.124	111.583
3273	DBNL	-41.3167	-41.3168	6.25446	2.48542e-12	1.06411e-10	83.6941	80.0966	91.7559	82.5668	86.4514	86.7169	71.883	58.9575	66.4647	54.6566
3389	DENND1A	-45.2687	-45.2689	5.01415	2.48779e-12	1.06411e-10	36.3494	37.6991	34.2703	33.5079	34.5868	31.6558	32.2856	38.8335	21.4949	22.2679
16765	SMG5	-41.7218	-41.7219	6.09464	2.49641e-12	1.06411e-10	73.6768	67.9605	70.2279	68.5022	70.8683	79.9946	71.9337	84.7746	52.3896	42.8638
13709	OTUD5	-37.6193	-37.6193	7.29417	2.49798e-12	1.06411e-10	140.727	141.446	161.896	153.029	159.283	178.852	154.734	152.026	155.248	172.064
3349	DDX20	-42.669	-42.6691	5.69865	2.49811e-12	1.06411e-10	54.4556	48.0617	57.1656	49.2633	52.1437	58.1069	45.1674	53.8156	50.2038	50.77
6123	ING3	-44.5273	-44.5274	5.05401	2.49812e-12	1.06411e-10	30.9477	32.8149	33.9696	33.415	36.6225	34.007	31.4045	30.096	37.3245	31.4032
8	AACS	-44.3597	-44.3598	5.43169	2.5019e-12	1.06411e-10	52.0426	55.0908	49.9508	39.9828	47.6795	47.1952	48.3676	41.7101	24.4256	24.9698
2802	CNNM3	-39.4537	-39.4537	6.64771	2.50257e-12	1.06411e-10	83.8769	88.11	97.6421	95.3866	105.341	118.768	112.189	116.225	81.9708	102.968
11904	LRRC41	-38.6738	-38.6738	7.11141	2.5096e-12	1.06411e-10	142.509	145.624	151.026	139.754	153.341	181.406	135.634	129.841	96.0361	107.387
12162	MAPKAPK3	-40.3527	-40.3528	6.28126	2.5101e-12	1.06411e-10	62.5535	58.5636	68.7927	56.1005	91.7939	95.224	98.2746	85.4937	75.5214	85.2515
15384	RETSAT	-44.0888	-44.0889	5.19865	2.51191e-12	1.06411e-10	34.8413	35.4706	37.5189	36.7593	40.818	40.6439	38.21	31.3425	37.5597	33.8725
8477	LOC101120470	-39.2311	-39.2311	6.75028	2.51262e-12	1.06411e-10	93.3733	97.9897	114.079	104.778	110.963	123.877	108.22	125.993	105.877	91.2088
13081	NDRG3	-41.9912	-41.9913	6.03442	2.51662e-12	1.06411e-10	72.6714	70.1704	77.2681	66.3098	61.4646	77.7182	59.5987	65.3698	51.1056	53.5715
14296	PLA2G4A	-43.1776	-43.1777	5.42389	2.51749e-12	1.06411e-10	34.1833	35.2199	35.6764	32.3281	34.6901	34.0177	46.6055	42.8248	73.6885	59.861
17497	TBC1D10B	-41.5674	-41.5675	6.06105	2.52124e-12	1.06411e-10	62.517	63.9027	72.4582	58.5437	75.7147	90.6071	73.9186	72.5732	50.8213	46.4072
14977	PTPRA	-40.1128	-40.1129	6.57456	2.52362e-12	1.06411e-10	98.0438	94.1641	101.705	90.4166	101.239	111.437	100.877	81.0111	83.343	90.6662
19200	YLPM1	-40.1824	-40.1824	6.72451	2.52609e-12	1.06411e-10	113.774	127.675	109.667	113.632	126.391	104.693	124.281	108.051	67.7095	61.4223
13544	NUP107	-42.6345	-42.6346	5.75538	2.52692e-12	1.06411e-10	56.5303	54.8122	61.5003	54.6048	54.5307	59.3146	52.1856	47.0198	55.4673	44.0154
18688	UBQLN2	-41.0957	-41.0958	6.14549	2.53184e-12	1.06411e-10	62.7546	63.5777	72.0994	64.6284	89.9235	69.4569	81.2203	86.081	60.6523	57.3142
7805	LOC101111733	-44.5007	-44.5008	5.06871	2.53404e-12	1.06411e-10	33.3241	30.6978	34.3285	30.6188	29.947	30.8008	32.2856	30.9949	38.2067	44.2037
19336	ZDHHC6	-43.7839	-43.7841	5.30033	2.53747e-12	1.06411e-10	37.4736	37.1698	44.0064	37.3167	37.8935	39.6072	35.6174	31.3185	44.1758	49.2751
17535	TBL2	-42.1959	-42.196	5.82667	2.54226e-12	1.06411e-10	54.9308	53.243	59.2117	54.2983	62.6323	59.5283	66.9612	54.8344	46.1754	55.5314
13804	PAN2	-42.5154	-42.5155	5.68823	2.54269e-12	1.06411e-10	45.5442	48.9902	47.4101	56.0262	59.0259	53.9068	60.4595	54.3789	41.1863	48.4889
2807	CNOT2	-41.4505	-41.4506	6.1286	2.54612e-12	1.06411e-10	70.9348	68.2855	73.7868	71.0569	76.6034	65.6629	62.0292	48.7457	78.3932	83.967
16960	SPAG5	-48.0773	-48.0779	5.1928	2.54949e-12	1.06411e-10	60.561	56.9757	52.9182	54.9114	39.9809	49.4502	23.0698	20.064	3.47957	4.13025
3265	DAZAP1	-41.2384	-41.2385	6.20583	2.55122e-12	1.06411e-10	80.1387	69.9383	84.2599	72.0602	71.3539	79.2571	72.2476	76.8401	60.0054	71.842
2477	CEPT1	-42.7203	-42.7204	5.51462	2.5522e-12	1.06411e-10	37.8209	36.0741	49.592	40.5867	41.345	46.3509	41.8153	46.2886	58.741	58.344
4231	EXOC2	-40.5043	-40.5044	6.45412	2.55886e-12	1.06411e-10	82.2043	89.5771	87.6636	75.358	91.6182	109.15	100.543	116.297	64.1711	59.9828
4477	FAM65A	-37.5488	-37.5489	7.19654	2.55984e-12	1.06411e-10	104.158	109.736	116.484	102.428	146.748	151.087	224.591	213.285	141.261	156.839
13015	NBAS	-44.2594	-44.2596	5.27551	2.55995e-12	1.06411e-10	38.1591	45.1275	36.7431	40.5774	46.9148	40.9004	40.6203	41.0029	27.5327	29.554
4764	FMO4	-43.7233	-43.7234	5.04357	2.56017e-12	1.06411e-10	22.9046	22.5544	29.9647	30.7303	34.9691	36.3689	38.129	36.5683	41.9901	35.4338
2729	CLIP3	-42.0679	-42.068	6.28909	2.56106e-12	1.06411e-10	91.4905	108.974	88.1873	103.933	92.4243	87.839	73.2198	60.7433	39.2456	35.7328
5292	GPBP1L1	-39.0882	-39.0883	6.77415	2.56295e-12	1.06411e-10	93.1265	94.3127	113.914	96.1855	111.666	107.269	99.5506	103.244	124.667	150.383
19321	ZDHHC13	-44.875	-44.8752	4.96058	2.56643e-12	1.06411e-10	30.1069	30.9857	34.9879	32.6068	33.1297	29.7214	26.4321	29.7724	33.002	30.4288
19201	YME1L1	-37.8519	-37.852	7.21294	2.571e-12	1.06411e-10	130.591	127.759	143.617	135.063	136.27	140.335	138.621	132.549	182.133	216.445
3352	DDX24	-40.7104	-40.7104	6.36449	2.57692e-12	1.06411e-10	84.864	79.8923	94.539	74.6148	84.6534	92.2208	73.3008	84.0794	75.1979	80.3904
5568	HAUS5	-38.8581	-38.8582	7.07511	2.57707e-12	1.06411e-10	144.493	143.479	156.321	159.383	143.659	164.403	124.636	102.873	104.269	104.685
13917	PCNT	-44.106	-44.1061	5.51136	2.5773e-12	1.06411e-10	53.505	60.7085	43.4051	51.6228	50.8003	47.5479	46.5042	46.0249	25.396	30.4066
15790	RRN3	-42.6046	-42.6047	5.76056	2.57787e-12	1.06411e-10	53.6695	58.09	52.5885	57.1781	58.2509	48.0395	59.224	49.3809	50.8703	54.6345
12402	MFN1	-40.4499	-40.45	6.47678	2.57828e-12	1.06411e-10	89.8636	91.592	95.7996	96.427	92.6206	79.2037	84.1572	66.3167	93.7621	100.698
4299	FAM101B	-45.6402	-45.6404	5.06828	2.58445e-12	1.06411e-10	45.7087	42.6111	29.6544	32.8391	32.2307	31.6024	39.4962	41.0868	22.083	17.9937
3922	EIF2AK1	-43.6598	-43.6599	5.37347	2.58597e-12	1.06411e-10	39.2376	42.7132	43.0948	41.1626	45.3234	47.1738	44.1851	35.4176	36.6286	39.409
13011	NATD1	-45.4845	-45.4847	4.65124	2.58644e-12	1.06411e-10	21.2868	21.1152	20.3934	18.8209	31.6933	31.4848	30.2601	29.4847	24.1904	22.3565
5599	HDAC6	-42.1816	-42.1817	5.92563	2.59296e-12	1.06411e-10	61.2648	62.7513	65.932	68.335	68.9255	69.008	59.4772	67.1197	48.1749	36.6518
1446	BTRC	-42.6538	-42.6539	5.91589	2.61042e-12	1.06411e-10	68.6224	74.9153	63.2846	65.3995	72.2116	63.8033	59.5076	45.6534	43.9112	46.2411
6313	JAZF1	-41.8846	-41.8846	5.59865	2.61677e-12	1.06411e-10	28.1601	29.3329	34.8424	35.7839	50.2629	43.6256	65.8675	54.1033	68.621	73.7798
16889	SNX33	-44.1382	-44.1383	5.20581	2.62006e-12	1.06411e-10	34.7682	36.8448	34.823	36.0812	44.5278	41.2317	42.0685	36.9158	33.4137	28.192
18896	VEZT	-44.3854	-44.3856	5.12011	2.62031e-12	1.06411e-10	33.8177	33.8549	31.9623	27.4046	35.8785	34.9261	40.9545	34.9742	36.1483	37.6595
3465	DHX37	-45.2764	-45.2766	5.02175	2.63078e-12	1.06411e-10	35.4446	38.1169	41.7663	38.3757	37.2632	36.4117	26.7764	27.0756	19.5738	23.8514
137	ACO1	-40.9558	-40.9558	6.14343	2.64141e-12	1.06411e-10	61.4842	59.0371	70.1406	63.6623	68.9875	72.8234	67.5587	70.7993	74.6392	97.5647
18513	TTC33	-44.4741	-44.4742	4.96227	2.65685e-12	1.06411e-10	27.0724	25.9251	30.0616	29.0582	34.4524	30.4802	34.868	30.7552	35.4916	33.3742
4788	FOPNL	-42.9611	-42.9612	5.63574	2.6584e-12	1.06411e-10	49.4378	51.488	51.5703	43.8659	42.027	46.8853	43.0508	53.1085	57.163	58.3993
15609	RNF31	-43.3433	-43.3434	5.43167	2.66438e-12	1.06411e-10	36.587	43.6604	36.7043	39.4348	46.5635	46.4684	47.7904	55.8412	37.2853	41.0811
1006	ATG4C	-44.9949	-44.9951	4.97407	2.67375e-12	1.06411e-10	33.3972	31.0507	39.6135	34.4648	30.7323	32.6177	25.9257	26.2846	31.9728	28.037
7626	LOC101109728	-45.7019	-45.7021	4.91144	2.68433e-12	1.06411e-10	34.9144	38.0612	32.7381	35.2172	27.1775	30.0848	28.5689	25.5414	25.5724	22.8659
2163	CCNDBP1	-42.1121	-42.1122	5.70497	2.68818e-12	1.06411e-10	44.0452	39.0362	51.4539	45.5752	49.0952	54.3877	46.7675	57.4233	66.9155	66.7373
12382	METTL3	-42.0297	-42.0297	5.73258	2.68919e-12	1.06411e-10	42.4823	43.5304	57.0007	49.4398	53.518	61.4841	51.8716	54.7026	52.8404	64.6445
15657	RPAP1	-44.3131	-44.3133	5.37861	2.69119e-12	1.06411e-10	44.6941	48.5538	44.0839	44.5162	54.3137	45.6776	46.484	45.7253	22.9848	18.791
4883	FUNDC2	-41.158	-41.1581	6.07703	2.69149e-12	1.06411e-10	59.711	54.218	68.9672	57.8098	60.0282	71.5943	67.2043	59.0414	86.8226	89.5035
16877	SNX2	-39.854	-39.8541	6.56688	2.69459e-12	1.06411e-10	87.1764	82.7337	100.658	86.3756	94.2947	89.1108	78.0201	85.266	109.062	135.147
14209	PIGV	-42.4438	-42.4439	5.71341	2.69622e-12	1.06411e-10	49.2732	47.3096	59.9196	53.2207	55.7294	59.9131	52.4793	53.5759	52.468	40.6049
15915	SAP130	-44.2259	-44.226	5.31288	2.70145e-12	1.06411e-10	41.3581	44.3939	44.433	42.0637	50.6969	45.8593	41.9773	33.9074	27.4249	25.1801
1071	ATP6V0A1	-41.6344	-41.6345	6.04223	2.71123e-12	1.06411e-10	61.4476	66.7812	49.689	58.8316	66.9208	62.5849	73.4426	76.7682	63.0733	79.272
17601	TDG	-42.1204	-42.1205	5.86656	2.71218e-12	1.06411e-10	53.9072	58.2664	64.6616	57.6147	73.8237	60.9818	62.9306	51.9818	49.7137	49.3748
17122	SS18	-39.6952	-39.6952	6.74164	2.71772e-12	1.06411e-10	112.101	110.655	122.826	106.989	100.464	109.417	99.8949	105.594	112.307	89.6807
1390	BRD7	-40.1192	-40.1193	6.53742	2.72751e-12	1.06411e-10	93.812	87.2371	108.222	90.4816	88.4768	100.087	81.8178	88.574	103.054	86.9125
14080	PFKM	-46.0204	-46.0206	5.01198	2.72964e-12	1.06411e-10	46.5952	40.6054	40.9226	38.1342	33.7187	39.0835	24.8826	23.2162	18.6819	16.6207
7250	LOC101105324	-39.0656	-39.0657	6.96489	2.74507e-12	1.06411e-10	133.315	128.539	140.776	122.094	123.673	123.855	102.822	106.049	119.619	148.279
12074	MALT1	-44.5014	-44.5016	5.04868	2.74577e-12	1.06411e-10	32.8945	27.8472	30.6435	30.591	34.2768	35.6315	43.0306	42.7169	28.5031	24.6486
13106	NDUFAF7	-45.6739	-45.6741	4.64359	2.74889e-12	1.06411e-10	22.4202	24.0216	27.0652	24.7756	23.5297	25.5106	23.961	22.7967	27.6797	27.9927
18602	TXNRD1	-41.6721	-41.6722	6.18088	2.74893e-12	1.06411e-10	80.9247	83.6065	85.4332	72.8126	75.3427	72.8768	75.5187	63.9075	63.5928	51.2683
5757	HNRNPR	-38.7284	-38.7285	7.17281	2.74954e-12	1.06411e-10	161.374	165.467	176.568	152.193	159.407	143.841	133.477	139.01	113.218	98.1184
18819	USP36	-43.5257	-43.5258	5.68076	2.75405e-12	1.06411e-10	68.1746	60.5878	44.3361	56.5742	51.4203	51.5129	49.2487	57.6271	36.0209	37.2498
13384	NPLOC4	-41.9899	-41.99	5.98698	2.77573e-12	1.06411e-10	64.4363	64.952	70.4412	58.8781	67.5512	75.4738	69.3208	72.8968	50.1352	39.9627
6344	KANSL3	-39.4621	-39.4622	6.80444	2.77717e-12	1.06411e-10	105.977	120.795	110.064	112.415	133.18	114.857	118.367	119.042	82.4217	100.422
3579	DNAJC14	-39.6664	-39.6664	6.62589	2.78505e-12	1.06411e-10	88.7576	91.3135	105.982	82.9291	98.2628	112.773	109.597	103.209	97.7808	96.8228
6917	LMBR1	-43.2607	-43.2608	5.47395	2.78641e-12	1.06411e-10	42.071	43.0197	46.6731	41.4228	50.8933	47.4196	49.2487	38.8335	41.4706	43.196
6176	IPO8	-42.2386	-42.2387	5.90008	2.78644e-12	1.06411e-10	63.9611	61.1171	61.5585	61.8879	65.3501	56.9955	63.6597	53.0605	60.4171	48.9651
18724	UGCG	-45.0837	-45.0838	4.86813	2.78696e-12	1.06411e-10	27.5385	28.4507	30.3138	31.1855	29.3166	25.3076	32.0223	30.7552	30.2477	26.7082
19212	YTHDF2	-41.7774	-41.7775	6.10275	2.7949e-12	1.06411e-10	74.1064	74.9246	85.5011	62.9005	76.6138	72.2676	65.6143	67.8508	55.085	52.1763
5838	HSD17B12	-44.3214	-44.3215	5.35317	2.80581e-12	1.06411e-10	48.1673	48.1081	49.3593	41.3113	40.508	39.6393	38.7974	45.4137	30.7966	26.4535
5645	HERPUD2	-43.0438	-43.0439	5.36205	2.8068e-12	1.06411e-10	31.2676	31.3385	37.7225	34.3905	42.6367	35.0651	45.9978	50.2799	53.85	48.5332
17580	TCF7L2	-43.7291	-43.7292	5.49078	2.80712e-12	1.06411e-10	48.1033	53.5865	41.902	47.684	49.3226	41.4027	45.1573	50.6754	33.7371	37.892
18443	TSHZ1	-41.3073	-41.3074	6.18599	2.80841e-12	1.06411e-10	67.9461	79.3352	68.492	64.6563	91.8973	82.1534	75.5491	60.0721	65.8864	71.8752
120	ACBD5	-43.4276	-43.4277	5.39976	2.80908e-12	1.06411e-10	36.715	39.5933	38.2559	39.1003	42.182	37.5552	39.3746	32.0017	55.5065	61.688
4964	GALNT11	-42.9457	-42.9458	5.62482	2.81999e-12	1.06411e-10	49.7394	48.4795	55.0225	44.1632	47.2455	52.0579	44.8028	37.9706	55.1634	58.5986
2293	CDC40	-43.1716	-43.1717	5.47537	2.82218e-12	1.06411e-10	39.7312	42.0354	46.5277	40.8003	48.9816	42.4928	42.0786	35.4776	50.8311	55.7307
3613	DNM2	-37.7494	-37.7494	7.14352	2.82653e-12	1.06411e-10	110.629	108.064	120.411	105.299	149.621	155.586	180.103	170.148	144.711	169.119
15284	RBM22	-41.088	-41.088	6.12775	2.82866e-12	1.06411e-10	61.6213	61.3678	71.7116	66.4306	73.927	70.6325	66.9815	58.8017	72.7083	94.874
18230	TOX4	-42.3126	-42.3127	5.76824	2.82925e-12	1.06411e-10	52.134	48.9252	58.4553	49.9228	55.4711	56.7817	49.5829	45.2219	56.5258	71.7977
16068	SEC22C	-45.223	-45.2232	4.79746	2.83604e-12	1.06411e-10	26.5789	25.2472	24.7669	27.0423	30.474	26.9855	27.7486	26.2965	29.9145	32.8316
3097	CSRP2BP	-43.8094	-43.8096	5.40014	2.83917e-12	1.06411e-10	45.3248	44.1153	44.1712	44.6834	51.937	41.9477	42.9192	39.3729	31.1005	36.5079
16278	SH3GL1	-39.0058	-39.0058	6.91038	2.8404e-12	1.06411e-10	121.67	113.552	128.47	114.18	114.332	136.755	110.113	114.415	115.532	133.685
14890	PSMD5	-43.4978	-43.4979	5.45802	2.8414e-12	1.06411e-10	44.7581	43.0661	49.2526	41.1812	43.7631	45.8165	35.3744	31.0668	48.0965	56.993
18561	TUBGCP2	-39.9266	-39.9267	6.7195	2.84251e-12	1.06411e-10	116.57	110.544	107.601	107.918	112.544	142.077	96.3808	90.0243	91.8116	78.1537
18500	TTC21B	-42.4846	-42.4847	5.90143	2.85473e-12	1.06411e-10	66.767	65.3513	69.8594	72.088	71.6226	59.3039	54.9908	46.4085	49.9882	41.1475
11981	LTBR	-40.9141	-40.9142	6.06853	2.85694e-12	1.06411e-10	49.3281	47.9967	49.7859	51.6321	64.4924	63.2475	79.124	67.4673	86.4697	111.395
1382	BRAP	-43.9764	-43.9766	5.19391	2.8586e-12	1.06411e-10	32.6752	34.3842	36.3843	35.7189	41.0556	33.0131	34.7971	37.2155	38.4909	42.0998
10283	LOC105609908	-40.189	-40.1891	6.88404	2.86177e-12	1.06411e-10	139.777	145.021	147.351	127.436	130.349	153.619	123.896	116.656	52.9973	43.8382
706	APMAP	-39.2177	-39.2177	6.78386	2.86246e-12	1.06411e-10	104.195	98.8069	109.589	102.289	103.564	129.648	104.027	117.22	120.883	111.484
2193	CCSAP	-44.4766	-44.4768	5.23464	2.86592e-12	1.06411e-10	41.1296	39.779	41.456	50.5824	44.7758	42.3538	35.8301	31.2826	25.8468	23.2756
3458	DHX29	-43.0231	-43.0233	5.69247	2.87382e-12	1.06411e-10	53.3314	59.5571	59.076	57.1316	59.8836	47.8899	50.7779	45.4856	45.0972	38.7003
14496	POLR1A	-42.264	-42.2641	6.02394	2.87979e-12	1.06411e-10	69.8746	71.6932	67.6484	68.6973	71.1369	82.3565	64.8851	86.5604	34.5703	33.0863
2941	CORO1B	-43.5424	-43.5425	5.4776	2.88372e-12	1.06411e-10	48.2039	44.6818	45.9943	40.7725	43.36	49.4075	38.7265	31.2466	50.3606	52.6192
5254	GOLGA5	-43.9672	-43.9673	5.23305	2.88828e-12	1.06411e-10	34.7499	33.2142	33.349	31.1298	34.1838	35.0865	35.5567	29.0173	51.0369	58.5765
14651	PPP2R5D	-40.9421	-40.9422	6.38516	2.89628e-12	1.06411e-10	86.9754	93.1427	95.276	84.5827	90.7812	109.032	80.5114	64.0753	65.9844	65.2757
2548	CHD1L	-43.7692	-43.7693	5.41807	2.89707e-12	1.06411e-10	43.7162	46.5017	43.1918	48.2507	46.3568	45.1646	48.5499	42.3453	35.0799	28.2031
16332	SIDT2	-43.1467	-43.1468	5.42492	2.90159e-12	1.06411e-10	31.2402	34.6534	44.2585	54.5584	72.036	63.2796	37.41	38.9414	25.7488	27.2729
16803	SMTN	-39.8305	-39.8306	6.63078	2.90495e-12	1.06411e-10	94.7169	93.1984	74.9214	74.364	95.7207	106.638	128.626	97.3475	113.385	111.86
17217	STIM2	-43.5728	-43.5729	5.30948	2.91486e-12	1.06411e-10	35.1429	35.452	37.5383	32.8855	41.1693	45.7096	47.841	42.7529	42.2939	35.5777
18003	TMEM230	-43.0611	-43.0612	5.42257	2.93062e-12	1.06411e-10	34.6037	30.6607	39.5844	32.7648	32.3754	36.4544	38.291	42.4292	71.934	69.6053
6647	KLHL13	-42.2815	-42.2816	5.95367	2.93082e-12	1.06411e-10	67.6079	67.4126	62.3246	78.4979	56.4011	55.2107	48.7828	42.4892	63.9947	76.847
13563	NUP88	-40.5177	-40.5177	6.35809	2.93444e-12	1.06411e-10	78.2193	74.2468	89.1667	78.4886	78.2878	96.1752	85.7573	77.2236	88.1262	74.411
6906	LITAF	-41.404	-41.4041	6.10814	2.93881e-12	1.06411e-10	64.9665	65.2863	67.1829	64.7956	62.8183	53.7465	60.2874	65.5376	80.3339	104.663
18612	TYW5	-44.2452	-44.2454	5.19921	2.94341e-12	1.06411e-10	35.3806	38.5348	38.314	44.4791	37.6145	36.3796	40.1848	33.3441	30.4144	32.5327
6637	KLHDC2	-37.8596	-37.8597	7.15345	2.94407e-12	1.06411e-10	121.552	115.669	143.578	127.037	137.21	161.282	144.698	132.106	171.812	168.51
2925	COPS7A	-43.909	-43.9092	5.18866	2.94408e-12	1.06411e-10	31.2676	31.8028	31.0508	31.4177	33.2021	36.9567	38.9999	32.9606	52.2229	44.6244
7475	LOC101108006	-43.2042	-43.2044	5.31986	2.94479e-12	1.06411e-10	29.659	29.3143	46.5761	41.8036	62.467	53.5862	26.9789	32.3853	38.2655	38.191
5462	GSK3A	-42.0158	-42.0159	5.89972	2.95241e-12	1.06411e-10	55.8631	59.5014	64.6519	58.7573	63.025	70.6325	62.1103	47.679	55.1634	59.4402
2809	CNOT4	-43.8937	-43.8938	5.22772	2.95392e-12	1.06411e-10	31.4778	37.5227	37.2085	35.5517	41.5413	35.4712	43.061	40.8471	34.2958	37.5377
3456	DHX15	-38.2436	-38.2436	7.19284	2.95803e-12	1.06411e-10	144.045	149.19	163.584	151.552	164.347	151.172	154.339	126.305	131.489	126.831
12160	MAPKAP1	-43.4809	-43.481	5.43839	2.96244e-12	1.06411e-10	43.9812	41.1068	43.8027	38.9238	38.3172	44.2348	39.4962	35.945	48.7336	58.8865
5260	GOLPH3L	-42.4167	-42.4168	5.66787	2.96289e-12	1.06411e-10	45.4436	43.1961	57.6893	48.6408	50.7279	51.3953	49.8158	51.5264	48.2239	61.533
636	ANP32E	-40.4623	-40.4624	6.70582	2.98894e-12	1.06411e-10	135.289	124.788	125.473	118.23	114.166	104.971	79.8937	78.3623	69.6894	92.8144
13072	NDEL1	-42.6106	-42.6107	5.50793	2.98981e-12	1.06411e-10	36.2763	32.0628	40.7287	39.314	40.353	44.9936	46.3827	46.6722	56.7415	71.3216
14337	PLD3	-38.5232	-38.5232	7.18182	2.98985e-12	1.06411e-10	160.826	156.089	151.899	147.539	123.291	152.294	121.415	134.671	147.436	156.263
4338	FAM134C	-38.5688	-38.5689	6.93238	2.99061e-12	1.06411e-10	105.018	103.264	119.771	109.971	119.777	138.027	119.37	145.434	125.421	135.136
753	ARF6	-41.1283	-41.1283	6.0734	2.99151e-12	1.06411e-10	56.7497	55.4158	63.9731	49.2633	70.2482	64.4125	71.559	79.3451	76.5799	85.6612
931	ASB3	-43.9225	-43.9227	5.24957	2.99951e-12	1.06411e-10	35.8376	36.6684	42.2705	37.4096	39.8156	37.9293	38.1999	31.3065	42.9114	37.8809
13662	ORC4	-40.5702	-40.5703	6.30646	2.99957e-12	1.06411e-10	71.6112	69.5483	90.4467	76.0919	69.0599	81.6725	70.3538	84.2352	84.3624	93.8885
3109	CTBP2	-39.1323	-39.1323	6.91001	3.00456e-12	1.06411e-10	125.162	117.981	134.191	109.47	120.646	144.439	129.537	123.285	97.5064	100.178
13168	NEMP2	-46.2117	-46.2119	4.69064	3.00574e-12	1.06411e-10	29.4488	30.5028	27.8991	24.5341	24.6768	27.5091	20.8925	20.064	27.7385	24.7704
18812	USP28	-41.8078	-41.8079	6.11014	3.008e-12	1.06411e-10	81.8936	69.994	78.3348	81.0897	77.7608	68.5484	69.0272	53.3482	54.0656	56.5058
12305	MED17	-43.2082	-43.2084	5.57046	3.01033e-12	1.06411e-10	48.8437	49.0459	52.1133	47.6933	48.3719	48.8624	46.2814	56.6323	42.6958	34.4594
2132	CCDC93	-42.8587	-42.8588	5.47027	3.01275e-12	1.06411e-10	37.0806	35.4056	42.8524	39.1561	42.647	49.5678	46.3928	57.3034	44.9796	47.736
17158	ST5	-40.1333	-40.1333	6.57093	3.01452e-12	1.06411e-10	85.8968	93.7277	87.1884	91.0669	99.5132	100.6	145.447	122.326	69.856	54.8892
3386	DEGS1	-40.647	-40.6471	6.20685	3.01971e-12	1.06411e-10	60.4788	55.5365	67.5126	53.1185	61.4853	70.8355	77.7771	87.9148	103.025	100.787
5637	HEPH	-45.9468	-45.9471	4.79269	3.02371e-12	1.06411e-10	31.9257	31.7842	29.3246	28.0549	28.1179	27.9794	30.7564	31.5702	20.8088	16.6428
18047	TMEM41B	-42.7481	-42.7482	5.48961	3.02782e-12	1.06411e-10	36.587	35.3406	42.8427	40.2894	48.0309	42.1721	47.8207	54.4509	56.0456	45.5214
358	AGBL5	-46.3385	-46.3388	4.74543	3.02991e-12	1.06411e-10	31.0208	35.3498	31.1477	33.3314	27.2602	26.3335	23.242	23.0364	17.0548	20.2526
5863	HSPA14	-39.9325	-39.9326	6.53374	3.03859e-12	1.06411e-10	80.2301	87.3671	95.7415	93.1942	94.491	89.1429	80.4304	91.4626	93.1838	121.073
15282	RBM19	-45.1719	-45.1721	4.99604	3.03869e-12	1.06411e-10	35.8102	34.672	38.4304	33.4057	30.4843	36.2727	30.1184	31.9058	25.1313	22.6887
16828	SNCAIP	-43.2806	-43.2807	6.06687	3.04078e-12	1.06411e-10	93.8943	104.127	82.3107	88.2242	77.7298	66.924	47.7093	42.9207	28.5423	37.7702
7254	LOC101105348	-37.7977	-37.7977	7.01523	3.047e-12	1.06411e-10	83.3377	85.0458	104.595	84.4155	135.154	134.511	166.016	186.605	154.405	159.308
15308	RBM7	-44.3736	-44.3738	4.9606	3.04942e-12	1.06411e-10	26.5697	23.3066	29.3828	25.8161	30.939	30.2344	30.7766	33.476	38.3145	42.3655
432	AKAP8	-42.5936	-42.5937	5.72836	3.05017e-12	1.06411e-10	53.633	51.6366	57.7571	49.8021	50.1183	57.4123	44.3775	56.872	54.0166	54.3355
18344	TRIM27	-39.6708	-39.6708	6.65407	3.0553e-12	1.06411e-10	96.4077	89.9764	114.923	92.6926	116.088	123.15	98.9025	112.557	87.0088	75.1972
6130	INO80	-42.9847	-42.9848	5.57926	3.05648e-12	1.06411e-10	44.1275	47.7645	45.6646	46.1326	52.867	54.4198	51.659	54.4389	34.5801	46.2522
3788	DYSF	-40.1928	-40.1928	6.35692	3.06334e-12	1.06411e-10	60.0126	63.717	52.1036	55.3759	87.1334	77.9426	122.772	108.147	83.8821	108.361
3418	DFFA	-44.8733	-44.8734	4.88861	3.06867e-12	1.06411e-10	27.3466	25.9065	29.538	26.4199	31.3317	27.2099	26.4928	28.8015	38.2067	34.7694
3512	DLGAP4	-42.801	-42.8011	5.87693	3.06873e-12	1.06411e-10	73.4666	69.8083	60.1427	57.4475	57.8582	60.0841	59.1025	55.206	39.6377	54.712
13666	ORMDL1	-43.0773	-43.0775	5.77261	3.07857e-12	1.06411e-10	64.7197	67.0598	61.5294	55.5245	52.9394	52.122	46.3928	43.9874	59.0743	43.1185
13813	PAPD4	-43.6144	-43.6145	5.32981	3.09232e-12	1.06411e-10	36.9983	37.7084	39.6038	39.9271	42.3473	39.1263	39.7088	35.4656	39.9709	51.1354
15268	RBFA	-42.8731	-42.8732	5.71168	3.09492e-12	1.06411e-10	58.1207	52.528	58.4262	54.5305	54.3654	63.9956	45.8054	52.4253	46.3518	37.3162
19290	ZC3H18	-43.0441	-43.0442	5.74743	3.09649e-12	1.06411e-10	63.2756	60.8292	59.8905	50.954	54.1587	59.6566	48.5499	59.0893	36.4522	44.1594
8392	LOC101119269	-40.7237	-40.7238	6.16022	3.09821e-12	1.06411e-10	56.6309	56.2886	67.2314	57.9491	72.0153	70.0767	87.5195	72.729	96.4674	78.0651
3519	DLST	-38.7978	-38.7979	6.9267	3.10047e-12	1.06411e-10	110.712	111.881	130.477	113.687	129.811	151.055	138.925	119.941	111.395	98.5059
3039	CRLF3	-43.1407	-43.1409	5.27048	3.10165e-12	1.06411e-10	24.9245	24.6065	30.9538	25.5838	36.1472	33.6971	42.7774	36.3645	66.5235	64.2127
16740	SMARCA1	-38.9316	-38.9316	7.14701	3.10285e-12	1.06411e-10	165.515	166.526	174.92	161.074	155.129	142.002	135.998	107.655	102.133	106.146
4142	ERCC3	-41.6563	-41.6564	5.96728	3.10605e-12	1.06411e-10	58.8244	53.633	71.6825	57.3917	58.9225	61.5376	54.6566	51.4185	70.6794	86.7021
14433	PMPCA	-44.8415	-44.8416	5.0878	3.10666e-12	1.06411e-10	39.9048	34.9691	36.7819	33.2014	33.4914	39.7034	30.7057	29.1371	29.2382	32.743
14281	PKN3	-41.2555	-41.2556	6.03917	3.11118e-12	1.06411e-10	57.8648	53.3544	65.6701	71.4099	69.1425	92.5308	65.7966	61.6782	58.9762	60.9904
18671	UBE3A	-38.2814	-38.2815	7.06948	3.11137e-12	1.06411e-10	114.267	123.478	128.838	122.828	141.354	117.101	136.596	129.157	176.203	153.129
19171	XRN2	-41.9951	-41.9952	6.07716	3.11411e-12	1.06411e-10	73.622	78.5738	81.1761	73.788	78.1948	65.9407	67.1637	53.0725	48.3709	55.0553
13553	NUP214	-41.7647	-41.7648	6.15153	3.12523e-12	1.06411e-10	70.1853	85.445	67.0278	74.1318	91.2876	72.973	83.2964	76.2648	42.9506	47.1159
4548	FBF1	-44.7615	-44.7616	5.36048	3.13666e-12	1.06411e-10	54.291	52.0637	44.0064	47.4053	44.6518	40.7507	39.1215	44.7904	24.5334	19.0124
5272	GOT2	-40.7736	-40.7737	6.43318	3.14033e-12	1.06411e-10	95.0642	91.3506	101.356	89.6363	96.0101	96.5171	73.5236	79.2492	81.0397	60.1821
17357	SWAP70	-39.6508	-39.6508	6.4423	3.14112e-12	1.06411e-10	66.502	57.8672	80.7009	72.6175	84.922	86.781	106.873	85.278	120.873	106.999
14404	PLS1	-45.5361	-45.5363	4.58863	3.14296e-12	1.06411e-10	20.382	19.4531	26.6094	26.5592	24.1498	22.1869	25.551	29.3169	23.0828	23.1205
1487	C12H1orf27	-43.9235	-43.9237	5.11717	3.14313e-12	1.06411e-10	29.2934	26.0736	34.8036	31.6872	28.7379	32.2329	33.8148	34.8064	51.7623	43.6611
14403	PLRG1	-42.4018	-42.4019	5.84961	3.14428e-12	1.06411e-10	61.868	59.0557	58.4262	62.1759	65.1227	57.6581	59.386	43.9754	54.2911	54.4795
18458	TSPAN18	-39.506	-39.5061	6.93133	3.14489e-12	1.06411e-10	137.382	131.362	107.689	119.986	133.139	132.982	149.913	162.262	82.2943	63.2936
12981	NAGLU	-43.2517	-43.2518	5.30873	3.14742e-12	1.06411e-10	30.3902	26.9186	32.1175	27.9248	31.156	33.7185	42.7774	49.9083	63.8378	57.4138
465	ALDH6A1	-40.8916	-40.8917	6.35433	3.1565e-12	1.06411e-10	79.4349	85.8908	76.4147	76.928	88.5492	70.9424	65.7156	55.6255	99.7999	118.67
3943	EIF3J	-42.3841	-42.3842	5.71372	3.15799e-12	1.06411e-10	49.1636	44.2175	55.8371	47.3496	49.1986	55.0824	50.5855	40.7393	63.8476	68.5865
16866	SNX1	-38.2353	-38.2353	7.11113	3.16312e-12	1.06411e-10	120.884	129.56	134.405	120.171	142.832	134.703	124.869	127.192	155.561	192.118
12034	M6PR	-40.3468	-40.3468	6.34921	3.16493e-12	1.06411e-10	71.3735	66.4748	76.8802	66.4863	80.2099	87.0054	88.2081	68.4861	99.7705	110.177
6129	INIP	-42.1604	-42.1605	5.83758	3.1696e-12	1.06411e-10	55.0405	51.6366	57.1559	49.7092	52.96	50.7861	49.988	54.4748	64.7102	85.1961
92	ABLIM3	-39.6495	-39.6495	6.39508	3.16994e-12	1.06411e-10	54.3733	54.9701	67.3963	61.665	83.4443	100.792	131.046	112.737	95.2422	79.7482
13780	PAFAH1B2	-38.9021	-38.9022	6.96612	3.17357e-12	1.06411e-10	124.805	124.676	129.042	127.622	143.101	128.825	123.279	106.816	134.292	107.63
1825	CABLES2	-45.7732	-45.7735	4.89853	3.17458e-12	1.06411e-10	34.1924	34.4677	36.2679	30.1358	33.3674	39.2973	28.6094	28.6937	17.1626	15.8677
19375	ZFYVE1	-43.2757	-43.2758	5.49202	3.17684e-12	1.06411e-10	42.9941	43.4468	45.8973	41.0326	47.6485	55.2748	51.9628	51.3346	30.8751	39.3869
5496	GTF3C2	-42.2308	-42.2309	6.01777	3.1831e-12	1.06411e-10	68.0649	76.1874	72.3516	74.4197	80.4889	76.425	67.3562	48.9974	41.9215	41.5129
15795	RRP1B	-47.0557	-47.0559	4.55651	3.19057e-12	1.06411e-10	31.4413	28.525	31.235	26.5778	24.0878	24.8694	18.2189	19.1411	16.006	15.004
12685	MRPL49	-40.2659	-40.2659	6.37408	3.19135e-12	1.06411e-10	71.0993	66.2241	85.5787	68.7437	80.7472	89.8269	75.1339	62.4453	109.68	119.766
2844	COG3	-42.5705	-42.5706	5.86643	3.19196e-12	1.06411e-10	61.603	65.992	58.6784	63.7087	63.8104	64.5834	72.9059	52.8328	39.2162	39.8741
13977	PDGFB	-40.5988	-40.5989	6.00999	3.1929e-12	1.06411e-10	31.3956	30.7442	37.5092	31.8822	50.1906	53.2656	100.786	86.7402	122.461	99.2811
13779	PAFAH1B1	-36.7037	-36.7037	7.64237	3.19398e-12	1.06411e-10	187.551	187.223	200.763	184.763	213.638	199.896	232.936	219.997	180.546	190.423
18528	TTC9C	-44.376	-44.3761	5.27642	3.19471e-12	1.06411e-10	42.7473	42.6575	49.049	43.708	46.2845	40.1416	31.9311	35.5015	30.5516	24.8037
38	ABCB7	-43.6634	-43.6635	5.36148	3.19484e-12	1.06411e-10	38.8994	41.6918	41.6984	42.1288	42.9984	42.0011	39.7088	35.957	37.1873	48.644
16552	SLC35A1	-43.8498	-43.8499	5.25627	3.19618e-12	1.06411e-10	35.5908	32.6385	35.4436	36.3692	28.5622	35.0758	33.8249	34.9382	59.3879	50.172
3154	CTTNBP2NL	-40.6376	-40.6376	6.24379	3.19705e-12	1.06411e-10	59.3728	65.6205	59.5123	56.9923	81.1502	67.3515	102.893	80.8313	89.5474	94.3535
2697	CLDND1	-40.6706	-40.6707	6.18941	3.20416e-12	1.06411e-10	58.9158	56.92	73.6898	58.7759	69.4112	76.6281	68.5005	72.1297	87.4695	107.154
17484	TARS2	-42.915	-42.9151	5.5754	3.20434e-12	1.06411e-10	45.471	43.6046	49.8247	47.4053	46.3775	53.3511	47.7195	62.4093	41.2451	39.2208
15592	RNF20	-41.6169	-41.617	6.02883	3.20477e-12	1.06411e-10	63.6869	62.482	62.2567	62.4546	67.8095	66.9988	71.7412	56.812	61.0836	77.3896
8556	LOC101121441	-42.6707	-42.6708	5.54706	3.20739e-12	1.06411e-10	40.2796	37.8848	49.9896	42.7698	45.9125	57.7756	46.7878	48.3502	51.331	46.2743
755	ARFGAP2	-43.0739	-43.074	5.52094	3.21635e-12	1.06411e-10	44.0818	41.6268	49.4175	40.6982	49.3122	60.9925	42.8382	39.313	46.3812	44.3033
1627	C20H6orf89	-39.7139	-39.714	6.52793	3.22025e-12	1.06411e-10	73.101	76.3824	68.9187	80.5788	102.717	84.2588	101.303	102.19	105.867	127.274
2308	CDC7	-42.6327	-42.6328	5.95603	3.2246e-12	1.06411e-10	73.6951	77.9238	69.6072	62.659	65.2261	63.2155	67.4271	56.021	48.0475	36.7626
17477	TAPBP	-37.7731	-37.7732	7.06497	3.22843e-12	1.06411e-10	96.2706	92.6227	116.203	98.3314	134.513	142.59	169.044	150.144	180.604	158.444
19159	XPO6	-41.3965	-41.3966	6.31439	3.22895e-12	1.06411e-10	89.7996	93.4027	74.6983	84.787	97.0021	91.088	86.8409	71.2428	46.8615	59.9053
8749	LOC105601852	-42.3524	-42.3525	5.63403	3.22972e-12	1.06411e-10	41.6414	37.7641	53.1897	40.7632	42.43	47.7723	50.3019	51.79	63.7398	67.0142
5081	GFM2	-45.6907	-45.6909	4.83365	3.23104e-12	1.06411e-10	34.4118	30.2057	30.6338	29.0489	28.6862	29.8497	22.9989	26.8719	27.7679	24.4715
1767	C5H5orf15	-40.3332	-40.3333	6.60273	3.23257e-12	1.06411e-10	112.393	98.714	123.621	97.3932	97.3431	110.4	92.2489	104.875	68.376	66.3276
3892	EFTUD2	-40.9054	-40.9055	6.42136	3.24046e-12	1.06411e-10	98.4002	91.8056	101.521	82.7526	87.5985	99.1997	75.2453	92.0978	60.5151	67.745
3670	DPP4	-40.9224	-40.9225	6.56079	3.24248e-12	1.06411e-10	16.2873	17.2339	13.4599	12.1974	21.7214	16.8218	104.027	97.9828	351.456	292.672
4416	FAM206A	-44.2884	-44.2886	5.22149	3.25243e-12	1.06411e-10	39.1736	38.3676	44.4427	41.1812	36.8498	40.7187	30.3412	31.2586	39.8239	30.7388
18900	VGLL4	-38.7605	-38.7605	7.04789	3.25365e-12	1.06411e-10	135.828	133.692	131.835	102.846	145.767	147.047	143.118	162.118	109.347	111.406
18824	USP40	-38.9454	-38.9454	6.97227	3.25891e-12	1.06411e-10	122.968	132.197	107.562	133.437	138.337	126.303	138.885	134.863	102.133	118.747
13031	NCBP1	-41.5781	-41.5782	6.06929	3.26018e-12	1.06411e-10	65.8805	67.7005	70.2473	67.7869	72.16	67.0522	70.7792	54.9423	74.2864	60.4478
2918	COPG2	-46.7425	-46.7427	4.35579	3.26176e-12	1.06411e-10	20.0164	20.7252	21.1789	20.363	19.3756	19.0341	18.31	18.8055	23.7297	23.0098
4610	FBXO8	-44.9289	-44.9291	4.66265	3.26704e-12	1.06411e-10	16.3696	14.6804	19.5789	18.7002	23.2094	25.019	23.1812	20.6034	46.7046	45.0341
5450	GRPEL2	-42.5921	-42.5923	5.59262	3.27105e-12	1.06411e-10	39.3382	42.6204	44.433	46.7272	50.1286	41.5523	59.7911	48.0146	56.9865	52.7631
17637	TERF2	-40.0154	-40.0154	6.61982	3.27695e-12	1.06411e-10	105.776	94.7212	117.008	100.208	92.0109	114.493	80.0253	92.1697	94.1248	92.7369
15954	SCAF1	-41.9627	-41.9628	6.08541	3.28014e-12	1.06411e-10	78.0914	73.8382	75.765	60.6617	70.9406	89.7948	64.9256	66.1489	46.6654	51.9991
11874	LRPPRC	-42.6042	-42.6043	5.75864	3.28059e-12	1.06411e-10	54.1814	56.7343	49.5629	52.0873	64.0377	48.67	53.7857	62.709	47.1163	52.3202
18430	TSC2	-39.9296	-39.9297	6.7137	3.28339e-12	1.06411e-10	106.434	113.794	98.9028	107.584	118.641	122.776	117.709	123.848	80.0987	59.6174
17822	TLK2	-42.9712	-42.9713	5.55179	3.28409e-12	1.06411e-10	43.1769	44.8025	48.3314	43.4293	47.7209	46.9814	45.1877	44.311	44.8227	60.1267
17503	TBC1D16	-42.8999	-42.9	6.01611	3.29127e-12	1.06411e-10	81.1441	91.5178	72.4485	56.2863	85.5111	73.6997	55.2845	59.6407	38.4419	33.0088
12524	MLLT6	-39.2747	-39.2747	6.90556	3.30649e-12	1.06411e-10	116.598	128.994	117.609	130.353	141.137	139.822	132.484	130.392	91.3215	69.9817
19487	ZNF335	-43.59	-43.5901	5.43845	3.3077e-12	1.06411e-10	42.6285	46.2324	36.5394	38.9889	53.208	47.8899	50.3526	38.2942	40.2356	39.0768
13993	PDK2	-43.0854	-43.0855	5.49513	3.30938e-12	1.06411e-10	40.0237	41.2461	43.9579	43.6616	47.1732	49.1723	36.6808	37.1795	47.3711	64.3566
12399	MFGE8	-40.959	-40.9591	6.19006	3.3102e-12	1.06411e-10	70.7337	57.18	61.287	59.9185	57.0315	70.6859	90.4462	101.662	77.0014	83.9781
13615	OGFOD1	-43.8526	-43.8528	5.29652	3.31035e-12	1.06411e-10	37.7661	38.5998	39.1771	41.7293	37.5525	39.6393	37.2074	31.4384	39.7651	49.9395
2331	CDH24	-45.3256	-45.3258	5.52994	3.31167e-12	1.06411e-10	64.0616	75.101	55.0904	54.8464	56.8041	61.5376	34.787	29.3409	13.1734	17.0857
3585	DNAJC2	-44.794	-44.7942	5.04828	3.31995e-12	1.06411e-10	34.3752	32.3971	36.2679	31.715	26.7435	31.3352	27.1612	23.9833	40.8335	45.8757
12689	MRPL53	-42.6267	-42.6268	5.67181	3.32297e-12	1.06411e-10	48.4781	45.861	51.6478	42.3889	45.9745	52.6243	44.4585	46.792	58.7508	72.6061
18653	UBE2J1	-42.3215	-42.3216	5.73169	3.32475e-12	1.06411e-10	46.184	49.6309	56.2734	51.9944	58.3439	45.357	65.1282	54.0673	51.6446	52.5638
17991	TMEM214	-39.7407	-39.7407	6.50616	3.32612e-12	1.06411e-10	75.6693	70.8297	91.2128	78.6558	87.7431	109.588	110.822	117.699	89.7141	76.836
6631	KLF6	-36.7034	-36.7034	7.49778	3.32941e-12	1.06411e-10	127.209	135.698	120.179	122.262	167.23	165.098	235.863	207.472	250.059	276.151
18655	UBE2K	-41.4034	-41.4034	6.14062	3.33145e-12	1.06411e-10	68.8692	73.2346	71.3624	71.9115	79.1972	72.3638	74.0806	57.3154	61.7109	75.2747
18621	UBA3	-43.1348	-43.1349	5.56459	3.33628e-12	1.06411e-10	47.2168	48.2938	53.1703	45.5474	46.2328	50.3479	40.9039	47.5711	52.1151	41.6679
5094	GGCX	-38.9399	-38.9399	6.9748	3.34111e-12	1.06411e-10	126.021	130.35	120.828	141.649	143.638	118.672	136.636	117.927	108.964	112.945
3162	CUL2	-44.8415	-44.8417	5.02245	3.3495e-12	1.06411e-10	34.7773	32.1278	31.5162	28.0363	31.528	29.3901	31.4855	30.6833	33.4823	41.7897
17052	SPRYD7	-42.8005	-42.8006	5.51667	3.3497e-12	1.06411e-10	38.0312	38.9062	44.7627	38.4779	48.7956	44.3737	47.4865	46.2287	48.3611	62.1863
5735	HN1L	-38.8143	-38.8143	7.14112	3.35202e-12	1.06411e-10	150.397	168.104	156.844	145.021	173.792	154.036	137.173	113.253	101.809	110.897
15285	RBM23	-40.7008	-40.7009	6.46941	3.35544e-12	1.06411e-10	89.9275	97.3769	93.2493	99.121	96.4131	109.759	93.3629	93.6799	64.916	48.1014
14850	PSEN1	-40.6172	-40.6172	6.21894	3.36455e-12	1.06411e-10	58.9341	56.9015	66.8047	56.565	64.5337	65.2567	69.2905	87.3994	100.251	118.747
3537	DMWD	-44.1431	-44.1432	5.25346	3.36658e-12	1.06411e-10	38.9726	38.6091	31.6326	34.4648	36.5915	48.467	42.7976	45.0301	32.6393	32.0565
14515	POLR3D	-45.7466	-45.7468	4.84149	3.37098e-12	1.06411e-10	30.0429	34.4213	29.4992	35.0593	31.683	29.3687	28.8626	29.7604	19.9855	17.8166
8222	LOC101117055	-45.1489	-45.1491	4.6606	3.37636e-12	1.06411e-10	18.1062	19.1374	25.853	23.1406	21.9177	22.7426	22.047	24.0313	40.3434	35.4006
5157	GLE1	-43.6787	-43.6788	5.36384	3.37647e-12	1.06411e-10	42.4	38.2841	45.6743	42.8905	42.1303	48.638	37.1163	45.102	37.1873	32.1672
5092	GGA3	-42.9492	-42.9493	5.55941	3.38306e-12	1.06411e-10	44.4199	43.5861	43.7154	42.4446	49.3742	57.9359	56.0744	45.8811	48.1455	39.7966
12766	MTAP	-43.5401	-43.5403	5.3504	3.39042e-12	1.06411e-10	38.4516	36.687	46.5567	39.0725	41.9133	42.3431	34.3617	36.6042	40.559	51.224
2847	COG6	-42.7609	-42.761	5.67921	3.39629e-12	1.06411e-10	51.2292	50.8195	50.8527	50.8704	47.6485	48.4029	56.4998	41.5902	53.2423	61.0458
11834	LPCAT4	-43.3501	-43.3502	5.7968	3.39654e-12	1.06411e-10	73.887	69.1769	70.5673	60.6246	50.852	69.7347	42.3115	42.3214	39.0202	37.2166
16328	SIAH1	-41.1496	-41.1496	5.98503	3.397e-12	1.06411e-10	45.9737	50.6338	62.4797	50.4988	70.0106	64.5193	76.1972	61.5344	77.5013	73.8462
13533	NUDT6	-42.5787	-42.5788	5.7674	3.39758e-12	1.06411e-10	52.6459	53.7444	65.8835	74.2432	68.9255	58.5558	49.036	40.0441	36.8638	44.558
15578	RNF169	-42.5224	-42.5225	5.63186	3.40308e-12	1.06411e-10	41.9522	43.8646	49.8635	47.6283	55.8844	49.0227	47.8511	44.3469	49.6059	65.6411
669	AP3D1	-37.6358	-37.6358	7.44286	3.4051e-12	1.06411e-10	178.914	176.369	169.266	163.359	171.993	210.305	202.2	218.535	123.157	125.602
742	ARAF	-42.4942	-42.4943	5.60341	3.40751e-12	1.06411e-10	41.3855	39.4447	45.6161	44.8414	46.8632	56.1618	46.0789	59.7006	52.6248	53.2614
14663	PPP6C	-41.4503	-41.4504	5.93959	3.40998e-12	1.06411e-10	50.0319	50.5038	59.5802	54.6606	68.8325	62.7452	72.3388	54.7505	74.747	65.3643
17873	TMCO6	-43.7853	-43.7854	5.26415	3.41306e-12	1.06411e-10	36.3951	34.1613	38.1007	39.9271	40.4356	48.9479	37.2479	35.5495	32.904	40.4277
4962	GALNT1	-41.296	-41.2961	6.4235	3.42124e-12	1.06411e-10	108.079	103.877	105.177	101.954	83.031	85.8619	82.3546	69.9124	68.0133	49.8841
10895	LOC105615565	-42.411	-42.4111	6.04793	3.42272e-12	1.06411e-10	77.6344	79.5023	75.0474	66.8579	75.8801	84.2909	67.2751	61.4745	42.3723	31.0821
15056	QRICH1	-40.1105	-40.1105	6.64344	3.42438e-12	1.06411e-10	105.136	109.494	109.211	99.8921	111.17	113.766	102.315	77.4394	79.197	91.8843
1957	CASP9	-44.6158	-44.616	5.06201	3.42774e-12	1.06411e-10	31.9805	33.6227	34.0375	35.4216	44.3314	36.9781	31.0906	25.6853	29.2676	31.4364
17111	SRSF10	-38.0096	-38.0096	7.23883	3.4337e-12	1.06411e-10	150.096	144.269	172.893	148.338	141.943	162.704	141.082	145.877	162.207	140.838
2249	CD55	-41.9443	-41.9444	5.61433	3.45245e-12	1.06411e-10	33.7354	30.2985	44.2876	54.1961	52.3297	43.2836	66.9815	72.1777	44.7149	47.6695
19415	ZMYND8	-41.7282	-41.7283	6.21836	3.45961e-12	1.06411e-10	82.6339	95.9191	69.5103	76.0733	78.2362	64.0491	85.9194	72.717	54.4773	64.8438
13782	PAFAH2	-44.0501	-44.0503	5.0699	3.45977e-12	1.06411e-10	27.4928	26.5751	33.766	29.1604	34.8244	39.6927	38.7873	44.8264	31.9728	28.5906
4423	FAM210A	-46.3225	-46.3227	4.48176	3.46207e-12	1.06411e-10	21.6799	22.4523	22.779	22.2302	22.6411	21.6953	25.1054	21.6821	22.2692	20.6955
382	AGTR1	-43.8925	-43.8926	5.50503	3.48782e-12	1.06411e-10	59.3363	49.6774	40.0402	42.1566	49.4672	40.6545	38.848	32.0257	52.3994	49.3194
2660	CKAP4	-38.8536	-38.8536	7.22401	3.49139e-12	1.06411e-10	191.6	168.346	170.653	153.001	143.741	163.89	147.432	176.261	89.9787	89.9022
373	AGPAT3	-43.9862	-43.9863	5.22674	3.49428e-12	1.06411e-10	35.0972	34.737	34.5903	29.8199	39.8776	38.0148	48.7221	45.7972	37.9518	29.6537
3822	ECHDC3	-44.5213	-44.5214	4.95703	3.49638e-12	1.06411e-10	25.3175	26.2965	28.1319	28.733	36.2298	29.0909	26.6447	25.4336	44.9992	39.5308
12273	MCUR1	-43.038	-43.0381	5.49287	3.50282e-12	1.06411e-10	42.1715	39.064	43.0851	42.5189	54.1794	41.8302	48.9246	41.2307	48.4787	48.6329
14758	PRMT9	-44.0115	-44.0117	5.26102	3.50767e-12	1.06411e-10	37.693	38.5533	44.7143	38.3572	38.9372	40.6439	35.2731	34.1472	32.6785	42.2659
18354	TRIM37	-44.7832	-44.7834	5.25349	3.5132e-12	1.06411e-10	45.6173	47.356	47.4586	46.5042	42.399	36.6254	30.2601	31.3185	30.5908	23.1316
4902	FYTTD1	-39.742	-39.7421	6.69651	3.52708e-12	1.06411e-10	103.007	106.337	108.299	105.401	109.444	87.5184	108.169	86.4166	107.083	115.293
3370	DDX54	-42.0926	-42.0927	6.03977	3.52893e-12	1.06411e-10	79.1242	70.0961	71.0618	57.6611	67.3135	75.5593	59.4164	72.6691	55.6535	49.1312
2538	CHAMP1	-42.3176	-42.3177	5.92834	3.52951e-12	1.06411e-10	64.6923	68.694	60.7245	59.7049	74.6297	64.2308	61.8166	52.1376	44.3327	57.8235
16844	SNRPA	-43.8982	-43.8984	5.80185	3.53884e-12	1.06411e-10	78.9779	77.5524	72.0704	67.9263	61.4336	62.9804	36.9137	48.4101	28.9147	22.4783
19421	ZNF133	-42.8441	-42.8442	5.46424	3.53897e-12	1.06411e-10	37.1446	34.5049	45.5385	40.8282	42.647	53.49	42.9192	47.5231	51.6741	45.0009
5802	HPS3	-45.1212	-45.1214	4.87066	3.54227e-12	1.06411e-10	28.1326	28.9336	31.429	30.591	31.807	28.097	31.6678	26.5962	29.591	25.5123
12398	MFF	-40.3757	-40.3758	6.36262	3.55208e-12	1.06411e-10	75.8247	65.7227	88.5364	70.9733	67.5822	80.2938	70.8399	80.3639	114.777	107.774
12254	MCM4	-42.1996	-42.1997	6.70497	3.55262e-12	1.06411e-10	164.299	150.518	158.648	141.361	107.739	137.749	58.8493	72.2616	27.4543	24.1836
580	ANKRD13C	-44.224	-44.2242	5.14504	3.56005e-12	1.06411e-10	32.9951	34.2077	36.6461	35.8768	41.2003	34.9796	40.0633	31.5463	32.6197	33.5071
3633	DOCK6	-37.1282	-37.1282	7.47876	3.56811e-12	1.06411e-10	142.829	167.547	130.671	136.921	185.314	194.381	253.687	247.72	171.665	152.808
5728	HMGXB3	-43.5507	-43.5508	5.35362	3.56823e-12	1.06411e-10	35.9107	40.0204	40.6899	41.9058	46.2638	43.3478	49.6335	39.277	32.9236	38.7114
14760	PRNP	-40.2036	-40.2037	6.44537	3.56966e-12	1.06411e-10	83.3103	74.0796	73.1758	84.9543	90.2645	79.3319	99.1354	79.8245	96.8202	110.365
13397	NPTN	-40.2432	-40.2433	6.35374	3.576e-12	1.06411e-10	72.4246	61.9342	79.5179	76.5285	76.3554	78.9899	91.8539	71.5904	95.399	113.045
18850	UTP4	-44.3978	-44.3979	5.23914	3.57704e-12	1.06411e-10	41.1387	41.4411	39.7202	42.5468	41.3036	40.9859	40.9747	30.3597	28.6109	30.4066
19300	ZC4H2	-46.2734	-46.2736	4.62542	3.57907e-12	1.06411e-10	28.2972	25.8137	30.7404	25.4259	26.1132	29.2405	21.4697	20.7592	19.5052	19.2561
872	ARMC8	-42.5725	-42.5727	5.71354	3.58221e-12	1.06411e-10	49.5566	48.2102	56.1959	53.7595	54.3447	61.6444	61.6545	65.3698	42.6272	31.1817
16830	SND1	-39.5151	-39.5152	6.79152	3.58401e-12	1.06411e-10	113.892	113.896	114.7	117.533	113.815	122.295	103.429	97.6712	88.9986	121.339
12742	MSH6	-38.9016	-38.9017	7.0661	3.58528e-12	1.06411e-10	142.226	149.06	148.32	145.449	164.915	136.114	130.459	108.794	114.022	100.444
12260	MCMBP	-40.5933	-40.5933	6.34958	3.59231e-12	1.06411e-10	73.3935	80.1895	78.3736	80.7739	86.1827	71.7012	89.7981	67.6231	93.2132	94.0324
14790	PRPS1	-44.2629	-44.263	5.25644	3.59759e-12	1.06411e-10	41.8151	40.494	43.4924	38.7938	37.5835	39.3507	31.7387	35.5135	41.451	31.8129
19337	ZDHHC7	-41.0672	-41.0673	6.22682	3.60386e-12	1.06411e-10	77.1408	69.474	77.1905	58.6551	72.1496	86.0543	76.9365	83.7079	74.5706	72.8829
5206	GMPPA	-42.977	-42.9771	5.52419	3.61093e-12	1.06411e-10	44.7764	39.1105	44.5882	46.5135	38.5756	46.9494	44.9041	54.9303	52.1151	47.5366
15590	RNF19B	-42.4839	-42.484	5.51385	3.61558e-12	1.06411e-10	32.8488	33.892	43.0754	35.2358	46.3361	57.4657	54.2617	60.8033	46.3714	46.4293
19668	ZSCAN29	-43.202	-43.2022	5.54123	3.61676e-12	1.06411e-10	45.6356	47.8017	47.9047	50.9447	56.8971	43.7218	48.6005	41.8419	43.5485	38.5675
13298	NMD3	-41.7658	-41.7659	6.00114	3.6172e-12	1.06411e-10	63.4218	62.677	66.378	64.1361	67.4271	61.0673	65.27	48.3621	65.3277	76.238
13129	NDUFV2	-39.1314	-39.1315	6.8035	3.61768e-12	1.06411e-10	100.484	91.1742	101.773	96.7057	93.2406	102.374	84.137	111.203	163.844	171.876
4141	ERCC2	-44.5834	-44.5836	5.13048	3.62396e-12	1.06411e-10	36.7698	36.7427	38.8474	35.7653	34.6178	42.5569	34.544	32.2175	31.8062	26.221
5641	HERC4	-40.4233	-40.4233	6.31187	3.62418e-12	1.06411e-10	66.438	64.9427	75.7844	73.0913	72.749	77.6754	80.4709	66.4725	93.2525	123.365
15563	RNF14	-45.6122	-45.6125	4.64968	3.63099e-12	1.06411e-10	22.0363	22.7587	23.2056	21.0504	26.0305	21.4815	24.4167	22.9645	34.4232	32.4441
7988	LOC101114107	-38.0594	-38.0594	7.14436	3.63898e-12	1.06411e-10	129.896	122.745	137.653	121.147	137.706	169.276	142.055	159.493	147.563	146.973
14063	PEX3	-45.597	-45.5972	4.71741	3.64037e-12	1.06411e-10	25.6466	25.5629	27.7343	21.9237	25.8032	26.1198	25.1256	23.2402	30.4046	31.3146
15900	SALL2	-44.9129	-44.9131	5.44658	3.64148e-12	1.06411e-10	53.3222	58.9907	60.6663	53.9638	64.2134	52.0472	25.6421	31.3065	19.0837	16.6539
13875	PBX3	-42.9716	-42.9717	5.71245	3.64696e-12	1.06411e-10	55.6803	59.8171	56.9329	58.0141	52.2057	55.0931	43.1724	50.6274	39.2946	53.3057
18934	VPS33A	-46.2967	-46.2969	4.52703	3.65006e-12	1.06411e-10	25.4181	21.5052	25.3972	23.3729	24.3461	26.2801	19.7683	19.6685	23.024	21.5703
138	ACO2	-39.2015	-39.2015	6.98481	3.65522e-12	1.06411e-10	155.095	128.038	141.513	125.513	125.637	145.305	107.632	108.243	105.573	123.841
11511	LOC106991381	-44.5887	-44.5889	5.05373	3.65905e-12	1.06411e-10	29.8875	34.4956	33.3975	33.7495	31.5383	36.2514	37.7442	39.5527	24.8079	30.5174
12746	MSL2	-41.628	-41.6281	5.94134	3.66183e-12	1.06411e-10	53.7061	54.4687	64.9234	63.7738	72.8317	61.3773	69.8475	58.5859	64.4455	50.3381
19220	YY1	-37.5376	-37.5376	7.3497	3.66414e-12	1.06411e-10	154.3	147.751	182.251	152.044	173.296	180.242	160.618	175.446	143.094	161.855
2560	CHERP	-41.3834	-41.3835	6.258	3.67042e-12	1.06411e-10	84.6904	84.9343	82.4271	71.9487	76.7481	86.8024	70.2627	91.4506	52.9875	62.8728
15196	RANBP9	-42.4116	-42.4117	5.64649	3.67174e-12	1.06411e-10	39.5575	41.9611	51.1921	38.8216	43.9594	49.2365	47.0612	45.7493	66.4941	76.6809
2303	CDC42SE1	-37.68	-37.6801	7.21039	3.67637e-12	1.06411e-10	120.309	123.451	152.626	118.221	151.357	149.58	143.331	144.775	183.819	193.291
5985	IFT80	-45.4988	-45.499	5.01952	3.6788e-12	1.06411e-10	38.607	41.924	38.7892	38.2643	35.9715	27.3916	28.6904	25.913	24.9157	23.6853
13154	NEK4	-44.4497	-44.4499	5.15369	3.68259e-12	1.06411e-10	37.044	36.0463	36.3164	40.6517	33.8531	32.7887	32.9945	27.0037	35.619	43.4507
3951	EIF4E	-40.9504	-40.9505	6.33047	3.68395e-12	1.06411e-10	84.8549	83.5044	93.8796	81.4428	78.2672	78.7762	80.2886	64.2312	89.3514	69.9485
5278	GPALPP1	-45.1614	-45.1616	4.89656	3.68597e-12	1.06411e-10	30.2805	30.0571	32.4569	32.1609	30.3603	26.4939	27.1511	26.716	34.7173	27.2619
14227	PIK3R2	-41.285	-41.2851	6.58884	3.68682e-12	1.06411e-10	124.257	132.847	111.218	112.638	115.406	120.125	86.051	60.4677	48.3513	51.0136
15543	RND3	-43.7401	-43.7403	5.96507	3.68747e-12	1.06411e-10	101.106	93.1984	67.0859	79.7335	63.304	71.7653	46.7979	40.104	34.8643	26.52
1951	CASP2	-42.1596	-42.1597	5.92961	3.68773e-12	1.06411e-10	58.3583	66.2334	65.3307	70.3416	82.0389	63.8888	60.0342	49.7765	48.959	44.3587
17248	STOM	-38.4086	-38.4087	6.9926	3.68855e-12	1.06411e-10	99.7164	97.0519	99.7561	87.6669	95.638	102.62	138.621	150.192	225.378	176.615
5567	HAUS4	-44.5237	-44.5239	5.33739	3.70112e-12	1.06411e-10	49.6388	49.6402	44.9761	46.3649	41.9753	43.305	30.4728	42.4652	28.16	27.1069
18036	TMEM30A	-37.0982	-37.0982	7.3401	3.70279e-12	1.06411e-10	118.956	120.544	137.624	128.569	156.999	135.836	197.926	171.946	214.822	236.864
4589	FBXO3	-42.4585	-42.4586	5.62563	3.70715e-12	1.06411e-10	40.9376	40.6054	44.2488	40.2151	48.3822	48.98	51.659	52.5691	52.8895	73.0379
15113	RAB3GAP1	-41.7438	-41.7438	6.02941	3.7146e-12	1.06411e-10	66.6391	65.4534	61.8397	63.9224	68.3985	64.8399	72.8147	53.5759	61.8579	73.6359
17330	SUPT4H1	-42.9633	-42.9635	5.62715	3.71951e-12	1.06411e-10	50.7265	47.8481	59.3378	47.0988	46.1398	51.1388	34.9693	43.2682	59.2899	54.2248
2536	CHAF1A	-48.7911	-48.7916	4.67387	3.72074e-12	1.06411e-10	45.7087	39.0826	38.3722	33.0063	25.3691	31.068	15.2415	16.2046	5.76334	5.22648
4304	FAM105A	-46.6113	-46.6116	4.54366	3.73945e-12	1.06411e-10	27.8402	23.6501	21.8189	21.7936	16.6579	18.3715	19.5253	20.1359	29.5028	33.7285
14576	PPIG	-40.4837	-40.4838	6.49711	3.74121e-12	1.06411e-10	90.9238	100.033	92.8808	105.475	96.9918	75.6876	85.5649	76.085	82.6961	96.7453
12194	MAST3	-44.3276	-44.3277	5.09891	3.74252e-12	1.06411e-10	28.7541	34.1613	31.1283	29.9686	40.4253	35.0651	44.6205	39.9242	26.9152	31.5471
13296	NLRX1	-46.8345	-46.8348	4.44007	3.7464e-12	1.06411e-10	24.2573	24.0773	20.2189	22.5554	25.8652	22.7747	20.9735	20.0161	18.9073	17.2186
15199	RAP1A	-39.4166	-39.4166	6.5182	3.75053e-12	1.06411e-10	66.1455	61.0149	81.9907	70.8432	77.5955	88.1597	95.9656	113.816	143.143	117.718
7993	LOC101114226	-40.3596	-40.3596	6.88792	3.7543e-12	1.06411e-10	141.586	139.217	160.655	137.116	170.805	166.733	103.105	76.876	42.1469	45.8757
6475	KDELR3	-42.1966	-42.1967	5.67691	3.75588e-12	1.06411e-10	42.464	36.687	44.4621	56.983	38.9786	44.2775	51.1526	51.5383	77.1778	67.6675
3583	DNAJC18	-44.1368	-44.137	5.35014	3.75631e-12	1.06411e-10	46.8146	44.7746	40.5832	46.272	46.4291	42.3325	42.7875	32.0497	32.7962	32.8538
17323	SUN1	-37.9648	-37.9649	7.18148	3.75969e-12	1.06411e-10	129.778	129.895	133.978	137.608	160.027	167	183.779	140.196	133.743	135.379
3155	CTU2	-46.5249	-46.5252	4.43939	3.76026e-12	1.06411e-10	20.8847	22.2573	19.7631	22.1652	24.0568	24.2068	24.2344	24.9661	18.2408	15.9895
12183	MARK3	-41.2012	-41.2013	6.23849	3.76746e-12	1.06411e-10	74.3988	80.403	84.5023	65.4087	73.9064	83.9809	86.0915	85.6735	66.5431	53.9369
3847	EDRF1	-45.1182	-45.1184	4.86731	3.77208e-12	1.06411e-10	26.8348	29.305	30.8956	31.1019	34.1424	29.155	27.8802	33.7277	23.2592	25.3795
1414	BSDC1	-42.8696	-42.8697	5.56778	3.78202e-12	1.06411e-10	43.771	43.1961	43.153	43.4572	44.2487	52.9556	51.8716	42.5131	48.8022	60.1489
18831	USP48	-40.9183	-40.9184	6.23218	3.78241e-12	1.06411e-10	74.4628	66.2241	79.7506	69.3011	72.1496	75.2921	68.3486	80.9512	72.1006	92.9694
18497	TTC17	-42.6958	-42.6959	5.61464	3.78344e-12	1.06411e-10	43.9081	44.9139	43.2985	46.8572	56.4735	52.603	61.7052	44.6945	46.489	48.8322
4380	FAM175B	-44.7613	-44.7614	4.9979	3.79048e-12	1.06411e-10	30.8015	31.9328	36.4909	30.2658	35.0208	33.3337	32.9033	26.5003	31.3553	30.7277
12029	LZIC	-42.9653	-42.9654	5.52708	3.79582e-12	1.06411e-10	43.2775	39.9183	46.004	38.961	38.8546	44.2348	51.5071	49.7645	60.8876	47.5145
19025	WDR33	-40.2593	-40.2593	6.47354	3.80147e-12	1.06411e-10	84.8183	85.3336	87.6248	87.2209	94.1293	82.1	82.8508	88.7658	82.4021	113.2
12857	MYBL2	-46.7542	-46.7545	5.27075	3.80355e-12	1.06411e-10	62.8003	58.6193	52.7242	48.9102	43.2464	52.0365	26.4321	24.4867	9.52716	7.06461
13786	PAICS	-41.0745	-41.0746	6.43179	3.80907e-12	1.06411e-10	102.614	98.9183	110.501	93.5844	96.8264	84.387	54.4946	67.671	69.3365	84.7643
13314	NMT2	-44.414	-44.4142	5.10282	3.8101e-12	1.06411e-10	31.0848	35.6006	39.982	32.3746	35.5788	35.2468	32.1641	30.2039	32.757	38.4457
16450	SLC22A23	-46.19	-46.1902	4.66588	3.81471e-12	1.06411e-10	30.8198	26.8165	24.6408	23.3636	23.6228	29.1336	23.0698	24.0792	24.6118	23.486
5886	HTATSF1	-39.0834	-39.0834	6.87137	3.81959e-12	1.06411e-10	120.875	104.861	133.968	109.73	109.227	119.644	100.796	121.798	123.441	126.277
12978	NAF1	-45.2074	-45.2076	5.00903	3.82221e-12	1.06411e-10	33.3515	33.7435	45.4028	36.267	37.8522	42.5035	28.8119	29.1252	15.8786	18.8685
6163	INTS9	-46.718	-46.7183	4.47891	3.82419e-12	1.06411e-10	25.2718	23.8916	23.3123	21.8494	25.0901	26.8893	21.5406	20.6034	15.6042	18.7356
15625	RNGTT	-44.5945	-44.5946	5.04092	3.82791e-12	1.06411e-10	31.359	32.2671	35.1333	37.2517	35.5995	34.1139	34.5946	28.6457	33.2862	26.7525
1979	CBFA2T3	-43.8895	-43.8896	5.18717	3.83051e-12	1.06411e-10	30.5913	28.1536	24.3402	25.7789	27.7666	34.9689	57.6847	48.3621	42.7938	43.6943
3252	DAGLB	-46.637	-46.6372	4.28348	3.83169e-12	1.06411e-10	17.3384	17.2431	19.1522	18.5887	21.835	20.7868	21.5203	21.8139	17.4273	18.8353
227	ADAMTS15	-40.6565	-40.6565	6.6321	3.8317e-12	1.06411e-10	105.676	101.555	95.1984	86.8215	168.356	183.704	88.8461	63.6319	48.9296	48.9651
5872	HSPA9	-37.9982	-37.9982	7.27734	3.83216e-12	1.06411e-10	161.594	152.236	168.636	152.676	153.796	150.99	147.392	156.485	135.527	171.776
3700	DROSHA	-46.4793	-46.4796	4.67077	3.84617e-12	1.06411e-10	30.1526	32.1742	25.2809	27.7483	27.3842	24.9763	25.9358	24.7264	20.1129	16.0116
12556	MMS19	-43.1407	-43.1408	5.54037	3.84865e-12	1.06411e-10	44.6027	46.511	49.175	46.2255	49.9219	50.7754	41.3798	57.3514	38.0106	41.2361
3069	CSE1L	-41.3216	-41.3217	6.25316	3.852e-12	1.06411e-10	78.0731	85.3058	86.7812	75.9618	84.5087	76.7242	82.8204	83.2404	63.2105	45.9311
14918	PTCD3	-45.0102	-45.0104	5.00026	3.85225e-12	1.06411e-10	35.0881	31.6821	36.9758	32.8948	34.7521	34.6055	29.7943	38.5579	23.0828	22.4229
4714	FIP1L1	-42.8319	-42.832	5.66927	3.86154e-12	1.06411e-10	53.7518	48.3031	60.0457	49.2354	47.2765	51.951	40.1443	44.9103	49.9392	63.1275
873	ARMC9	-45.7374	-45.7376	5.05133	3.86981e-12	1.06411e-10	40.0876	48.7302	42.4742	34.8271	34.4008	35.6422	26.4017	26.6801	19.319	22.8216
17688	TFIP11	-43.9992	-43.9994	5.31488	3.87807e-12	1.06411e-10	40.9651	41.404	38.5953	34.3161	44.0937	43.8501	39.1012	49.7525	29.6989	36.076
18032	TMEM263	-39.6583	-39.6583	6.75881	3.88329e-12	1.06411e-10	114.962	110.618	106.632	122.949	119.436	105.847	111.541	105.282	80.0301	105.438
18100	TMEM97	-41.9352	-41.9353	5.75685	3.88543e-12	1.06411e-10	37.0166	34.8484	44.9858	33.7123	36.1472	39.6713	52.8438	62.2775	101.858	97.1772
16775	SMIM14	-41.5353	-41.5354	5.87392	3.90927e-12	1.06411e-10	43.6613	44.0689	45.7616	49.4119	53.1667	48.8945	82.1824	73.2084	84.3134	61.5773
2674	CLCF1	-44.6336	-44.6337	5.25343	3.91199e-12	1.06411e-10	39.4296	45.5267	41.0584	39.0074	46.0571	46.1265	45.9978	37.7788	22.4065	17.8608
2003	CC2D2A	-45.4817	-45.4819	4.81529	3.92102e-12	1.06411e-10	28.8181	29.8993	28.0834	29.4669	31.9517	24.4526	29.055	28.0105	24.9745	26.6307
6872	LIG3	-47.4235	-47.4238	4.33363	3.92217e-12	1.06411e-10	23.8826	24.068	21.8868	21.6543	21.1737	22.796	17.8239	20.3037	14.6142	13.2212
8057	LOC101115006	-45.4848	-45.485	4.6771	3.92335e-12	1.06411e-10	21.625	24.2165	25.5039	24.1346	24.7388	25.2114	25.8143	23.6118	27.2975	33.4739
5218	GNAI3	-38.6522	-38.6523	6.96586	3.92439e-12	1.06411e-10	115.373	110.794	120.285	112.851	126.525	121.686	122.266	114.847	130.165	175.076
5170	GLMP	-45.7321	-45.7323	4.62082	3.92507e-12	1.06411e-10	23.1697	22.5266	26.0857	25.1008	25.2865	26.2801	25.9561	24.0552	26.4055	20.9724
16632	SLC4A1AP	-43.5823	-43.5824	5.39465	3.92955e-12	1.06411e-10	44.2372	38.7762	46.004	38.2643	38.1002	46.5326	41.471	37.0237	47.1947	42.8749
3503	DLD	-43.7485	-43.7486	5.45547	3.93279e-12	1.06411e-10	50.8636	46.5017	43.473	43.2528	45.3131	43.7218	48.8132	38.2822	43.6759	34.6919
4052	ENOSF1	-46.4917	-46.492	4.61208	3.93444e-12	1.06411e-10	27.7762	27.2343	27.7828	27.8226	22.7237	24.2175	13.5907	16.4084	25.8664	30.9271
4144	ERCC5	-41.6716	-41.6716	5.90228	3.9431e-12	1.06411e-10	54.4281	47.6438	54.4794	53.8895	58.8399	64.9575	60.4798	72.1896	56.8787	74.1009
14769	PROSC	-44.8192	-44.8194	4.86321	3.94562e-12	1.06411e-10	25.8477	23.548	30.5853	25.3887	27.0122	31.4741	26.4118	25.098	36.0111	39.4755
15387	REXO1	-43.9036	-43.9037	5.32302	3.94928e-12	1.06411e-10	40.4441	40.1876	42.5809	35.2172	41.3346	53.8961	39.5266	42.0817	32.953	31.8793
12246	MCFD2	-42.498	-42.4981	5.65458	3.95003e-12	1.06411e-10	43.5791	38.0148	46.7119	44.2654	35.2585	46.0089	40.4481	47.3434	77.5601	84.3435
19482	ZNF326	-40.4891	-40.4892	6.55423	3.95392e-12	1.06411e-10	102.413	101.695	112.256	103.088	106.24	98.1096	109.698	77.8948	63.5536	64.6113
1386	BRCC3	-43.9426	-43.9427	5.30864	3.95597e-12	1.06411e-10	39.4753	41.4968	40.4862	38.8309	40.4046	43.6577	44.9041	34.6026	32.8746	39.3979
18953	VPS8	-42.4539	-42.454	5.64719	3.95822e-12	1.06411e-10	43.5425	42.8339	48.2247	46.9687	54.9854	51.8442	52.6413	57.651	42.7056	59.562
6158	INTS4	-42.5735	-42.5736	5.74962	3.96347e-12	1.06411e-10	52.0975	55.8893	55.2067	56.6764	64.0274	53.8748	56.7732	42.3813	47.4986	53.4054
5765	HOMEZ	-45.2706	-45.2708	4.82728	3.97473e-12	1.06411e-10	28.0321	27.4293	31.5841	25.5745	34.0494	28.4069	30.2298	28.7057	25.0431	24.6376
4165	ERLEC1	-41.9806	-41.9807	5.82976	3.97704e-12	1.06411e-10	53.4959	47.421	62.5185	58.0327	50.7693	57.2519	57.2796	60.6355	69.758	51.4011
19540	ZNF512	-40.0248	-40.0249	6.78045	3.98331e-12	1.06411e-10	129.677	123.432	130.051	127.882	120.925	115.84	95.2972	115.17	80.4614	60.3703
6555	KIAA1715	-45.419	-45.4192	4.87019	3.99866e-12	1.06411e-10	29.8327	32.0349	33.1939	35.6631	33.2331	29.0695	29.5715	23.1563	23.4062	23.0984
17599	TCTN2	-45.2853	-45.2855	5.00357	3.99875e-12	1.06411e-10	36.6784	36.7891	38.314	36.6571	33.1091	36.2941	21.3279	27.7828	24.9353	28.7014
5751	HNRNPH2	-42.1276	-42.1277	5.91108	4.00573e-12	1.06411e-10	63.0836	59.78	64.1186	59.7235	59.8526	62.9804	68.6423	50.3877	51.5172	61.4555
19618	ZNF76	-42.2538	-42.2539	5.77142	4.0176e-12	1.06411e-10	51.1743	49.4545	57.3886	49.4769	48.8266	62.2643	53.8566	58.5619	51.5074	63.5151
4105	EPHB3	-41.029	-41.029	6.30527	4.02136e-12	1.06411e-10	77.1865	76.6888	104.459	73.37	97.3018	107.685	78.0708	81.5744	45.8323	48.4446
12975	NADK2	-44.3287	-44.3289	5.13199	4.02369e-12	1.06411e-10	32.1908	34.217	40.9808	39.7692	39.4643	39.1049	27.7891	24.5946	31.0417	41.3025
3715	DSN1	-46.5698	-46.5701	4.82782	4.02589e-12	1.06411e-10	39.2102	38.2562	31.9138	37.0845	30.505	32.2009	22.2394	19.6565	18.329	14.395
12124	MAP3K4	-42.4721	-42.4722	5.91766	4.03459e-12	1.06411e-10	63.76	69.0005	64.3028	66.8115	75.3221	71.9149	67.4473	46.816	39.5397	39.3758
4319	FAM120B	-41.7422	-41.7423	6.12815	4.04644e-12	1.06411e-10	66.4288	79.9109	94.9851	100.078	75.2704	57.0275	71.7818	60.6235	46.3224	46.8169
799	ARHGEF1	-39.3866	-39.3866	6.72227	4.04989e-12	1.06411e-10	98.6105	94.3498	104.896	102.911	110.271	128.472	120.078	89.2093	106.377	100.477
3870	EFCAB8	-42.9702	-42.9703	5.66557	4.05462e-12	1.06411e-10	54.5835	52.1566	56.6322	49.3469	47.3902	53.3083	51.4564	56.4405	49.4785	36.5854
3869	EFCAB7	-47.3	-47.3003	4.4472	4.05539e-12	1.06411e-10	26.067	28.5622	24.7184	26.6986	23.3024	22.08	20.5279	17.7388	15.0749	13.1659
97	ABT1	-43.8329	-43.8331	5.34395	4.06562e-12	1.06411e-10	40.0785	42.6204	42.3481	43.5687	47.5038	37.9079	40.1038	31.762	41.598	38.4567
19459	ZNF263	-44.7405	-44.7407	4.98047	4.06945e-12	1.06411e-10	31.7703	28.5436	37.4607	31.2505	31.3007	35.546	27.5055	30.3597	33.1784	28.5796
1010	ATG9A	-42.1521	-42.1522	5.75295	4.07823e-12	1.06411e-10	46.4764	45.6939	48.2441	45.5474	57.3105	62.8414	54.1604	75.7374	49.1844	53.8815
19441	ZNF202	-46.1117	-46.112	4.72048	4.07969e-12	1.06411e-10	29.7687	28.3114	31.0023	32.5975	27.8492	32.0299	26.7663	22.6289	17.6625	14.8158
19683	ZWINT	-47.9335	-47.9339	4.30713	4.08364e-12	1.06411e-10	25.1256	21.8395	29.1307	25.9275	24.7905	25.4892	13.1249	13.0044	10.0172	9.30137
3328	DDB1	-36.8756	-36.8756	7.78312	4.0838e-12	1.06411e-10	250.196	241.358	235.858	243.567	264.273	239.31	223.852	197.428	148.514	158.134
15071	RAB11A	-39.0182	-39.0183	6.84855	4.08483e-12	1.06411e-10	108.573	102.976	118.559	103.757	115.096	106.98	129.841	115.002	142.329	109.125
16806	SMU1	-39.3942	-39.3942	6.6426	4.08567e-12	1.06411e-10	85.1382	79.5302	108.678	83.0313	93.933	103.966	86.6283	98.666	121.824	137.538
6098	ILF3	-39.8861	-39.8862	7.03088	4.08706e-12	1.06411e-10	172.799	183.435	148.252	152.62	156.503	129.391	116.726	90.1442	75.0313	82.5829
2949	COX15	-43.9676	-43.9677	5.44069	4.08977e-12	1.06411e-10	46.842	54.4037	42.639	45.3616	48.8782	44.8654	43.5066	33.6438	33.9037	40.0734
920	ASAP3	-43.9079	-43.9081	5.53935	4.09768e-12	1.06411e-10	58.1664	52.4259	57.0977	59.1475	51.5133	53.8748	29.6525	41.3985	32.4139	29.1664
13674	OSBPL1A	-42.5927	-42.5928	5.68616	4.09923e-12	1.06411e-10	46.9974	47.9317	46.227	47.1638	52.1953	41.0179	53.7452	41.9258	64.9454	72.5285
17260	STRADB	-44.6583	-44.6584	4.73817	4.10129e-12	1.06411e-10	18.3621	17.5496	25.0287	21.8772	26.7849	32.778	25.1763	24.3309	38.7065	36.0982
14519	POLR3GL	-45.0711	-45.0713	4.79049	4.10352e-12	1.06411e-10	23.5444	21.403	21.9062	23.9581	21.401	23.309	25.0142	30.3837	40.118	45.5103
13473	NSUN2	-42.5151	-42.5152	5.72532	4.10575e-12	1.06411e-10	53.0389	48.7859	56.671	45.4731	47.5762	60.533	53.178	58.502	49.5569	55.5314
15423	RGP1	-42.0326	-42.0327	6.01434	4.10886e-12	1.06411e-10	66.5934	71.034	59.4348	78.1728	69.9899	70.5149	76.3289	63.7757	49.1746	41.1696
11937	LRRFIP2	-42.6197	-42.6198	5.75531	4.10902e-12	1.06411e-10	60.7712	49.3709	52.4624	47.2381	48.1755	56.5252	63.0217	64.2911	55.0164	43.0853
19029	WDR37	-39.8292	-39.8293	6.50151	4.11994e-12	1.06411e-10	74.0332	75.751	87.0527	72.0416	92.9616	113.232	117.466	105.881	92.1547	75.2747
19347	ZFAND5	-39.1427	-39.1428	6.78879	4.13699e-12	1.06411e-10	97.2212	92.0563	109.967	81.0897	103.285	104.212	102.518	92.6012	153.601	168.931
18434	TSEN15	-44.3991	-44.3993	5.3155	4.13917e-12	1.06411e-10	48.6152	44.4589	47.1483	42.9091	36.8292	38.0896	30.564	27.5431	47.1653	34.6919
16633	SLC4A2	-41.0309	-41.031	6.26186	4.13934e-12	1.06411e-10	73.887	73.6246	91.5231	77.0116	88.9212	106.884	80.4	66.7841	48.4787	59.6616
282	ADGRE5	-37.8383	-37.8383	6.92179	4.14226e-12	1.06411e-10	51.6313	47.811	62.6349	50.5174	80.2719	90.8101	160.78	187.132	231.681	249
699	API5	-40.2452	-40.2452	6.54056	4.15179e-12	1.06411e-10	95.969	94.1177	104.12	88.5587	101.745	93.4926	103.531	81.8141	92.4095	74.9425
15616	RNF41	-42.6115	-42.6116	5.66628	4.15793e-12	1.06411e-10	47.2442	47.421	47.1483	45.2129	56.0498	51.235	60.2367	44.6226	49.3217	59.1412
350	AFTPH	-42.8754	-42.8755	5.3936	4.16628e-12	1.06411e-10	31.1031	31.9885	40.6026	36.7222	46.8942	41.1034	48.8132	46.6003	41.3824	54.9667
18736	UHRF2	-41.3793	-41.3793	6.04219	4.16773e-12	1.06411e-10	59.4917	58.4057	70.1309	67.5175	69.1735	72.8127	64.3788	52.3773	61.4659	83.0369
16283	SH3KBP1	-44.1807	-44.1808	5.35051	4.17087e-12	1.06411e-10	47.5458	46.4739	38.6922	41.8687	39.0819	36.7323	43.1217	31.2586	43.6367	39.3869
261	ADCY4	-44.7926	-44.7928	4.90212	4.17996e-12	1.06411e-10	23.6724	25.7672	22.168	25.4631	26.9192	28.3107	46.9498	47.1276	29.4048	23.032
13071	NDE1	-45.6418	-45.642	5.25531	4.1842e-12	1.06411e-10	49.4743	58.2293	44.6755	46.9037	46.6565	46.8211	30.5538	26.0329	18.4858	13.9078
19178	YAF2	-46.6656	-46.6659	4.25505	4.18788e-12	1.06411e-10	16.068	17.2989	21.2953	20.2144	18.9726	19.8677	19.4038	18.8055	18.7603	20.0533
14883	PSMD11	-41.3575	-41.3575	6.23923	4.19036e-12	1.06411e-10	83.621	80.5702	83.1835	74.0389	85.2734	81.7045	82.4153	57.5072	63.0341	63.8805
16759	SMC6	-41.3663	-41.3663	6.20891	4.19262e-12	1.06411e-10	75.5688	78.2117	79.9737	76.9001	94.429	75.57	86.7498	64.5787	55.7809	51.7555
1466	C11H17orf75	-43.8696	-43.8697	5.26273	4.19793e-12	1.06411e-10	36.2306	36.4827	41.5432	38.5058	41.655	36.5399	37.5112	31.6541	46.9301	36.6629
2453	CEP19	-46.3737	-46.3739	4.44231	4.19833e-12	1.06411e-10	21.0675	20.2331	23.0311	19.9078	21.2977	22.3151	18.9683	17.8946	28.0816	24.405
14690	PRDM6	-42.4712	-42.4713	5.88307	4.20029e-12	1.06411e-10	65.7616	65.6762	64.8362	52.8862	53.177	63.6643	58.8695	51.5144	50.2136	63.3711
188	ACTR10	-40.1632	-40.1633	6.43263	4.20062e-12	1.06411e-10	80.2484	72.1761	94.5002	74.5963	77.4921	93.3216	79.0632	93.4522	102.584	96.1695
334	ADSS	-46.545	-46.5453	4.55772	4.20694e-12	1.06411e-10	29.4671	24.2444	26.0082	26.0855	22.3517	22.2724	19.819	23.6357	21.2597	20.164
14435	PMS1	-45.4108	-45.411	4.81053	4.21032e-12	1.06411e-10	27.7396	28.7757	30.3816	28.603	28.2109	27.0496	27.2017	21.2266	32.7668	28.4578
14108	PGM5	-38.1299	-38.1299	7.47665	4.21948e-12	1.06411e-10	237.126	209.963	190.649	188.971	184.136	180.242	147.128	179.569	122.559	140.584
4723	FKBP15	-42.4839	-42.484	5.68952	4.22483e-12	1.06411e-10	50.1964	43.6882	52.2297	46.6993	49.9426	57.6153	52.2362	67.1557	44.6953	51.4233
5199	GMEB1	-45.9988	-45.999	4.5883	4.22644e-12	1.06411e-10	23.5992	23.4459	24.5342	25.1379	23.7881	26.1519	24.0522	28.8974	18.6917	22.0575
19033	WDR43	-42.5521	-42.5522	5.79886	4.22683e-12	1.06411e-10	56.7497	59.9657	63.6725	56.7043	59.5942	52.0686	48.7626	59.4369	43.2153	56.3397
4166	ERLIN1	-41.7382	-41.7383	6.09883	4.23053e-12	1.06411e-10	74.7005	68.6755	81.6707	78.563	77.1511	72.6524	63.8218	72.1297	56.1044	39.708
3128	CTNNAL1	-42.9515	-42.9516	6.14995	4.23493e-12	1.06411e-10	93.5104	86.4015	134.104	107.547	86.5341	64.7758	40.4988	36.1128	31.914	28.491
12977	NAE1	-46.3121	-46.3124	4.53847	4.23651e-12	1.06411e-10	25.1987	22.833	28.5101	23.9024	25.3898	23.3732	19.4341	21.1906	22.2888	20.0644
19134	WWP2	-42.4951	-42.4952	5.71327	4.25009e-12	1.06411e-10	49.2458	49.7516	50.3678	51.8922	53.7557	50.6792	53.2894	56.3686	44.7835	64.3123
14120	PHAX	-41.8604	-41.8605	5.90821	4.25384e-12	1.06411e-10	57.3072	53.4287	70.1988	51.1676	50.7176	57.4016	59.143	68.1744	66.5725	66.239
15835	RTN3	-37.2383	-37.2383	7.33487	4.26926e-12	1.06411e-10	131.761	125.382	152.296	143.647	149.104	159.081	171.737	153.656	190.259	237.296
4131	ERAP1	-41.0729	-41.0729	5.98983	4.2703e-12	1.06411e-10	44.2006	42.6018	42.9978	44.1539	65.6808	49.4075	81.2912	85.2181	99.7313	80.025
1783	C7H14orf37	-46.5247	-46.525	5.33918	4.27833e-12	1.06411e-10	73.5854	64.1441	50.9399	47.2753	37.4079	45.5066	33.0046	32.2654	11.8011	8.67021
18922	VPS11	-43.5939	-43.594	5.29486	4.29209e-12	1.06411e-10	34.3021	35.6656	40.4087	37.1866	39.0199	42.9309	36.8023	45.2099	35.7072	45.1338
8639	LOC101122372	-41.5128	-41.5129	5.97326	4.2931e-12	1.06411e-10	54.8669	50.8845	59.3378	56.3699	57.6308	52.2075	53.0869	66.9879	76.9426	99.7351
15115	RAB3IL1	-47.0823	-47.0826	4.4553	4.29692e-12	1.06411e-10	28.9735	23.6873	23.6323	24.8406	23.6228	25.3931	18.391	17.1275	17.5743	15.9231
16556	SLC35A5	-41.9008	-41.9009	5.80533	4.30471e-12	1.06411e-10	45.4619	45.0903	47.798	49.0589	59.3049	46.0623	61.3102	50.987	69.3659	84.576
8081	LOC101115438	-40.6641	-40.6642	6.53759	4.30925e-12	1.06411e-10	102.979	109.773	99.184	113.799	115.923	83.6282	76.7137	68.4741	80.0203	78.2865
17235	STK35	-43.773	-43.7731	5.56828	4.30954e-12	1.06411e-10	50.2421	60.3835	51.7545	56.2863	59.4186	49.322	52.3375	40.6314	27.7581	26.1435
4647	FEM1B	-39.1136	-39.1137	6.84343	4.31002e-12	1.06411e-10	105.703	111.63	109.492	111.142	138.988	107.162	126.175	109.309	123.618	104.939
5285	GPATCH2	-45.8927	-45.893	4.78622	4.3137e-12	1.06411e-10	29.6956	33.1492	29.2471	31.8729	31.7243	26.1946	28.5081	23.6837	20.1325	21.515
12400	MFHAS1	-40.9632	-40.9632	6.22147	4.3146e-12	1.06411e-10	65.7251	66.7812	88.5267	65.2322	95.111	98.4943	91.2159	74.9104	52.4876	47.5034
12735	MSANTD2	-43.1811	-43.1812	5.57069	4.32036e-12	1.06411e-10	50.4066	44.7375	59.2408	50.6474	47.1525	61.249	47.1017	44.8983	37.6382	32.0011
3048	CRTAP	-40.9403	-40.9403	6.32981	4.32158e-12	1.06411e-10	78.8226	83.5415	74.0777	78.5258	97.0124	88.5123	97.1201	90.9592	68.0623	47.5477
371	AGPAT1	-40.536	-40.5361	6.45119	4.32198e-12	1.06411e-10	85.7598	92.7063	85.2393	95.0986	99.6785	99.4134	99.6924	71.5184	68.5622	77.1128
18381	TRIP4	-44.1768	-44.177	5.10621	4.33921e-12	1.06411e-10	30.6918	29.9457	34.5127	29.6248	31.559	32.3078	29.136	38.7377	43.5289	44.2037
14887	PSMD2	-37.3897	-37.3897	7.50068	4.34058e-12	1.06411e-10	188.876	178.439	211.692	181.762	193.146	218.652	170.785	181.882	132.851	152.753
1679	C2CD2L	-45.1325	-45.1327	4.66331	4.34233e-12	1.06411e-10	18.3804	20.0567	21.7123	21.5428	22.2587	27.8832	30.6855	32.613	30.4928	27.5719
17715	TGS1	-43.4099	-43.41	5.49945	4.34251e-12	1.06411e-10	47.3264	45.2575	49.1265	41.8222	47.5865	51.5877	47.0916	50.0401	41.696	30.6392
2304	CDC42SE2	-41.4913	-41.4914	5.99542	4.34283e-12	1.06411e-10	55.3787	57.8579	67.6484	55.4873	71.3023	62.7559	70.1918	52.689	73.7571	70.7015
6240	ITFG1	-39.6455	-39.6456	6.5776	4.34416e-12	1.06411e-10	86.7469	76.661	91.1837	87.8062	95.4624	98.0027	102.882	104.287	123.53	88.3519
14768	PROS1	-40.0118	-40.0118	6.53864	4.34564e-12	1.06411e-10	87.4781	80.9973	83.1544	68.1213	72.78	84.9748	119.471	117.495	121.128	93.8663
18247	TPD52	-42.1826	-42.1827	5.653	4.35161e-12	1.06411e-10	39.2833	35.7677	51.0175	47.1173	43.081	40.6973	47.0713	53.5519	61.5149	83.8784
18029	TMEM260	-41.6522	-41.6523	6.10339	4.3551e-12	1.06411e-10	70.4687	73.8568	73.7286	75.5995	77.3681	69.3927	64.8952	58.9695	72.3064	50.7589
6266	ITGB4	-42.4996	-42.4997	5.54596	4.36156e-12	1.06411e-10	35.1978	35.3313	43.4342	44.8785	74.2474	56.3649	47.2941	45.2459	37.9322	47.0716
2754	CLSTN3	-62.1992	-62.2078	2.17183	4.37034e-12	1.06411e-10	12.1287	14.1139	4.64501	9.22467	1.1367	1.45347	0.425343	0.815025	0.333255	0.553653
3020	CREBZF	-39.4702	-39.4702	6.87859	4.37064e-12	1.06411e-10	120.61	136.506	133.425	125.996	137.789	112.762	124.656	98.7619	97.8494	88.1305
4880	FUCA2	-45.2672	-45.2674	4.64742	4.37296e-12	1.06411e-10	20.0164	19.9081	22.8274	21.8401	28.4176	27.8725	30.4019	24.4867	29.4342	25.2134
1803	C9H8orf37	-46.5709	-46.5711	4.52373	4.37648e-12	1.06411e-10	23.7729	26.3615	23.099	22.6018	22.8581	18.2219	17.5809	18.1703	27.3269	29.8308
2926	COPS7B	-44.3985	-44.3987	5.23718	4.38324e-12	1.06411e-10	39.2011	42.5461	45.0537	39.4905	37.9452	46.415	33.6426	35.5015	31.9336	25.2466
14251	PITPNB	-40.2846	-40.2846	6.5911	4.38349e-12	1.06411e-10	104.515	103.106	103.713	90.5095	91.4116	106.51	100.178	111.646	87.1951	65.1096
16956	SPAG1	-45.5477	-45.5479	4.63945	4.3835e-12	1.06411e-10	20.903	22.3037	24.8251	22.1188	23.5297	18.6066	26.7663	28.3461	30.5026	31.1374
17206	STAU1	-38.1678	-38.1678	7.12843	4.38498e-12	1.06411e-10	123.763	132.253	142.017	130.502	156.72	143.509	147.706	122.649	134.478	165.376
771	ARHGAP17	-42.6417	-42.6418	5.90745	4.3869e-12	1.06411e-10	67.4617	71.8697	63.9149	61.5814	71.2609	57.7329	73.9085	53.6239	40.1964	38.4789
14838	PRTFDC1	-42.5155	-42.5157	6.01266	4.38877e-12	1.06411e-10	75.8704	72.7796	94.0153	78.3772	81.5223	71.2844	35.3238	37.0357	41.745	57.4803
12957	NAA35	-43.2877	-43.2878	5.43464	4.39068e-12	1.06411e-10	41.1661	39.1848	49.8247	39.6577	41.5207	45.2501	39.8911	50.6874	44.3719	40.7489
6162	INTS8	-42.4468	-42.4469	5.76816	4.39165e-12	1.06411e-10	52.9018	52.2773	56.6516	56.3885	56.0188	52.3037	49.9272	38.0784	56.6827	73.5583
1030	ATP13A1	-42.586	-42.5861	5.70481	4.39546e-12	1.06411e-10	47.6738	50.1138	50.969	50.954	56.6181	66.0797	67.7714	52.2695	43.8034	35.1237
1468	C11H17orf80	-43.78	-43.7801	5.37499	4.39624e-12	1.06411e-10	42.3818	42.5461	46.4986	41.6178	45.2614	42.7813	37.2682	49.9682	35.9229	30.5395
14322	PLCB4	-43.4478	-43.4479	5.33281	4.40389e-12	1.06411e-10	34.7134	35.6934	41.6887	52.4496	42.988	42.8241	42.5242	32.9965	39.2652	37.6816
18710	UCHL5	-43.2856	-43.2857	5.33964	4.40702e-12	1.06411e-10	34.5854	32.1742	44.9955	35.05	36.3435	43.9356	37.1061	39.9242	47.92	52.7078
13710	OTUD6B	-43.1988	-43.1989	5.41972	4.41323e-12	1.06411e-10	38.3328	37.3277	46.0913	42.6583	41.81	44.0638	41.4305	43.2922	38.6771	54.1694
19613	ZNF740	-41.0168	-41.0168	6.34606	4.4158e-12	1.06411e-10	86.7377	84.4794	96.6821	79.0739	93.6953	99.7661	69.1588	89.7726	62.5146	51.4122
14619	PPP1R2	-42.2109	-42.211	5.79646	4.42054e-12	1.06411e-10	51.8598	51.6087	55.3522	52.7469	64.141	49.4609	68.5005	52.3654	53.3109	56.2401
15145	RABL3	-45.1971	-45.1973	4.91946	4.42131e-12	1.06411e-10	32.1999	30.0014	35.9576	29.6992	27.6942	30.5016	24.7104	20.939	38.1184	32.5991
19000	WBP4	-41.4644	-41.4645	6.00265	4.4215e-12	1.06411e-10	56.5029	55.2858	63.4494	54.7535	57.1452	62.0826	52.7527	73.9875	83.1764	81.841
4514	FANCA	-42.9309	-42.931	5.68434	4.43044e-12	1.06411e-10	51.3571	57.115	51.2502	55.9797	58.3025	55.3817	51.2741	46.8879	50.5567	35.921
16344	SIMC1	-48.2799	-48.2803	4.17015	4.43142e-12	1.06411e-10	21.9815	24.133	22.7402	22.3603	20.254	17.8478	13.8034	14.5506	11.066	11.0841
19059	WDR76	-47.6964	-47.6968	4.15484	4.4331e-12	1.06411e-10	19.8427	19.5552	20.1122	22.0816	18.1976	16.7256	16.7099	16.2526	14.2613	14.1846
19161	XPOT	-39.4176	-39.4177	6.88169	4.4359e-12	1.06411e-10	122.53	133.795	123.427	124.055	139.773	110.165	112.544	91.7143	118.011	103.002
648	ANXA7	-41.1488	-41.1489	5.86126	4.44397e-12	1.06411e-10	35.28	33.7342	53.694	42.2867	56.7215	45.0257	54.8187	63.3802	99.0746	97.1107
18130	TMX1	-40.8355	-40.8355	6.20752	4.45397e-12	1.06411e-10	71.1542	59.4178	77.0063	66.9694	69.3699	78.2632	67.5385	86.6683	76.1095	86.3145
5519	GUF1	-45.8825	-45.8827	4.71864	4.45586e-12	1.06411e-10	27.9955	28.8871	27.1718	29.244	26.8055	23.3838	22.5533	29.0413	24.651	23.3642
601	ANKRD46	-41.9887	-41.9887	5.88157	4.4559e-12	1.06411e-10	55.9271	55.0908	61.607	57.4103	66.1664	57.5191	63.5078	46.816	67.9447	57.3695
3200	CXHXorf23	-46.7353	-46.7356	4.45816	4.45832e-12	1.06411e-10	21.4605	23.9566	27.9767	25.2401	27.6529	22.6678	22.1381	22.6649	13.1341	12.7119
19606	ZNF7	-43.3113	-43.3114	5.47331	4.46492e-12	1.06411e-10	41.6688	44.3568	48.3895	43.0949	48.4442	52.3358	45.9371	42.5012	44.8227	32.4994
14616	PPP1R18	-41.3594	-41.3595	6.09944	4.47526e-12	1.06411e-10	62.3616	64.5156	76.3566	53.8245	72.842	75.6769	80.2684	90.9352	56.7023	51.988
14207	PIGT	-41.9878	-41.9879	5.77248	4.48351e-12	1.06411e-10	46.4764	44.2546	53.0248	48.7059	57.0728	65.5346	54.2617	55.2419	50.7527	71.1001
13843	PARP10	-45.2192	-45.2194	4.79157	4.48422e-12	1.06411e-10	25.0799	25.5351	27.8507	22.574	33.2951	35.7063	29.0044	26.776	27.866	23.0652
6913	LMAN1	-40.2326	-40.2327	6.63683	4.49217e-12	1.06411e-10	109.085	111.639	108.784	114.291	103.058	101.754	106.68	74.9104	87.0382	77.6997
4536	FASTKD1	-46.935	-46.9353	4.25271	4.49283e-12	1.06411e-10	17.7497	18.3667	18.0952	19.1461	21.0393	18.4463	16.6188	15.4855	23.1808	22.3011
14448	PNN	-35.9457	-35.9457	8.04453	4.49946e-12	1.06411e-10	277.899	284.089	318.537	310.592	288.092	291.368	250.436	235.758	191.327	191.952
11823	LOXL3	-39.3239	-39.3239	6.67886	4.50044e-12	1.06411e-10	80.3306	87.4229	85.4429	90.2308	116.378	113.97	159.038	116.896	93.919	80.7337
5976	IFT172	-43.1863	-43.1864	5.60852	4.50145e-12	1.06411e-10	52.4996	52.0359	49.4659	54.3354	48.9609	49.1937	44.1243	49.3689	36.2365	51.4787
12855	MYBBP1A	-44.1777	-44.1778	5.54127	4.53656e-12	1.06411e-10	57.8099	56.4	53.374	48.9846	53.5697	53.7465	53.6338	46.013	24.5922	17.3515
12346	MEN1	-40.546	-40.546	6.54519	4.54255e-12	1.06411e-10	104.131	102.215	113.565	92.386	91.8043	118.073	80.7646	96.7123	63.9751	70.0703
18530	TTF2	-46.9849	-46.9852	4.63628	4.54617e-12	1.06411e-10	31.5418	32.5178	27.8894	32.6161	31.4867	24.2709	20.5481	21.9577	13.1538	12.5015
2794	CNKSR1	-44.9221	-44.9222	4.56468	4.55119e-12	1.06411e-10	14.0298	15.1632	22.8178	22.6854	32.334	30.1062	25.0041	25.2418	21.7988	27.2729
3163	CUL3	-40.0439	-40.044	6.50559	4.56767e-12	1.06411e-10	80.5226	85.1015	88.9534	86.3291	90.9672	85.7978	92.2793	82.0179	89.6455	126.798
15562	RNF139	-44.2378	-44.2379	5.01184	4.56855e-12	1.06411e-10	26.6154	23.7708	30.275	26.5778	30.164	26.4084	30.0373	33.476	52.5366	42.5759
2581	CHMP7	-41.5179	-41.518	5.97435	4.57165e-12	1.06411e-10	58.2029	51.7759	63.1779	53.8524	56.8868	74.683	57.6745	68.8696	70.0619	73.3369
1447	BUB1	-47.8224	-47.8229	4.98707	4.58562e-12	1.06411e-10	51.9512	49.8816	46.2561	45.2037	33.4294	35.2788	19.8696	22.8806	5.01842	7.16427
12772	MTDH	-38.1678	-38.1679	7.10643	4.58936e-12	1.06411e-10	117.804	127.805	133.609	127.761	149.59	127.66	158.359	121.882	155.571	157.758
14482	POLDIP3	-36.8932	-36.8932	7.62541	4.59545e-12	1.06411e-10	195.886	194.067	221.806	186.453	210.796	213.287	175.606	184.939	180.908	210.643
17568	TCERG1	-40.5122	-40.5122	6.65593	4.6162e-12	1.06411e-10	114.267	127.87	122.108	121.416	106.509	107.696	96.5935	66.904	72.081	72.75
13353	NOTCH1	-39.2729	-39.2729	6.97411	4.6231e-12	1.06411e-10	129.476	152.57	100.61	108.048	139.442	113.093	164.051	131.986	107.23	110.531
14747	PRKRIP1	-45.2163	-45.2165	5.01428	4.63096e-12	1.06411e-10	37.0989	36.5105	35.0267	33.6101	39.2886	34.2101	33.2173	24.7983	25.9742	23.2424
14479	POLD3	-46.6013	-46.6016	4.61973	4.63192e-12	1.06411e-10	29.9332	27.9772	30.7308	30.0429	27.5702	25.6923	17.5404	23.5039	16.3589	16.2995
14688	PRDM4	-44.1678	-44.1679	5.19251	4.63778e-12	1.06411e-10	32.6843	38.4698	38.6922	40.5217	45.3544	34.52	38.129	33.9794	32.7864	30.3402
1147	B3GALNT2	-42.8567	-42.8568	5.61148	4.64168e-12	1.06411e-10	45.7635	47.2446	57.505	47.9627	49.4362	61.9223	48.8132	47.2954	46.3518	36.4082
19322	ZDHHC14	-44.8256	-44.8258	4.65446	4.65403e-12	1.06411e-10	15.1174	15.5068	21.208	17.2231	35.6201	38.2072	35.344	32.7688	21.8086	18.8463
16583	SLC38A10	-40.1719	-40.1719	6.56546	4.65414e-12	1.06411e-10	102.696	90.1064	95.819	87.9455	93.0546	104.757	88.836	118.358	89.0182	76.3155
14652	PPP2R5E	-41.5706	-41.5707	6.12279	4.65618e-12	1.06411e-10	68.2294	77.0695	65.2144	68.4372	86.4308	66.3041	80.8456	62.5172	62.3774	59.2298
14238	PIP4K2A	-43.4506	-43.4507	5.5142	4.66319e-12	1.06411e-10	47.5184	50.0952	47.2065	43.0856	43.3187	47.1845	50.9703	41.1947	49.1746	37.0726
623	ANO1	-40.1348	-40.1349	6.317	4.66413e-12	1.06411e-10	55.9819	55.8151	50.1254	54.6048	81.4809	80.593	82.4255	115.206	101.623	119.224
12107	MAP2K1	-40.9289	-40.929	6.31016	4.66858e-12	1.06411e-10	80.5591	80.5609	76.3566	75.4974	77.3681	86.9947	103.764	71.2188	71.2773	69.7049
5707	HM13	-43.0476	-43.0477	5.49759	4.67726e-12	1.06411e-10	41.0473	38.999	41.9408	35.2451	42.0063	50.8502	45.8257	36.9278	55.1046	63.648
8620	LOC101122210	-44.9723	-44.9725	5.11031	4.69019e-12	1.06411e-10	38.2597	39.584	41.7275	37.5582	40.601	38.8911	35.6377	27.9506	25.1019	19.9094
5674	HIBADH	-38.7277	-38.7277	6.83802	4.69747e-12	1.06411e-10	88.2915	89.4378	125.599	92.2653	98.3455	112.292	99.4493	104.587	173.802	159.795
16345	SIN3A	-41.2902	-41.2903	6.2501	4.70058e-12	1.06411e-10	78.8226	84.7301	79.9833	76.2405	89.0038	82.9763	70.131	66.7482	53.7324	78.5744
19664	ZSCAN2	-48.2225	-48.2229	4.29103	4.70137e-12	1.06411e-10	24.6777	26.2686	26.4833	22.221	23.1784	24.4953	14.4212	16.5642	8.84105	8.40445
4180	ESAM	-38.1055	-38.1055	6.87043	4.70175e-12	1.06411e-10	59.5739	55.2115	64.1574	53.9731	89.6549	109.256	166.552	138.974	207.98	224.528
17744	THOC5	-41.5046	-41.5047	6.07794	4.70397e-12	1.06411e-10	67.745	64.4134	69.52	58.2092	63.7794	78.9151	61.1178	73.1006	62.1128	76.4152
14114	PGRMC2	-39.9986	-39.9986	6.40008	4.70582e-12	1.06411e-10	67.7176	59.7242	76.8511	67.0716	68.0472	82.0038	87.165	82.6172	109.641	143.496
17268	STRN4	-39.5332	-39.5333	6.86177	4.70726e-12	1.06411e-10	124.083	127.137	117.357	116.065	125.409	145.732	139.138	103.28	76.3349	88.3077
16005	SCN5A	-66.5329	-66.5541	2.26514	4.7168e-12	1.06411e-10	21.2777	11.6533	1.35762	11.6771	0.578685	0.299245	0.192417	0.119857	0.323453	0.354338
2429	CENPJ	-47.0426	-47.0429	4.44604	4.71757e-12	1.06411e-10	25.217	25.8972	28.1707	24.7942	21.432	20.7013	17.6821	22.0896	16.4863	15.2919
17638	TERF2IP	-43.9947	-43.9948	5.34526	4.72311e-12	1.06411e-10	43.899	42.639	49.3399	40.8839	42.1923	45.357	34.9187	29.6286	43.7642	33.6953
16869	SNX12	-40.5568	-40.5568	6.36844	4.72339e-12	1.06411e-10	76.9946	79.8273	83.358	79.0181	93.0546	83.0084	86.2839	64.351	100.035	80.0804
16251	SGSM3	-45.6438	-45.644	4.71127	4.72371e-12	1.06411e-10	26.1858	24.913	22.5074	25.1286	24.9041	31.752	28.7917	32.9726	22.9456	21.6589
18303	TRAPPC11	-43.27	-43.2702	5.54782	4.72794e-12	1.06411e-10	46.9608	50.2809	43.4827	45.4545	52.5467	44.6195	50.8893	42.1296	39.3338	51.8994
15508	RIPK1	-40.9738	-40.9739	6.11559	4.73176e-12	1.06411e-10	56.7771	56.3536	61.0639	52.2267	66.2801	80.2404	97.6062	82.3415	78.6677	61.6327
2380	CDKN2AIP	-44.4504	-44.4505	5.01801	4.7389e-12	1.06411e-10	29.3848	28.525	34.7842	26.2898	34.8244	31.0039	31.8299	31.5463	35.227	40.4056
6636	KLHDC10	-41.6332	-41.6333	6.13151	4.74467e-12	1.06411e-10	74.5999	75.9367	67.309	86.9051	77.6471	63.7178	73.6452	59.2571	63.5928	58.2664
14097	PGGT1B	-44.2786	-44.2788	5.13555	4.74982e-12	1.06411e-10	32.9494	34.0777	37.4995	33.3965	33.6567	32.6391	37.0049	28.5259	36.8148	44.7573
12612	MPP1	-44.3225	-44.3227	5.03018	4.75527e-12	1.06411e-10	28.4617	27.7265	33.8727	31.1019	30.536	36.0697	26.351	33.2962	36.707	42.443
4038	ENDOD1	-43.5688	-43.5689	5.10885	4.75986e-12	1.06411e-10	21.4422	22.8794	28.7525	25.4352	26.2888	28.4283	44.9446	55.1101	50.4881	41.1143
19012	WDR1	-38.8376	-38.8376	7.01739	4.76679e-12	1.06411e-10	139.183	127.462	142.056	107.705	120.615	139.256	137.386	143.325	112.415	125.923
19269	ZBTB5	-45.347	-45.3471	5.00498	4.78134e-12	1.06411e-10	36.843	38.9898	33.9212	32.4396	38.3689	34.2956	28.9436	24.6785	22.5143	29.9083
1581	C1H1orf43	-40.4696	-40.4697	6.3288	4.79066e-12	1.06411e-10	69.0611	63.6242	79.8573	63.2721	66.0114	75.9227	61.695	77.3195	114.404	132.456
1903	CANT1	-44.1221	-44.1223	5.17503	4.79232e-12	1.06411e-10	33.2236	35.0063	39.0413	30.6003	40.0636	38.111	40.1747	37.0717	37.7852	29.9969
5216	GNAI1	-42.3322	-42.3322	5.6984	4.79444e-12	1.06411e-10	42.6194	47.5324	55.3328	48.1206	61.94	53.0732	66.6371	49.7645	49.1746	44.868
13307	NMNAT1	-46.5403	-46.5405	4.46241	4.79996e-12	1.06411e-10	23.3525	22.4987	22.7984	21.6636	24.7801	21.3853	21.4697	17.4991	21.6615	23.1427
18620	UBA2	-39.1678	-39.1678	6.9766	4.80452e-12	1.06411e-10	134.092	142.022	138.128	135.518	137.396	124.892	122.205	88.9696	111.14	124.838
15919	SAP30BP	-45.7159	-45.7161	4.78509	4.80715e-12	1.06411e-10	30.7009	29.2771	27.7828	27.3117	29.5646	29.2619	25.3889	20.9749	24.0531	31.1928
12387	METTL9	-40.2724	-40.2725	6.37023	4.80911e-12	1.06411e-10	73.4757	63.9863	89.0697	71.7257	72.2116	81.5442	63.6901	82.9767	114.326	114.03
12259	MCM9	-46.5379	-46.5382	4.36574	4.81751e-12	1.06411e-10	19.4954	19.0631	20.3546	19.8335	22.114	18.8204	20.0013	18.0144	22.6123	25.6563
17125	SSB	-39.957	-39.957	6.68869	4.82266e-12	1.06411e-10	111.854	109.912	119.093	101.388	96.8057	99.8516	98.0315	85.278	120.795	88.3519
6518	KIAA0586	-46.7745	-46.7748	4.49906	4.83133e-12	1.06411e-10	24.3761	27.6522	23.4093	24.5434	26.6092	21.8556	22.8774	19.4887	17.6821	17.429
6028	IKBKG	-46.1755	-46.1757	4.47195	4.83234e-12	1.06411e-10	20.254	20.5302	18.997	20.1865	22.9717	22.6678	23.3129	28.4659	23.9355	20.3966
14107	PGM3	-45.9102	-45.9104	4.69989	4.83641e-12	1.06411e-10	28.1144	27.2808	26.6191	30.0986	21.7524	26.932	28.8221	24.9302	21.0538	24.095
6155	INTS12	-44.3939	-44.3941	4.91573	4.83979e-12	1.06411e-10	23.2976	22.248	30.3332	26.5964	29.3476	32.4146	26.6447	26.6441	36.3836	47.736
18450	TSNAX	-43.9527	-43.9529	5.25496	4.84799e-12	1.06411e-10	38.3419	35.062	45.4416	40.7818	36.9118	41.734	35.8706	28.4899	43.5975	35.4227
17624	TEF	-41.488	-41.4881	5.86813	4.84942e-12	1.06411e-10	40.5995	43.2239	44.9761	38.1342	62.188	53.9282	71.164	89.1733	77.7953	62.7178
12739	MSH3	-47.0071	-47.0074	4.54017	4.8526e-12	1.06411e-10	26.8073	32.4156	28.1319	25.2587	24.6044	21.3319	17.9859	19.0093	19.8482	17.0636
2023	CCDC120	-44.7287	-44.7288	4.97935	4.85541e-12	1.06411e-10	28.1418	31.0228	31.5453	31.7615	39.0302	36.7964	36.9644	27.6509	24.4452	27.893
7143	LOC101103906	-44.712	-44.7121	5.05852	4.85848e-12	1.06411e-10	36.4682	31.4964	38.1298	34.6691	33.9461	38.8911	27.5764	29.1971	35.4622	27.2065
5946	IDUA	-45.246	-45.2462	4.67369	4.85857e-12	1.06411e-10	19.0019	22.2016	20.8201	22.7598	28.9963	23.7152	32.9844	29.6405	28.4639	26.4425
18474	TSPYL4	-40.5015	-40.5016	6.56943	4.86443e-12	1.06411e-10	99.6798	103.542	112.547	108.485	128.726	102.684	99.6316	81.4785	63.2203	49.5187
5987	IFT88	-45.2047	-45.2049	5.07129	4.87032e-12	1.06411e-10	40.5629	38.6462	43.8512	39.9921	30.7736	33.8895	21.9558	25.1579	25.9742	35.2013
696	APEX2	-45.3713	-45.3715	4.85815	4.88345e-12	1.06411e-10	28.4525	30.0478	35.1333	32.7462	33.5017	35.5353	29.6424	23.444	22.8573	18.4699
17938	TMEM161B	-45.517	-45.5172	4.67256	4.88964e-12	1.06411e-10	22.6213	23.1859	31.6035	26.6986	25.5655	29.1122	26.2093	26.5842	23.9747	19.2671
16116	SENP6	-37.8669	-37.867	7.28355	4.89349e-12	1.06411e-10	144.219	155.578	152.994	158.101	158.611	144.386	157.266	118.346	182.761	185.529
16203	SF3B4	-41.5597	-41.5598	6.14704	4.89383e-12	1.06411e-10	71.5838	78.4809	80.5458	66.2541	77.3061	82.132	67.8726	49.6566	63.1811	71.4545
13422	NR2F2	-40.4168	-40.4168	6.69617	4.89526e-12	1.06411e-10	129.558	124.825	127.607	99.5391	94.0363	114.012	105.029	96.6404	80.432	65.0432
14587	PPM1B	-41.0534	-41.0535	6.17673	4.90191e-12	1.06411e-10	64.089	68.4155	70.6739	70.6017	74.8467	66.6568	75.7719	56.5364	77.6483	97.9634
18907	VIPAS39	-43.4184	-43.4185	5.57873	4.90308e-12	1.06411e-10	52.1432	49.8073	54.1303	48.1299	48.6199	61.2918	44.9446	59.6526	28.3952	30.617
4879	FUCA1	-39.6184	-39.6184	6.47145	4.91379e-12	1.06411e-10	69.902	60.1142	87.3242	72.9148	76.6448	97.3508	89.0284	99.8406	124.863	109.18
15281	RBM18	-42.4043	-42.4044	5.65104	4.9182e-12	1.06411e-10	45.2974	38.9898	49.3496	41.5156	46.0261	48.8838	46.7068	62.2895	64.6416	58.5986
14344	PLEKHA3	-44.5221	-44.5222	4.95477	4.92758e-12	1.06411e-10	26.9536	26.1386	30.5271	28.2407	31.063	30.7902	41.4507	30.3477	33.5509	30.8606
18276	TPX2	-44.7425	-44.7427	6.02102	4.93339e-12	1.06411e-10	102.55	98.1383	88.74	94.1139	80.8506	80.048	49.4411	32.7448	12.2226	10.3312
5675	HIBCH	-45.7756	-45.7758	4.74293	4.93653e-12	1.06411e-10	31.2128	26.0179	31.0992	25.9647	24.1704	28.0863	25.8852	23.0724	26.9348	25.1248
5245	GNPTAB	-40.0823	-40.0824	6.42408	4.93961e-12	1.06411e-10	74.1886	70.9411	82.4853	98.1735	109.702	92.1353	92.2995	68.9415	87.1657	82.4611
2365	CDK5RAP2	-41.9294	-41.9294	6.08804	4.94043e-12	1.06411e-10	75.5505	70.1983	69.1999	65.3902	68.3262	81.6083	69.5639	97.803	43.3329	39.099
15378	RERE	-37.5795	-37.5796	7.2756	4.94119e-12	1.06411e-10	125.546	134.946	138.322	137.757	165.38	190.576	212.054	183.92	144.662	116.079
18750	UNC45A	-42.913	-42.9131	5.57908	4.9417e-12	1.06411e-10	45.9463	43.6046	49.4078	39.0353	46.7185	59.368	49.9373	59.8804	41.4314	42.5206
1001	ATG2A	-41.5006	-41.5006	6.1859	4.94667e-12	1.06411e-10	72.3424	83.6715	61.9367	70.4995	94.057	83.2649	74.749	65.4657	51.6152	70.2143
15888	S1PR2	-41.4848	-41.4849	6.21491	4.96235e-12	1.06411e-10	81.8662	80.0409	75.1929	59.6584	79.1249	100.995	78.567	72.3095	51.3016	63.5483
483	ALKBH1	-45.2684	-45.2686	4.76054	4.98e-12	1.06411e-10	23.6084	25.4887	36.3455	27.4975	28.4486	28.2252	23.5458	25.949	24.6314	27.1179
6363	KBTBD4	-47.5122	-47.5126	4.23193	4.98206e-12	1.06411e-10	21.6159	21.0781	20.6456	16.9351	19.7683	21.0113	16.953	17.0077	16.7411	15.9452
14481	POLDIP2	-41.4956	-41.4957	5.94417	4.98589e-12	1.06411e-10	55.6986	47.3374	61.5488	55.2737	57.7135	63.2368	55.1427	75.1141	76.4329	68.0107
3651	DPAGT1	-47.1718	-47.1721	4.23228	4.99016e-12	1.06411e-10	18.554	18.6174	22.7402	20.4002	20.2023	23.2663	19.2721	17.4991	13.7418	13.4538
19515	ZNF420	-47.3052	-47.3055	4.26303	4.9923e-12	1.06411e-10	20.2815	21.3659	21.7026	20.781	22.4034	18.4463	19.0797	17.8347	15.3395	14.5611
14797	PRR14	-42.4591	-42.4592	5.60988	4.99733e-12	1.06411e-10	40.7548	39.8347	50.7072	41.5993	46.2328	57.8184	47.3144	51.1548	50.0078	62.74
16543	SLC30A5	-40.6292	-40.6293	6.31808	5.0007e-12	1.06411e-10	73.1832	72.0925	95.8772	79.622	96.2064	84.355	97.4239	70.4277	65.8472	62.6292
4238	EXOC6	-45.0947	-45.0949	4.66501	5.00898e-12	1.06411e-10	18.4809	18.9331	21.4989	21.71	24.0568	21.3639	34.0072	31.3065	35.1191	27.0183
14635	PPP1R8	-43.3561	-43.3562	5.44404	5.02037e-12	1.06411e-10	43.2592	40.5033	48.5738	37.6604	41.0246	48.3708	40.4886	46.6003	48.0769	40.5717
15297	RBM41	-46.8386	-46.8389	4.20276	5.02216e-12	1.06411e-10	14.9346	17.0389	16.66	18.3379	18.3629	17.3241	22.7559	22.8686	18.2114	17.4511
1520	C15H11orf57	-43.7414	-43.7415	5.29934	5.02696e-12	1.06411e-10	36.1118	37.2905	37.6061	38.8216	40.6113	38.3781	40.5089	28.7176	44.9894	50.5485
14393	PLPP3	-35.4766	-35.4766	8.03193	5.03081e-12	1.06411e-10	210.858	207.419	220.051	204.782	225.129	222.318	203.172	192.262	476.034	455.07
3276	DBT	-46.17	-46.1703	4.54501	5.03484e-12	1.06411e-10	24.1568	22.4987	24.9706	22.9084	25.4001	22.9991	21.4191	21.5382	26.6996	20.6513
7413	LOC101107157	-45.9949	-45.9952	4.69343	5.04302e-12	1.06411e-10	25.1439	29.7786	26.9779	30.5352	29.7713	29.7642	27.7688	22.1255	17.3586	19.3114
13564	NUP93	-44.1357	-44.1359	5.49259	5.04385e-12	1.06411e-10	55.5341	54.5894	58.5911	48.6037	48.0515	50.7754	35.5263	44.7784	30.287	23.2866
13411	NR1H2	-43.3462	-43.3463	5.24852	5.04495e-12	1.06411e-10	26.853	27.4665	32.3502	26.8937	34.5971	45.8165	34.5946	36.2566	54.5067	60.625
19072	WDSUB1	-44.8249	-44.8251	4.9121	5.04593e-12	1.06411e-10	28.0687	25.6837	31.3514	24.2461	27.0432	30.8008	28.5081	24.9901	38.5693	41.6236
17814	TLCD2	-43.6167	-43.6169	5.26839	5.04784e-12	1.06411e-10	11.5894	11.2262	14.7593	11.1662	13.8264	13.637	42.8483	41.8779	125.049	99.2589
12163	MAPKAPK5	-43.0288	-43.0289	5.56643	5.05517e-12	1.06411e-10	45.6721	45.6753	49.2235	47.749	51.5546	51.5022	60.6418	43.1484	42.9702	35.5335
13809	PANK4	-43.6947	-43.6948	5.33554	5.06691e-12	1.06411e-10	40.8462	36.9191	44.1615	38.9052	38.4206	50.038	38.1391	41.3985	41.0001	33.7618
2752	CLSTN1	-35.8272	-35.8272	7.99356	5.06751e-12	1.06411e-10	251.823	255.667	264.009	257.696	257.298	267.183	275.612	284.839	231.161	203.102
6171	IPO11	-44.834	-44.8342	5.24675	5.07111e-12	1.06411e-10	48.6426	47.0031	39.7105	37.7162	37.0668	42.4286	30.2905	41.1348	30.2477	25.2466
3677	DPY19L3	-41.8234	-41.8235	6.08478	5.07547e-12	1.06411e-10	63.4127	82.9844	66.4556	74.6984	83.5477	64.1346	70.5867	70.0802	54.1539	48.4779
18221	TOPORS	-43.184	-43.1841	5.48074	5.07733e-12	1.06411e-10	41.0839	42.3325	46.2173	43.3457	47.5452	41.6912	46.808	34.267	47.2339	55.8193
2369	CDK8	-45.9629	-45.9631	4.55973	5.07931e-12	1.06411e-10	22.7401	21.728	25.3875	21.7843	23.9948	26.8572	21.2874	22.6409	21.9458	27.2729
14267	PKD1L3	-46.5681	-46.5683	4.21122	5.08572e-12	1.06411e-10	15.2362	14.2347	20.2771	18.8674	19.4996	21.2678	17.9758	16.0248	20.505	21.1385
15501	RIN3	-41.7001	-41.7002	5.97928	5.09391e-12	1.06411e-10	54.4099	59.5757	55.0419	53.1742	82.4523	78.0602	89.3727	60.6474	48.665	49.2751
6788	LATS2	-41.1426	-41.1426	6.11819	5.09442e-12	1.06411e-10	59.2814	61.3678	57.0686	50.0064	70.9096	64.9789	98.8417	72.5612	87.5479	71.8752
16119	SEPHS1	-41.8179	-41.818	6.19266	5.09481e-12	1.06411e-10	83.7947	84.5815	98.2822	78.2936	79.2385	82.0145	56.8036	77.0798	49.3217	41.8229
4466	FAM49B	-45.4905	-45.4907	4.93478	5.09534e-12	1.06411e-10	33.9365	36.8634	38.2849	32.9041	28.5519	32.0192	28.7107	22.8567	23.465	28.0591
16566	SLC35E1	-43.0891	-43.0892	5.54042	5.10139e-12	1.06411e-10	45.2608	44.1711	45.6355	44.4698	49.7669	47.0028	45.4206	36.7121	44.9109	61.8541
4537	FASTKD2	-46.4188	-46.4191	4.4821	5.10333e-12	1.06411e-10	23.6358	21.9602	24.0299	22.4439	21.4527	24.0571	19.1911	21.8858	24.5824	20.0422
17495	TBC1D1	-41.3595	-41.3596	6.35984	5.10561e-12	1.06411e-10	97.0293	95.4548	93.0359	95.2751	112.751	81.6404	76.7137	60.6834	51.1644	57.3474
17074	SRC	-41.6296	-41.6296	6.10282	5.1088e-12	1.06411e-10	69.2805	70.059	73.1468	63.6158	87.1024	90.7567	73.6148	53.7317	58.5842	47.1823
15545	RNF11	-40.1215	-40.1215	6.43585	5.11513e-12	1.06411e-10	78	73.1789	82.8731	79.8171	92.5483	86.6314	110.215	75.8453	89.4984	96.9225
3231	CYTH1	-43.6802	-43.6804	5.41543	5.11526e-12	1.06411e-10	47.1985	41.8961	46.5083	35.273	38.0589	45.4745	45.2282	43.8915	38.1968	44.857
16083	SECISBP2	-43.7255	-43.7256	5.32796	5.1179e-12	1.06411e-10	39.2011	38.5441	40.3602	38.673	40.88	44.844	40.7621	41.2427	31.5906	45.3774
18797	USP11	-37.8544	-37.8544	7.39848	5.12208e-12	1.06411e-10	181.455	180.389	180.554	174.191	176.613	212.442	161.539	138.291	127.538	153.971
3065	CS	-39.2583	-39.2584	7.00227	5.12615e-12	1.06411e-10	148.332	147.491	142.133	122.912	148.402	133.816	126.337	95.4538	100.123	116.81
13336	NOL8	-43.5428	-43.543	5.47687	5.12628e-12	1.06411e-10	48.0028	46.2417	49.3011	46.0955	43.8044	43.2409	43.7395	43.6758	48.2141	32.8316
6782	LARS2	-46.6209	-46.6212	4.65224	5.13377e-12	1.06411e-10	30.4725	29.5093	27.8797	28.3336	29.7093	30.2237	25.9257	21.3824	15.8002	12.0143
3329	DDB2	-45.4966	-45.4968	4.79163	5.14092e-12	1.06411e-10	27.6756	28.0886	23.0602	29.6899	30.939	25.3824	31.9008	34.4348	23.5238	22.0686
13263	NKAP	-44.2982	-44.2983	5.08507	5.14136e-12	1.06411e-10	29.3939	31.8306	30.5853	31.2877	35.0208	31.3138	37.8657	27.3393	43.1173	41.4797
4474	FAM63A	-40.0002	-40.0003	6.21201	5.149e-12	1.06411e-10	46.8694	44.4961	69.84	60.7267	75.6011	86.3535	78.1214	78.7698	83.7057	116.633
4195	ESYT2	-38.7079	-38.708	7.04192	5.14952e-12	1.06411e-10	131.404	134.017	115.602	128.105	147.327	141.575	156.557	120.72	133.939	108.295
4611	FBXO9	-42.0895	-42.0896	5.72653	5.15155e-12	1.06411e-10	40.5995	38.4976	43.2985	36.9358	42.616	46.7036	46.3017	65.3458	86.3913	82.605
3348	DDX19A	-40.9211	-40.9212	6.26987	5.16829e-12	1.06411e-10	76.3731	73.4203	87.7121	73.8717	70.1346	98.4729	73.5135	82.773	65.0826	70.0925
5849	HSDL1	-44.2077	-44.2078	5.1934	5.17116e-12	1.06411e-10	37.0166	35.4613	42.2996	36.1741	40.7043	35.4498	29.2879	34.8064	32.6491	41.8562
5269	GOSR2	-43.2324	-43.2325	5.55616	5.17571e-12	1.06411e-10	47.5732	49.2224	49.4659	45.5009	46.8528	49.0762	43.2432	58.6698	45.0286	35.6774
14657	PPP4R1	-42.3032	-42.3033	5.9864	5.18607e-12	1.06411e-10	73.9419	72.3247	62.7706	59.0267	68.4605	73.2402	68.3891	50.975	45.058	59.6063
6534	KIAA1191	-40.9647	-40.9647	6.29482	5.19004e-12	1.06411e-10	83.3742	75.1567	85.6369	67.8705	79.0525	94.3156	72.6122	91.918	71.7575	63.2161
15400	RFT1	-46.6457	-46.646	4.41462	5.19185e-12	1.06411e-10	21.8809	21.9416	22.265	20.6231	24.0258	21.5884	19.0088	22.9286	20.8578	17.9494
2166	CCNF	-48.4815	-48.4822	4.96204	5.19303e-12	1.06411e-10	46.778	49.5659	44.21	42.649	38.3896	46.1051	21.3988	15.054	3.87163	3.45479
17062	SPTLC1	-39.6858	-39.6859	6.61263	5.19459e-12	1.06411e-10	91.4905	85.9	103.587	91.5592	104.938	101.797	113.476	79.1293	103.397	103.112
15561	RNF138	-44.8114	-44.8115	4.94992	5.19524e-12	1.06411e-10	30.2622	28.3672	32.2047	28.956	29.9676	31.7841	30.9184	27.1355	29.6106	39.6748
6519	KIAA0753	-46.4381	-46.4383	4.65674	5.19571e-12	1.06411e-10	28.1235	29.1657	28.9949	31.7615	28.2936	30.384	26.5738	19.4407	14.428	14.8711
15157	RAD50	-44.6874	-44.6876	5.12928	5.1972e-12	1.06411e-10	36.2763	39.5747	36.6849	37.1681	29.9883	29.9138	27.1815	34.4228	33.9626	44.6244
13393	NPR2	-41.3064	-41.3065	6.28246	5.19888e-12	1.06411e-10	82.7801	85.3243	78.3833	96.2041	81.6669	93.1613	90.4057	68.0186	55.6241	46.6397
2850	COIL	-44.5948	-44.595	5.10684	5.19959e-12	1.06411e-10	36.715	34.4027	40.0402	35.3937	36.9222	34.9261	31.2425	36.0289	33.7763	24.9476
17024	SPIRE1	-45.8916	-45.8919	4.84943	5.20383e-12	1.06411e-10	35.2161	35.1363	27.8119	33.7216	28.6449	27.9687	28.3157	23.6118	21.0244	26.6307
8736	LOC101123603	-40.7955	-40.7956	6.20247	5.20862e-12	1.06411e-10	64.7562	62.7792	86.0636	66.4771	68.4915	84.9535	67.9942	75.1022	87.5577	72.0524
14986	PTPRJ	-44.3111	-44.3112	5.2136	5.21514e-12	1.06411e-10	37.4462	40.559	37.8389	38.8402	42.9674	31.0253	40.4279	34.5666	32.5315	34.6587
2004	CCAR1	-37.9981	-37.9981	7.19276	5.21674e-12	1.06411e-10	131.487	138.846	156.941	134.905	137.882	150.253	128.393	168.387	153.513	162.165
17399	SYPL1	-36.495	-36.495	7.49459	5.21797e-12	1.06411e-10	133.58	122.141	172.864	141.213	165.69	170.057	192.002	223.125	242.472	240.075
19013	WDR11	-43.7307	-43.7309	5.47853	5.22628e-12	1.06411e-10	48.6426	50.6059	47.7786	52.1059	53.1667	41.8515	44.2762	34.3149	39.4515	33.4628
5595	HDAC2	-38.9467	-38.9467	7.14405	5.22672e-12	1.06411e-10	169.81	161.744	194.256	147.976	127.693	156.227	105.424	98.8458	121.971	130.252
12368	METTL14	-44.8135	-44.8137	5.0322	5.22838e-12	1.06411e-10	33.3058	34.6163	36.297	28.7144	31.0113	34.9048	29.3082	37.2754	31.5808	30.008
19006	WDFY1	-39.9455	-39.9455	6.47218	5.23017e-12	1.06411e-10	70.4321	78.2952	73.5152	74.2154	97.7564	83.3824	117.699	93.0926	87.1069	112.115
7682	LOC101110287	-43.9837	-43.9839	5.46316	5.23333e-12	1.06411e-10	47.5367	55.9079	52.0454	58.7387	36.2298	40.3874	35.658	34.1831	33.6391	46.6065
4115	EPN2	-39.741	-39.741	6.52186	5.24605e-12	1.06411e-10	70.7886	76.401	70.9649	65.6317	100.164	96.9767	129.325	107.643	84.2056	116.621
2205	CCZ1	-42.5101	-42.5102	5.65771	5.25035e-12	1.06411e-10	45.6721	43.9204	54.654	46.0119	46.9975	52.9022	40.3469	55.9131	61.6031	56.6055
6897	LIPA	-44.0825	-44.0827	5.20948	5.26496e-12	1.06411e-10	35.865	34.4956	34.503	38.2828	31.2387	30.726	36.6403	36.6522	53.752	37.6484
4645	FECH	-45.5943	-45.5945	4.88318	5.26499e-12	1.06411e-10	31.423	36.7148	29.9162	28.8817	29.5956	30.3627	23.4749	28.0464	31.9532	24.5379
17881	TMED7	-37.7692	-37.7692	7.30851	5.27351e-12	1.06411e-10	161.74	142.727	185.16	148.877	150.065	161.71	173.246	173.576	156.992	130.895
17559	TCEAL2	-41.819	-41.8191	5.87641	5.27517e-12	1.06411e-10	54.2636	44.6818	61.9561	49.7556	53.8384	58.0856	48.8132	48.9494	94.6051	72.3071
16432	SLC18B1	-43.4434	-43.4436	5.28066	5.27674e-12	1.06411e-10	31.5418	30.8185	36.8982	37.391	37.2115	38.453	33.6933	35.8971	43.7446	62.8728
8019	LOC101114548	-45.4049	-45.4051	4.60094	5.28289e-12	1.06411e-10	18.4261	19.5645	21.4795	20.9761	25.5241	21.7059	25.3586	25.6014	35.9229	27.9152
5617	HEATR6	-40.3136	-40.3136	6.50581	5.28445e-12	1.06411e-10	88.5657	94.062	92.5608	93.6308	99.4822	97.7141	101.728	84.1034	64.8278	91.8732
2450	CEP164	-44.9312	-44.9313	5.32514	5.28475e-12	1.06411e-10	49.2824	53.5865	44.1227	46.8572	38.0072	46.2013	41.9875	42.9446	21.9948	15.7016
15513	RIT1	-38.2133	-38.2134	7.07162	5.28484e-12	1.06411e-10	113.298	112.234	127.946	113.501	144.144	120.115	125.132	108.039	168.98	211.562
1993	CBX3	-37.5096	-37.5096	7.46274	5.2854e-12	1.06411e-10	195.283	166.934	218.577	175.501	168.831	190.427	148.82	153.776	176.213	169.473
15165	RAD54L	-47.7995	-47.7999	4.79795	5.28638e-12	1.06411e-10	39.1097	40.8747	40.7481	41.2091	32.4167	34.4025	15.3124	20.6273	5.85156	7.41895
4528	FARP2	-46.9762	-46.9765	4.38248	5.28813e-12	1.06411e-10	22.1186	22.3687	18.5122	18.9696	24.2221	26.7717	22.4419	24.0313	12.6931	16.2442
12801	MTMR3	-39.6273	-39.6273	6.74777	5.2944e-12	1.06411e-10	102.842	116.236	94.9366	108.689	125.234	117.742	123.076	89.5209	92.929	103.278
13835	PARD6G	-49.0764	-49.0769	4.23467	5.29744e-12	1.06411e-10	30.1891	30.7164	22.9341	21.9794	18.9313	19.5471	13.4591	10.3556	9.59577	10.3422
19595	ZNF672	-47.3201	-47.3204	4.31427	5.30831e-12	1.06411e-10	22.8863	22.5823	20.1122	18.3936	21.9074	23.4159	19.0696	20.064	16.898	13.4095
3798	E2F5	-44.3174	-44.3175	5.33918	5.30924e-12	1.06411e-10	48.8802	44.4496	53.1606	44.4698	37.0668	45.7951	31.9311	41.6022	28.5619	28.6903
14463	POC1B	-46.5027	-46.5029	4.37328	5.31812e-12	1.06411e-10	18.4443	19.8895	21.6638	22.6761	19.6753	21.4067	19.2215	15.6413	22.9358	25.4902
13545	NUP133	-43.946	-43.9462	5.49417	5.32812e-12	1.06411e-10	52.9383	54.6637	51.6575	50.4709	52.3193	44.3844	46.3624	32.5531	30.7966	34.3708
15766	RPS6KC1	-44.9943	-44.9945	4.9451	5.33594e-12	1.06411e-10	29.8784	32.1835	28.5779	28.9188	33.5947	29.7	38.1087	28.1064	31.1103	27.6716
1162	B3GNT7	-43.0562	-43.0563	5.40705	5.35079e-12	1.06411e-10	36.6967	31.9328	41.9117	33.8145	42.9984	39.9812	59.9835	49.7045	39.2554	47.8356
4089	EPC2	-43.0862	-43.0863	5.61652	5.35644e-12	1.06411e-10	47.8748	53.2337	55.1292	52.6354	59.5632	52.7633	49.1069	33.8835	42.9702	43.2514
2529	CGNL1	-37.1469	-37.147	7.28699	5.36826e-12	1.06411e-10	109.012	105.13	109.793	107.147	162.29	141.81	224.541	180.408	193.062	228.327
1423	BTBD10	-45.8613	-45.8616	4.72885	5.36953e-12	1.06411e-10	30.116	27.2808	30.7404	26.3827	27.0742	25.1152	23.6471	27.579	26.2585	20.7731
15261	RBBP5	-42.0914	-42.0915	5.86692	5.37837e-12	1.06411e-10	53.7518	57.8672	55.4783	54.8278	62.3327	58.3314	62.0394	44.9223	59.0645	74.7874
6139	INPP5B	-41.5595	-41.5595	5.69118	5.39191e-12	1.06411e-10	32.3736	31.6171	48.5156	40.4659	54.6651	60.1375	58.5455	65.238	52.7914	72.1299
2037	CCDC14	-48	-48.0004	4.30484	5.39354e-12	1.06411e-10	24.3579	26.6586	27.6567	25.909	20.1816	20.3914	14.0262	16.1567	12.2324	9.8661
6988	LOC101102223	-36.7339	-36.7339	7.99611	5.39696e-12	1.06411e-10	331.605	335.605	289.28	271.789	274.007	263.453	189.288	210.085	208.402	179.395
14888	PSMD3	-40.927	-40.927	6.25085	5.39827e-12	1.06411e-10	78.8774	66.3819	85.3266	65.5109	78.4325	92.3598	63.9534	73.3522	72.3946	84.7532
6204	IRF2BP1	-44.8266	-44.8268	5.19959	5.40035e-12	1.06411e-10	45.4071	39.5655	44.0258	31.0462	45.8711	50.9892	31.1108	31.1028	23.9845	24.1725
4355	FAM160A2	-45.1835	-45.1836	4.9042	5.40985e-12	1.06411e-10	29.1106	31.5521	26.8421	30.4888	35.7958	31.6558	38.0176	28.7176	22.2986	24.7594
5283	GPAT4	-40.5562	-40.5562	6.47271	5.41776e-12	1.06411e-10	96.5357	87.9428	96.0421	77.2067	86.5341	114.183	88.279	106.313	66.9253	67.9775
6312	JARID2	-42.0176	-42.0177	5.88931	5.41933e-12	1.06411e-10	52.719	57.9043	53.2673	45.4452	66.3008	64.017	78.7898	70.7873	42.6468	60.6582
16871	SNX14	-43.1554	-43.1555	5.46829	5.42321e-12	1.06411e-10	38.9726	40.2526	44.6755	34.6134	41.0866	36.23	43.0812	49.0214	63.9947	50.5817
17429	TACC2	-43.9235	-43.9237	5.38558	5.43255e-12	1.06411e-10	45.928	44.3103	38.828	41.8036	34.5248	38.3568	43.1217	58.5739	32.3355	40.0623
11950	LRSAM1	-46.698	-46.6983	4.32373	5.43653e-12	1.06411e-10	19.1115	18.9238	21.0528	18.6165	20.1816	23.4266	19.586	22.8327	17.5939	18.7245
13859	PASK	-47.4322	-47.4325	4.53387	5.43734e-12	1.06411e-10	31.2493	31.125	22.7305	28.1199	26.4025	27.9153	22.1584	18.1343	10.8504	12.7562
1433	BTBD9	-43.7472	-43.7474	5.3906	5.44418e-12	1.06411e-10	42.4914	44.3196	38.6437	46.2998	51.0896	41.7447	43.2027	38.5699	31.7572	41.1807
16570	SLC35F5	-42.038	-42.0381	5.79154	5.45078e-12	1.06411e-10	49.0447	44.0411	44.5397	48.7152	55.5021	50.1021	65.5231	45.7732	71.6595	78.7959
12920	MYO9B	-41.6208	-41.6209	6.4069	5.47205e-12	1.06411e-10	103.601	116.059	77.8984	98.2757	104.391	85.3703	97.8999	74.8624	43.3525	46.6176
5741	HNRNPA0	-38.7914	-38.7915	7.41505	5.47988e-12	1.06411e-10	235.343	223.362	234.81	180.545	194.283	202.909	119.653	122.493	106.23	86.846
2574	CHMP1B	-41.5967	-41.5967	6.05757	5.48136e-12	1.06411e-10	67.1692	64.3484	74.8729	60.7546	74.8881	69.2004	63.7205	59.2571	76.9426	54.7009
4262	EZH1	-39.8555	-39.8556	6.45647	5.48185e-12	1.06411e-10	69.8015	68.564	70.1115	78.5258	77.8951	87.1657	93.5249	119.497	92.0959	120.818
4532	FAS	-46.6408	-46.6411	4.05787	5.48336e-12	1.06411e-10	10.2641	10.2326	10.9289	11.7886	15.7795	15.4218	24.6598	23.5878	21.2695	22.4229
6196	IRAK1	-44.9171	-44.9172	4.96765	5.4901e-12	1.06411e-10	31.6972	29.2771	33.766	29.5227	31.4247	39.1049	33.7642	38.8455	24.9157	20.3855
17326	SUOX	-45.8245	-45.8247	4.60457	5.49352e-12	1.06411e-10	23.0051	21.6352	25.6688	21.5335	22.0004	24.8587	22.7255	17.9305	31.5906	32.134
1597	C1H3orf38	-44.8528	-44.8529	4.85455	5.49635e-12	1.06411e-10	23.3342	26.5565	25.7657	24.9986	33.2641	26.5259	32.5084	32.3853	28.307	35.467
2076	CCDC25	-42.3612	-42.3613	5.7269	5.49929e-12	1.06411e-10	49.2275	47.2074	54.3243	49.1982	53.5284	48.4456	46.3422	65.8732	62.0834	53.195
19105	WNT2B	-44.4989	-44.4991	4.97776	5.49996e-12	1.06411e-10	26.8439	25.1358	26.7743	20.7439	25.6068	28.7809	35.4352	41.83	39.1672	44.5912
13685	OSGEPL1	-46.6818	-46.682	4.24743	5.50836e-12	1.06411e-10	16.1228	16.2125	17.5327	16.1919	16.9265	19.2372	19.6164	18.1463	26.7388	23.0098
809	ARHGEF2	-35.6987	-35.6987	7.8782	5.50915e-12	1.06411e-10	185.833	195.914	212.73	177.991	296.049	284.571	298.075	292.906	201.207	207.266
5130	GJA1	-39.8984	-39.8984	6.62997	5.50932e-12	1.06411e-10	105.118	82.8451	98.3597	89.0417	117.783	137.225	101.941	118.826	76.9524	62.1309
6474	KDELR2	-36.2541	-36.2541	7.7222	5.51045e-12	1.06411e-10	193.145	171.661	195.333	193.077	191.565	212.239	228.804	274.4	222.438	228.758
17871	TMCO3	-42.2184	-42.2185	6.06307	5.5131e-12	1.06411e-10	82.4328	74.9339	75.9396	69.8771	72.5836	86.4604	62.7483	44.5747	52.8797	45.9643
2942	CORO1C	-39.0486	-39.0486	6.85521	5.52593e-12	1.06411e-10	111.068	105.307	125.056	95.0986	124.614	106.339	142.206	115.997	115.688	116.201
1551	C18H14orf142	-44.9964	-44.9966	4.919	5.5308e-12	1.06411e-10	29.8509	28.7757	30.1586	29.3647	27.6529	25.1045	24.1028	33.6917	38.2361	35.3895
16739	SMAP2	-44.7	-44.7001	4.97725	5.53357e-12	1.06411e-10	29.1929	29.5928	29.664	30.1079	35.2068	33.6544	40.3165	31.0189	31.4337	24.6043
3905	EHBP1L1	-43.6684	-43.6685	5.58448	5.53622e-12	1.06411e-10	62.6998	53.893	42.1639	55.5431	42.1407	51.406	44.4889	50.2799	35.6974	41.3247
18534	TTL	-44.6366	-44.6368	5.11021	5.53776e-12	1.06411e-10	35.2069	37.0398	37.5673	31.585	35.7441	34.2528	38.3518	39.0733	32.806	23.5745
14136	PHF21A	-41.6484	-41.6485	6.15711	5.53894e-12	1.06411e-10	75.4408	81.2109	68.8993	76.2777	84.3744	79.2999	71.6501	60.5036	47.4986	68.2765
11362	LOC106991030	-36.6451	-36.6452	7.93198	5.54214e-12	1.06411e-10	272.022	290.84	267.723	239.219	289.157	293.132	277.729	235.554	141.329	135.202
7958	LOC101113745	-42.9338	-42.9339	5.51555	5.5448e-12	1.06411e-10	38.8172	39.6305	48.5932	41.3391	51.3996	60.5116	50.707	57.9627	39.1476	29.1443
6234	ISOC1	-41.948	-41.948	5.93501	5.54615e-12	1.06411e-10	62.3067	54.4037	68.7636	49.672	53.1047	64.4552	48.6816	49.9323	84.5486	75.7397
15327	RCBTB1	-44.8864	-44.8865	5.11158	5.55087e-12	1.06411e-10	37.501	41.1718	31.2059	39.0353	33.3571	29.0695	31.678	26.0209	34.8741	41.6126
4704	FIBIN	-40.1368	-40.1368	6.20758	5.57252e-12	1.06411e-10	48.3958	39.454	60.4045	63.8109	55.5124	76.2006	65.8168	72.6811	123.304	133.264
12352	MERTK	-46.1197	-46.1199	4.53205	5.57492e-12	1.06411e-10	23.3616	21.4959	24.0493	22.2674	20.5537	25.9274	22.1381	22.2214	22.3673	26.7747
14123	PHC1	-42.9392	-42.9393	6.01212	5.57971e-12	1.06411e-10	80.157	86.2343	74.7856	80.0679	76.4278	78.6373	63.4572	44.5986	34.0508	26.7747
12450	MICAL3	-43.2112	-43.2113	5.95049	5.58265e-12	1.06411e-10	77.9817	91.332	58.979	60.5688	69.4319	74.4372	72.6831	49.5008	33.6587	29.6315
5111	GID8	-40.9903	-40.9903	6.22732	5.58529e-12	1.06411e-10	76.7112	66.3727	84.1532	64.5634	77.2855	86.9627	63.5585	80.8073	70.3657	78.2422
17636	TERF1	-43.4982	-43.4984	5.58546	5.59419e-12	1.06411e-10	54.1357	53.2337	63.4398	57.0294	47.8655	54.4305	44.7623	31.75	39.7161	33.5957
14670	PPTC7	-44.4593	-44.4594	5.00016	5.5959e-12	1.06411e-10	28.6536	27.5315	28.5392	29.662	35.4651	27.4343	35.425	33.7876	41.1471	32.1894
14343	PLEKHA2	-40.4615	-40.4616	6.39256	5.60468e-12	1.06411e-10	74.6548	82.0187	73.2825	68.1213	91.5046	77.1624	114.964	82.0778	82.7843	93.368
18	AARS	-40.4536	-40.4536	6.41523	5.61276e-12	1.06411e-10	88.0996	75.2217	92.0371	77.1045	81.7703	98.0989	85.4333	108.135	79.589	67.7561
2297	CDC42BPG	-39.5379	-39.5379	6.34137	5.62743e-12	1.06411e-10	46.1108	45.7496	63.8082	55.636	99.6578	92.0712	98.5683	68.6778	116.727	123.653
18930	VPS26A	-39.4322	-39.4322	6.74282	5.62866e-12	1.06411e-10	97.0658	104.22	115.708	100.468	113.391	104.34	100.27	81.2268	109.484	144.625
19095	WLS	-37.8812	-37.8812	7.2285	5.631e-12	1.06411e-10	144.383	128.576	148.117	121.296	138.244	146.085	166.795	146.213	161.756	198.008
18027	TMEM259	-37.7991	-37.7991	7.11861	5.63266e-12	1.06411e-10	112.375	103.199	132	106.246	133.78	170.602	152.101	149.881	170.499	158.799
13797	PALB2	-46.344	-46.3442	4.62635	5.64949e-12	1.06411e-10	26.7616	28.1443	27.2106	30.8975	27.4359	27.3488	24.1939	19.1651	19.7306	15.8898
15912	SAMHD1	-42.1871	-42.1871	5.70912	5.65423e-12	1.06411e-10	40.4806	41.0047	33.5527	44.4326	45.6955	44.0745	71.5387	53.8156	77.2464	71.1001
17799	TINF2	-45.3941	-45.3943	4.66415	5.65556e-12	1.06411e-10	20.8573	22.1087	22.4396	24.9893	26.4335	26.9748	27.1815	35.6693	25.0529	21.6368
5713	HMG20A	-41.5305	-41.5306	6.14909	5.65894e-12	1.06411e-10	73.3935	76.5217	72.4388	77.8384	81.7186	68.2919	72.278	49.7884	66.8763	70.325
15320	RBSN	-41.047	-41.0471	6.34432	5.66746e-12	1.06411e-10	85.1657	89.4378	83.1447	87.286	97.6014	87.8177	96.5226	64.5548	62.2892	58.4879
7268	LOC101105503	-40.8138	-40.8139	6.23296	5.67213e-12	1.06411e-10	66.4745	64.887	72.8364	61.4885	74.733	83.8099	57.6442	69.8764	84.8623	115.348
18296	TRAM1	-38.8173	-38.8173	6.80584	5.68046e-12	1.06411e-10	90.5856	89.1964	103.218	101.639	116.088	101.455	155.848	109.489	122.667	128.436
5915	IARS	-41.222	-41.222	6.28041	5.68447e-12	1.06411e-10	82.0307	86.7543	78.8682	89.8128	89.9545	71.9149	78.2227	57.8668	75.933	65.7408
7335	LOC101106373	-44.8507	-44.8509	4.85653	5.68662e-12	1.06411e-10	26.2224	24.1051	29.5089	26.1598	26.3818	30.6512	28.2752	36.5443	28.9735	32.6877
2561	CHFR	-44.2091	-44.2093	5.19827	5.68863e-12	1.06411e-10	35.4446	37.5598	36.5782	33.4894	39.3403	42.0332	45.775	31.798	33.198	31.7243
13030	NCAPH2	-44.0048	-44.0049	5.32667	5.69009e-12	1.06411e-10	43.3506	41.339	43.8027	41.8129	36.6845	51.6411	35.3035	35.7173	39.1966	32.2669
13135	NECAP1	-42.6092	-42.6093	5.61724	5.70066e-12	1.06411e-10	43.7802	40.9676	50.2514	45.055	46.9872	46.8853	51.183	36.0049	59.4859	70.0593
15397	RFK	-44.3537	-44.3538	5.1406	5.70089e-12	1.06411e-10	35.3714	34.1242	35.1624	38.3572	37.2839	33.3765	41.2178	36.0768	35.8053	25.7781
5852	HSF2	-45.227	-45.2271	5.04937	5.70771e-12	1.06411e-10	38.7806	38.1355	44.53	35.5795	32.582	38.5812	26.7764	28.8854	26.5329	20.5516
18570	TULP3	-44.5292	-44.5293	5.08662	5.7081e-12	1.06411e-10	32.1725	32.2392	33.8436	32.9784	29.3373	36.4544	51.6488	41.2187	27.4837	22.2236
13543	NUMBL	-47.6781	-47.6784	4.53685	5.71101e-12	1.06411e-10	34.8505	32.4621	23.5741	29.5505	23.0234	28.8878	16.2947	17.9905	12.0658	13.2212
2559	CHEK2	-46.7346	-46.7349	4.66275	5.72886e-12	1.06411e-10	30.2165	34.4956	27.9282	32.4025	25.7308	28.4924	19.6367	20.6153	14.4378	19.1342
7554	LOC101108907	-41.5684	-41.5684	5.92401	5.72944e-12	1.06411e-10	51.6588	46.4274	54.6152	42.8348	55.9671	68.0355	64.3889	52.1137	91.3509	79.571
5262	GOLT1B	-43.6423	-43.6424	5.37436	5.73093e-12	1.06411e-10	40.9468	40.6704	39.1383	42.0916	40.6216	41.1462	50.4437	42.5851	45.2246	31.7354
8147	LOC101116273	-43.3788	-43.379	5.35334	5.73099e-12	1.06411e-10	34.1741	30.3914	38.8086	31.2691	35.8888	35.5994	28.0423	38.0545	68.278	68.0993
15080	RAB14	-36.2567	-36.2567	7.75762	5.73432e-12	1.06411e-10	192.194	199.545	206.553	187.996	225.015	218.908	244.289	220.404	211.675	257.316
16114	SENP3	-42.8525	-42.8526	5.66289	5.74291e-12	1.06411e-10	49.8399	52.2123	58.4844	47.2938	51.2963	62.3498	51.6083	39.8164	50.2724	43.2624
6472	KDELC1	-44.2987	-44.2989	5.42786	5.74314e-12	1.06411e-10	55.4153	50.9309	52.5497	44.8414	38.2966	49.3326	36.8935	47.2954	29.0814	25.6341
6301	JAG1	-39.2733	-39.2733	6.86636	5.74883e-12	1.06411e-10	114.194	122.866	109.841	107.649	113.681	103.891	141.143	134.311	89.518	129.466
16734	SMAD6	-43.3606	-43.3607	5.56352	5.75769e-12	1.06411e-10	49.456	49.4916	52.9861	40.9954	55.7501	57.5512	53.5629	48.3262	27.3269	37.2719
4819	FOXO4	-43.3427	-43.3428	5.26396	5.7581e-12	1.06411e-10	30.9843	27.745	35.9964	33.3128	37.3872	38.8805	32.9337	46.5044	48.0965	52.2095
2914	COPB1	-38.8324	-38.8324	6.93238	5.76769e-12	1.06411e-10	115.711	111.37	118.453	115.805	125.678	117.924	129.203	89.0535	147.475	150.516
7339	LOC101106394	-46.5112	-46.5115	4.28831	5.77878e-12	1.06411e-10	16.854	14.9961	17.8042	16.4149	17.1435	16.234	17.9252	21.706	28.9441	27.1733
5686	HINFP	-42.8475	-42.8476	5.66222	5.78523e-12	1.06411e-10	49.9313	50.4759	63.9634	50.0157	49.2916	67.8217	45.0358	47.4992	43.2251	38.944
13856	PARVB	-44.766	-44.7662	5.13376	5.78695e-12	1.06411e-10	36.7424	37.8012	26.3088	24.5898	25.3485	26.932	36.9542	52.1976	45.3716	38.645
6732	KTN1	-38.0061	-38.0061	7.10267	5.78891e-12	1.06411e-10	111.077	110.674	124.504	117.487	129.77	113.563	166.451	120.959	194.67	185.053
2455	CEP250	-46.2426	-46.2428	4.90645	5.79747e-12	1.06411e-10	37.9946	42.1375	30.2168	36.4435	35.6511	32.7352	25.3788	26.74	13.7026	18.7024
16248	SGSH	-42.7627	-42.7628	5.44505	5.79893e-12	1.06411e-10	30.9569	33.4835	35.4145	31.8637	44.7654	45.9127	45.4814	65.8732	50.8997	50.7921
18305	TRAPPC13	-43.8467	-43.8469	5.27816	5.81005e-12	1.06411e-10	37.0258	37.3927	41.0002	36.7593	37.3975	39.7889	31.1817	45.0062	42.588	39.708
15977	SCFD1	-43.3397	-43.3398	5.38027	5.81411e-12	1.06411e-10	39.3382	33.8735	42.7651	37.0473	37.9969	40.6866	36.7719	43.6518	59.4173	44.7573
5291	GPBP1	-37.2979	-37.298	7.30662	5.8153e-12	1.06411e-10	131.359	122.708	178.576	139.011	146.056	170.431	152.638	163.149	179.928	199.06
1013	ATIC	-40.6817	-40.6817	6.55764	5.81705e-12	1.06411e-10	113.463	99.9397	122.438	103.998	99.7508	118.277	73.8072	91.5105	66.5039	52.0987
15823	RSU1	-39.7397	-39.7397	6.55205	5.82734e-12	1.06411e-10	83.0178	77.7845	96.8373	73.9831	89.1692	106.414	99.9253	88.9576	122.481	99.58
12534	MMADHC	-39.8315	-39.8316	6.44192	5.82752e-12	1.06411e-10	69.4176	60.9035	91.3098	75.4509	67.6132	85.3703	71.8425	91.4146	129.254	126.609
17097	SRP9	-42.7959	-42.796	5.60355	5.82924e-12	1.06411e-10	46.1291	43.5211	55.391	43.2064	45.6541	57.626	55.72	56.836	45.5775	36.3639
14529	POMT1	-45.1025	-45.1027	4.90623	5.83125e-12	1.06411e-10	29.4671	30.085	30.0616	30.2287	35.3825	35.7063	29.9563	20.7592	28.3364	29.6758
5129	GIT2	-40.1958	-40.1959	6.56336	5.83296e-12	1.06411e-10	91.1249	97.1169	84.3665	100.403	106.333	110.208	130.044	90.3	66.0726	69.561
13558	NUP54	-44.4003	-44.4005	5.17237	5.83446e-12	1.06411e-10	38.7623	34.9506	37.4704	37.1216	38.7099	38.4423	32.1539	23.4799	35.5112	43.805
16365	SIX5	-42.3641	-42.3642	5.86392	5.84551e-12	1.06411e-10	57.2067	57.9043	70.2957	53.8709	64.8954	83.4252	54.4541	68.0066	36.4326	35.6995
5152	GLB1L	-44.5298	-44.53	5.10752	5.84797e-12	1.06411e-10	33.8908	35.517	31.7005	42.7976	33.9771	34.007	35.9719	39.5407	31.6984	25.457
11958	LSM12	-43.5721	-43.5722	5.41181	5.84928e-12	1.06411e-10	42.9119	42.4068	47.3131	40.373	43.6701	44.6623	40.5697	41.3266	48.714	33.5624
6382	KCND1	-48.0698	-48.0702	4.25754	5.86387e-12	1.06411e-10	23.0965	24.4023	21.305	19.8799	22.2277	26.4832	16.2238	19.5127	9.40954	8.52626
13560	NUP62	-45.9028	-45.903	4.8421	5.86453e-12	1.06411e-10	35.6274	33.177	32.3599	26.6614	31.9827	33.3444	23.7078	19.249	22.3183	28.192
5984	IFT74	-45.5865	-45.5867	4.93581	5.8671e-12	1.06411e-10	36.9435	36.2041	38.3334	31.4828	31.311	29.1657	29.3082	22.1735	27.5033	23.4417
17216	STIM1	-45.9851	-45.9853	4.52935	5.86715e-12	1.06411e-10	20.2083	21.4959	17.8624	21.9887	22.0314	22.1334	24.7408	21.8379	26.2585	32.1672
4786	FOCAD	-45.5277	-45.5279	4.83313	5.88371e-12	1.06411e-10	28.1783	29.695	31.0992	33.0713	36.9842	28.8344	30.25	32.0497	19.5346	15.1479
2509	CFAP69	-46.7455	-46.7457	4.44998	5.88637e-12	1.06411e-10	22.9869	23.9194	25.4554	29.95	22.8167	17.6982	18.0568	16.6241	20.0541	20.7952
18507	TTC27	-45.6012	-45.6014	4.9491	5.88815e-12	1.06411e-10	36.779	36.8448	39.3613	33.8052	31.0113	33.9215	23.4546	30.3956	23.9943	19.1342
17710	TGM2	-40.0792	-40.0793	6.84167	5.89665e-12	1.06411e-10	109.13	105.27	55.1001	70.453	56.4218	62.3819	104.371	100.536	204.824	278.277
14418	PLXNB2	-36.6065	-36.6066	7.98473	5.90289e-12	1.06411e-10	302.174	312.178	272.3	266.967	259.075	296.669	284.231	240.648	150.18	148.423
2175	CCNL2	-36.4151	-36.4151	7.6796	5.90747e-12	1.06411e-10	177.579	184.465	205.854	191.201	185.634	236.948	218.404	225.726	205.579	218.582
3212	CYFIP1	-37.2082	-37.2083	7.50992	5.90803e-12	1.06411e-10	170.103	183.983	179.439	178.855	198.84	189.198	230.151	175.914	148.749	167.248
1948	CASK	-44.2696	-44.2698	5.31959	5.91216e-12	1.06411e-10	43.7984	47.2724	40.7578	43.7173	45.3544	37.2346	45.2383	32.1695	31.1495	32.4551
14639	PPP2CB	-39.9477	-39.9477	6.35889	5.9125e-12	1.06411e-10	67.3703	54.1994	86.4805	65.9475	80.3649	91.4941	96.8061	81.059	96.83	100.012
3478	DIEXF	-44.5043	-44.5044	5.24217	5.91513e-12	1.06411e-10	42.2172	43.1218	42.4839	40.1129	45.6438	40.4836	38.9594	26.6082	28.9735	29.6758
17505	TBC1D19	-46.6292	-46.6295	4.56488	5.91698e-12	1.06411e-10	25.8385	27.5222	26.5221	28.5379	31.776	23.79	21.6824	20.2198	16.4471	14.1403
18334	TRIM13	-43.9614	-43.9615	5.34205	5.92326e-12	1.06411e-10	43.9904	41.3761	54.1497	38.7659	41.1383	43.5936	36.7922	36.7001	38.1576	30.7499
316	ADPGK	-40.2431	-40.2432	6.26312	5.92425e-12	1.06411e-10	57.2707	53.4937	88.4685	61.2005	89.3138	100.728	103.338	90.5996	61.6815	61.7545
14854	PSKH1	-45.4251	-45.4253	4.81551	5.92551e-12	1.06411e-10	26.1401	30.4007	26.4058	27.1259	35.2275	34.2101	31.5463	23.7796	25.2783	21.2713
17096	SRP72	-40.8906	-40.8906	6.23968	5.92562e-12	1.06411e-10	68.266	66.4562	68.3951	66.1426	73.741	66.2079	62.7685	66.856	86.7148	129.92
2849	COG8	-46.2344	-46.2346	4.43982	5.92649e-12	1.06411e-10	21.1132	18.2924	20.6553	21.1062	23.2301	26.2053	21.814	17.4991	22.3967	24.5158
5154	GLCE	-42.2527	-42.2528	5.91663	5.92796e-12	1.06411e-10	59.0804	64.9984	50.843	61.0797	59.2222	47.6441	55.3554	40.6074	81.7944	83.2362
14321	PLCB3	-41.084	-41.0841	6.20733	5.93101e-12	1.06411e-10	69.9934	66.6327	85.6757	62.4175	89.3035	89.8803	87.2156	84.9783	58.4568	44.1594
4960	GALM	-44.6218	-44.6219	5.26487	5.94098e-12	1.06411e-10	46.513	42.2397	49.1847	43.3086	38.5962	47.3555	31.6172	38.2582	26.5819	20.6291
457	ALDH1A2	-49.3907	-49.3911	4.41237	5.94435e-12	1.06411e-10	42.8662	39.7047	21.305	25.3887	16.3479	20.0067	15.5554	13.2561	8.35097	9.94361
4616	FBXW8	-42.9528	-42.9529	5.62036	5.94475e-12	1.06411e-10	50.37	48.5167	54.6055	44.0053	43.5771	55.6489	43.7192	56.884	47.381	47.0162
18151	TNFRSF19	-40.7635	-40.7636	6.36612	5.95845e-12	1.06559e-10	80.9522	84.1544	74.3201	101.081	96.7644	75.5914	60.3481	65.5496	86.5482	99.3696
3067	CSDC2	-47.4914	-47.4917	4.33856	5.97349e-12	1.06597e-10	24.495	22.3502	24.9803	20.8368	23.6434	24.9228	17.4897	21.6581	11.1542	10.5858
1392	BRD9	-43.4521	-43.4522	5.52414	5.97624e-12	1.06597e-10	49.4469	48.266	52.6079	44.7392	47.6485	56.3222	47.041	41.0868	42.2057	30.617
17259	STRADA	-42.5681	-42.5682	5.9775	5.97809e-12	1.06597e-10	74.0515	76.8281	80.2355	71.3727	65.7428	76.0616	48.6208	45.3657	36.9324	54.6788
8722	LOC101123349	-37.4145	-37.4145	7.41734	5.98727e-12	1.06597e-10	162.745	158.67	186.411	144.111	164.316	180.648	139.806	155.274	194.689	222.524
448	AKTIP	-44.0129	-44.013	4.90375	5.9998e-12	1.06597e-10	20.1626	17.3453	27.9767	22.063	27.0432	30.2344	32.2552	37.3953	44.5581	40.1177
4005	ELP6	-47.0036	-47.0039	4.52779	6.00006e-12	1.06597e-10	28.3886	28.9336	27.87	24.8778	24.4184	26.0557	17.5809	18.7456	19.4366	14.1624
3288	DCAF6	-42.8271	-42.8272	5.55879	6.00644e-12	1.06597e-10	44.8587	39.4355	49.6017	43.5129	44.5691	55.4885	38.0277	48.6019	49.008	58.0671
760	ARFIP1	-43.6778	-43.678	5.29138	6.01109e-12	1.06597e-10	35.0424	36.0555	33.5042	37.8091	39.2886	36.4117	48.0334	33.9194	42.7644	48.5886
587	ANKRD27	-41.9092	-41.9093	6.06227	6.02062e-12	1.06597e-10	74.0058	73.0396	70.7224	66.9323	72.3356	67.8003	76.2985	49.8244	57.4276	59.6395
3411	DERL1	-40.3724	-40.3725	6.35503	6.021e-12	1.06597e-10	71.8854	69.1304	68.172	71.7257	87.6295	75.8799	99.0746	70.248	92.6742	111.949
3576	DNAJC11	-43.8376	-43.8377	5.41663	6.02431e-12	1.06597e-10	48.1582	43.8554	49.8635	45.2501	37.3769	50.5831	39.405	49.4648	29.8165	33.1638
3115	CTDSP1	-38.2023	-38.2024	7.07669	6.02857e-12	1.06597e-10	116.369	117.944	127.151	110.204	151.895	155.639	133.406	164.659	153.934	118.482
18619	UBA1	-36.1563	-36.1564	7.88208	6.05165e-12	1.06597e-10	227.483	238.451	247.659	222.748	244.577	276.128	250.74	268.143	177.781	205.162
18644	UBE2D4	-45.1326	-45.1328	4.86807	6.05524e-12	1.06597e-10	28.4068	28.6643	28.5004	32.3374	28.8929	27.9794	28.4474	32.2774	32.6981	23.6299
5395	GPX7	-39.9498	-39.9499	6.64089	6.05762e-12	1.06597e-10	110.108	92.7713	104.023	110.575	82.2043	109.502	75.3972	94.5189	113.071	105.571
15843	RUBCN	-45.4301	-45.4303	4.70369	6.06527e-12	1.06597e-10	22.539	24.5601	25.1742	25.0636	29.1823	28.4389	31.921	26.5722	26.8368	20.0976
6361	KBTBD2	-39.2662	-39.2663	6.76709	6.07427e-12	1.06597e-10	99.6798	100.46	102.791	116.214	126.319	117.603	128.525	88.8617	101.035	107.486
6688	KMT5A	-40.6967	-40.6967	6.12497	6.0754e-12	1.06597e-10	53.4136	51.4323	73.4765	57.2803	70.4756	73.4967	72.8451	68.8696	73.8747	102.548
18188	TNPO2	-40.4698	-40.4699	6.60846	6.07786e-12	1.06597e-10	109.167	114.731	102.985	108.903	116.863	102.577	107.055	71.9979	70.4343	70.8454
5033	GCLC	-46.0788	-46.0791	4.60177	6.08846e-12	1.06597e-10	23.1422	26.2315	23.0311	25.8532	19.882	20.7868	21.2064	26.7999	25.1509	30.5284
2007	CCBL1	-42.3877	-42.3878	5.73269	6.0915e-12	1.06597e-10	49.8399	48.2288	52.6951	49.8299	43.3704	54.7297	50.0184	65.4657	65.3473	52.0323
16174	SESN1	-45.2216	-45.2218	4.65168	6.09332e-12	1.06597e-10	19.4314	19.0352	23.6323	22.1652	28.4176	21.1929	25.2674	21.6221	34.3644	36.0317
14613	PPP1R15B	-39.0958	-39.0958	6.90824	6.09784e-12	1.06597e-10	112.887	128.465	119.82	114.644	144.103	119.634	134.844	104.095	100.8	121.626
6135	INPP1	-44.6248	-44.6249	4.97787	6.09838e-12	1.06597e-10	29.1654	28.3486	34.8909	30.1729	25.0591	34.7765	37.096	34.9622	31.7768	28.6792
12360	METAP2	-38.8282	-38.8282	6.84473	6.09922e-12	1.06597e-10	103.19	91.7963	134.308	99.5855	107.542	131.539	103.288	110.16	129.195	138.59
18068	TMEM62	-47.0556	-47.0558	4.25224	6.10238e-12	1.06597e-10	19.6782	18.2181	21.0916	19.8149	22.2277	20.028	19.2215	16.8399	18.1526	15.0926
2523	CFL2	-43.9521	-43.9523	5.29472	6.11101e-12	1.06597e-10	42.3726	36.9191	42.6487	39.8156	36.1472	35.9521	44.7016	31.4504	38.4223	43.8936
4707	FIG4	-47.548	-47.5483	4.05336	6.11215e-12	1.06597e-10	16.2782	15.3768	15.8551	16.2941	17.0092	15.2294	15.7377	13.6517	19.7208	20.6734
12068	MAGT1	-38.9422	-38.9422	6.77643	6.1206e-12	1.0665e-10	92.1942	87.4043	109.124	101.388	120.594	113.232	127.441	87.2077	127.744	129.721
15058	QRSL1	-45.7036	-45.7039	4.97027	6.13008e-12	1.06721e-10	38.4425	38.5533	41.4075	39.3511	32.3547	32.2116	26.0067	22.0296	25.2685	17.6394
16102	SEMA4D	-46.6399	-46.6402	4.60191	6.15011e-12	1.06959e-10	29.1837	26.6865	30.7598	28.8538	29.3063	29.2512	15.4035	21.8259	15.6924	15.6684
3490	DIS3L	-42.9243	-42.9244	5.47617	6.15717e-12	1.06959e-10	37.1263	38.2283	42.9494	45.0922	47.0078	40.4622	36.9846	53.9475	51.5368	51.6005
15828	RTF1	-39.5638	-39.5639	6.75813	6.16015e-12	1.06959e-10	112.549	107.071	116.959	96.4456	102.954	114.29	89.6057	122.733	102.77	116.854
5151	GLB1	-40.5704	-40.5704	6.29224	6.17365e-12	1.06959e-10	69.966	67.4219	79.3627	72.8405	65.2984	81.6938	73.3616	100.404	93.4779	79.6817
17142	SSSCA1	-46.0354	-46.0357	4.52502	6.17606e-12	1.06959e-10	20.9121	21.7095	24.3596	21.1341	25.2865	23.8007	22.928	29.6166	21.5733	18.7135
13931	PCSK6	-45.2454	-45.2456	4.6013	6.17633e-12	1.06959e-10	17.2196	17.0946	23.322	24.3204	33.6774	34.9475	29.8348	26.2007	20.6814	15.2365
16113	SENP2	-40.2188	-40.2189	6.53681	6.19221e-12	1.06986e-10	90.0829	96.2626	96.0518	101.295	109.464	96.5171	96.5935	70.4158	75.7076	95.8927
2279	CDC14A	-47.6287	-47.629	4.05133	6.1945e-12	1.06986e-10	15.5835	16.9182	15.5545	17.0559	13.3304	14.2248	17.4593	18.6976	17.1822	19.5882
16115	SENP5	-43.095	-43.0951	5.67612	6.19563e-12	1.06986e-10	53.7884	58.3593	48.4283	59.0732	58.3025	50.8823	60.5608	43.6158	41.6274	36.4636
18557	TUBB4A	-48.1235	-48.1239	4.38216	6.21472e-12	1.06986e-10	29.1929	29.9736	24.282	25.4538	22.5274	21.6418	20.5684	14.8382	10.2721	9.56712
813	ARHGEF3	-40.1014	-40.1015	6.21119	6.22129e-12	1.06986e-10	28.5074	25.108	30.7986	33.5265	47.8242	46.1158	92.1476	73.568	153.336	209.768
1449	BUB3	-39.6596	-39.6596	6.88199	6.22484e-12	1.06986e-10	134.21	134.825	152.16	129.238	125.048	131.08	94.2541	110.556	97.8984	69.9928
16837	SNRNP200	-36.5406	-36.5407	7.91516	6.23364e-12	1.06986e-10	249.785	280.162	229.923	262.22	312.108	263.891	269.101	267.7	138.163	140.55
2395	CDS2	-40.3082	-40.3083	6.30152	6.23388e-12	1.06986e-10	55.662	61.3028	53.6358	57.8191	78.9698	61.3773	105.536	93.4522	94.213	126.598
1547	C17H4orf46	-45.6661	-45.6663	5.09485	6.23695e-12	1.06986e-10	43.8898	46.6039	42.6002	40.9954	39.6296	36.1231	29.2981	23.9474	22.5143	15.9341
11811	LOC780455	-44.9668	-44.9669	4.98822	6.23859e-12	1.06986e-10	32.0628	32.8335	31.0508	34.0282	36.1161	34.6162	21.3684	26.2726	29.052	39.7966
8117	LOC101115969	-39.092	-39.0921	6.84568	6.24734e-12	1.06986e-10	109.057	107.554	114.942	123.349	117.473	119.089	122.712	96.976	138.007	100.787
14724	PRKAG2	-44.012	-44.0121	5.29666	6.25255e-12	1.06986e-10	44.9409	36.297	44.4912	37.9484	35.9818	40.4301	34.0072	38.0545	34.9819	45.7207
570	ANKLE2	-41.8821	-41.8821	6.09194	6.2609e-12	1.06986e-10	73.951	77.7938	72.8849	72.9984	82.3283	68.9866	69.8981	46.7681	57.3688	58.9308
14305	PLAA	-44.6219	-44.6221	4.96428	6.26305e-12	1.06986e-10	28.7267	26.6029	32.166	27.6276	29.4613	29.2405	27.0903	31.3185	33.7665	45.9753
15886	S100PBP	-39.8432	-39.8432	6.73387	6.26317e-12	1.06986e-10	106.434	118.539	110.733	122.531	136.838	109.128	113.405	90.8993	86.5286	69.1402
17610	TDRD7	-45.8033	-45.8035	4.39131	6.26747e-12	1.06986e-10	14.9437	14.3275	17.7461	14.6591	23.1267	19.483	25.7637	23.1683	27.1504	29.2882
16014	SCP2	-38.3702	-38.3703	6.97993	6.27351e-12	1.06986e-10	106.334	96.7269	139.001	111.393	112.926	126.313	101.951	113.924	198.728	154.824
985	ATF2	-39.7828	-39.7828	6.61151	6.28683e-12	1.06986e-10	84.8732	96.5226	98.5731	109.238	107.284	90.6284	97.2315	69.373	108.396	115.503
14949	PTK2	-37.4177	-37.4177	7.40345	6.28748e-12	1.06986e-10	156.43	161.15	156.873	154.934	178.628	188.043	203.537	162.981	145.348	184.887
15150	RACGAP1	-46.2626	-46.263	5.63326	6.29386e-12	1.06986e-10	81.5188	77.1531	66.1744	74.717	60.1626	60.7253	37.1669	24.1032	6.57688	7.82865
14407	PLSCR3	-40.3877	-40.3878	6.59906	6.29643e-12	1.06986e-10	107.065	104.257	110.51	92.6276	105.713	134.094	88.7854	94.6747	75.541	55.9522
18638	UBE2A	-43.8758	-43.8759	5.21503	6.29952e-12	1.06986e-10	36.5962	30.2707	41.2911	33.2292	31.2593	40.3767	35.0301	36.9997	45.0776	41.1032
1103	ATPAF1	-44.2848	-44.285	5.13656	6.30326e-12	1.06986e-10	34.823	32.5921	37.4801	34.5948	34.3181	35.0544	29.6221	34.0633	46.5086	32.5105
18069	TMEM63A	-42.4002	-42.4003	5.53524	6.30831e-12	1.06986e-10	32.1816	35.1363	37.6158	43.9774	50.0149	49.525	48.8841	46.7561	48.8806	70.5686
4060	ENPP5	-39.9575	-39.9575	6.23853	6.31446e-12	1.06998e-10	31.3773	31.2457	44.5979	36.3134	51.472	48.296	90.3956	79.9803	142.172	199.027
14957	PTP4A2	-36.6338	-36.6339	7.60227	6.32203e-12	1.07034e-10	171.492	168.03	198.727	182.877	173.606	184.153	190.361	232.75	199.561	241.415
15060	QSOX1	-38.2888	-38.2888	6.90054	6.34564e-12	1.07309e-10	88.3189	82.8544	93.3268	102.521	111.128	137.011	150.642	136.301	125.451	166.982
1945	CASC3	-39.0095	-39.0096	6.9119	6.3533e-12	1.07309e-10	112.43	123.711	118.967	123.479	141.509	115.957	128.079	113.085	96.1831	130.574
18795	USP1	-40.9515	-40.9516	6.32725	6.35757e-12	1.07309e-10	85.2022	80.7002	89.6225	83.1149	90.3679	79.9091	76.9061	50.8911	82.9216	83.1144
13841	PARN	-44.7713	-44.7715	4.87883	6.36006e-12	1.07309e-10	25.3907	24.9594	32.3308	28.4822	26.1338	30.0527	27.8397	26.2366	30.5614	42.0333
14638	PPP2CA	-37.0763	-37.0763	7.45132	6.36652e-12	1.07326e-10	157.59	143.823	193.131	145.467	163.417	182.294	156.881	163.221	227.534	216.578
14783	PRPF4	-44.2371	-44.2372	5.17495	6.4018e-12	1.07564e-10	37.2908	33.6506	41.7954	37.2052	37.4595	38.7095	28.3765	41.0868	31.9728	33.5071
5268	GOSR1	-41.8466	-41.8467	5.86917	6.40974e-12	1.07564e-10	48.6517	51.1352	53.1024	56.1934	63.7174	55.8412	57.4922	40.4276	70.8754	86.8792
6249	ITGA5	-36.4992	-36.4992	7.63359	6.41604e-12	1.07564e-10	160.542	162.282	149.726	152.741	194.263	214.42	329.165	253.005	191.553	177.922
12403	MFN2	-40.4795	-40.4795	6.26282	6.42543e-12	1.07564e-10	62.7363	61.4328	64.9137	68.7902	94.9354	80.4755	88.0967	60.983	86.2737	99.0485
4395	FAM188A	-44.003	-44.0031	5.20844	6.4444e-12	1.07564e-10	34.1101	35.3963	38.5468	34.9757	36.6845	37.972	36.0124	35.5615	47.8906	32.3887
18195	TNS2	-36.8837	-36.8837	7.57529	6.44566e-12	1.07564e-10	164.637	169.507	129.624	150.205	145.085	170.623	223.417	276.881	239.884	237.107
4254	EXT2	-39.7251	-39.7252	6.81891	6.44669e-12	1.07564e-10	127.401	119.476	137.304	111.709	110.839	138.027	102.001	132.513	78.403	71.1333
946	ASH2L	-43.0952	-43.0953	5.72436	6.44776e-12	1.07564e-10	58.6325	62.6213	56.768	57.1967	61.2373	56.5893	51.6083	33.3921	44.6757	45.765
5452	GRSF1	-42.0527	-42.0528	5.90558	6.45221e-12	1.07564e-10	58.4954	59.9935	61.093	61.5628	67.8198	58.9619	60.6418	51.0349	48.6062	71.0448
14490	POLI	-47.4567	-47.457	4.0606	6.45558e-12	1.07564e-10	15.7938	14.8939	15.9327	15.9132	16.5545	15.6249	13.6819	14.9341	23.6121	19.7211
15310	RBMS1	-39.0844	-39.0845	6.7665	6.45796e-12	1.07564e-10	86.3264	91.0163	91.2128	87.4439	115.189	93.685	152.719	166.84	85.323	118.781
7155	LOC101104051	-38.0309	-38.0309	7.23375	6.46745e-12	1.07564e-10	156.704	135.995	155.845	149.945	136.652	146.897	168.395	171.934	163.981	118.581
5438	GRIPAP1	-41.9231	-41.9232	5.77133	6.46845e-12	1.07564e-10	45.1694	42.0725	46.1786	50.0993	46.8735	60.3513	57.9378	61.055	57.0159	79.2388
13510	NUBPL	-47.571	-47.5713	4.0922	6.46998e-12	1.07564e-10	18.1336	16.4353	19.0164	16.3127	17.6912	16.3088	14.9478	16.4803	18.2114	16.82
12231	MBTPS1	-36.653	-36.653	7.73045	6.48334e-12	1.07564e-10	214.852	211.681	216.172	210.83	246.758	239.973	199.618	154.184	202.736	226.71
5968	IFNAR2	-45.636	-45.6362	4.45132	6.48434e-12	1.07564e-10	16.5158	15.2746	21.8868	17.1674	21.7317	24.8694	25.632	23.9114	24.4844	27.0958
18476	TSR1	-45.0384	-45.0386	5.20777	6.49275e-12	1.07564e-10	42.9484	48.8045	37.4316	45.8539	43.9594	35.3109	39.2329	33.5599	23.5042	18.7578
2276	CDADC1	-44.2966	-44.2968	5.04894	6.49717e-12	1.07564e-10	27.767	29.9921	30.8956	32.2167	37.6249	27.9794	36.5593	28.8255	38.5203	40.461
4002	ELP3	-43.8283	-43.8284	5.57181	6.5079e-12	1.07564e-10	56.7588	55.7408	70.0727	54.289	47.5865	58.5986	26.6751	35.2378	33.3843	37.0948
17509	TBC1D22B	-46.4896	-46.4899	4.41029	6.50818e-12	1.07564e-10	19.4314	21.1523	23.962	20.5302	23.2301	26.7824	23.0091	20.0161	15.6042	18.7135
17332	SUPT6H	-39.0551	-39.0552	6.8647	6.52218e-12	1.07564e-10	105.036	112.614	95.3439	106.302	129.088	122.209	139.492	139.513	87.5675	128.049
13020	NBN	-42.5172	-42.5173	5.72658	6.52523e-12	1.07564e-10	52.9658	46.1582	55.0516	47.1266	43.7631	49.2899	41.0963	52.9167	61.0934	79.8478
2812	CNOT7	-40.5801	-40.5801	6.44821	6.53523e-12	1.07564e-10	85.8237	95.2877	93.6856	89.9242	97.0641	80.3472	87.6207	60.3238	94.2914	88.6066
12319	MED31	-45.4326	-45.4328	4.64005	6.55719e-12	1.07564e-10	20.7019	19.4531	25.7754	20.4373	21.649	23.6403	19.262	24.6905	35.9621	37.5709
5304	GPHN	-45.3892	-45.3894	4.76942	6.56766e-12	1.07564e-10	27.1272	24.6251	24.1657	25.4073	27.8389	24.6984	25.0547	25.8291	28.1796	39.6083
5006	GATA6	-40.9847	-40.9847	6.3598	6.58334e-12	1.07564e-10	93.0625	81.6659	96.0809	90.1472	90.3885	99.8302	65.9789	60.2519	57.6628	86.0045
18969	VTA1	-43.2991	-43.2992	5.43525	6.59141e-12	1.07564e-10	42.2812	37.0398	51.1533	38.4779	39.4849	41.1462	34.7161	40.9071	47.5966	59.6838
14465	PODN	-39.8696	-39.8697	6.0637	6.59504e-12	1.07564e-10	34.0644	27.8565	59.6772	74.7635	93.5816	94.4331	92.2793	76.3487	63.8574	51.833
14740	PRKD1	-42.6979	-42.698	5.54603	6.59887e-12	1.07564e-10	36.2397	40.169	44.0936	41.9244	46.8322	43.4546	51.0412	34.8783	60.0446	68.3429
4367	FAM168B	-38.2515	-38.2515	7.3023	6.60269e-12	1.07564e-10	169.299	175.858	165.766	172.082	204.741	176.052	163.342	117.447	116.992	116.599
3392	DENND2A	-40.0514	-40.0515	6.77984	6.60312e-12	1.07564e-10	132.017	133.358	113.972	105.131	88.1255	108.54	93.211	133.844	96.34	94.0989
19333	ZDHHC3	-41.4875	-41.4875	5.77214	6.61433e-12	1.07564e-10	32.4832	32.4713	37.3249	38.6358	42.3267	56.0657	69.7563	51.9459	98.4767	86.8128
14282	PKNOX1	-43.9906	-43.9908	5.53997	6.63737e-12	1.07564e-10	59.5008	56.9757	48.9423	42.714	45.4578	56.6962	54.2313	40.3318	33.198	27.0072
2979	CPOX	-44.3161	-44.3162	5.02239	6.63852e-12	1.07564e-10	27.3557	26.5565	30.2071	26.0483	32.551	32.2757	32.6502	27.7108	37.5401	51.9105
18697	UBTD2	-39.7314	-39.7314	6.66738	6.64727e-12	1.07564e-10	96.8373	97.804	100.716	100.496	110.994	101.006	96.3301	66.6043	111.444	134.006
3462	DHX34	-49.0411	-49.0415	3.82654	6.64863e-12	1.07564e-10	16.7078	18.051	12.4901	13.275	16.9059	15.6249	14.644	13.9393	9.88982	10.1429
18075	TMEM68	-45.6432	-45.6434	4.71186	6.64921e-12	1.07564e-10	26.9627	24.5323	27.7343	27.9062	29.9573	25.7137	28.8322	26.4643	25.3567	18.4034
14669	PPT2	-43.4719	-43.472	5.27431	6.65647e-12	1.07564e-10	33.3332	30.0385	37.1504	36.3506	32.179	46.0516	34.6148	39.2291	46.244	51.6226
17853	TM9SF3	-36.1779	-36.1779	7.76581	6.65944e-12	1.07564e-10	196.06	189.832	204.962	208.99	218.361	198.335	266.923	207.867	245.599	239.289
1964	CAT	-36.6668	-36.6668	7.46128	6.66076e-12	1.07564e-10	121.808	116.217	167.996	130.864	157.03	162.896	159.494	143.744	276.748	325.26
1669	C25H10orf54	-39.8193	-39.8194	6.35013	6.66206e-12	1.07564e-10	38.936	37.7084	42.6584	30.238	56.3185	61.8261	105.931	127.216	168.852	145.921
3690	DRAM2	-41.556	-41.5561	5.9882	6.66212e-12	1.07564e-10	57.0787	56.6693	64.9428	50.1179	66.7658	55.9695	65.5333	66.077	87.3323	64.1019
3086	CSNK2A1	-40.0149	-40.015	6.61738	6.66259e-12	1.07564e-10	97.2486	102.744	97.5064	98.0806	103.43	92.146	96.8568	76.7682	90.3218	126.51
572	ANKMY2	-43.7588	-43.7589	5.13714	6.66453e-12	1.07564e-10	27.2278	27.355	35.0364	26.0111	33.5947	40.3446	32.8223	39.6845	44.4601	45.1781
15628	RNMT	-45.8319	-45.8321	4.50566	6.66526e-12	1.07564e-10	19.532	17.8096	21.4116	18.1521	20.5847	21.8662	20.0823	26.2846	29.7185	31.525
15483	RIC3	-48.2013	-48.2016	4.18147	6.67462e-12	1.07564e-10	23.7912	23.2044	19.831	23.1778	20.781	16.4264	15.0693	13.9273	12.252	12.7783
7659	LOC101110128	-42.8676	-42.8678	5.79061	6.67573e-12	1.07564e-10	60.4331	62.937	77.0548	60.606	49.7463	65.5774	44.2357	53.4321	43.3035	36.0096
17781	TIMELESS	-48.5407	-48.5412	4.86456	6.67738e-12	1.07564e-10	48.5146	50.1788	40.3117	48.4179	32.9747	32.2864	14.9377	10.2957	6.02799	7.16427
1351	BMS1	-42.4375	-42.4376	5.96887	6.68234e-12	1.07564e-10	69.5913	75.2496	72.7589	72.2924	68.1402	60.1375	59.6899	63.2004	51.4878	33.5846
4566	FBXL17	-42.0553	-42.0553	5.89576	6.6863e-12	1.07564e-10	57.3895	59.0278	59.5802	60.03	65.5154	57.1237	76.3491	51.5503	50.0666	58.5543
16070	SEC23B	-42.7529	-42.753	5.70021	6.68954e-12	1.07564e-10	52.134	51.9523	56.225	48.9381	52.6087	51.5877	72.8856	49.8604	45.5873	37.9363
3979	ELK1	-44.7899	-44.7901	4.98548	6.69911e-12	1.07564e-10	28.1692	33.5113	32.2144	28.3614	37.8522	35.888	33.6426	24.4987	32.757	29.6979
16525	SLC29A3	-46.4349	-46.4351	4.5167	6.70282e-12	1.07564e-10	23.3982	25.173	23.6808	21.7379	28.5932	20.712	20.6798	21.8978	22.3379	20.4962
12216	MBD4	-46.0033	-46.0035	4.68716	6.70946e-12	1.07564e-10	26.5697	28.8222	28.1222	28.8166	30.6496	26.7504	22.6951	21.1906	25.592	18.2041
17858	TMBIM6	-36.5409	-36.5409	7.4896	6.71001e-12	1.07564e-10	121.168	128.929	127.51	135.648	189.581	156.227	225.371	249.002	207.333	256.231
17476	TAP2	-42.8908	-42.8909	5.50557	6.72578e-12	1.07564e-10	40.9011	35.582	40.0499	34.1211	39.1129	51.5449	41.1165	52.5451	59.9858	59.1412
13002	NARS	-39.8752	-39.8752	6.72208	6.73313e-12	1.07564e-10	111.818	114.629	115.854	111.411	117.814	111.02	120.919	80.8433	90.7825	80.4236
4585	FBXO22	-43.8393	-43.8394	5.21714	6.73828e-12	1.07564e-10	34.4118	31.1807	38.6244	30.9068	30.412	40.3019	33.5009	39.313	44.96	48.1678
11825	LPAR1	-44.1127	-44.1128	5.32354	6.74203e-12	1.07564e-10	40.8462	46.576	37.5577	39.0074	41.2623	40.3446	39.8	27.7588	39.5103	47.5809
6542	KIAA1429	-37.985	-37.985	7.25786	6.74206e-12	1.07564e-10	146.458	153.136	141.202	150.623	171.993	144.033	146.359	126.904	150.69	198.905
18652	UBE2I	-39.0953	-39.0953	7.13459	6.74495e-12	1.07564e-10	173.311	168.819	161.305	146.545	150.551	168.635	124.555	86.2488	111.934	113.045
5464	GSKIP	-45.5475	-45.5477	4.53393	6.74783e-12	1.07564e-10	19.4314	16.1103	23.1281	21.4127	20.6673	21.9304	21.1862	26.5363	28.2384	32.8206
19090	WIPI2	-42.1022	-42.1023	5.8837	6.75625e-12	1.07564e-10	58.8336	57.18	60.6663	52.1895	53.3424	70.4294	53.1983	71.7821	53.6246	58.9862
2472	CEP85	-47.8707	-47.871	4.48489	6.75652e-12	1.07564e-10	28.5988	32.917	26.4155	28.0084	25.9168	28.097	20.5886	14.7783	9.50756	8.88059
17031	SPOCK1	-41.3819	-41.382	6.20218	6.76658e-12	1.07564e-10	70.359	78.4716	70.3345	52.2638	75.7354	70.2263	63.6496	49.0813	111.758	94.1985
15854	RUSC1	-43.6101	-43.6102	5.46227	6.77449e-12	1.07564e-10	47.9571	44.6168	47.7689	47.2845	43.0604	59.4749	35.4554	41.6142	32.4629	40.9703
16766	SMG6	-43.2796	-43.2798	5.62665	6.77883e-12	1.07564e-10	54.7846	55.4715	50.8042	48.8731	56.0808	53.9816	47.5979	44.6945	31.9532	49.6295
15567	RNF145	-39.7221	-39.7222	6.60262	6.77942e-12	1.07564e-10	87.6426	82.8358	82.2234	79.0739	87.2988	90.3399	118.62	82.0658	117.658	143.861
9718	LOC105606073	-38.8468	-38.8468	7.00273	6.7823e-12	1.07564e-10	128.397	132.95	130.186	125.411	143.969	123.342	150.075	108.638	129.891	109.358
19027	WDR35	-44.7928	-44.793	5.20761	6.79266e-12	1.07564e-10	41.285	46.2696	40.2923	45.0179	43.3084	33.5689	39.2227	29.0053	25.0529	26.2985
19058	WDR75	-45.0519	-45.052	5.13437	6.79286e-12	1.07564e-10	42.3269	42.3604	42.4063	40.0572	36.6432	34.9261	32.3565	26.3325	31.6396	21.98
15362	REEP5	-37.9163	-37.9163	6.81991	6.80352e-12	1.07564e-10	67.5439	50.1695	90.8055	86.0597	109.909	106.553	130.023	150.612	185.476	152.443
6228	ISG20L2	-43.739	-43.7391	5.33776	6.80394e-12	1.07564e-10	40.9376	37.5691	51.6672	36.9637	43.2257	48.2212	34.868	42.8368	35.325	32.5991
5220	GNAQ	-38.4854	-38.4855	7.01961	6.80967e-12	1.07564e-10	105.182	129.18	114.409	120.394	130.814	112.847	156.658	119.701	144.446	163.682
54	ABCE1	-40.4852	-40.4852	6.50245	6.81098e-12	1.07564e-10	95.2927	97.024	99.5719	93.8631	96.4337	92.317	100.634	78.2064	89.9689	63.1164
17035	SPOP	-41.5812	-41.5813	5.98273	6.81226e-12	1.07564e-10	59.4917	54.2087	68.3175	59.6863	63.5417	71.3913	57.553	52.3414	58.9959	86.6578
16745	SMARCAL1	-43.1655	-43.1657	5.57961	6.821e-12	1.07564e-10	49.9039	48.8974	45.8973	45.2594	50.5316	52.635	42.8382	54.8943	35.7759	51.3901
5036	GCN1	-39.9708	-39.9708	6.755	6.82889e-12	1.07564e-10	110.355	127.833	97.8264	113.864	136.487	108.07	127.684	119.665	78.8147	59.2852
18776	UPRT	-46.6047	-46.6049	4.38218	6.82921e-12	1.07564e-10	19.8884	20.6045	24.1851	21.0226	24.7801	22.5395	20.4469	15.5094	20.0051	19.3446
15663	RPF2	-46.5695	-46.5698	4.55492	6.83111e-12	1.07564e-10	25.7471	27.5315	28.6846	26.2062	22.9304	23.1487	20.2342	23.3481	21.4949	15.5244
15089	RAB23	-42.479	-42.4791	5.80452	6.84251e-12	1.07564e-10	54.7663	56.5858	57.6699	52.589	53.9624	50.3693	65.1586	81.4186	51.0566	35.1237
5608	HDHD2	-44.5984	-44.5986	5.12095	6.8462e-12	1.07564e-10	38.8172	34.7184	36.3261	31.5664	34.8451	34.9368	28.5385	38.5459	38.6379	30.8495
1701	C2H9orf72	-45.448	-45.4482	4.88005	6.85211e-12	1.07564e-10	30.3811	33.047	28.384	31.5757	26.7435	26.4618	27.698	18.9613	35.5014	35.5113
14263	PJA1	-43.7467	-43.7469	5.45694	6.85597e-12	1.07564e-10	47.4178	47.2817	49.5241	43.6709	50.0769	47.6975	47.0815	45.3537	36.7266	24.2057
19561	ZNF575	-48.2991	-48.2995	4.21331	6.85767e-12	1.07564e-10	27.7579	22.9166	19.1037	16.0247	21.029	24.1106	12.6995	13.8914	13.3498	14.4061
12765	MTA3	-44.1851	-44.1853	5.11867	6.85779e-12	1.07564e-10	31.944	30.7257	37.868	31.2041	42.864	40.7294	33.592	35.2378	26.0527	37.0172
15808	RSL1D1	-42.5748	-42.5749	5.86442	6.86712e-12	1.07564e-10	67.8547	62.8813	77.6269	53.8895	52.5467	58.1711	46.1194	58.7777	52.2818	52.2427
14569	PPHLN1	-41.9387	-41.9388	5.96073	6.8727e-12	1.07564e-10	59.7933	65.0355	64.3998	68.8552	75.1257	59.9772	66.2928	48.2063	51.8211	63.1054
3961	EIF5	-36.7234	-36.7234	7.6418	6.87419e-12	1.07564e-10	189.068	186.267	195.081	189.194	201.703	196.54	196.63	167.284	206.961	268.223
17441	TAF13	-44.3821	-44.3822	5.17724	6.87437e-12	1.07564e-10	40.0054	34.8949	45.3543	35.2823	30.071	38.0896	30.9083	36.8919	33.5901	36.5411
18251	TPGS2	-44.5097	-44.5098	5.19398	6.87806e-12	1.07564e-10	38.9177	39.9183	39.662	39.8249	42.6987	40.4836	41.157	28.5978	30.1497	24.4382
3363	DDX46	-40.9303	-40.9303	6.42901	6.88386e-12	1.07564e-10	90.8781	101.277	95.2857	102.084	102.035	91.3445	91.6311	60.7913	65.6021	60.5032
10136	LOC105608906	-45.7479	-45.7481	4.58186	6.88992e-12	1.07564e-10	19.404	16.491	19.1425	16.3034	17.8359	18.115	18.9075	23.8035	48.3023	40.9814
1334	BLZF1	-43.4527	-43.4529	5.22613	6.89414e-12	1.07564e-10	25.1347	27.1508	29.6737	30.4795	33.6154	31.1856	37.8151	32.7568	51.6937	74.5992
16112	SENP1	-45.3387	-45.3389	4.89168	6.90267e-12	1.07587e-10	30.7558	32.2949	32.1078	34.2418	33.1917	30.352	31.1108	21.2626	26.4055	24.9255
13713	OTULIN	-45.542	-45.5422	4.99656	6.90653e-12	1.07587e-10	37.3274	39.4262	37.8777	33.3593	43.6597	30.7047	28.7512	28.2142	21.6517	18.0602
8494	LOC101120701	-48.2178	-48.2182	4.05446	6.92837e-12	1.07666e-10	18.682	20.1588	20.5583	18.4586	18.1046	15.5394	11.1197	11.8418	14.5554	16.9307
1018	ATMIN	-42.9997	-42.9999	5.60577	6.93819e-12	1.07666e-10	47.4544	49.9095	51.7545	47.5447	54.6444	49.5678	51.1526	50.8192	50.6939	33.2303
15156	RAD23B	-37.4926	-37.4926	7.33026	6.93895e-12	1.07666e-10	141.742	143.814	166.028	143.479	152.091	157.563	173.996	150.54	162.677	217.143
17839	TM2D2	-41.4872	-41.4872	5.94854	6.93947e-12	1.07666e-10	53.3039	50.1045	68.0848	47.8698	58.5299	64.9896	61.3912	65.9331	81.9904	65.176
12571	MOCS2	-40.5425	-40.5426	6.22107	6.941e-12	1.07666e-10	59.5831	51.7944	79.9833	56.8436	61.7333	66.7423	61.8976	73.568	125.441	108.195
17869	TMCO1	-44.7308	-44.731	4.86241	6.94443e-12	1.07666e-10	22.0272	20.7902	24.893	21.0876	22.9614	24.1213	31.1615	22.3053	52.6346	48.7104
5656	HEXIM1	-40.7363	-40.7364	6.1958	6.96699e-12	1.07785e-10	60.8444	60.7271	83.8332	55.2458	67.0241	74.5227	71.8628	74.5029	87.4107	96.8561
18830	USP47	-38.0113	-38.0113	7.15862	6.9675e-12	1.07785e-10	124.093	131	148.136	130.139	159.169	140.186	156.192	123.536	139.937	176.172
8635	LOC101122330	-38.8392	-38.8392	6.94002	6.96852e-12	1.07785e-10	115.419	112.429	131.544	110.38	110.942	117.186	121.952	88.1066	172.773	146.94
12284	MDM2	-40.4666	-40.4666	6.42163	6.97997e-12	1.0786e-10	84.5076	82.743	86.1508	87.4532	100.195	79.4602	89.1297	70.3199	75.5606	101.518
18823	USP4	-39.6861	-39.6861	6.52182	6.98435e-12	1.0786e-10	72.0956	71.0711	75.5711	67.6754	93.2406	88.8971	97.191	95.8134	102.329	154.812
12452	MICU1	-42.5301	-42.5302	5.60067	7.01173e-12	1.08043e-10	41.1387	39.5005	49.6017	42.6118	45.8711	52.9663	41.0558	50.2559	51.2526	70.8011
13862	PATZ1	-41.6321	-41.6322	6.33018	7.01361e-12	1.08043e-10	102.522	94.1548	110.685	77.1416	96.3304	97.9065	67.3663	54.1153	56.6239	47.5366
19449	ZNF22	-44.677	-44.6771	5.00221	7.01382e-12	1.08043e-10	30.3993	30.6328	31.8459	25.7417	32.83	31.9444	26.8979	35.909	33.5313	40.5606
5387	GPSM2	-47.0656	-47.0659	4.70514	7.0221e-12	1.08043e-10	35.7279	32.2021	37.7031	35.6724	28.8103	30.3199	21.4191	16.1567	9.7722	12.8558
16066	SEC22A	-46.7315	-46.7317	4.35014	7.02857e-12	1.08043e-10	20.7933	19.5924	20.8201	19.945	24.6768	19.7715	18.3809	19.7284	22.2006	17.8387
5563	HAT1	-43.8317	-43.8319	5.26212	7.02911e-12	1.08043e-10	35.2892	34.2913	45.6064	34.7992	31.9	37.3949	27.0903	35.933	50.5371	50.7146
13313	NMT1	-43.8942	-43.8943	5.23275	7.038e-12	1.08069e-10	32.8305	35.7213	35.6376	28.5008	34.8864	35.5781	39.9114	52.0657	35.8935	44.8016
2300	CDC42EP3	-42.5067	-42.5068	5.59727	7.04176e-12	1.08069e-10	40.8005	38.3769	45.1312	37.3074	52.0817	47.2272	59.9127	44.5028	66.053	52.5195
17223	STK17A	-43.5677	-43.5678	5.25622	7.08725e-12	1.08594e-10	32.0354	32.0814	47.3325	32.4675	35.1138	39.5751	45.9168	44.323	39.0398	34.105
1505	C14H19orf12	-44.8702	-44.8704	5.00157	7.09089e-12	1.08594e-10	33.5892	30.0014	39.9238	28.7702	40.1979	37.7797	30.7564	32.2894	25.8664	20.9724
864	ARMC10	-42.3728	-42.3729	5.58034	7.09551e-12	1.08594e-10	35.1521	36.0277	38.1686	40.1779	57.1968	42.5462	55.4567	41.2786	69.4542	62.8064
6514	KIAA0408	-41.1213	-41.1213	6.97274	7.1145e-12	1.08594e-10	206.032	191.142	169.315	154.822	139.267	153.652	77.8885	67.4433	38.6771	57.591
5397	GRAMD1A	-38.7142	-38.7143	6.83558	7.124e-12	1.08594e-10	95.4938	87.4507	108.251	97.5418	103.74	144.61	120.575	117.1	120.305	146.862
2981	CPQ	-41.7626	-41.7627	5.93001	7.13413e-12	1.08594e-10	57.947	53.5401	70.8	55.5802	63.676	67.2018	59.5886	54.6426	74.4726	52.0434
19402	ZMIZ2	-41.7779	-41.778	6.19398	7.13482e-12	1.08594e-10	76.5559	88.37	84.6187	76.4077	100.102	79.6739	81.9191	57.663	45.3226	41.2693
8589	LOC101121819	-48.0005	-48.0009	4.28152	7.1375e-12	1.08594e-10	23.9923	24.003	23.0699	25.7789	23.0647	21.567	19.7278	15.1259	9.72319	8.21621
16875	SNX18	-43.1032	-43.1033	5.51303	7.14465e-12	1.08594e-10	43.707	42.639	44.8888	50.4059	55.0164	41.253	50.9298	39.2171	40.4806	47.9131
17687	TFG	-38.5805	-38.5805	6.98862	7.16185e-12	1.08594e-10	121.616	110.024	146.953	110.938	120.749	143.071	124.676	153.62	116.384	121.715
12544	MMP19	-42.5282	-42.5283	5.57286	7.17968e-12	1.08594e-10	36.6967	39.9369	47.8271	35.3473	52.743	60.6398	53.4515	44.2511	57.506	47.3927
3030	CRIPT	-44.2922	-44.2924	5.00419	7.18029e-12	1.08594e-10	24.2208	25.1915	33.2811	24.7849	27.3635	27.5412	24.7206	31.798	53.6638	48.1678
4028	EML3	-39.7289	-39.7289	6.54341	7.18944e-12	1.08594e-10	81.4366	74.4696	78.4221	75.0143	84.984	110.015	97.2922	107.38	129.577	93.9549
7744	LOC101111036	-44.4599	-44.4601	5.17833	7.19353e-12	1.08594e-10	40.2065	36.4641	41.0293	37.3817	33.9254	43.7752	28.7107	38.6418	32.6001	29.1664
16060	SEC13	-41.6144	-41.6145	6.06313	7.19743e-12	1.08594e-10	70.9348	62.6028	73.4862	57.3732	56.3805	77.2372	57.3403	66.3287	69.5424	77.2014
16768	SMG8	-47.7226	-47.7229	4.02008	7.20008e-12	1.08594e-10	15.7755	16.0546	18.3861	14.7149	18.7969	17.2493	17.2163	16.9837	13.2224	13.642
4322	FAM122B	-44.4994	-44.4996	5.23514	7.21745e-12	1.08594e-10	40.7731	40.0204	45.2573	43.2528	55.4608	41.7767	32.0932	23.1203	27.0916	27.5941
14502	POLR2C	-41.2535	-41.2536	6.00835	7.2295e-12	1.08594e-10	55.1319	50.3273	64.7101	52.5983	56.5561	74.3303	59.7405	78.4941	76.4427	75.1861
18073	TMEM65	-41.7293	-41.7294	6.22229	7.2347e-12	1.08594e-10	83.0361	92.5856	87.4794	71.4656	82.2766	66.7743	95.4795	67.5152	49.1256	50.6703
12418	MFSD6	-43.7707	-43.7708	5.15519	7.23483e-12	1.08594e-10	27.7396	29.045	33.6302	31.1762	39.9086	34.2956	50.707	41.0389	39.5789	29.0225
1952	CASP3	-45.3582	-45.3584	5.02996	7.23634e-12	1.08594e-10	41.1204	37.8384	36.3067	37.2238	32.1274	29.2619	22.2293	25.7812	26.2193	38.4014
875	ARMCX2	-42.4084	-42.4085	5.84058	7.23761e-12	1.08594e-10	62.2702	57.5793	54.6152	53.648	52.1127	63.3758	63.9433	49.4528	48.812	67.0363
18995	WASL	-40.5668	-40.5669	6.28016	7.25248e-12	1.08594e-10	62.9008	71.3961	75.6196	71.3541	85.3767	75.3349	87.4081	68.7498	74.747	104.087
3455	DHTKD1	-46.9279	-46.9282	4.47112	7.25423e-12	1.08594e-10	23.0234	29.1379	21.2468	24.051	26.2785	22.0586	18.3809	15.9409	22.0438	19.4221
6111	IMPDH1	-47.1048	-47.1051	4.57094	7.25775e-12	1.08594e-10	31.4596	31.1528	29.4119	26.2713	23.2301	27.4557	17.1049	16.6481	14.4182	20.3191
7553	LOC101108887	-45.3261	-45.3263	4.75324	7.26178e-12	1.08594e-10	26.6246	22.8423	29.6931	24.7106	25.5861	24.9656	21.5001	29.0892	31.0613	33.4185
1429	BTBD2	-38.8935	-38.8936	6.88139	7.26347e-12	1.08594e-10	110.547	101.453	123.204	97.5697	114.456	150.403	95.0946	112.677	130.371	142.998
14511	POLR2M	-43.177	-43.1772	5.49178	7.26393e-12	1.08594e-10	43.442	38.1169	42.0281	38.3293	42.3473	43.7859	34.068	40.4396	51.8799	75.3411
7922	LOC101113221	-37.9346	-37.9347	7.21513	7.28341e-12	1.08594e-10	136.112	133.646	157.038	122.958	139.277	152.155	119.39	146.657	171.577	206.823
12199	MAT2B	-39.2768	-39.2768	6.63706	7.28526e-12	1.08594e-10	74.7827	71.4332	85.0453	73.4722	88.7662	96.0576	87.1448	102.789	130.028	185.584
15330	RCC2	-40.7389	-40.739	6.69929	7.29414e-12	1.08594e-10	128.288	132.086	115.514	122.875	136.301	126.549	103.207	68.8936	57.3394	47.9131
17866	TMCC1	-43.3609	-43.361	5.61182	7.30372e-12	1.08594e-10	54.483	55.9822	44.3942	39.7971	49.3122	44.0638	47.365	41.7221	44.5287	67.1692
11907	LRRC45	-44.9772	-44.9774	5.26922	7.31217e-12	1.08594e-10	49.0447	49.5102	41.1554	52.7469	40.0429	45.3783	35.9516	25.2298	23.3376	23.043
72	ABHD16A	-42.1959	-42.196	5.74194	7.31415e-12	1.08594e-10	48.5146	44.5146	56.448	47.7026	45.9538	66.443	47.1524	56.5124	61.4659	60.2707
6711	KRIT1	-44.1664	-44.1666	5.17434	7.31422e-12	1.08594e-10	35.408	32.6013	35.2594	34.9943	37.1598	34.488	36.1744	24.3069	47.6652	42.8417
1068	ATP6AP1	-39.3778	-39.3778	6.57969	7.31471e-12	1.08594e-10	76.7844	68.6476	96.7015	76.2684	86.8751	103.239	97.5454	101.89	106.161	142.189
1228	BBS9	-46.9919	-46.9921	4.0927	7.31842e-12	1.08594e-10	13.6459	13.7239	16.7375	18.5794	16.4925	13.605	15.9808	16.9118	21.0342	23.7074
3891	EFTUD1	-45.2892	-45.2894	4.81957	7.31919e-12	1.08594e-10	29.33	25.9901	29.9841	27.033	25.1935	31.3566	26.7055	34.0273	24.0041	28.5574
13450	NRM	-44.46	-44.4601	5.2523	7.31988e-12	1.08594e-10	45.0049	36.9377	51.7739	40.5031	41.7273	53.8748	27.5764	32.0736	24.7687	26.7082
1867	CALCOCO2	-37.9649	-37.965	7.09016	7.32282e-12	1.08594e-10	73.9693	66.1777	85.9763	77.1416	82.9793	93.5781	106.174	112.366	277.297	386.693
624	ANO10	-45.2072	-45.2074	4.75142	7.32411e-12	1.08594e-10	23.2062	21.8023	22.5365	22.2024	25.2038	26.1519	24.2851	24.1991	32.2081	47.3595
1564	C1D	-42.372	-42.3721	5.76653	7.32476e-12	1.08594e-10	54.5195	49.1574	59.2796	51.1676	47.3178	53.8534	48.9145	73.0286	53.7324	53.2061
274	ADGRA3	-42.2384	-42.2385	6.19069	7.33143e-12	1.08594e-10	89.827	100.33	84.0077	82.8455	95.0594	73.1119	63.0825	47.3913	53.1639	41.4132
874	ARMCX1	-40.1954	-40.1955	6.42352	7.33985e-12	1.08594e-10	75.0386	72.2504	77.0451	61.442	66.8691	88.8116	93.0591	117.316	97.2711	109.07
17500	TBC1D13	-43.4966	-43.4968	5.53351	7.34301e-12	1.08594e-10	44.9501	50.643	45.6355	47.8977	59.7906	58.1604	60.5	39.6246	29.2578	26.52
12314	MED26	-48.0759	-48.0763	3.97752	7.34693e-12	1.08594e-10	16.1502	16.621	19.7243	15.8296	18.1252	19.4189	13.1654	12.5849	13.0459	12.6565
17657	TEX261	-40.7323	-40.7324	6.2718	7.36326e-12	1.08594e-10	70.2219	70.0219	84.3762	70.8246	80.4889	87.1016	70.9615	101.818	75.0901	61.5773
6764	LAMTOR3	-41.8353	-41.8354	5.87468	7.37511e-12	1.08594e-10	53.048	46.9103	63.2458	49.7835	50.3146	57.1237	46.5954	56.0809	93.4583	69.9928
13082	NDRG4	-45.5612	-45.5614	4.6996	7.37574e-12	1.08594e-10	27.2369	19.2302	22.6723	22.1931	22.4344	23.5121	22.6141	22.1255	42.1959	35.4338
3070	CSF1	-45.2112	-45.2114	4.75588	7.37676e-12	1.08594e-10	21.1863	22.9166	19.4722	21.0133	21.742	24.2281	27.3739	27.9745	49.5765	34.5037
18858	VAC14	-43.851	-43.8511	5.27405	7.38849e-12	1.08594e-10	36.843	35.3498	40.0499	35.4681	37.3872	47.3127	39.6785	53.7437	32.7766	28.1366
13905	PCGF6	-48.4703	-48.4707	3.9379	7.39109e-12	1.08594e-10	17.7314	16.6396	19.8116	16.5449	17.1022	18.5104	11.6159	10.6912	12.6245	11.7817
174	ACSS3	-46.0177	-46.0179	4.63503	7.39171e-12	1.08594e-10	25.5095	24.4208	24.156	24.6456	19.665	15.5714	26.7966	27.8667	25.2293	34.4151
921	ASB1	-41.8001	-41.8002	6.26235	7.39208e-12	1.08594e-10	92.2125	91.4992	73.9225	62.9841	102.086	90.4147	86.8106	80.4238	52.5758	34.5037
17451	TAF5	-47.1771	-47.1774	4.05389	7.40192e-12	1.08594e-10	14.8523	12.8047	17.717	15.3837	18.4559	16.2233	14.7857	14.9821	20.897	19.7876
5203	GMIP	-47.8536	-47.854	4.18739	7.40502e-12	1.08594e-10	20.9852	22.4987	21.0819	19.3876	18.4869	20.509	13.7123	18.0025	13.2616	14.0628
19062	WDR81	-44.7648	-44.765	5.29199	7.40608e-12	1.08594e-10	44.7673	46.5667	38.5274	37.1495	45.5301	48.1784	40.2861	54.0433	21.2891	15.2476
5398	GRAMD1B	-46.1552	-46.1554	4.66976	7.40699e-12	1.08594e-10	26.2955	28.7479	24.6893	26.5128	29.6576	25.1152	29.0145	30.8032	19.5836	13.9078
8249	LOC101117358	-45.6161	-45.6163	4.72254	7.41954e-12	1.08594e-10	26.1676	26.0829	25.6203	29.1511	32.9334	24.9763	26.5435	21.9338	27.3465	23.0541
4263	EZH2	-44.523	-44.5232	5.81656	7.41978e-12	1.08594e-10	82.5973	80.4123	75.9299	70.2858	58.0958	67.8751	38.6961	61.5464	13.7418	14.1957
3280	DCAF12	-39.4855	-39.4856	6.66684	7.4247e-12	1.08594e-10	86.7651	93.7277	94.9851	92.9062	108.028	102.748	104.493	96.3048	93.7229	142.178
4609	FBXO7	-42.478	-42.4781	5.59271	7.42861e-12	1.08594e-10	39.0183	38.8969	45.3834	45.1851	52.4123	48.638	49.0866	42.8967	48.0181	72.8497
17783	TIMM10B	-44.9379	-44.9381	4.86955	7.43139e-12	1.08594e-10	26.7159	25.7022	29.0434	24.6641	24.1911	27.0068	26.4523	36.6042	33.4333	38.3239
6848	LGALS3BP	-41.4358	-41.4359	5.81844	7.4343e-12	1.08594e-10	38.3054	39.4262	52.86	40.0386	68.8015	69.2431	75.144	56.1768	67.9741	56.1515
815	ARHGEF37	-47.3977	-47.398	4.01605	7.43517e-12	1.08594e-10	13.9841	14.2532	17.4551	15.616	14.0951	16.4905	17.9049	20.1239	15.2023	16.4656
13907	PCIF1	-42.6409	-42.641	5.75977	7.44958e-12	1.08594e-10	57.7916	52.5651	52.4527	49.5419	60.8136	62.8094	48.56	35.1779	51.4682	70.4468
16241	SGMS1	-41.2287	-41.2287	6.05456	7.4548e-12	1.08594e-10	55.7352	57.0872	59.3281	55.766	68.9049	65.898	79.7418	57.4353	69.8658	94.7079
12463	MIER2	-45.3196	-45.3198	5.10324	7.4564e-12	1.08594e-10	42.1715	43.8368	36.3843	35.691	34.1321	48.6593	30.5437	23.8035	25.0137	23.2977
3611	DNM1	-46.5711	-46.5714	5.03003	7.47169e-12	1.08594e-10	46.3211	54.1715	31.235	41.4599	32.2824	33.3765	26.9182	34.5547	11.8207	14.3839
12184	MARK4	-46.1752	-46.1754	4.66659	7.47363e-12	1.08594e-10	27.7122	28.0979	28.384	23.8374	26.5162	33.1521	24.5383	25.4815	15.4865	20.5627
17434	TADA1	-43.1567	-43.1568	5.49898	7.4794e-12	1.08594e-10	44.7764	41.0604	47.7786	41.0883	42.554	52.6778	36.7112	50.4716	43.921	50.9914
1886	CAMK2D	-37.9069	-37.9069	6.98122	7.48269e-12	1.08594e-10	88.5474	85.3522	125.27	108.773	160.306	127.403	168.142	134.887	119.776	144.791
6738	L3HYPDH	-48.8415	-48.8419	3.78834	7.48359e-12	1.08594e-10	16.0223	15.3489	14.129	13.4608	14.5395	14.4172	11.5552	11.6021	14.4084	12.4793
6468	KCTD6	-44.6018	-44.602	4.88009	7.48672e-12	1.08594e-10	23.1422	24.6715	28.1804	28.8631	31.621	28.129	31.2222	32.7448	38.9516	26.7525
17765	TIAL1	-37.192	-37.192	7.49608	7.4933e-12	1.08594e-10	167.928	178.681	191.076	185.181	175.094	189.326	167.859	189.877	152.395	207.664
4588	FBXO28	-41.7368	-41.7369	5.84622	7.49512e-12	1.08594e-10	44.8678	48.5724	49.5047	51.3256	67.2721	57.5619	67.7309	46.9359	63.632	77.6886
14522	POLRMT	-48.1462	-48.1466	4.1229	7.50642e-12	1.08677e-10	19.6874	23.2044	16.4951	18.5701	19.7166	19.1517	17.4695	14.2749	12.0658	13.3873
15046	PYROXD1	-46.0479	-46.0481	4.61089	7.53083e-12	1.08866e-10	23.6358	26.4636	23.9039	26.392	26.2992	24.8266	26.1181	18.5178	25.2587	22.733
17236	STK36	-47.2581	-47.2584	4.11112	7.53443e-12	1.08866e-10	15.2545	16.5189	16.5242	16.8515	22.145	16.9608	18.6543	18.8774	15.3885	15.4358
1254	BCL2L11	-46.3948	-46.3951	4.66287	7.54064e-12	1.08866e-10	27.2004	27.8193	29.4216	27.0702	39.1542	31.4314	24.0825	19.6685	11.8403	15.4248
18523	TTC7A	-43.2989	-43.299	5.1616	7.54159e-12	1.08866e-10	22.5025	22.5916	28.1998	21.1062	43.3394	42.9203	40.1747	47.4153	39.3142	50.172
2051	CCDC158	-46.155	-46.1552	4.17432	7.5512e-12	1.08925e-10	8.00656	7.97623	11.4719	9.93068	12.6691	11.6705	21.7837	17.8826	41.2157	37.7481
15015	PUS3	-43.7218	-43.722	5.21957	7.56302e-12	1.09016e-10	32.6934	30.4935	40.8062	33.9538	31.373	36.8071	30.9589	43.448	47.4888	44.3808
17040	SPPL3	-44.4433	-44.4435	5.25566	7.58103e-12	1.09196e-10	41.2484	44.6075	38.3237	41.432	46.2638	41.1569	41.714	28.1663	31.4729	27.4501
19524	ZNF45	-45.111	-45.1112	4.89743	7.60093e-12	1.09395e-10	30.1251	29.3979	32.0011	30.1544	32.706	30.0527	31.6881	23.3361	32.9824	25.3905
14579	PPIL2	-45.3629	-45.3631	4.98183	7.606e-12	1.09395e-10	38.1134	35.2384	35.6182	30.6188	29.0479	40.6866	31.3843	26.9917	25.7684	22.3233
3267	DBF4	-49.5189	-49.5195	3.98347	7.61578e-12	1.09456e-10	24.4401	20.1866	22.5462	20.2701	18.5179	18.0402	9.43857	9.9481	7.9687	6.61062
16551	SLC34A3	-45.7097	-45.71	4.67766	7.62531e-12	1.09513e-10	13.5453	12.3404	29.0143	25.9554	53.7454	73.9776	14.9579	15.1978	7.69426	9.30137
13985	PDHX	-45.4575	-45.4577	4.74133	7.63324e-12	1.09515e-10	25.3907	24.3558	32.5538	25.7139	24.5218	28.0756	21.3583	19.4527	28.356	37.4934
1684	C2CD5	-41.9223	-41.9224	6.11148	7.63832e-12	1.09515e-10	74.8284	83.003	72.9237	90.4073	75.2291	60.4902	63.9534	45.4017	63.485	61.4887
4807	FOXJ2	-40.611	-40.611	6.19763	7.64215e-12	1.09515e-10	54.0351	63.1042	62.984	71.3541	90.3059	73.1333	87.0637	71.9859	68.278	91.5188
3401	DENND6A	-42.5883	-42.5884	5.71671	7.67624e-12	1.09924e-10	47.8383	54.7565	50.4745	49.7742	56.1118	44.0638	67.1941	50.3038	58.6724	46.5069
4300	FAM102A	-45.3994	-45.3996	4.79679	7.69358e-12	1.10013e-10	27.4197	27.5872	30.8762	25.9833	30.1743	29.5932	34.0072	24.1152	25.7194	22.279
13416	NR2C1	-42.7426	-42.7427	5.70121	7.70135e-12	1.10013e-10	51.1286	53.6423	55.5752	55.4873	63.5107	53.1801	57.7961	38.414	42.784	48.5554
16891	SNX5	-37.9279	-37.9279	7.31445	7.70701e-12	1.10013e-10	163.687	154	182.367	146.368	162.859	169.17	108.614	127.791	164.138	212.536
17079	SREBF1	-43.2223	-43.2224	5.57462	7.70989e-12	1.10013e-10	47.4544	48.8417	35.4824	34.3719	61.7953	61.3024	60.257	38.2103	45.6363	43.0188
3544	DNAAF5	-43.1488	-43.149	5.72386	7.7165e-12	1.10013e-10	62.5535	57.6722	65.0689	52.1523	52.4847	68.0355	47.2232	54.4868	39.177	29.4543
13921	PCNXL4	-40.9682	-40.9683	6.31153	7.72211e-12	1.10013e-10	79.3435	84.0615	83.4162	90.5745	90.5229	74.2448	80.4912	55.2779	84.5192	71.5984
3416	DESI2	-43.4526	-43.4527	5.5525	7.73006e-12	1.10013e-10	51.5034	51.943	44.9179	49.6813	53.9521	49.4609	51.4463	33.0804	40.6865	42.443
3164	CUL4A	-38.9835	-38.9836	7.11242	7.73484e-12	1.10013e-10	163.833	156.888	152.005	138.221	140.352	180.648	139.077	104.371	110.719	97.4097
19209	YTHDC1	-37.9847	-37.9847	7.20356	7.73763e-12	1.10013e-10	137.08	137.314	154.352	143.033	147.565	149.067	147.169	144.523	127.029	186.636
15611	RNF34	-46.1226	-46.1229	4.39778	7.74965e-12	1.10013e-10	16.333	16.6674	18.4637	14.6127	18.0839	20.1028	19.0797	24.1391	31.4828	31.6357
13661	ORC3	-47.416	-47.4164	4.16171	7.75228e-12	1.10013e-10	17.1099	19.3602	21.722	19.9078	17.7532	17.8478	16.1732	19.6085	16.0158	13.2766
7021	LOC101102529	-43.6537	-43.6538	5.29125	7.75246e-12	1.10013e-10	35.4903	34.6163	37.5189	30.8046	34.0184	44.7585	34.6857	45.0181	44.9011	49.5741
13848	PARP2	-44.8965	-44.8966	4.93684	7.76084e-12	1.10013e-10	30.4085	28.3393	34.5806	31.6593	28.5312	30.2237	21.652	32.0976	32.9236	35.6774
18092	TMEM8A	-47.7435	-47.7438	3.91664	7.77316e-12	1.10013e-10	13.0609	13.5568	16.1848	14.9564	18.9829	17.228	13.3072	12.537	14.2711	16.7314
17942	TMEM167A	-39.5161	-39.5162	6.78117	7.78083e-12	1.10013e-10	114.614	109.782	116.067	116.66	107.542	104.8	100.948	122.05	123.745	83.4466
8629	LOC101122286	-46.6586	-46.6589	4.46772	7.78096e-12	1.10013e-10	25.4089	22.4337	24.0105	18.4865	22.3827	27.3595	19.2012	18.1463	20.4265	23.2091
12950	N6AMT2	-42.5374	-42.5375	5.74528	7.78899e-12	1.10013e-10	52.1432	53.7908	61.8688	53.1835	51.162	59.0047	43.7091	52.6171	44.3032	64.4341
3962	EIF5A	-36.861	-36.861	7.64151	7.79224e-12	1.10013e-10	197.623	190.334	227.441	175.557	191.235	224.53	157.134	150.876	255.9	225.913
6910	LLGL1	-43.2707	-43.2708	6.01647	7.79277e-12	1.10013e-10	93.5561	94.2663	73.011	75.6367	70.1139	79.4923	53.0565	38.3661	40.8041	28.8342
75	ABHD17B	-46.1196	-46.1199	4.60951	7.79421e-12	1.10013e-10	25.7928	24.9222	29.8871	21.7843	24.0981	27.4557	25.5814	25.074	21.6811	17.6394
17337	SURF4	-39.9041	-39.9041	6.66942	7.81077e-12	1.10168e-10	108.811	101.62	97.5549	83.1614	105.6	111.672	127.978	90.7674	105.877	84.6314
6740	L3MBTL3	-45.5072	-45.5074	4.79397	7.81788e-12	1.10189e-10	28.3429	28.46	29.538	25.8532	31.3937	27.0175	28.0524	19.5007	29.7969	29.255
8295	LOC101118019	-40.3271	-40.3272	6.62458	7.83185e-12	1.10272e-10	116.022	107.052	114.176	89.2461	91.0912	114.835	84.8357	113.708	79.54	76.0166
12966	NAB1	-43.2797	-43.2798	5.60255	7.84171e-12	1.10272e-10	50.1781	54.7937	53.4321	56.054	56.7628	45.2822	56.4289	38.9894	39.4907	34.2711
16666	SLC6A8	-47.2875	-47.2878	4.41086	7.84759e-12	1.10272e-10	26.0853	25.9994	26.9779	24.0232	18.9106	22.5823	15.4947	21.2266	15.4767	15.7348
15177	RALBP1	-39.9901	-39.9902	6.44681	7.84828e-12	1.10272e-10	73.7499	71.6468	84.1241	69.0596	93.0856	88.6085	110.458	74.5508	98.5551	108.295
6207	IRF3	-42.8179	-42.8181	5.50552	7.85391e-12	1.10272e-10	37.8849	38.1726	45.1119	35.338	41.2933	57.3909	47.7701	53.9834	45.2638	51.8773
12293	MECOM	-39.1928	-39.1929	6.94388	7.85734e-12	1.10272e-10	127.072	135.828	129.11	126.693	151.843	127.232	124.636	86.5964	103.603	118.349
3266	DAZAP2	-36.3835	-36.3835	7.55611	7.86826e-12	1.10339e-10	134.128	122.903	171.671	132.88	162.6	166.369	168.487	197.955	295.852	328.936
19141	XG	-41.3593	-41.3594	5.98024	7.8758e-12	1.10339e-10	53.9712	45.7774	46.1398	67.4803	49.4879	47.9326	69.3411	81.083	90.2336	79.6485
15403	RFWD2	-41.2132	-41.2132	6.02986	7.88119e-12	1.10339e-10	57.1975	50.3738	69.5878	55.8311	55.7604	66.3682	56.7023	79.2252	78.0502	84.0888
544	ANAPC2	-44.597	-44.5971	5.15623	7.88456e-12	1.10339e-10	37.8118	37.6712	33.5915	36.2112	35.0518	41.905	34.2705	49.3929	23.22	27.2729
2537	CHAF1B	-49.1105	-49.111	4.15772	7.89707e-12	1.10428e-10	29.0649	24.0958	24.7281	22.4346	17.6706	19.2479	10.9171	13.9753	8.48819	7.65148
12759	MST1R	-46.0166	-46.0168	4.23284	7.90216e-12	1.10428e-10	9.26787	10.0098	10.9095	10.4695	16.7199	18.1471	17.9252	22.5091	33.1294	38.7446
5620	HECA	-41.3774	-41.3774	5.98783	7.91572e-12	1.10464e-10	54.2179	52.7973	56.0213	64.7492	72.501	58.8016	75.5288	54.8464	64.7592	80.2022
3463	DHX35	-48.1989	-48.1993	4.0289	7.92404e-12	1.10464e-10	18.033	18.6917	19.9764	18.2078	18.7763	18.6707	13.7933	14.0472	12.9479	9.88824
4421	FAM20B	-43.2761	-43.2762	5.788	7.93e-12	1.10464e-10	64.939	72.9839	60.7439	70.7039	67.6338	51.3632	53.0869	38.8335	38.8536	33.186
325	ADRA2B	-46.5954	-46.5957	4.08882	7.93392e-12	1.10464e-10	11.0227	9.67548	10.8804	10.1443	15.9138	16.0737	25.0547	22.0776	26.778	22.3454
4454	FAM3A	-45.9199	-45.9201	4.4885	7.9372e-12	1.10464e-10	18.682	19.8802	23.1087	21.0504	23.7054	21.7594	20.2646	28.4779	24.3962	22.9545
17976	TMEM199	-44.6756	-44.6758	4.8262	7.94309e-12	1.10464e-10	21.9906	20.0567	27.87	22.3975	22.2794	29.5291	24.518	29.0652	42.2939	43.4839
466	ALDH7A1	-39.6886	-39.6886	6.69263	7.94979e-12	1.10464e-10	105.539	96.4019	108.784	98.6844	96.9091	98.4729	79.5493	101.746	102.633	145.467
2398	CDYL	-44.7995	-44.7996	5.18283	7.95471e-12	1.10464e-10	43.9538	41.2461	38.5953	33.5544	41.221	43.4333	32.9236	23.396	28.3756	36.3307
18769	UPF3B	-43.0622	-43.0624	5.56608	7.96627e-12	1.10464e-10	47.7103	44.5239	56.0892	46.272	43.0397	54.2595	43.4357	60.9591	37.6284	39.6416
17304	SUCO	-42.716	-42.7161	5.82229	7.96905e-12	1.10464e-10	60.4239	67.2826	58.2614	57.4753	67.8612	53.6076	62.1508	41.806	46.7831	49.9727
2406	CEBPZ	-40.0672	-40.0673	6.53729	7.97304e-12	1.10464e-10	87.1582	81.6659	94.7329	87.6018	87.4848	75.1425	79.1544	69.2651	107.151	159.242
5901	HUNK	-50.6369	-50.6377	3.96646	7.97346e-12	1.10464e-10	25.0342	23.548	20.3449	24.8406	17.6292	16.3195	12.1527	9.58853	3.26393	3.38836
17471	TANGO6	-47.2253	-47.2256	4.2025	7.98871e-12	1.10464e-10	18.7003	18.4781	21.3438	17.2417	17.9186	18.286	15.8187	20.1719	17.9565	17.9937
12813	MTRF1	-48.7551	-48.7555	3.79428	7.99114e-12	1.10464e-10	15.9309	14.6154	17.3291	14.7427	13.5784	13.434	11.2412	11.1467	13.536	12.9776
15333	RCHY1	-45.7701	-45.7703	4.51745	7.99505e-12	1.10464e-10	19.9159	18.4131	24.1463	19.2111	22.5997	25.6602	20.8418	27.0037	26.0135	25.0251
12436	MGME1	-45.6727	-45.6729	4.9424	8.00693e-12	1.10464e-10	39.3199	33.6506	44.3846	34.9571	32.0654	32.1261	20.6697	28.7416	19.9953	21.3599
588	ANKRD28	-43.6161	-43.6162	5.48399	8.01015e-12	1.10464e-10	44.8495	48.8974	48.6805	52.4682	60.0696	47.0028	50.2918	34.5786	30.8358	29.6758
6760	LAMP2	-36.663	-36.6631	7.54633	8.01164e-12	1.10464e-10	152.554	145.94	152.335	165.533	178.648	166.679	201.856	174.931	227.142	303.457
13069	NDC1	-45.5677	-45.5679	5.0515	8.01578e-12	1.10464e-10	38.2962	43.5768	41.5917	39.2118	41.2003	36.0697	29.6019	25.1219	21.7694	14.9819
18141	TNFAIP8L1	-44.3226	-44.3227	5.04335	8.01691e-12	1.10464e-10	27.5111	28.135	32.8254	25.2308	34.8038	35.8239	38.1796	52.8448	28.2776	25.9331
17129	SSBP4	-40.8002	-40.8002	6.42105	8.02477e-12	1.10495e-10	95.8685	86.29	88.4297	80.5509	93.2613	124.668	85.8383	61.7981	73.2964	66.693
16997	SPDL1	-47.8679	-47.8683	4.35712	8.04132e-12	1.10639e-10	26.0487	25.0058	28.1707	23.4658	23.1991	27.7229	17.9758	14.5626	10.1643	8.41553
4198	ETF1	-41.1111	-41.1112	6.19066	8.05969e-12	1.10639e-10	69.1708	70.2447	73.8159	68.5022	74.3714	63.4292	84.1572	57.4712	75.6586	93.4013
14840	PRUNE	-46.1576	-46.1579	4.68725	8.06574e-12	1.10639e-10	28.2423	29.6207	25.6106	29.727	31.621	28.1825	24.599	18.0624	18.7309	23.032
7193	LOC101104566	-45.6891	-45.6893	4.73412	8.06625e-12	1.10639e-10	26.2498	27.4758	33.9987	25.2773	27.7459	32.3291	25.6421	26.1168	23.0534	18.0491
16183	SETD3	-43.7209	-43.721	5.30942	8.07276e-12	1.10639e-10	40.1882	34.9599	42.1833	33.9445	35.5788	47.2059	39.5569	43.7477	35.3544	43.6279
19016	WDR17	-49.1151	-49.1155	4.27142	8.07382e-12	1.10639e-10	28.9918	30.9485	26.1051	25.0915	23.7881	16.9928	13.5097	13.5798	7.56684	6.33379
13731	OXSR1	-43.2659	-43.266	5.58814	8.07515e-12	1.10639e-10	51.9512	51.5994	50.3775	52.4868	51.6166	47.5372	48.0435	41.1348	33.8547	52.2538
5091	GGA2	-41.0616	-41.0616	6.35277	8.09478e-12	1.10639e-10	91.7281	83.4858	106.389	77.2531	84.5604	94.5079	71.5083	98.2345	55.9378	53.4829
16769	SMG9	-47.6472	-47.6475	4.13067	8.09771e-12	1.10639e-10	19.989	17.1224	22.0226	18.5237	17.3709	19.5044	15.6162	18.1103	14.0163	12.6897
14178	PI4KB	-40.2662	-40.2662	6.37872	8.10865e-12	1.10639e-10	71.8488	70.5418	84.1241	79.2132	81.8529	98.0668	79.3164	119.557	70.1011	77.301
15464	RHOBTB1	-41.9168	-41.9169	6.09404	8.13549e-12	1.10639e-10	75.5322	77.1902	78.5094	73.2121	79.6519	66.4858	69.5436	61.5104	61.162	40.1066
6606	KIN	-46.8797	-46.88	4.3116	8.14012e-12	1.10639e-10	19.0293	20.7531	19.4722	21.9515	20.564	21.1502	21.2672	15.4615	19.564	19.1564
6926	LMNB1	-41.2991	-41.2992	7.26847	8.14682e-12	1.10639e-10	261.63	257.431	232.483	205.228	184.322	184.452	87.4992	66.9998	36.0895	25.4459
3382	DEF8	-43.95	-43.9501	5.2992	8.14726e-12	1.10639e-10	37.565	41.2276	38.8183	37.4282	47.2145	45.0363	39.3544	42.4173	39.128	25.3573
6693	KNOP1	-48.2435	-48.2439	4.16919	8.14984e-12	1.10639e-10	22.5756	24.8944	18.8516	21.004	19.7683	15.7531	15.1199	15.1499	14.6926	11.8925
6358	KAZN	-42.1498	-42.1499	5.88142	8.15293e-12	1.10639e-10	54.9948	52.7601	72.9431	52.9048	69.8452	61.3452	67.103	88.7538	37.0501	31.6025
18739	ULK2	-39.3835	-39.3835	6.68812	8.15465e-12	1.10639e-10	89.0227	91.5735	92.648	98.062	127.982	97.9813	136.252	97.1078	104.799	95.5273
16466	SLC25A11	-43.5294	-43.5295	5.38611	8.16494e-12	1.10639e-10	42.921	35.0156	46.5664	38.6544	39.5366	48.2319	33.6021	29.6166	44.8521	58.9973
5559	HARS	-44.9993	-44.9995	5.0013	8.16634e-12	1.10639e-10	34.7408	33.0378	36.1418	32.8762	35.7028	35.8132	33.1464	22.8567	30.777	24.9919
9529	LOC105605573	-47.8043	-47.8047	4.22178	8.16727e-12	1.10639e-10	22.3562	21.2359	22.362	23.6144	22.5171	18.9272	15.8187	16.5522	13.1538	9.84395
6595	KIF4A	-51.3587	-51.3604	4.36961	8.17073e-12	1.10639e-10	34.7408	32.5549	28.4228	30.5445	26.6608	28.5138	12.5578	9.97207	1.50945	1.02979
14777	PRPF19	-40.5065	-40.5066	6.60105	8.17451e-12	1.10639e-10	118.462	105.92	120.819	96.8451	100.402	113.799	88.5018	61.4864	85.7738	78.5523
11161	LOC106990104	-39.2194	-39.2194	6.70935	8.17606e-12	1.10639e-10	92.9894	79.753	108.726	82.7898	83.186	107.504	95.9453	114.751	139.153	141.447
4170	ERMP1	-42.5546	-42.5547	5.84854	8.18296e-12	1.10639e-10	60.6981	66.2241	57.4662	69.1525	63.0457	43.3157	59.8519	50.4477	49.2727	56.539
9175	LOC105603828	-43.5754	-43.5755	6.0233	8.18621e-12	1.10639e-10	80.8425	91.397	86.9557	81.4149	100.009	70.8569	55.8618	47.5351	20.2991	15.0372
16776	SMIM15	-41.9478	-41.9479	5.9978	8.19318e-12	1.10639e-10	66.2735	66.9019	78.0342	64.8885	63.6657	63.3972	61.2089	49.2371	74.4432	50.77
15357	RECQL5	-48.1185	-48.1189	4.11166	8.19636e-12	1.10639e-10	21.104	21.0781	17.5715	15.9597	18.2699	19.6005	17.9151	13.4719	13.1832	14.5168
4916	G3BP1	-38.9262	-38.9263	7.17357	8.1999e-12	1.10639e-10	167.05	170.797	192.753	152.397	144.919	139.673	141.234	159.397	101.701	73.514
4527	FARP1	-36.9343	-36.9343	7.46389	8.20323e-12	1.10639e-10	140.16	147.983	151.908	139.02	209.195	201.296	240.906	205.59	139.692	189.504
14880	PSMC6	-40.3387	-40.3387	6.47045	8.20381e-12	1.10639e-10	90.3206	83.1144	105.09	81.7214	72.6146	96.1858	77.372	83.8277	110.16	86.1373
16161	SERPINE2	-38.5499	-38.5499	7.13423	8.21206e-12	1.10675e-10	141.513	145.894	137.576	106.915	146.139	168.411	161.782	177.22	124.98	94.1764
6576	KIF1BP	-43.8185	-43.8187	5.36916	8.21863e-12	1.10679e-10	45.3888	40.3362	50.2514	41.6922	38.9992	45.7096	30.4019	42.8967	36.0993	41.3357
16145	SERP1	-36.006	-36.006	7.61092	8.2236e-12	1.10679e-10	130.765	127.508	184.113	134.273	187.143	186.846	246.314	232.054	255.763	269.884
3949	EIF4A3	-40.0038	-40.0038	6.59263	8.23309e-12	1.10731e-10	99.6616	91.6942	115.408	87.2209	87.8258	113.681	76.6631	97.6112	97.1731	97.9744
18747	UNC13B	-41.6047	-41.6048	5.80209	8.24913e-12	1.10738e-10	40.2156	41.5804	55.3328	43.7823	76.7274	58.1069	68.1258	51.5863	59.1429	63.1607
801	ARHGEF10L	-45.3528	-45.353	5.12855	8.25391e-12	1.10738e-10	45.3065	44.3661	34.1345	32.4954	43.205	41.734	35.9415	29.0053	26.0429	17.3847
531	AMPD2	-44.0333	-44.0334	5.89576	8.2554e-12	1.10738e-10	95.4846	85.835	56.3898	77.5504	56.6285	66.9347	50.7982	62.6491	24.3178	18.5917
2657	CIZ1	-42.9392	-42.9394	5.7116	8.25615e-12	1.10738e-10	57.618	56.8086	54.4213	48.4272	51.689	63.0658	45.9168	50.8671	37.9518	57.0706
12156	MAPK8IP1	-55.1683	-55.1701	3.60997	8.26405e-12	1.10769e-10	31.6698	31.1064	13.5762	16.6286	10.6747	9.09491	2.23812	2.06153	2.58762	2.23676
14464	POC5	-48.2819	-48.2823	3.85787	8.27022e-12	1.10776e-10	15.1905	13.529	16.4078	15.8761	15.3455	15.6249	11.2513	10.056	14.5848	16.9196
1330	BLOC1S5	-45.6028	-45.6031	4.77647	8.28239e-12	1.10864e-10	28.3429	28.5157	31.7199	26.0483	27.4565	30.0634	24.8218	31.0668	26.1997	19.6325
18403	TRNT1	-46.032	-46.0322	4.58156	8.29348e-12	1.10889e-10	24.1111	23.3437	25.9306	22.3046	23.9431	24.5808	22.9584	26.3205	26.8172	18.9239
4686	FGFR3	-37.1432	-37.1432	7.40038	8.29718e-12	1.10889e-10	147.463	137.239	174.154	134.989	190.78	195.931	182.118	177.568	151.984	196.99
4236	EXOC4	-41.7548	-41.7549	5.93901	8.30122e-12	1.10889e-10	56.1099	56.1122	62.5961	58.8874	71.4469	63.0872	58.2417	49.7525	54.1931	82.8819
14208	PIGU	-43.9355	-43.9356	5.36699	8.31121e-12	1.10896e-10	43.8076	43.2054	51.7448	42.231	43.0707	49.8884	31.9413	45.2099	33.3647	28.0259
6025	IKBKAP	-42.7451	-42.7452	5.93187	8.31853e-12	1.10896e-10	72.0864	76.8931	66.5332	76.5471	75.3531	59.1329	54.2515	43.6997	35.8347	49.9395
18072	TMEM64	-43.1879	-43.188	5.13124	8.32133e-12	1.10896e-10	18.4443	20.8738	25.7851	21.7379	39.7226	33.7399	54.8997	45.7373	50.7625	38.5785
6770	LAP3	-43.2108	-43.2109	5.50795	8.32437e-12	1.10896e-10	49.3646	38.9062	50.9108	40.4659	37.6972	47.0883	37.4707	47.1995	54.4773	51.2683
13204	NFKB1	-41.7838	-41.7839	5.88197	8.32986e-12	1.10896e-10	50.0044	51.8037	50.2708	49.3469	63.3247	58.8657	83.023	52.1976	64.1613	66.5269
19319	ZDHHC1	-46.2272	-46.2274	4.46803	8.33671e-12	1.10903e-10	18.6271	22.8237	23.1572	25.5002	24.9145	22.9029	23.961	17.7508	20.701	20.7731
15930	SART3	-41.9165	-41.9166	6.16036	8.34673e-12	1.10903e-10	85.1931	85.0272	79.1979	72.952	79.1559	82.4206	67.7815	50.2319	46.1165	66.9588
1437	BTF3L4	-43.1327	-43.1328	5.52018	8.352e-12	1.10903e-10	42.3726	42.6575	49.1362	44.2189	43.3084	38.6453	32.316	41.9858	51.233	72.8497
14489	POLH	-45.6638	-45.664	4.86706	8.35449e-12	1.10903e-10	32.3918	33.5113	32.0205	35.3566	32.179	31.1856	32.2755	21.5622	21.9752	19.1675
17420	SYVN1	-42.5531	-42.5532	5.68011	8.35858e-12	1.10903e-10	45.2608	46.6596	47.5459	48.9102	54.3861	63.2368	78.1214	50.0401	38.7555	39.6083
3909	EHD4	-40.1435	-40.1435	6.28756	8.36883e-12	1.10964e-10	52.1889	47.1888	46.4501	49.2447	72.6353	63.8567	147.331	96.7722	98.0062	107.298
2780	CMTR1	-41.4876	-41.4876	6.27255	8.38023e-12	1.11041e-10	88.0904	90.0785	78.8391	88.8931	93.1373	82.8481	82.3141	52.6171	60.5053	55.5535
7236	LOC101105166	-41.6432	-41.6433	5.91478	8.39919e-12	1.11147e-10	52.0244	46.6503	54.014	42.584	55.8638	67.4904	64.6522	46.8879	91.8018	81.1212
2982	CPSF1	-44.9785	-44.9787	5.33239	8.39955e-12	1.11147e-10	50.5894	54.3015	40.5541	49.7835	48.2065	47.1204	41.3596	32.9845	22.279	15.5244
18987	WAC	-37.5967	-37.5967	7.26628	8.41875e-12	1.11268e-10	128.434	132.782	142.754	143.777	159.438	145.005	163.879	127.156	170.156	225.879
5680	HIF1AN	-43.1923	-43.1925	5.56529	8.4214e-12	1.11268e-10	46.6318	50.7359	42.6778	51.0283	58.3025	43.8287	53.9984	39.3489	42.3625	44.3808
12655	MRPL17	-42.3198	-42.3198	5.70766	8.42561e-12	1.11268e-10	46.1291	44.4868	52.4139	40.9954	49.9426	48.4456	51.2336	74.3111	61.4463	53.0067
3765	DVL2	-44.8141	-44.8142	5.26707	8.43315e-12	1.11293e-10	47.6006	48.7024	41.5626	42.1288	42.6987	46.8318	32.8831	26.2965	22.5045	33.6621
17361	SYAP1	-43.953	-43.9531	5.11359	8.46979e-12	1.11701e-10	31.0208	25.1637	34.0763	29.0582	30.1536	33.1521	30.9893	42.3214	42.0685	48.0128
19489	ZNF34	-40.8088	-40.8088	6.30569	8.48201e-12	1.11788e-10	73.951	80.1616	68.4145	80.4673	87.3504	76.6387	99.0544	65.0702	78.2952	81.4424
1263	BCL7A	-46.9708	-46.9711	4.71702	8.49918e-12	1.11939e-10	33.1961	36.0741	34.8618	32.1145	35.2688	30.4161	20.4165	13.6277	13.1341	13.6863
12341	MEIS1	-40.0401	-40.0402	6.74093	8.51092e-12	1.11952e-10	120.866	128.056	108.387	92.9341	93.6953	103.774	100.037	98.606	134.615	88.4295
3718	DSTYK	-43.8481	-43.8482	5.24348	8.51927e-12	1.11952e-10	33.8725	35.1456	32.7381	33.8516	49.6842	38.624	50.1905	34.5666	35.0211	34.9355
16140	SERINC1	-34.7304	-34.7304	8.09134	8.52859e-12	1.11952e-10	185.705	160.852	219.227	197.118	223.259	237.237	265.323	245.754	476.182	516.47
4011	EMC3	-41.0925	-41.0926	5.95152	8.53341e-12	1.11952e-10	44.228	35.7398	51.1727	43.9495	45.6851	54.0885	59.6088	83.9955	102.858	97.3322
13549	NUP188	-42.9645	-42.9647	5.91571	8.5532e-12	1.11952e-10	68.2934	81.7773	58.562	69.8306	77.3578	67.0095	67.8625	47.1995	35.6386	29.9416
5255	GOLGA7	-40.1609	-40.161	6.38837	8.56818e-12	1.11952e-10	70.9805	67.3569	88.3812	67.0066	70.4549	90.7781	73.6452	92.0978	99.7313	117.075
2650	CISD2	-44.9714	-44.9716	4.90749	8.56848e-12	1.11952e-10	28.2149	29.5371	35.1333	27.9713	27.4049	30.1275	33.7338	25.05	34.4232	28.3249
14434	PMPCB	-43.4192	-43.4194	5.36903	8.57087e-12	1.11952e-10	40.4167	34.3842	43.6766	37.2981	36.6328	42.9844	36.0327	51.3705	47.1849	43.0964
6185	IQCE	-45.9986	-45.9988	4.85411	8.57924e-12	1.11952e-10	34.4849	37.1234	28.2288	33.2664	30.133	32.4894	26.9283	27.4711	15.5747	23.3199
16724	SLTM	-40.5265	-40.5266	6.47393	8.58326e-12	1.11952e-10	91.1432	93.1334	106.331	99.7063	99.5338	89.9338	89.1094	61.8101	89.8611	68.1215
12506	MKRN2	-41.3257	-41.3258	6.08	8.58506e-12	1.11952e-10	64.5917	59.4643	74.3201	53.8617	60.6276	79.1609	69.574	62.2655	83.196	69.2288
17923	TMEM143	-48.3902	-48.3906	3.83517	8.5891e-12	1.11952e-10	14.8706	14.4575	14.1969	12.7176	14.9941	16.5333	12.3856	14.6105	14.1829	13.5756
1688	C2H2orf72	-44.9193	-44.9195	4.72201	8.59567e-12	1.11952e-10	21.4879	18.1624	31.9914	23.3078	32.396	32.436	20.7912	24.7264	27.6797	30.7388
17619	TECPR1	-47.1091	-47.1094	4.39621	8.5971e-12	1.11952e-10	24.4493	24.2537	18.6285	19.9543	23.6538	25.0724	21.2064	20.1	19.6032	13.4427
697	APH1A	-39.0956	-39.0956	6.75031	8.59794e-12	1.11952e-10	89.8179	86.745	104.372	80.8854	107.398	117.047	105.829	92.0619	169.774	122.446
5399	GRAMD1C	-44.7695	-44.7697	4.67873	8.60038e-12	1.11952e-10	15.7663	16.5746	23.4869	17.8641	22.1554	23.5442	30.7462	27.7588	33.8449	44.1815
6784	LASP1	-35.7443	-35.7443	8.0563	8.60877e-12	1.11952e-10	266.684	274.386	303.283	268.584	327.05	275.508	280.585	267.16	184.643	213.799
4313	FAM114A1	-40.3138	-40.3139	6.52395	8.61376e-12	1.11952e-10	96.5448	91.5642	78.6839	113.018	88.7352	70.9851	92.7856	82.0898	110.65	94.9847
13321	NOC3L	-45.2563	-45.2565	4.89249	8.61555e-12	1.11952e-10	30.4999	31.1528	31.8168	28.2685	30.412	32.3505	29.9462	19.7284	32.0022	30.6392
7870	LOC101112542	-35.2268	-35.2268	8.31275	8.62292e-12	1.11952e-10	339.283	345.522	337.709	364.704	359.343	345.895	366.474	319.825	207.882	192.871
15933	SASS6	-46.9465	-46.9468	4.4766	8.62694e-12	1.11952e-10	25.1439	27.2436	25.213	26.9401	22.6307	23.7472	18.0872	18.6617	20.7304	14.0296
4321	FAM122A	-47.0336	-47.0339	4.09935	8.63866e-12	1.11952e-10	13.7099	13.7054	13.8865	13.8416	14.0021	18.0829	16.396	18.374	23.1122	26.0992
15203	RAP1GDS1	-43.4588	-43.4589	5.46478	8.64438e-12	1.11952e-10	44.4291	45.2389	47.2647	39.8714	46.1501	50.8823	48.3676	33.1763	47.3515	38.7003
13339	NOM1	-45.6817	-45.682	4.84987	8.65605e-12	1.11952e-10	32.2547	32.6013	31.0896	26.1505	26.1235	34.6269	29.0347	35.0341	22.9652	18.2927
14388	PLOD3	-39.1326	-39.1327	6.82398	8.65714e-12	1.11952e-10	107.513	100.952	121.914	104.723	103.874	154.357	130.307	121.007	89.1162	99.0153
939	ASCC2	-43.2192	-43.2194	5.57862	8.65889e-12	1.11952e-10	54.1448	46.3439	48.3023	39.4348	41.6033	55.4992	44.023	58.2024	44.0778	46.0639
10500	LOC105611673	-45.7476	-45.7478	4.79652	8.66321e-12	1.11952e-10	31.2585	29.9271	31.3999	31.715	26.7229	31.9978	26.665	18.2901	26.4251	23.2977
17700	TGFB3	-42.8936	-42.8937	6.07974	8.66324e-12	1.11952e-10	88.2092	80.7652	107.194	89.0046	84.178	82.4313	39.3038	45.138	23.4944	36.4414
7938	LOC101113508	-43.8548	-43.855	5.34862	8.67069e-12	1.11952e-10	41.9156	41.729	43.1336	39.4162	50.1079	43.0699	43.2939	30.1799	41.598	32.8206
14527	POMK	-42.8827	-42.8828	5.69835	8.68498e-12	1.11952e-10	51.6679	54.5894	54.2952	55.8311	61.289	62.0826	64.004	43.5799	41.0001	30.7056
1980	CBFB	-42.6472	-42.6473	5.86693	8.68532e-12	1.11952e-10	62.389	65.5184	77.3748	69.8864	70.7029	64.9041	55.1123	34.6146	43.0682	39.8298
14714	PRIM1	-46.3684	-46.3686	4.92404	8.68812e-12	1.11952e-10	41.1844	41.9518	37.9068	41.7014	34.3904	30.7367	20.3456	13.7476	18.623	22.7884
4516	FANCC	-48.1872	-48.1876	4.0169	8.69383e-12	1.11952e-10	18.9653	17.9117	17.8527	17.7154	17.3709	16.9501	13.8844	13.6517	11.6443	15.7348
15776	RQCD1	-43.5689	-43.569	5.53221	8.70743e-12	1.11952e-10	50.8362	49.8445	55.6528	51.7993	50.1079	51.7694	43.223	46.4564	38.6771	24.1946
5103	GGTA2P	-38.3876	-38.3876	7.01631	8.71899e-12	1.11952e-10	108.372	100.627	98.864	92.7019	117.401	110.924	155.179	111.143	175.439	223.709
1728	C3H2orf68	-41.1705	-41.1706	6.13957	8.71954e-12	1.11952e-10	60.7347	66.1777	66.1259	65.5574	70.2276	65.0858	64.5712	57.0637	73.6983	115.57
13028	NCAPG	-44.9935	-44.9937	5.65119	8.72347e-12	1.11952e-10	73.2838	69.929	74.4753	68.1028	50.883	66.6888	35.0706	36.7361	16.4275	10.7409
18798	USP12	-43.1141	-43.1142	5.58716	8.73265e-12	1.11952e-10	47.4453	50.7638	45.5094	44.3862	52.4433	42.3218	51.5982	38.2582	45.9597	61.843
18347	TRIM3	-42.9026	-42.9027	5.43095	8.73468e-12	1.11952e-10	33.2418	33.6042	34.8424	33.926	42.4714	51.9404	52.3375	38.2223	47.9985	62.6182
2920	COPS2	-39.435	-39.4351	6.69621	8.73885e-12	1.11952e-10	88.191	91.7777	101.356	100.431	106.013	86.097	99.2569	72.2016	127.695	163.737
4658	FEZ2	-44.6747	-44.6748	5.02278	8.74277e-12	1.11952e-10	29.8875	32.1185	31.5453	28.0735	31.1457	31.8482	33.2578	22.1735	45.1658	39.6748
12998	NAPG	-43.0173	-43.0174	5.62425	8.74305e-12	1.11952e-10	52.2986	49.3245	50.1351	46.5785	44.5071	58.0321	44.6003	56.4525	52.566	38.5564
6504	KIAA0101	-49.3613	-49.3621	4.9207	8.74467e-12	1.11952e-10	56.1465	46.8546	52.9473	42.1195	29.1926	38.5598	14.5326	16.6481	3.24433	2.425
310	ADNP2	-43.9265	-43.9267	5.49686	8.75453e-12	1.12006e-10	50.5711	56.1215	44.5106	50.9075	57.6308	45.9341	47.3954	37.2994	35.178	25.8113
13663	ORC5	-47.1456	-47.1459	4.37448	8.77122e-12	1.12108e-10	24.5041	22.4802	26.8227	22.2395	22.3414	22.7212	15.9301	16.3005	19.711	14.1624
15586	RNF185	-39.9786	-39.9787	6.54484	8.77392e-12	1.12108e-10	90.2749	83.9594	107.262	80.3094	91.3909	106.285	85.5548	117.771	88.3124	82.3503
18807	USP21	-44.6406	-44.6408	5.18723	8.7906e-12	1.12248e-10	39.722	41.7197	39.7492	40.596	39.7329	42.589	38.4328	24.8702	30.385	26.3428
6141	INPP5E	-48.011	-48.0113	3.96732	8.80671e-12	1.12381e-10	14.9986	16.8253	14.7108	14.9378	16.4719	18.3181	15.5959	19.7284	12.6049	12.0253
17006	SPG11	-40.9403	-40.9403	6.56845	8.8236e-12	1.12382e-10	110.812	124.992	95.7803	109.405	122.63	99.2852	100.614	70.8113	62.5734	51.9659
13687	OSGIN2	-46.1701	-46.1703	4.36293	8.83163e-12	1.12382e-10	15.5104	16.0546	18.58	16.7679	18.6419	19.6005	19.2012	18.2901	26.0821	36.8401
5828	HS6ST2	-59.6568	-59.6777	4.536	8.8353e-12	1.12382e-10	45.8275	46.0932	44.4039	59.6584	18.4146	16.0844	0.405089	0.671197	0.117619	0.0885845
12952	NAA15	-43.1198	-43.1199	5.70542	8.85289e-12	1.12382e-10	59.1992	59.8171	60.1718	58.6366	58.8399	46.415	54.5554	35.7173	45.8617	42.3766
15570	RNF149	-43.6492	-43.6493	5.20736	8.85947e-12	1.12382e-10	28.8273	29.2586	33.1454	31.3899	34.7211	31.3352	29.8348	44.5986	48.5767	57.5799
598	ANKRD42	-47.3755	-47.3758	4.23368	8.86312e-12	1.12382e-10	20.9121	19.7317	22.8953	18.375	16.3995	18.0509	14.1173	16.3724	22.7593	18.3148
13530	NUDT3	-39.186	-39.1861	6.84559	8.88388e-12	1.12382e-10	110.419	112.782	122.913	107.565	119.374	124.86	99.3582	145.326	113.895	93.3902
16689	SLC9A6	-46.1176	-46.1178	4.40863	8.8846e-12	1.12382e-10	17.2196	18.0974	17.8915	19.4898	21.8557	18.6814	26.4928	20.4955	28.6991	23.2645
15152	RAD17	-45.8816	-45.8818	4.55437	8.88977e-12	1.12382e-10	21.4422	21.0781	25.3778	19.3783	20.3366	25.3824	20.6697	25.2058	29.0422	26.8522
4086	EPB41L5	-40.3834	-40.3835	6.37897	8.89309e-12	1.12382e-10	63.8514	76.1967	58.4747	58.1163	81.7496	69.1149	111.592	75.1141	112.375	125.48
5503	GTPBP10	-48.4456	-48.446	3.82132	8.90263e-12	1.12382e-10	14.3222	14.3275	15.6514	13.9624	14.3638	14.2676	11.8387	9.70839	16.7705	15.9452
17114	SRSF2	-36.7749	-36.7749	7.94527	8.90395e-12	1.12382e-10	299.725	311.398	300.422	267.172	273.47	266.146	227.731	204.02	178.174	136.243
14512	POLR3A	-44.9616	-44.9618	5.01697	8.9062e-12	1.12382e-10	31.9897	37.3277	29.6737	36.2855	38.8442	30.2344	34.625	26.3924	28.013	30.1962
12643	MROH1	-40.766	-40.766	6.36435	8.91467e-12	1.12382e-10	83.7581	81.5916	83.4065	76.7422	78.1845	109.16	82.7597	96.6164	75.5998	55.8525
17918	TMEM136	-48.929	-48.9295	3.90311	8.91666e-12	1.12382e-10	19.5046	18.4038	17.106	15.7553	14.4671	16.3088	12.1729	15.3896	9.83101	10.464
348	AFG3L2	-40.7183	-40.7183	6.31256	8.92964e-12	1.12382e-10	81.6925	69.4369	89.7194	68.1585	66.7451	87.7535	71.8121	90.7674	82.7451	85.7941
1521	C15H11orf58	-37.9027	-37.9027	7.2709	8.93092e-12	1.12382e-10	153.587	146.581	173.698	149.378	153.589	157.232	131.806	173.229	133.008	172.086
750	ARF3	-43.3838	-43.3839	5.38901	8.93115e-12	1.12382e-10	34.9876	40.9861	32.6799	39.5184	50.4593	36.0483	48.6917	44.0713	49.8706	41.524
18737	UIMC1	-45.023	-45.0232	4.78366	8.93368e-12	1.12382e-10	23.2885	22.508	32.9223	26.7915	23.5814	29.8817	22.6343	22.4731	30.4634	40.6935
18763	UNK	-45.3545	-45.3547	5.06744	8.94042e-12	1.12382e-10	39.1097	43.7718	37.7419	31.8451	37.2425	42.0011	29.4095	22.581	21.8184	29.5872
2992	CPT2	-46.0106	-46.0109	4.56826	8.945e-12	1.12382e-10	23.4164	22.4802	24.893	21.4778	26.2372	24.9763	24.7509	19.2849	28.3462	21.1717
464	ALDH5A1	-43.1474	-43.1475	5.70615	8.94898e-12	1.12382e-10	58.4497	61.6278	52.86	61.024	62.7873	49.4716	52.854	35.6454	45.6363	41.5018
6707	KRCC1	-43.2129	-43.2131	5.37516	8.96016e-12	1.12382e-10	34.6128	26.9279	41.9408	32.4117	30.009	35.4605	35.5972	32.7568	80.6182	64.5006
14894	PSMD9	-43.9081	-43.9082	5.28116	8.96619e-12	1.12382e-10	39.6489	36.5755	43.4439	37.1959	36.6638	39.6393	29.3183	42.0697	46.7144	37.3827
3795	E2F2	-49.6856	-49.6863	3.98134	8.97833e-12	1.12382e-10	21.0401	20.2145	23.642	20.0379	18.6213	21.4708	11.2513	12.8127	4.80279	3.84235
5119	GINM1	-38.9497	-38.9497	6.70333	8.97887e-12	1.12382e-10	74.3074	64.6548	94.3063	77.2067	72.1496	92.8407	88.7752	115.614	171.626	190.412
794	ARHGAP6	-45.3436	-45.3438	4.92407	8.98703e-12	1.12382e-10	30.5364	36.7427	29.0822	24.1718	30.35	30.5443	35.1212	24.5586	29.7283	32.5548
415	AK3	-42.631	-42.6311	5.45215	8.98738e-12	1.12382e-10	35.408	28.6272	46.2464	37.4468	47.3075	53.4045	44.6408	45.3178	57.6628	41.524
5752	HNRNPH3	-35.3352	-35.3352	8.1588	8.98777e-12	1.12382e-10	287.185	285.696	330.377	291.074	276.756	302.43	273.708	258.267	252.774	299.416
19439	ZNF2	-47.1706	-47.1709	4.20866	8.98791e-12	1.12382e-10	18.618	17.921	18.58	20.9111	21.525	19.515	18.2493	13.3281	18.231	17.8166
984	ATF1	-42.4531	-42.4532	5.7178	8.9886e-12	1.12382e-10	47.4818	49.1574	55.6334	48.7523	51.4823	51.1922	52.4489	39.1332	53.7226	77.0906
6316	JKAMP	-43.4189	-43.419	5.47185	8.9894e-12	1.12382e-10	46.1017	42.8061	51.2502	42.8162	47.4728	52.6457	46.0282	38.5938	45.1462	30.7388
4119	EPRS	-39.2782	-39.2783	6.83522	9.02697e-12	1.1278e-10	112.275	111.621	116.455	103.98	121.235	116.78	134.55	134.251	115.904	74.5881
5488	GTF2H1	-43.4021	-43.4023	5.28109	9.04928e-12	1.12966e-10	32.2547	28.3857	38.6244	34.1118	31.0113	36.2621	32.7413	43.7597	48.4493	63.0389
1629	C21H11orf54	-43.915	-43.9151	5.11394	9.05834e-12	1.12966e-10	27.9681	27.7172	39.1577	28.0177	31.559	34.3811	36.4681	31.1148	39.5103	50.2053
17219	STK10	-41.9198	-41.9198	6.03038	9.0591e-12	1.12966e-10	62.6815	73.3089	55.4007	57.8934	79.8792	76.6708	90.1829	57.711	46.7046	52.9846
7707	LOC101110657	-46.0035	-46.0038	4.41897	9.07239e-12	1.1298e-10	17.0916	17.596	26.5706	20.5488	23.7364	26.2587	20.9836	17.1874	19.9561	23.7849
13040	NCK2	-40.4687	-40.4687	6.3668	9.07598e-12	1.1298e-10	77.9269	73.2811	80.6428	66.5978	83.2997	100.375	96.6441	71.854	98.6139	75.8394
7996	LOC101114265	-49.4412	-49.442	4.49347	9.07738e-12	1.1298e-10	32.1085	33.697	31.3417	34.9571	23.7674	31.8161	17.0948	14.3109	3.41096	2.53573
14924	PTDSS1	-43.0585	-43.0586	5.54641	9.08696e-12	1.13e-10	48.7157	41.1161	48.0016	40.8189	42.4714	50.9678	47.3853	57.7949	52.0465	37.8256
11891	LRRC28	-43.4081	-43.4082	5.23025	9.09758e-12	1.13e-10	24.4218	26.7143	29.7901	29.8478	41.066	33.0131	30.3108	31.3425	52.0563	76.6145
70	ABHD14B	-39.8403	-39.8403	6.33387	9.10366e-12	1.13e-10	51.2292	51.0609	78.6645	60.0765	74.9707	80.903	60.4899	85.2181	121.167	142.676
17455	TAF7	-39.1099	-39.11	6.81365	9.10378e-12	1.13e-10	107.175	89.8742	118.724	89.1532	96.4647	116.182	84.1775	104.683	167.47	150.793
3709	DSE	-48.0995	-48.0999	4.52686	9.10772e-12	1.13e-10	32.8214	36.102	29.3537	38.4965	21.1323	18.457	19.5962	14.251	10.027	10.0765
15181	RALGDS	-41.7743	-41.7744	5.95209	9.12912e-12	1.13194e-10	56.768	58.7493	54.6831	54.3168	72.5113	72.6417	75.7921	49.1412	55.2516	69.0405
15097	RAB2A	-37.7956	-37.7956	7.23916	9.14678e-12	1.13284e-10	143.396	125.577	153.305	128.17	125.027	149.334	134.277	180.648	186.23	184.632
13598	OBSL1	-38.0408	-38.0408	7.48877	9.15786e-12	1.13284e-10	222.73	203.324	203.12	173.086	204.648	249.677	144.303	172.378	124.265	98.4284
18431	TSC22D2	-42.0649	-42.065	6.14323	9.15988e-12	1.13284e-10	80.1113	88.1378	84.6478	80.746	91.6493	74.7898	66.0599	43.0525	45.6559	51.7444
1535	C16H5orf34	-47.8588	-47.8591	4.26246	9.16003e-12	1.13284e-10	24.824	23.093	23.2929	23.3357	19.1896	21.1502	14.7959	16.6481	14.8788	10.5083
14650	PPP2R5C	-37.1915	-37.1916	7.49269	9.16843e-12	1.13284e-10	168.951	174.001	171.516	170.354	187.391	190.79	172.659	166.313	162.089	236.775
18989	WARS	-38.0465	-38.0465	6.993	9.17091e-12	1.13284e-10	86.756	81.2387	94.316	77.7826	97.7668	114.504	157.833	181.427	161.168	220.819
8236	LOC101117215	-43.7816	-43.7818	5.33906	9.17997e-12	1.13325e-10	41.0016	39.584	46.3531	39.0353	42.8227	43.0271	40.995	39.6246	43.8524	28.2806
2838	CNTROB	-44.0694	-44.0696	5.52992	9.18943e-12	1.13371e-10	59.4734	56.7343	48.2344	55.4781	45.2924	51.4701	38.9999	49.333	22.9161	33.8946
15329	RCC1	-46.4829	-46.4832	4.69082	9.20201e-12	1.13439e-10	29.0375	31.125	34.0763	31.2134	35.3928	28.129	22.3001	15.9289	14.2515	16.6096
15066	R3HDM1	-44.1114	-44.1116	5.40464	9.20651e-12	1.13439e-10	43.4603	52.3423	43.2597	47.5632	54.3757	43.3157	50.1601	36.4484	28.7873	23.6853
115	ACAP3	-40.0172	-40.0173	6.68226	9.22408e-12	1.13585e-10	101.124	102.762	88.9727	101.443	107.232	148.543	144.981	116.716	64.1417	50.8586
17893	TMEM109	-40.3458	-40.3459	6.27633	9.23117e-12	1.13601e-10	63.3853	56.1772	70.0824	62.2502	63.8104	86.9947	74.4959	93.2484	114.159	90.3119
4735	FKRP	-45.4397	-45.4399	4.97534	9.24579e-12	1.1371e-10	37.0897	37.9684	34.0181	29.6527	34.0081	32.9917	31.5666	21.4423	30.7966	24.8369
547	ANAPC7	-41.8344	-41.8345	6.09872	9.26916e-12	1.13736e-10	77.6892	72.8539	82.5046	70.2765	66.6521	75.9334	61.9178	72.1057	63.5242	41.6679
641	ANXA11	-36.6442	-36.6442	7.53284	9.26982e-12	1.13736e-10	156.74	140.61	176.074	149.183	165.68	198.816	186.442	238.898	215.184	224.041
3356	DDX31	-37.2904	-37.2904	7.6962	9.27427e-12	1.13736e-10	250.443	244.905	222.563	204.067	214.444	234.704	183.829	148.311	160.472	209.956
19127	WTAP	-41.0934	-41.0935	6.1142	9.2878e-12	1.13736e-10	63.0654	58.5543	84.5702	58.8595	64.3684	77.5899	60.8646	78.4821	73.071	73.0933
1083	ATP6V1C1	-44.2385	-44.2387	4.97285	9.29458e-12	1.13736e-10	24.1568	23.093	30.0616	26.8472	25.5241	30.4268	30.3918	32.7328	36.756	53.8483
12722	MRRF	-46.1727	-46.1729	4.42253	9.29546e-12	1.13736e-10	18.5449	18.1067	24.6118	17.9663	17.7222	21.8876	18.3505	20.1958	27.8366	29.0225
13219	NFYC	-40.2485	-40.2485	6.41545	9.2969e-12	1.13736e-10	79.7274	72.8446	98.0106	64.582	78.5462	93.5354	85.9092	86.4046	90.1748	103.644
14574	PPIE	-45.2164	-45.2166	4.96166	9.3093e-12	1.13736e-10	35.9473	32.7778	34.9297	32.1516	26.6092	33.0024	24.2243	34.0513	31.5122	26.1989
2033	CCDC134	-48.3207	-48.3211	3.80941	9.32019e-12	1.13736e-10	12.0738	13.0368	14.9145	15.9597	15.1181	13.4126	18.8265	19.9202	9.08609	7.65148
6712	KRR1	-44.5919	-44.5921	4.99303	9.321e-12	1.13736e-10	27.7853	27.8193	27.841	28.7052	32.055	25.361	30.0171	25.3377	38.6477	54.6898
14598	PPME1	-43.5794	-43.5795	5.48025	9.32793e-12	1.13736e-10	46.6044	44.5982	53.5679	44.9621	44.0214	48.7983	45.5725	61.2587	32.9726	23.8403
6868	LIAS	-47.9067	-47.9071	3.95956	9.32957e-12	1.13736e-10	15.5744	14.7825	17.4164	14.9471	14.7358	13.3164	13.4084	13.4359	21.0146	16.7425
14741	PRKD2	-40.5856	-40.5857	6.11566	9.33237e-12	1.13736e-10	46.6501	47.7181	52.5206	52.1523	65.0711	74.7043	102.022	86.5964	65.4355	100.355
6672	KLHL5	-43.7322	-43.7324	5.47336	9.3328e-12	1.13736e-10	48.9533	49.7609	51.9969	47.9441	51.069	40.9965	47.3954	31.6182	39.7357	34.5922
15783	RRAS2	-44.0008	-44.0009	5.12444	9.33956e-12	1.13736e-10	31.8617	27.8193	41.8536	28.3429	32.0757	36.4437	40.3165	36.6162	34.531	38.7668
17449	TAF4	-45.7168	-45.717	4.78693	9.3403e-12	1.13736e-10	27.8676	31.1435	29.3149	25.7882	35.0621	31.7093	32.1134	21.4304	20.603	20.8284
6907	LIX1	-61.9767	-61.9859	1.98786	9.35214e-12	1.13748e-10	10.127	13.8075	3.76255	4.56124	2.69709	2.1054	1.19501	0.599283	0.372461	0.210388
15151	RAD1	-46.9522	-46.9524	4.36303	9.35285e-12	1.13748e-10	21.9906	21.9602	24.2433	22.063	20.5227	23.8113	19.0898	17.8347	19.9757	14.0849
4685	FGFR2	-37.0927	-37.0928	7.76315	9.3749e-12	1.13935e-10	217.502	245.601	329.097	259.025	312.924	259.83	133.862	130.524	151.925	131.902
14429	PML	-44.8184	-44.8186	4.92617	9.39199e-12	1.13935e-10	26.1584	29.5371	22.9826	28.9467	37.9245	31.1215	40.1139	29.6166	27.8366	29.5983
4167	ERLIN2	-39.1646	-39.1647	6.97998	9.39514e-12	1.13935e-10	135.38	139.533	138.109	151.301	142.057	125.993	118.853	109.237	121.736	79.9586
19590	ZNF655	-43.3004	-43.3006	5.44924	9.39735e-12	1.13935e-10	39.0914	43.2611	42.1833	45.5102	50.2423	37.8865	46.6359	32.6609	51.7035	47.5256
17286	STX6	-40.1896	-40.1897	6.62126	9.40493e-12	1.13935e-10	95.6217	110.962	98.4761	100.998	124.159	102.801	124.595	92.6492	76.6583	57.3363
7759	LOC101111156	-42.6803	-42.6804	5.81028	9.40931e-12	1.13935e-10	56.6491	63.587	54.0334	60.2344	66.5798	61.6337	73.0375	48.6019	42.7252	33.8503
2169	CCNH	-46.4244	-46.4246	4.36976	9.41155e-12	1.13935e-10	16.5341	19.9545	19.5304	21.2362	20.8947	15.4645	19.1506	18.7216	25.6998	29.3547
17538	TBPL1	-43.8891	-43.8892	5.37196	9.43315e-12	1.13935e-10	45.8092	42.704	48.5544	39.1839	38.2035	43.5829	33.4198	48.6738	39.6769	34.105
13668	ORMDL3	-45.0296	-45.0298	5.03717	9.4391e-12	1.13935e-10	38.7258	33.7992	33.5721	30.0615	35.1138	38.314	31.2425	20.4715	32.6197	34.2268
16016	SCPEP1	-41.3551	-41.3552	5.99831	9.4479e-12	1.13935e-10	54.748	49.0459	59.202	66.1891	43.453	58.8657	54.7781	73.7598	97.5554	81.4534
17491	TAX1BP1	-37.6418	-37.6418	7.25714	9.45168e-12	1.13935e-10	130.765	134.677	163.855	127.882	160.471	143.328	184.791	145.973	152.219	185.573
1138	AXIN2	-45.0594	-45.0595	5.39842	9.45288e-12	1.13935e-10	58.5228	60.0121	53.2188	42.4725	54.1071	48.2532	38.3214	24.9062	21.5929	20.164
15301	RBM45	-42.1902	-42.1903	5.81486	9.45383e-12	1.13935e-10	50.7265	55.2858	61.6748	50.3687	52.96	54.1099	50.7982	63.0326	73.6591	50.1056
16033	SDCBP	-35.4697	-35.4697	7.83081	9.45426e-12	1.13935e-10	167.288	158.717	225.608	179.867	233.789	251.633	263.875	218.81	282.276	294.654
4710	FIGNL1	-49.2103	-49.2108	3.92395	9.45501e-12	1.13935e-10	20.9761	19.6017	20.2189	16.3406	16.1618	17.7516	11.0994	12.1175	7.83148	9.47854
5484	GTF2E1	-46.1418	-46.1421	4.60643	9.46868e-12	1.1403e-10	24.6412	25.5072	25.7754	22.1931	29.2236	25.0083	29.531	25.2897	21.2107	15.0151
745	ARAP3	-37.9493	-37.9494	7.18274	9.47471e-12	1.14032e-10	119.495	123.599	110.685	113.659	134.586	138.305	231.093	209.677	163.177	108.372
17112	SRSF11	-37.1617	-37.1618	7.69677	9.49002e-12	1.14098e-10	236.404	240.633	221.244	245.833	223.765	185.286	198.038	149.617	177.723	195.971
16793	SMOX	-47.1036	-47.1039	4.39957	9.49176e-12	1.14098e-10	23.3982	23.4087	25.7269	24.3854	23.5711	23.9823	17.4998	23.6118	10.8994	14.3728
19437	ZNF189	-44.6909	-44.6911	5.09829	9.5024e-12	1.14127e-10	36.0478	36.4455	39.3323	31.5014	40.539	34.4025	32.1843	31.5942	35.8053	24.5047
4147	ERCC6L2	-43.5591	-43.5592	5.46683	9.50574e-12	1.14127e-10	42.0436	48.4424	42.0378	45.5381	46.7702	29.9779	35.4149	36.8559	60.6327	54.3466
13435	NRBP1	-37.7814	-37.7814	7.28456	9.53141e-12	1.14365e-10	150.891	142.477	171.322	139.438	144.744	203.016	147.523	142.522	150.298	166.661
13513	NUCKS1	-37.2826	-37.2827	7.59349	9.55603e-12	1.14591e-10	200.758	219.24	206.921	199.645	208.048	171.457	168.223	228.854	158.463	169.573
17527	TBCD	-41.7235	-41.7235	6.19473	9.56676e-12	1.1465e-10	85.4399	82.418	81.3604	72.6361	76.2934	87.3047	56.5909	90.312	51.4388	48.4889
14477	POLD1	-48.3894	-48.3898	4.42105	9.58603e-12	1.14727e-10	30.509	31.0414	27.5694	26.8472	25.8858	28.0756	16.2643	11.3624	7.22378	9.23493
15135	RABEP1	-40.6009	-40.601	6.26082	9.5882e-12	1.14727e-10	64.5186	66.4748	69.4327	74.6055	84.9117	64.5086	95.9149	66.5564	96.7712	82.9261
1700	C2H9orf64	-47.1914	-47.1917	4.10291	9.59366e-12	1.14727e-10	15.3916	15.0425	20.8783	15.8389	17.4639	20.3273	14.1376	14.7184	19.9365	17.8941
12723	MRS2	-44.867	-44.8671	5.04128	9.60028e-12	1.14727e-10	34.3661	35.777	33.3393	30.8232	35.2791	30.7153	39.5266	28.9693	34.7663	25.5234
14194	PIGC	-41.7289	-41.729	5.78847	9.6053e-12	1.14727e-10	41.093	37.0212	52.7533	40.2615	42.306	53.319	48.3676	60.7673	78.7265	97.908
4252	EXOSC9	-44.7943	-44.7944	4.90509	9.61431e-12	1.14727e-10	27.7122	25.5537	30.6338	28.5751	24.0361	31.6665	23.9002	33.2482	38.6771	35.4227
6500	KHNYN	-42.2107	-42.2108	5.86168	9.61527e-12	1.14727e-10	59.0255	55.9822	61.5779	52.6075	56.6491	69.6706	50.5551	76.864	47.8416	50.5153
14409	PLTP	-41.213	-41.2131	6.11496	9.62276e-12	1.14727e-10	64.0342	61.7671	83.6489	75.423	64.358	85.6481	57.9176	61.3306	56.2612	82.4943
17677	TFCP2	-42.5681	-42.5682	6.0186	9.62563e-12	1.14727e-10	78.8865	81.4801	74.4462	75.0979	70.8373	73.3577	66.07	47.8108	47.8122	32.3001
16471	SLC25A16	-46.5523	-46.5525	4.43304	9.6328e-12	1.1473e-10	21.4057	22.508	21.528	23.2521	22.331	21.3105	25.2775	16.9717	20.4952	20.7288
6161	INTS7	-45.4369	-45.4371	5.16433	9.64156e-12	1.1473e-10	44.4382	49.6495	41.8051	44.0424	48.1962	33.7505	32.2653	25.098	21.4361	17.7169
12062	MAGI1	-42.3012	-42.3013	5.84376	9.64816e-12	1.1473e-10	52.655	62.0363	55.2843	59.324	63.552	50.7754	79.6506	54.5707	51.8897	44.3698
2281	CDC16	-45.3852	-45.3854	4.83292	9.65097e-12	1.1473e-10	29.7413	27.4665	33.7369	27.739	27.2705	31.2818	27.9613	37.0597	23.9453	18.6027
5110	GID4	-46.6122	-46.6124	4.36501	9.65941e-12	1.1473e-10	20.1352	19.5181	20.9171	18.8767	23.9018	22.8067	22.847	15.6293	20.5442	20.6845
4740	FLII	-38.3679	-38.368	7.02839	9.66085e-12	1.1473e-10	113.408	113.961	111.277	106.051	131.92	159.22	150.369	138.542	113.316	167.181
2613	CHST10	-45.0329	-45.0331	5.31849	9.67105e-12	1.1476e-10	55.1136	48.9809	53.403	47.2938	39.3506	43.4333	31.0906	42.4412	22.034	15.7016
18643	UBE2D3	-35.627	-35.627	7.94561	9.68047e-12	1.1476e-10	220.619	208.988	257.609	204.847	212.222	243.553	246.426	243.057	293.666	334.096
12803	MTMR6	-43.6017	-43.6018	5.37668	9.6809e-12	1.1476e-10	38.1774	42.8432	43.8027	44.7113	46.9768	35.9949	45.4408	32.5051	46.3714	38.4457
18357	TRIM41	-41.5921	-41.5922	5.99565	9.70179e-12	1.14939e-10	62.0417	55.3229	72.7201	58.1349	57.8995	77.0449	60.5507	80.208	61.113	52.8406
13576	NXN	-40.7789	-40.779	6.18135	9.72671e-12	1.15112e-10	62.0691	57.1057	64.3028	56.2119	60.9273	82.0038	74.3034	104.91	78.158	85.5394
3513	DLGAP5	-51.0322	-51.0335	4.46496	9.73214e-12	1.15112e-10	38.8263	38.0148	32.9223	30.4145	26.2165	26.9213	14.0161	9.99604	1.35262	1.94886
15328	RCBTB2	-41.0223	-41.0223	6.3757	9.73391e-12	1.15112e-10	91.1797	87.4043	92.9099	78.2285	86.2551	90.4895	86.5067	109.07	64.8278	43.3067
6182	IQCB1	-50.1988	-50.1994	3.71162	9.75376e-12	1.15277e-10	19.3949	18.8774	18.8806	15.4116	12.2867	11.6385	7.09918	7.68281	9.07628	10.453
13205	NFKB2	-40.8001	-40.8001	6.08037	9.76427e-12	1.15332e-10	52.2072	46.121	57.5729	49.9135	55.6468	83.4145	79.124	87.2916	75.6978	89.4814
18137	TNFAIP2	-43.6832	-43.6833	4.69645	9.77735e-12	1.15357e-10	10.2367	8.49622	18.7546	14.6684	26.9295	34.6697	42.7673	41.1827	31.8552	29.5319
42	ABCC10	-44.811	-44.8112	5.00673	9.77808e-12	1.15357e-10	28.4434	33.3535	26.3088	35.5052	37.6249	40.3981	43.699	32.2294	22.5829	21.1495
15022	PVRL2	-37.6617	-37.6618	7.07287	9.79536e-12	1.15387e-10	84.7909	82.2694	115.951	80.5231	110.178	130.588	132.727	150.816	221.271	237.008
16728	SLX4IP	-48.0633	-48.0636	4.10243	9.79758e-12	1.15387e-10	20.4917	19.9731	17.3291	17.9105	21.1117	15.8707	18.5429	15.6293	13.193	11.516
18627	UBAC2	-43.2058	-43.2059	5.40288	9.80554e-12	1.15387e-10	34.9967	33.4092	42.9203	32.5511	38.2242	40.4301	30.169	39.2051	56.3298	74.6546
16479	SLC25A25	-48.2248	-48.2251	3.98356	9.80602e-12	1.15387e-10	18.2798	16.8532	17.9885	13.916	17.4226	16.4478	17.115	16.3125	12.8303	10.8184
15216	RARB	-48.2738	-48.2742	4.03075	9.80998e-12	1.15387e-10	19.2943	19.2488	14.8078	15.746	13.7438	14.4279	11.464	15.5454	18.0938	20.8727
3347	DDX18	-43.0622	-43.0623	5.76183	9.82527e-12	1.15498e-10	61.3471	63.8656	63.8276	63.8574	66.0528	54.1313	56.6517	35.7652	40.3042	36.5965
14149	PHKB	-43.2634	-43.2635	5.54768	9.83584e-12	1.15554e-10	48.6426	48.071	47.9047	50.3687	57.1452	41.7767	51.2843	36.2806	46.391	39.6858
18599	TXNL1	-40.4017	-40.4017	6.36674	9.86786e-12	1.1574e-10	75.4956	69.1397	91.5425	65.418	65.9494	75.3669	70.0703	96.6763	108.347	107.032
6911	LLGL2	-43.715	-43.7151	5.10135	9.87393e-12	1.1574e-10	25.4638	24.9872	38.8474	26.4199	40.322	46.2761	39.7899	33.6078	31.6886	35.6885
17522	TBC1D9B	-39.1623	-39.1623	6.8653	9.87874e-12	1.1574e-10	115.656	111.212	125.716	106.748	107.284	138.935	114.296	153.105	105.524	87.2225
198	ACVR1	-40.8935	-40.8936	6.21991	9.87964e-12	1.1574e-10	67.4708	68.1648	67.2896	72.7941	79.3729	76.3288	87.0536	53.7916	82.7157	90.2011
17607	TDRD3	-43.7312	-43.7313	5.32312	9.8811e-12	1.1574e-10	39.8134	35.192	46.1786	38.32	39.2472	40.2271	34.9592	26.2846	42.1175	57.7903
577	ANKRD12	-38.4205	-38.4206	6.91532	9.89498e-12	1.15772e-10	82.7436	97.479	89.3219	94.086	124.521	95.6835	177.642	131.962	146.583	166.816
4486	FAM73A	-43.3875	-43.3876	5.63788	9.89917e-12	1.15772e-10	52.4996	59.8264	54.2176	54.0382	60.9273	49.4823	62.9204	40.8711	33.0706	29.8751
59	ABCG2	-42.0984	-42.0985	5.70085	9.90145e-12	1.15772e-10	33.4521	30.7071	34.0278	31.4921	33.6154	36.0056	53.5122	64.2911	123.177	79.6707
2988	CPSF7	-39.2388	-39.2389	6.93068	9.91047e-12	1.15808e-10	122.694	135.475	126.055	138.314	148.329	128.6	141.042	95.0823	85.0877	99.0707
7054	LOC101102851	-41.6066	-41.6066	6.0579	9.93475e-12	1.16023e-10	71.0902	59.2878	85.9278	68.7623	59.2946	86.8024	61.7862	53.54	58.1235	61.389
13284	NLK	-45.7027	-45.7029	4.78126	9.94533e-12	1.16056e-10	29.7961	28.9614	29.6059	27.962	28.6656	28.7275	32.7717	26.0808	25.2097	16.9971
3312	DCTN1	-37.5481	-37.5481	7.42871	9.94937e-12	1.16056e-10	174.28	169.989	183.851	152.277	172.986	209.29	161.874	215.634	148.641	133.895
8072	LOC101115204	-46.338	-46.3383	4.43123	9.96129e-12	1.16127e-10	21.2777	18.8124	21.3729	16.5171	22.0727	29.3687	20.2139	20.7112	23.514	21.6811
12503	MKNK1	-46.2548	-46.2551	4.39879	9.98916e-12	1.16383e-10	17.9782	19.0352	20.1704	18.728	20.998	24.7198	24.356	21.8379	25.0823	17.8387
13933	PCTP	-44.8794	-44.8796	4.82523	1.00018e-11	1.16461e-10	24.6046	23.5201	30.0713	25.7696	26.4542	29.8069	25.632	36.0768	33.9626	27.3948
12526	MLST8	-48.3096	-48.31	3.88514	1.00177e-11	1.16577e-10	15.0169	15.4789	17.8624	15.2351	14.6015	18.6707	11.5045	11.1227	14.1731	13.8856
15437	RGS3	-39.4827	-39.4828	6.55186	1.00289e-11	1.16583e-10	74.1886	62.7699	78.4415	66.3098	74.454	89.5704	117.061	151.87	126.362	97
3165	CUL4B	-41.0811	-41.0812	6.30728	1.00301e-11	1.16583e-10	82.9995	84.6744	77.9566	91.4756	97.3018	76.3929	68.2372	60.6235	61.2306	90.8212
2090	CCDC50	-40.5453	-40.5454	6.43953	1.00486e-11	1.16716e-10	84.6721	90.8771	89.9425	90.4259	109.847	90.0727	86.1118	76.936	90.4002	58.4547
14649	PPP2R5B	-43.7487	-43.7488	5.10084	1.0055e-11	1.16716e-10	25.5826	24.4115	30.0325	28.0177	30.7323	39.6927	38.129	32.0137	54.9478	39.409
4784	FNTA	-42.3337	-42.3338	5.82967	1.00592e-11	1.16716e-10	56.4663	50.5595	62.5864	47.0151	50.3973	55.1359	45.8561	34.6625	71.6399	94.2096
3010	CREB1	-40.2485	-40.2485	6.54007	1.00818e-11	1.16887e-10	87.0942	100.803	92.968	90.974	115.076	88.2238	119.532	85.9612	82.3825	67.3685
19433	ZNF181	-45.5328	-45.533	4.63162	1.00946e-11	1.16887e-10	21.8627	20.2331	25.116	19.0717	25.3898	25.2434	19.4139	25.4336	36.2169	29.709
3196	CXCR4	-43.173	-43.1731	5.32883	1.01005e-11	1.16887e-10	29.1563	31.6635	32.6314	29.1604	33.2537	49.6533	41.2381	50.0042	55.0654	49.8952
16027	SCYL3	-45.6257	-45.6259	4.55612	1.01031e-11	1.16887e-10	20.2358	18.7845	25.9015	23.8466	25.4208	25.4572	26.4928	19.225	21.6027	28.0813
4335	FAM133B	-41.7401	-41.7402	5.87629	1.01078e-11	1.16887e-10	50.1781	50.1231	65.4956	49.0496	51.4513	65.3422	58.3531	69.1333	55.1144	72.9715
5807	HPSE2	-59.7531	-59.7594	2.54868	1.0112e-11	1.16887e-10	13.1249	16.4446	9.37729	8.69515	4.71215	3.19551	0.556997	1.22254	0.313651	0.642237
17291	STXBP3	-42.2303	-42.2304	5.67687	1.01173e-11	1.16887e-10	37.236	34.6906	43.2403	36.8987	41.1176	46.6394	46.5143	38.486	74.7372	111.816
16885	SNX3	-36.8876	-36.8876	7.40035	1.01215e-11	1.16887e-10	127.803	115.976	168.413	129.731	137.252	181.278	159.797	153.68	251.842	263.406
16622	SLC45A3	-46.7683	-46.7686	4.67823	1.01362e-11	1.16982e-10	32.8762	30.7907	35.7637	26.4013	31.249	33.7612	14.4313	20.1119	15.908	14.5279
13486	NT5DC3	-49.674	-49.6745	4.0547	1.01466e-11	1.16982e-10	23.2702	28.0607	25.1936	19.2297	18.3009	15.0691	12.2337	11.7699	6.66509	6.17877
5497	GTF3C3	-43.7118	-43.7119	5.62171	1.01475e-11	1.16982e-10	58.8244	62.2406	57.1462	58.1349	58.1682	43.0378	37.2479	54.7505	29.0225	33.6067
15826	RTCB	-44.2142	-44.2143	5.36797	1.01648e-11	1.17112e-10	45.3979	47.7088	43.6282	40.3544	50.5419	47.6013	48.0841	38.0425	31.1103	20.2969
7152	LOC101104041	-49.7871	-49.7877	3.60106	1.02014e-11	1.17465e-10	14.3405	16.0732	15.3702	14.1203	10.7057	10.3239	11.0994	9.66044	9.97803	9.46747
17854	TM9SF4	-40.4644	-40.4645	6.48239	1.02093e-11	1.17487e-10	87.085	95.6405	87.5182	102.874	108.421	94.1552	107.642	69.7566	67.9839	72.8386
17957	TMEM179B	-48.7109	-48.7113	3.6169	1.02193e-11	1.17507e-10	10.9405	10.9569	13.295	11.7979	11.5634	11.0721	9.96519	11.0508	15.4669	16.3771
6758	LAMC3	-46.0983	-46.0985	4.84081	1.02229e-11	1.17507e-10	31.8709	28.9614	25.1645	38.0599	33.7601	40.4087	35.0908	32.7448	10.6935	9.61142
11833	LPCAT3	-47.3416	-47.3419	4.20757	1.02296e-11	1.17515e-10	19.5411	19.1931	18.4346	13.4143	18.5696	19.4509	18.7961	21.9457	18.8583	16.3549
1002	ATG2B	-41.8012	-41.8013	5.91135	1.02696e-11	1.17906e-10	51.805	57.4493	50.1157	61.4328	71.1163	56.1191	75.1035	55.0142	55.0262	68.4758
16454	SLC22A5	-49.4434	-49.4439	3.66949	1.02845e-11	1.17991e-10	13.8287	15.5996	18.7934	16.7958	12.3487	11.927	10.2082	9.15705	9.782	8.59269
5668	HHAT	-47.7061	-47.7064	4.2089	1.029e-11	1.17991e-10	20.8664	20.8459	21.1692	16.7215	25.2968	20.4341	16.163	20.1119	11.115	12.0032
2786	CNDP2	-46.082	-46.0822	4.73554	1.03093e-11	1.17991e-10	33.973	27.9957	33.543	23.5122	25.5655	29.8604	24.6699	20.8551	22.5829	23.641
473	ALG11	-45.0286	-45.0288	4.98151	1.03107e-11	1.17991e-10	33.5252	32.4063	31.7684	32.5139	38.0279	31.6772	35.1111	31.3545	29.8165	19.5218
5296	GPC4	-38.9132	-38.9132	6.78876	1.03146e-11	1.17991e-10	90.7684	86.4386	109.618	99.5112	89.8512	91.0239	143.401	131.087	160.933	102.824
17443	TAF1A	-46.7192	-46.7195	4.39302	1.03149e-11	1.17991e-10	20.2906	22.0809	23.1959	21.0876	17.9289	24.2175	17.9049	13.8794	25.4058	23.9067
4427	FAM213A	-45.266	-45.2662	5.12651	1.0319e-11	1.17991e-10	44.3194	40.5311	51.9097	36.0161	34.2974	43.8821	26.7359	31.0309	21.6517	18.7467
3145	CTSK	-37.6509	-37.651	7.091	1.03317e-11	1.18068e-10	98.0438	78.1652	106.632	128.43	112.089	120.296	149.326	111.239	217.174	241.747
18062	TMEM55B	-45.5043	-45.5045	4.55235	1.03476e-11	1.18182e-10	19.5228	16.1103	22.0517	17.7433	22.7651	24.9976	24.8826	21.2985	28.3266	36.7404
1709	C3H12orf4	-45.789	-45.7892	4.81755	1.03612e-11	1.18267e-10	32.602	29.8436	32.7575	31.6035	30.226	32.8849	24.1737	31.0908	21.7302	14.8711
3166	CUL5	-43.3655	-43.3657	5.4233	1.03776e-11	1.18322e-10	35.801	45.016	43.1821	45.343	49.3329	36.9247	46.6156	33.7996	47.0673	45.8314
4919	G6PD	-42.7158	-42.7159	5.69422	1.0378e-11	1.18322e-10	50.7265	52.1009	55.6431	52.2545	56.2668	57.6688	56.2061	33.9554	51.3016	51.4344
16028	SDAD1	-45.8723	-45.8726	4.7694	1.03886e-11	1.18375e-10	29.9515	31.5242	30.275	28.0735	28.1592	27.5946	23.8192	26.3804	28.5325	18.2152
19685	ZXDC	-42.1664	-42.1665	6.04464	1.04104e-11	1.18426e-10	77.5704	69.6969	71.1879	56.4628	70.2482	97.821	63.6293	70.1041	47.4888	35.6995
10781	LOC105614869	-43.2624	-43.2626	5.53363	1.04108e-11	1.18426e-10	46.9426	47.0124	56.5644	40.5774	48.6302	52.8274	44.9649	46.3366	32.4139	46.7505
5360	GPR4	-46.357	-46.3572	4.12294	1.04149e-11	1.18426e-10	9.12163	10.3719	11.724	9.2897	19.1999	21.2143	29.6829	28.3101	19.1817	15.9452
4456	FAM3C	-43.3089	-43.3091	5.56278	1.04172e-11	1.18426e-10	50.6168	46.9381	52.1812	50.9168	52.433	52.2823	57.1682	45.0301	39.4711	25.4348
7465	LOC101107891	-41.8622	-41.8622	5.8674	1.04255e-11	1.18443e-10	46.1291	55.7593	52.4721	58.107	64.7404	50.2411	64.6016	44.323	75.3057	71.9195
4698	FHL1	-36.1166	-36.1166	7.7911	1.04306e-11	1.18443e-10	209.505	175.7	231.824	182.858	231.484	219.539	200.144	176.489	312.161	274.999
12432	MGAT5	-43.564	-43.5642	5.61119	1.0438e-11	1.18444e-10	52.9749	60.0121	49.7859	47.5168	65.8668	47.4303	59.4164	45.5215	33.9332	26.1435
13766	PABPN1	-39.1732	-39.1733	7.09029	1.04428e-11	1.18444e-10	172.863	151.706	172.088	147.195	125.668	161.902	110.842	133.472	106.112	80.6119
12630	MPZL3	-47.0667	-47.067	4.05997	1.045e-11	1.18458e-10	11.6717	12.3404	12.1313	13.758	14.5188	13.3378	17.7125	13.8075	26.2781	31.0378
4336	FAM134A	-37.5083	-37.5084	7.24222	1.04615e-11	1.18465e-10	130.564	114.416	154.623	125.383	148.98	184.88	143.564	182.494	154.218	174.678
13047	NCLN	-44.6009	-44.601	5.27288	1.04627e-11	1.18465e-10	45.663	43.5211	40.8062	39.1746	41.345	49.3968	36.7618	44.323	27.4739	17.9605
13149	NEK1	-43.8578	-43.8579	5.45819	1.04812e-11	1.18521e-10	48.7157	51.8873	45.6355	50.4616	51.565	37.6407	44.6104	30.5994	38.5693	39.7301
12283	MDM1	-48.778	-48.7784	4.09059	1.04862e-11	1.18521e-10	21.2137	24.4301	22.4008	21.58	19.1069	18.2432	14.1376	9.87619	9.61537	9.55605
18377	TRIP10	-40.9627	-40.9628	6.02115	1.04863e-11	1.18521e-10	40.7457	35.0434	48.8065	36.9544	51.2136	53.6396	63.204	56.2487	108.112	155.289
19125	WSCD2	-43.7568	-43.757	5.3702	1.04918e-11	1.18521e-10	37.8027	36.8262	36.5685	28.9467	57.5895	63.0338	61.2697	42.3094	27.1406	21.9247
9540	LOC105605606	-46.577	-46.5773	4.43264	1.05067e-11	1.18602e-10	22.1643	22.0809	22.5268	20.8832	22.8994	21.0754	23.1103	17.2114	18.7505	25.0473
19450	ZNF23	-43.5588	-43.5589	5.54248	1.0511e-11	1.18602e-10	49.2093	55.4715	57.7086	51.1584	44.8998	42.8561	45.3092	39.3729	48.9198	30.9603
5099	GGT1	-45.3773	-45.3774	4.50258	1.05392e-11	1.18813e-10	12.9512	17.0389	16.3593	16.322	31.993	30.0527	28.6094	21.6221	23.9845	27.5498
3572	DNAJB6	-40.6584	-40.6585	6.26545	1.05479e-11	1.18813e-10	69.2074	60.9778	79.4694	59.4912	55.3574	79.9946	68.7841	77.1038	105.946	112.757
17913	TMEM132C	-55.2658	-55.2682	4.20736	1.05485e-11	1.18813e-10	50.4431	54.3665	20.0055	21.0133	12.0801	16.6295	3.44326	4.44668	1.2154	0.863699
17851	TM9SF1	-39.7994	-39.7994	6.44685	1.05538e-11	1.18813e-10	65.7068	68.9169	81.0016	76.8722	82.3593	89.2711	82.385	130.608	90.9589	104.087
17697	TGFB1	-42.76	-42.7601	5.61229	1.05732e-11	1.18911e-10	43.3232	38.5255	36.2679	29.0489	38.3792	49.3861	55.8618	42.8727	68.4936	86.8239
16207	SFMBT1	-47.1358	-47.1361	4.42708	1.05769e-11	1.18911e-10	25.3358	24.2815	23.7293	28.2314	24.7078	21.3212	24.4674	16.8998	12.6637	13.2766
17010	SPHAR	-45.7729	-45.7731	4.5516	1.05999e-11	1.18911e-10	18.5632	22.0437	20.374	22.8434	29.2029	22.8067	29.9665	23.8635	24.4746	20.1751
13945	PDCD4	-40.196	-40.196	6.56521	1.06066e-11	1.18911e-10	103.062	88.63	95.0917	78.693	77.9158	89.0147	78.1923	98.1746	98.6629	139.31
12770	MTCL1	-50.3052	-50.3059	3.65275	1.06074e-11	1.18911e-10	15.2636	17.4196	5.57595	6.31699	7.63658	6.49789	17.4492	15.5814	16.7019	17.13
14379	PLK1	-48.3929	-48.3934	4.78579	1.06074e-11	1.18911e-10	43.7253	47.6531	35.754	31.715	29.6886	37.9827	20.1836	17.4152	6.91013	4.60639
573	ANKRA2	-48.3084	-48.3088	3.79132	1.06248e-11	1.18911e-10	13.2163	12.3218	14.5944	13.6837	11.5014	13.9576	11.6767	10.3556	17.388	19.555
16841	SNRNP40	-44.5345	-44.5347	5.22056	1.06315e-11	1.18911e-10	41.7237	41.5804	49.4465	38.2828	36.0851	41.8302	29.1158	33.0565	36.5306	25.003
13120	NDUFS1	-42.2292	-42.2293	5.83334	1.06344e-11	1.18911e-10	57.9105	53.2337	57.5341	57.2803	61.6816	59.3146	64.9763	51.0469	65.1415	41.8562
3932	EIF2S1	-42.7525	-42.7526	5.56274	1.06385e-11	1.18911e-10	40.5263	38.7298	50.2902	36.6107	41.252	41.4027	41.3191	46.1808	55.7417	80.4126
525	AMMECR1L	-42.1677	-42.1678	5.95053	1.06385e-11	1.18911e-10	63.1842	68.1183	63.0616	66.1333	79.1559	60.7574	71.9337	46.9119	47.7534	51.2129
17306	SUFU	-41.8953	-41.8954	6.06397	1.06586e-11	1.18911e-10	66.2552	77.376	61.5779	63.8759	85.5937	79.0434	78.4759	53.7797	43.7152	59.1191
1440	BTG3	-43.2432	-43.2433	5.48272	1.06654e-11	1.18911e-10	44.0909	37.3555	46.9252	37.8091	32.024	42.3645	34.3212	42.0217	57.3198	72.7279
19688	ZYX	-34.7832	-34.7832	7.97707	1.0685e-11	1.18911e-10	157.572	150.035	198.019	159.04	247.192	297.204	312.253	310.117	337.44	350.562
13311	NMRK1	-45.0772	-45.0773	4.75616	1.06973e-11	1.18911e-10	23.124	21.403	26.2021	24.5434	23.5194	26.7824	23.3635	28.2142	43.3427	29.5429
9491	LOC105605369	-47.8474	-47.8478	4.0551	1.06986e-11	1.18911e-10	18.1884	17.3639	19.9861	16.2663	14.5395	17.0356	13.9756	17.7148	16.0746	14.8822
18874	VASP	-38.2351	-38.2351	7.04618	1.0707e-11	1.18911e-10	120.638	101.5	124.688	91.4292	130.359	145.23	153.802	158.091	166.872	128.824
6602	KIFAP3	-42.0645	-42.0646	5.80746	1.07089e-11	1.18911e-10	53.7792	45.6289	57.1171	50.5545	47.1628	56.5893	47.3346	72.3215	62.4754	66.8813
14925	PTDSS2	-46.9635	-46.9638	4.46492	1.07155e-11	1.18911e-10	25.9391	24.0308	26.9391	23.6423	22.9201	32.7994	18.6341	15.042	15.6826	15.004
15551	RNF121	-43.9533	-43.9534	5.23802	1.0718e-11	1.18911e-10	33.3058	38.4605	35.3467	41.1348	46.7908	37.6835	43.304	30.06	33.2862	37.8256
1193	BAG6	-35.8536	-35.8537	7.95699	1.07196e-11	1.18911e-10	238.36	244.608	237.002	247.431	270.298	271.736	253.454	206.669	225.672	289.372
19411	ZMYND11	-37.4956	-37.4956	7.34652	1.07221e-11	1.18911e-10	140.947	154.659	148.854	159.541	174.639	148.661	200.884	139.225	186.387	173.504
16165	SERPING1	-38.6746	-38.6746	6.67431	1.0725e-11	1.18911e-10	73.8779	53.0016	85.3557	94.5877	81.7393	110.336	141.265	155.214	115.953	109.812
1195	BAHD1	-45.5021	-45.5023	4.87157	1.07274e-11	1.18911e-10	31.4504	32.5456	26.367	23.9024	36.0955	30.5657	37.5517	25.2658	26.6506	22.1461
18630	UBAP1	-42.5693	-42.5694	5.64211	1.07287e-11	1.18911e-10	43.5517	43.4561	48.215	42.3982	44.6518	54.7404	46.0384	42.7169	52.3308	81.0991
12705	MRPS22	-46.3582	-46.3584	4.47199	1.07373e-11	1.18911e-10	23.4164	20.4652	25.9112	19.5827	18.9313	22.2724	19.4949	25.1939	23.7003	22.7551
3575	DNAJC10	-38.7715	-38.7715	6.94364	1.07408e-11	1.18911e-10	117.064	111.574	122.361	112.47	118.765	115.883	133.781	146.225	154.267	98.3731
14187	PID1	-39.0154	-39.0155	6.91217	1.07426e-11	1.18911e-10	118.426	115.214	123.165	97.7462	103.44	111.939	98.6999	142.629	158.923	134.017
6882	LIMS1	-39.0844	-39.0844	6.76183	1.07455e-11	1.18911e-10	81.4457	96.7362	82.815	79.6034	120.956	94.4759	149.792	106.624	146.054	126.51
18140	TNFAIP8	-47.4938	-47.4942	4.24461	1.0765e-11	1.18911e-10	20.3272	21.8673	22.7693	21.0412	15.5832	19.5792	14.4212	12.1175	18.0448	23.6078
14671	PPWD1	-46.6994	-46.6997	4.41702	1.07657e-11	1.18911e-10	23.0143	21.7466	24.4663	21.3942	21.2563	20.4341	19.5354	18.5658	25.7684	17.2408
6053	IL17RC	-44.3571	-44.3572	4.85922	1.07843e-11	1.18911e-10	23.0234	18.2924	33.1066	24.627	33.2331	39.853	30.4222	28.4779	32.1297	26.8854
12089	MAN2C1	-39.4836	-39.4836	6.63561	1.07844e-11	1.18911e-10	90.1103	81.3037	92.5123	107.157	84.9634	115.359	95.7023	123.812	112.326	90.8545
13542	NUMB	-39.2912	-39.2913	6.73311	1.07883e-11	1.18911e-10	86.3264	100.868	86.0636	91.6521	117.649	101.679	133.568	87.6152	124.039	134.161
6144	INPP5K	-40.5269	-40.527	6.16896	1.07948e-11	1.18911e-10	52.719	52.7137	66.0871	59.6027	63.0457	87.3261	77.6657	110.316	78.6579	71.1887
19289	ZC3H15	-41.4166	-41.4167	6.09789	1.07986e-11	1.18911e-10	70.1671	61.2842	81.4864	62.1574	58.2612	66.3896	51.1121	74.1912	75.2175	84.4653
18447	TSKU	-42.6884	-42.6885	5.99907	1.0799e-11	1.18911e-10	78.2833	82.2694	82.3107	71.2148	61.2373	76.7136	43.7395	64.7226	43.7446	35.1459
16477	SLC25A23	-43.6	-43.6001	5.4855	1.08027e-11	1.18911e-10	45.0872	51.1352	42.2996	40.3266	53.89	50.8396	52.854	37.7668	43.2349	30.3845
15394	RFC5	-41.9767	-41.9768	5.94392	1.08107e-11	1.18911e-10	66.4288	56.4186	74.8147	61.73	53.704	66.7102	44.6914	65.0821	66.3569	59.4623
2550	CHD3	-35.1706	-35.1706	8.53741	1.08113e-11	1.18911e-10	437.811	467.404	386.437	414.274	448.946	493.914	377.988	345.834	176.556	166.118
12448	MICAL1	-40.3506	-40.3506	6.53575	1.08158e-11	1.18911e-10	96.9653	92.7992	91.9692	85.0472	82.0906	121.237	95.4896	126.461	71.6889	63.8583
18929	VPS25	-40.4278	-40.4278	6.29562	1.08161e-11	1.18911e-10	67.0504	62.5749	88.7206	69.905	71.4883	94.0377	65.675	72.1537	112.581	81.1545
12527	MLX	-41.7294	-41.7295	5.87195	1.08502e-11	1.191e-10	47.1985	48.1824	55.7692	51.9201	57.7135	71.6264	58.0999	37.0836	76.1095	81.7413
876	ARMCX3	-38.5371	-38.5371	7.07671	1.08506e-11	1.191e-10	133.516	132.002	114.768	128.69	140.197	118.298	178.776	123.668	127.176	152.609
13105	NDUFAF6	-49.2737	-49.2742	3.72922	1.08528e-11	1.191e-10	16.2416	15.9432	16.5145	13.2099	12.7207	14.5882	10.4715	10.4036	10.6053	11.7153
5837	HSD17B11	-40.7154	-40.7155	6.09297	1.08626e-11	1.191e-10	39.6032	36.5198	47.2937	34.8271	53.0427	66.3682	54.2414	67.1557	158.119	125.236
17196	STARD7	-39.7277	-39.7278	6.71955	1.08635e-11	1.191e-10	113.783	100.989	128.732	95.3309	100.526	114.087	94.5275	133.844	85.7248	86.1263
1846	CACNB3	-43.4919	-43.4921	5.57678	1.08885e-11	1.19251e-10	50.0319	51.0423	56.0213	55.2737	63.2317	61.078	50.7475	33.7396	32.3159	23.5967
12085	MAN1C1	-39.5994	-39.5995	6.22057	1.08946e-11	1.19251e-10	30.637	29.4628	39.662	32.2817	76.5311	76.4143	124.575	81.8621	135.615	118.493
13252	NIPAL3	-39.8191	-39.8192	6.4075	1.08955e-11	1.19251e-10	64.6009	61.7392	79.227	71.7908	100.009	83.3183	118.519	76.4206	101.025	92.0393
14704	PREP	-43.8387	-43.8388	5.49372	1.09351e-11	1.19618e-10	50.3609	54.9237	48.021	43.6058	52.123	47.6013	51.8818	32.0856	36.6776	33.0974
1647	C23H18orf8	-44.7055	-44.7056	4.94961	1.09438e-11	1.19646e-10	28.224	28.1443	33.4848	31.4642	28.8929	35.5246	35.3541	31.7141	33.6881	22.3233
16109	SEMA6C	-46.9506	-46.9509	4.75588	1.09611e-11	1.19679e-10	35.3897	36.1484	29.2859	34.2604	28.7069	37.9186	27.9916	19.237	10.7524	10.2869
1908	CAPN1	-38.4844	-38.4844	7.11951	1.09649e-11	1.19679e-10	138.881	137.648	154.129	133.688	167.24	175.304	138.733	93.8118	113.885	137.029
2172	CCNJL	-46.085	-46.0852	4.55601	1.0965e-11	1.19679e-10	22.2008	22.8423	28.3743	19.2761	24.0774	25.5641	29.1968	27.5191	19.9463	16.0338
19474	ZNF3	-40.7874	-40.7875	6.39899	1.09843e-11	1.19707e-10	88.5566	85.1201	98.5149	90.3516	88.6215	102.523	73.2299	99.0975	69.6992	47.9796
3564	DNAJB1	-37.8721	-37.8721	6.84038	1.09869e-11	1.19707e-10	63.8971	63.8284	143.045	111.606	99.3168	108.562	149.427	108.111	162.961	134.981
11678	LOC106991751	-43.947	-43.9472	5.16101	1.09892e-11	1.19707e-10	24.8148	22.5266	25.9209	40.5309	17.2675	15.379	39.5772	36.808	64.1123	70.6461
16448	SLC22A17	-44.0391	-44.0393	6.01643	1.09927e-11	1.19707e-10	101.554	103.097	80.2064	91.1598	55.6364	87.123	42.2609	42.3094	25.0039	18.7688
2551	CHD4	-34.8975	-34.8975	8.52192	1.0998e-11	1.19707e-10	410.464	446.381	389.812	392.936	443.49	406.385	359.84	405.739	210.813	209.746
2442	CEP112	-45.2901	-45.2902	4.97698	1.10099e-11	1.1977e-10	37.044	35.0434	32.5441	32.2352	27.2395	30.3199	28.4372	26.8719	24.9451	40.0513
16990	SPATS2L	-39.2393	-39.2394	6.87389	1.10285e-11	1.19775e-10	119.687	119.189	119.645	102.698	123.57	136.595	125.527	97.3356	93.4681	134.947
6455	KCTD12	-37.2599	-37.2599	8.00827	1.10317e-11	1.19775e-10	300.191	348.689	256.319	274.826	344.648	304.182	309.923	280.776	88.0576	66.8924
11637	LOC106991643	-46.2859	-46.2861	4.55639	1.10359e-11	1.19775e-10	25.3815	23.7337	27.744	23.4936	25.3485	25.4999	25.8143	17.4631	21.8968	18.7135
2588	CHPF	-41.6272	-41.6273	6.11496	1.10368e-11	1.19775e-10	79.371	64.757	61.4421	76.0547	65.8151	86.8879	64.237	88.4062	53.7618	52.1541
8110	LOC101115864	-45.9323	-45.9326	4.48745	1.10424e-11	1.19775e-10	14.7884	15.2096	14.3908	11.7236	16.5545	23.448	20.538	17.4751	44.3032	45.6874
14239	PIP4K2B	-38.2237	-38.2237	7.17625	1.10468e-11	1.19775e-10	134.503	148.818	123.204	145.95	175.187	148.468	176.062	121.726	133.9	138.303
12786	MTHFD1	-43.7366	-43.7367	5.87971	1.1065e-11	1.19906e-10	84.4436	79.1123	79.9543	73.8438	63.335	68.8049	38.8278	51.814	29.4342	19.0235
14164	PHRF1	-41.0675	-41.0676	6.46917	1.10981e-11	1.20133e-10	105.328	107.675	83.5907	85.7532	96.4647	120.606	96.4719	66.2328	53.507	70.1257
3307	DCP1B	-48.8952	-48.8957	3.83266	1.10982e-11	1.20133e-10	15.9126	17.336	15.8745	13.5815	16.7302	17.9013	11.7577	13.34	8.81164	11.0288
14336	PLD2	-41.4883	-41.4884	5.91451	1.1111e-11	1.20144e-10	50.498	45.0718	55.5946	54.6048	57.9718	72.4279	61.4216	95.4418	53.5658	56.384
13005	NAT10	-44.1856	-44.1858	5.48429	1.11138e-11	1.20144e-10	55.7443	53.3451	58.0771	49.5327	43.7321	52.122	38.0885	47.2595	29.7871	19.7543
15009	PUM3	-46.0217	-46.022	4.55574	1.11177e-11	1.20144e-10	22.5299	22.5452	27.7731	22.2767	21.99	23.1701	18.8771	25.4575	28.3756	21.9911
14920	PTCH2	-45.3787	-45.3789	5.77413	1.11236e-11	1.20144e-10	70.7977	104.759	61.83	59.4912	63.8207	81.2557	48.3676	36.0649	10.8994	9.75537
16779	SMIM19	-42.5972	-42.5973	5.62367	1.11336e-11	1.20187e-10	44.9044	41.209	52.2685	41.9523	44.3211	44.1066	39.3544	61.4145	64.0829	59.2409
17876	TMED2	-37.2976	-37.2976	7.4478	1.11456e-11	1.20251e-10	173.923	156.275	189.088	176.523	174.246	178.19	198.615	134.611	189.779	174.412
17965	TMEM185A	-44.1009	-44.101	4.99405	1.11677e-11	1.20307e-10	24.7691	22.053	27.7246	24.6641	28.4382	32.7352	28.9436	42.7289	39.7259	46.7062
3722	DTL	-44.4563	-44.4565	5.19245	1.1169e-11	1.20307e-10	33.9639	36.4084	28.9368	37.2238	31.6727	24.132	28.7816	23.4799	52.664	68.199
3351	DDX23	-40.4258	-40.4259	6.44647	1.11692e-11	1.20307e-10	90.2657	80.4402	97.2155	78.4422	82.225	104.501	78.2632	113.84	72.4927	74.2449
17648	TEX10	-44.8264	-44.8266	4.94271	1.11861e-11	1.20414e-10	29.595	28.6457	32.9417	32.6533	29.4096	31.036	24.4775	32.6489	26.7584	39.1765
15263	RBBP7	-38.5842	-38.5842	7.20987	1.11957e-11	1.20414e-10	173.859	157.816	193.18	157.488	137.407	171.093	110.164	153.321	114.885	111.007
16309	SHISA3	-57.7356	-57.7411	2.84802	1.11975e-11	1.20414e-10	13.3991	18.2738	10.0755	12.1602	6.62388	5.91009	2.07608	2.4211	0.352858	0.487215
10070	LOC105608416	-47.6862	-47.6865	4.35327	1.12063e-11	1.20443e-10	24.3579	30.2243	17.9109	20.3723	17.2986	15.005	19.1607	21.8139	21.9654	16.0781
3807	EBAG9	-46.9345	-46.9347	4.17657	1.12159e-11	1.20443e-10	17.5395	14.1697	19.2298	17.4368	15.1698	17.7196	16.0314	20.3517	20.2403	22.7441
17598	TCTN1	-43.1992	-43.1993	5.76508	1.12185e-11	1.20443e-10	67.6627	64.9798	67.0665	59.4448	51.5133	54.4839	41.8356	58.7058	46.3518	31.5804
1914	CAPN2	-35.1385	-35.1386	8.04079	1.13055e-11	1.2126e-10	187.322	186.666	192.346	173.411	207.965	205.261	307.645	276.21	389.388	507.013
19245	ZBTB2	-47.5081	-47.5084	4.13229	1.1308e-11	1.2126e-10	18.033	18.1253	17.6297	17.446	20.874	17.6448	19.1911	13.9513	14.9376	17.3293
19063	WDR82	-36.7079	-36.7079	7.70405	1.13272e-11	1.2126e-10	201.517	215.377	197.718	205.07	251.335	218.866	248.451	183.405	197.826	165.443
3666	DPM2	-45.4616	-45.4618	4.55431	1.1329e-11	1.2126e-10	18.8922	17.2339	22.6723	20.6603	22.021	24.9869	22.5938	33.4999	27.4837	24.7151
19619	ZNF768	-42.48	-42.4801	5.80813	1.13435e-11	1.2126e-10	59.5008	55.5086	60.8409	51.242	55.2541	74.9395	48.3271	50.8312	61.5443	42.1108
14676	PQLC3	-49.0469	-49.0473	3.67398	1.13439e-11	1.2126e-10	13.4631	11.4861	12.7035	11.7515	9.98232	9.11628	8.95247	8.95329	18.7701	22.2569
3084	CSNK1G2	-41.6575	-41.6576	6.23125	1.13488e-11	1.2126e-10	89.7813	86.0672	82.1943	62.9656	78.4015	104.276	71.3463	54.6786	67.3468	54.0033
9305	LOC105604543	-47.7392	-47.7396	4.52895	1.13534e-11	1.2126e-10	30.1434	32.8985	26.6288	32.0773	24.1394	21.1074	18.8265	27.3273	9.56637	7.93938
5090	GGA1	-42.5652	-42.5653	5.61442	1.13585e-11	1.2126e-10	42.2904	40.8097	45.9652	38.0227	43.7011	54.2488	43.2635	54.9063	52.4092	74.0898
998	ATG14	-44.8853	-44.8854	4.8603	1.13595e-11	1.2126e-10	25.0616	25.0987	26.0663	28.3429	31.621	26.761	25.7333	25.074	30.0027	46.5069
9958	LOC105607625	-46.393	-46.3933	4.68965	1.13624e-11	1.2126e-10	34.1376	28.8036	32.5732	25.6953	22.1657	27.1565	20.5481	26.3804	22.3379	18.0602
16216	SFSWAP	-40.2683	-40.2683	6.40112	1.13845e-11	1.21368e-10	74.3714	74.8967	81.8743	70.6481	70.7856	100.076	75.9035	103.34	89.5474	103.5
13529	NUDT21	-39.9068	-39.9069	6.76791	1.13887e-11	1.21368e-10	116.845	129.746	117.657	123.804	128.447	102.876	109.647	73.9036	85.0583	101.606
16823	SNAPC3	-46.1832	-46.1834	4.42051	1.13948e-11	1.21368e-10	19.4497	17.6981	24.282	18.022	18.3526	23.3411	18.2796	21.4663	27.5621	25.4902
14801	PRR16	-47.8144	-47.8147	4.4919	1.13996e-11	1.21368e-10	31.0117	34.9599	33.2714	24.0232	20.6053	20.2097	17.9151	15.6053	15.614	11.5824
12159	MAPK9	-43.4274	-43.4275	5.35218	1.14033e-11	1.21368e-10	32.9402	39.6862	39.2741	40.3266	52.0403	39.0621	50.6564	37.2395	42.3135	34.7362
16789	SMNDC1	-43.7632	-43.7633	5.21844	1.14119e-11	1.21395e-10	33.0042	31.6728	41.873	35.561	34.0804	41.082	35.7795	35.3817	33.051	50.626
17127	SSBP2	-40.9502	-40.9503	6.1897	1.14301e-11	1.21474e-10	58.7056	60.8942	65.6895	61.5349	65.7531	64.9148	66.3536	47.0917	97.2417	141.558
14543	POT1	-45.0598	-45.06	4.88689	1.14317e-11	1.21474e-10	28.7084	28.525	28.5876	32.5139	33.2847	31.068	30.0475	22.3892	24.9549	35.5888
4717	FITM2	-45.8594	-45.8597	4.57838	1.14387e-11	1.21482e-10	22.4202	21.2545	25.0966	18.9324	25.1418	26.2908	25.4193	32.2414	23.7297	18.182
12294	MECP2	-41.3881	-41.3881	6.21858	1.14545e-11	1.21576e-10	73.2746	87.0143	67.3187	71.4842	94.7907	74.2662	72.4805	75.8573	50.7429	77.2678
1035	ATP1A1	-36.4643	-36.4643	7.73908	1.14599e-11	1.21576e-10	220.126	186.852	216.997	204.373	220.51	224.092	219.173	157.48	250.745	235.912
15385	REV1	-45.109	-45.1092	4.95044	1.14793e-11	1.21716e-10	31.7155	33.2513	29.8386	32.4675	33.5637	33.0772	37.7644	23.3001	26.7388	27.2729
17959	TMEM181	-45.4025	-45.4027	4.77664	1.14861e-11	1.21723e-10	25.0799	28.2186	25.4748	25.0264	26.7952	26.4404	30.8475	29.7604	34.5212	21.7364
14436	PMS2	-45.283	-45.2832	4.92165	1.15126e-11	1.21938e-10	33.3881	31.4314	35.2109	31.3434	32.427	33.9857	21.9356	35.2139	24.0629	23.8846
2931	COQ10B	-45.5977	-45.5979	4.61785	1.15306e-11	1.22063e-10	22.6213	20.5395	26.4542	21.5056	21.2357	26.1625	27.1713	26.3205	31.1985	22.124
17446	TAF1D	-37.7837	-37.7837	7.45977	1.15416e-11	1.22084e-10	193.272	198.449	204.642	186.063	166.92	167.267	120.311	155.502	153.513	214.264
129	ACER3	-49.0887	-49.0892	3.58766	1.15449e-11	1.22084e-10	11.1964	12.2568	12.5289	12.6247	10.003	11.8522	9.38794	8.74953	16.4177	15.004
4201	ETFDH	-46.2684	-46.2686	4.38743	1.15752e-11	1.22275e-10	19.2761	16.1846	19.5692	18.9788	19.0036	20.7975	20.3456	17.8946	23.4454	33.5957
13679	OSBPL7	-42.831	-42.8311	5.64869	1.15758e-11	1.22275e-10	45.6264	47.2724	53.1703	46.7736	47.2145	73.8173	55.0718	69.4929	31.7474	31.2925
15474	RHOT1	-41.1288	-41.1289	6.02734	1.15943e-11	1.22275e-10	50.0867	50.4945	54.2079	47.0616	63.9447	63.2475	90.9222	60.4197	97.6142	74.0456
863	ARMC1	-43.4549	-43.455	5.41322	1.15969e-11	1.22275e-10	39.0457	40.7726	39.7492	41.8779	44.1041	35.6422	44.3977	28.0584	55.3399	56.9377
7723	LOC101110820	-45.4411	-45.4413	4.9199	1.16e-11	1.22275e-10	38.5887	28.5436	40.6608	35.1615	26.9812	33.6437	27.6271	20.6513	25.0627	25.5898
14175	PI4K2A	-43.8966	-43.8968	5.1915	1.16026e-11	1.22275e-10	30.9203	33.6227	38.4886	29.7828	36.6845	44.0638	33.1667	48.2543	34.8643	35.3784
12249	MCL1	-36.1658	-36.1658	7.68729	1.16065e-11	1.22275e-10	147.408	153.721	154.798	146.842	173.761	166.605	271.288	198.243	356.229	292.03
15509	RIPK2	-44.4112	-44.4113	4.96508	1.16144e-11	1.22293e-10	25.8934	25.5629	35.3273	25.1286	28.4072	31.2283	27.3334	35.106	43.2251	34.9355
199	ACVR1B	-43.7001	-43.7003	5.50466	1.1631e-11	1.223e-10	48.2496	49.9466	58.8626	50.6846	60.1006	52.3892	36.9846	29.8203	26.3075	40.461
11816	LONP2	-40.8833	-40.8834	6.08518	1.16329e-11	1.223e-10	52.9475	51.5994	77.5784	55.2923	76.9444	77.483	58.7987	62.7689	67.2292	98.0852
14972	PTPN3	-43.6942	-43.6944	5.27535	1.16485e-11	1.223e-10	34.229	34.2913	47.2162	39.5462	54.8511	35.4819	36.6099	43.6158	30.1791	31.071
15448	RHBDD1	-47.9489	-47.9492	3.75998	1.16526e-11	1.223e-10	10.9222	10.604	13.6247	11.8165	14.0124	12.3973	13.8034	13.3041	15.6826	19.1121
9949	LOC105607557	-45.6115	-45.6117	4.65243	1.1654e-11	1.223e-10	22.3471	23.8916	23.3511	25.7325	26.7229	24.3564	33.116	21.8139	26.9348	23.0209
13434	NRBF2	-47.2411	-47.2414	4.18499	1.16589e-11	1.223e-10	18.3712	16.8903	18.9776	15.8854	17.5156	15.0798	17.591	13.7116	21.4557	26.2099
19017	WDR18	-44.0278	-44.028	5.28971	1.16626e-11	1.223e-10	40.3253	38.6926	44.4136	37.2145	41.2933	49.2899	35.0402	45.5575	34.7663	24.3718
8321	LOC101118429	-49.0424	-49.0429	3.7743	1.16679e-11	1.223e-10	17.2196	15.0425	14.7593	11.8722	14.7565	17.3135	11.7071	10.7152	11.5463	11.6932
13675	OSBPL2	-41.762	-41.7621	5.83503	1.1671e-11	1.223e-10	48.4689	42.0447	51.1242	46.6157	49.9323	59.5925	48.8942	65.7054	65.5923	92.6815
16593	SLC39A1	-38.8463	-38.8464	6.80231	1.16842e-11	1.22356e-10	94.4335	85.7608	110.957	81.3592	103.636	130.31	132.707	129.169	140.761	106.8
17537	TBP	-46.3142	-46.3145	4.42637	1.16888e-11	1.22356e-10	21.4788	18.3574	22.3426	18.2171	21.308	24.3778	19.8696	26.2486	23.2396	19.3779
17795	TIMP2	-35.517	-35.517	7.98409	1.17078e-11	1.2249e-10	214.495	223.121	194.625	262.573	207.872	214.302	287.4	323.205	294.342	309.791
6651	KLHL18	-47.2639	-47.2642	4.22692	1.17247e-11	1.22602e-10	17.8045	20.7438	18.3861	20.781	23.0131	18.9379	21.5305	17.1395	15.8688	12.8447
18679	UBL3	-40.8387	-40.8388	6.17352	1.17414e-11	1.22676e-10	55.3696	62.9463	61.5876	62.3246	72.4493	63.3223	80.6329	61.0789	81.4121	120.475
18213	TONSL	-47.5759	-47.5763	4.61473	1.17443e-11	1.22676e-10	33.5983	33.372	27.2591	30.5724	26.1338	34.0712	17.3074	25.2538	9.30172	7.92831
14220	PIK3C3	-44.9293	-44.9295	4.95351	1.17924e-11	1.22836e-10	30.6644	30.4378	30.7695	30.3216	35.4341	27.6695	31.5666	21.5742	32.1787	39.0325
12353	MESDC1	-43.7538	-43.754	5.25095	1.18043e-11	1.22836e-10	34.6859	31.7007	39.0122	27.2188	45.3338	39.5003	50.0487	48.3262	37.3441	27.428
3050	CRTC2	-42.2292	-42.2293	5.63282	1.1808e-11	1.22836e-10	37.9763	37.6991	41.4075	42.1938	48.3615	57.081	54.3022	54.2231	46.7536	75.9944
17872	TMCO4	-46.2093	-46.2096	5.00658	1.18129e-11	1.22836e-10	43.8716	41.3297	39.3323	39.379	33.8324	43.2943	25.0345	30.2039	15.0455	9.93254
12767	MTBP	-45.3691	-45.3693	4.94984	1.18146e-11	1.22836e-10	35.2343	32.7499	34.726	36.7593	31.373	40.1309	34.0072	22.3053	20.1031	21.4707
15978	SCFD2	-46.7178	-46.7181	4.33847	1.18204e-11	1.22836e-10	20.5831	18.3481	20.0928	18.0963	19.0966	21.4281	15.8288	19.7044	20.5932	28.336
13257	NISCH	-39.1537	-39.1538	6.94629	1.18223e-11	1.22836e-10	127.182	135.067	114.826	117.654	128.985	145.486	126.428	110.076	88.5575	138.757
14485	POLE3	-42.0013	-42.0014	5.82436	1.18294e-11	1.22836e-10	51.0372	44.4589	64.584	46.8665	49.7359	53.9496	38.9594	52.3174	72.5025	92.0282
5192	GLUL	-37.216	-37.2161	7.57591	1.18299e-11	1.22836e-10	201.352	198.979	208.54	184.103	177.45	181.15	184.619	215.61	210.058	145.932
12473	MIOS	-47.9117	-47.912	4.14306	1.18329e-11	1.22836e-10	19.2669	22.4616	16.3593	17.734	22.4964	15.8386	17.9049	15.7851	14.3103	14.3175
5237	GNL3	-43.0848	-43.0849	5.52795	1.18354e-11	1.22836e-10	46.4764	40.7261	61.1803	47.8791	38.6686	45.218	34.4427	51.5024	46.0185	49.0869
14967	PTPN2	-40.1887	-40.1888	6.67144	1.18427e-11	1.22836e-10	107.723	123.627	97.3803	110.027	116.46	86.9734	96.2998	69.4929	95.8303	115.282
4084	EPB41L4A	-41.7705	-41.7705	5.67385	1.18496e-11	1.22836e-10	36.7059	32.3506	65.9029	40.4845	53.0427	51.9297	59.0417	60.9231	52.8993	57.0263
7396	LOC101106998	-43.6202	-43.6204	5.42654	1.18602e-11	1.22836e-10	45.7087	41.9333	49.7181	40.6517	46.7805	52.3785	48.003	34.9502	29.2382	40.5163
4315	FAM117A	-41.0092	-41.0092	6.09698	1.18627e-11	1.22836e-10	54.9034	56.855	80.4779	53.7223	74.3817	85.2848	51.0209	64.6267	74.7666	88.2634
19053	WDR7	-45.6086	-45.6088	4.6611	1.18653e-11	1.22836e-10	20.7384	25.4144	18.0564	24.274	26.6505	21.7273	30.5235	28.2862	25.445	31.6911
15415	RGAG4	-39.9707	-39.9708	6.61878	1.18657e-11	1.22836e-10	97.5228	100.469	98.2337	98.5544	99.0792	113.638	112.169	82.5572	107.092	73.2483
19628	ZNF789	-47.241	-47.2413	4.16208	1.19061e-11	1.23144e-10	17.3201	17.3267	20.5583	18.3936	16.3789	17.0997	14.2591	18.5898	22.1418	16.7535
17653	TEX14	-47.8988	-47.8991	3.88385	1.19137e-11	1.23144e-10	12.2383	14.1047	12.2962	13.8695	15.0665	12.6431	13.1249	15.8211	18.1624	20.0976
414	AK2	-41.208	-41.2081	6.11342	1.19192e-11	1.23144e-10	63.6229	61.6463	85.792	59.3519	61.1959	75.7089	55.8516	65.8852	71.5517	91.541
8192	LOC101116756	-47.4999	-47.5003	3.97146	1.19204e-11	1.23144e-10	11.5985	15.1539	15.1278	16.2941	17.3399	19.7074	12.102	14.1191	16.8196	18.4034
1120	ATXN7L3	-42.0349	-42.035	6.14865	1.19391e-11	1.23244e-10	82.3414	88.3885	74.8729	70.7317	83.7853	80.0159	80.481	54.4509	55.232	38.955
16547	SLC31A1	-39.8085	-39.8085	6.45865	1.19478e-11	1.23244e-10	65.5697	67.3755	68.8702	71.029	86.8854	70.4722	111.45	97.2517	94.1836	146.242
16691	SLC9A8	-46.6901	-46.6903	4.62545	1.19489e-11	1.23244e-10	29.9606	30.2428	23.419	24.2926	27.5702	21.2891	25.9662	33.0684	17.9859	12.8337
16944	SP110	-46.2505	-46.2507	4.46755	1.1965e-11	1.23293e-10	19.7148	21.2359	22.4008	24.5248	27.0432	20.9258	19.5658	14.2989	23.5238	27.8045
3967	ELAC2	-47.0754	-47.0757	4.26774	1.19873e-11	1.23293e-10	20.3089	18.3481	19.5886	17.0373	21.5044	25.4786	20.5583	18.8774	17.9565	12.7672
17603	TDP1	-49.965	-49.9656	3.90752	1.19908e-11	1.23293e-10	21.4331	20.6045	21.7704	18.3193	15.8312	20.4769	9.79302	11.9737	5.12624	4.52888
8640	LOC101122398	-42.5212	-42.5213	5.47047	1.19977e-11	1.23293e-10	22.7035	19.9267	32.2144	31.9101	27.2499	26.2694	39.1924	36.9398	78.8637	127.916
6352	KATNA1	-41.5878	-41.5879	6.0789	1.19996e-11	1.23293e-10	71.9859	64.302	74.611	62.6404	58.1992	67.6721	54.211	84.1873	73.365	64.6002
3136	CTPS2	-44.7081	-44.7083	4.92153	1.20021e-11	1.23293e-10	27.109	26.7701	36.3455	27.7669	27.3429	35.6636	26.0371	34.8663	28.9245	32.0344
9168	LOC105603793	-47.5133	-47.5136	4.36488	1.20043e-11	1.23293e-10	24.6777	25.1822	29.0628	24.692	21.525	20.4769	13.7123	11.1706	20.9068	14.4282
8009	LOC101114442	-46.5777	-46.578	4.63943	1.20106e-11	1.23293e-10	30.18	30.0293	27.4531	31.0183	27.0225	24.5701	21.8242	23.0844	20.7794	13.0662
13224	NGFR	-60.9671	-60.9749	2.80161	1.20112e-11	1.23293e-10	19.7239	19.4995	2.83161	20.9018	1.1987	1.1756	0.688651	2.7567	0.294048	0.420776
4280	FAAP100	-47.2371	-47.2374	4.41277	1.20197e-11	1.23293e-10	25.5643	24.7087	24.4857	20.6417	24.5941	25.4465	19.1405	22.3293	15.4865	10.3976
85	ABI2	-43.3826	-43.3828	5.91003	1.20225e-11	1.23293e-10	71.5015	93.022	64.5258	70.5459	75.5494	62.4246	59.5278	45.2099	34.1978	24.5933
19566	ZNF592	-43.5714	-43.5715	5.37651	1.20357e-11	1.23364e-10	35.6822	42.3418	34.823	38.0785	55.3161	44.4272	56.3074	40.2119	29.6793	38.3571
7386	LOC101106873	-48.3739	-48.3743	3.80892	1.20438e-11	1.23383e-10	13.7647	14.1975	14.1872	13.2471	16.6269	12.3011	13.7528	13.0524	14.0163	14.8047
12810	MTPAP	-46.1828	-46.183	4.50745	1.20543e-11	1.23394e-10	23.0051	20.5209	23.6129	19.8428	22.052	22.1548	21.3077	20.5794	21.5929	32.5769
20	AASDH	-46.2427	-46.2429	4.52816	1.20626e-11	1.23394e-10	22.1094	24.0123	21.4698	25.5838	25.2555	20.883	22.6343	16.708	28.8853	22.9877
15200	RAP1B	-37.3227	-37.3228	7.31324	1.20656e-11	1.23394e-10	121.597	125.939	137.353	117.756	150.758	139.416	182.047	158.954	270.897	185.474
5850	HSDL2	-45.0774	-45.0776	4.71421	1.20718e-11	1.23394e-10	18.0879	15.776	20.4807	18.8209	19.0449	20.199	25.3586	19.8243	42.8624	61.843
222	ADAMTS1	-38.3309	-38.331	7.2373	1.20777e-11	1.23394e-10	152.435	162.877	148.349	143.777	137.355	106.788	148.222	105.21	218.664	184.964
19367	ZFP91	-39.4362	-39.4363	6.77978	1.20824e-11	1.23394e-10	104.222	113.19	97.8652	110.111	124.665	105.142	124.575	81.9699	109.023	127.827
15662	RPF1	-43.0939	-43.0941	5.4245	1.20894e-11	1.23401e-10	34.7134	31.1714	44.2585	33.0992	31.311	35.5353	30.5842	45.0421	71.9732	71.5873
8547	LOC101121352	-43.0664	-43.0665	5.4206	1.21014e-11	1.2344e-10	36.1392	35.842	50.0769	35.338	41.314	54.4626	41.2988	43.1244	39.6965	50.8253
16794	SMPD1	-44.3657	-44.3658	4.96641	1.21058e-11	1.2344e-10	27.2643	22.8609	29.7028	22.0444	28.5002	33.2589	35.7288	39.6006	31.4337	42.0444
13507	NUB1	-42.5104	-42.5105	5.70823	1.21152e-11	1.23472e-10	47.5641	47.9503	50.2514	48.102	52.8153	48.3922	50.7678	36.7001	56.0946	83.9781
10162	LOC105609117	-47.4808	-47.4812	4.19348	1.2124e-11	1.23498e-10	18.3529	19.8988	20.3449	23.1871	17.5052	21.2998	18.7354	18.9973	14.2613	10.1761
17969	TMEM189	-42.6118	-42.6119	5.47309	1.21503e-11	1.23701e-10	33.8359	28.7757	40.622	31.1391	35.2378	41.3813	47.0207	65.2619	55.3104	65.4086
13485	NT5DC2	-40.683	-40.6831	6.42296	1.21594e-11	1.23731e-10	91.4996	88.5371	95.4118	75.5159	77.6885	109.887	69.0474	84.2952	73.267	92.6815
12736	MSANTD3	-47.5505	-47.5509	4.41871	1.21773e-11	1.23846e-10	25.3724	26.5008	28.2385	24.8128	26.6918	24.3671	17.2163	21.0588	11.5953	7.81758
12755	MSRB2	-42.3652	-42.3653	5.77432	1.21867e-11	1.23846e-10	51.9969	51.878	67.7938	54.3912	47.7209	58.7482	36.6504	55.2539	65.6511	57.0373
5384	GPS1	-43.2707	-43.2708	5.43905	1.21896e-11	1.23846e-10	42.5371	37.7826	49.369	37.5768	39.7743	55.3175	42.5647	46.2047	46.4008	36.0982
11	AAED1	-42.4641	-42.4642	5.71852	1.22044e-11	1.23877e-10	43.8533	47.096	44.4912	44.3304	46.8528	41.6057	41.5115	50.2079	63.8771	102.537
3588	DNAJC24	-45.5426	-45.5428	4.83806	1.22077e-11	1.23877e-10	31.88	30.28	28.5489	32.5232	30.6703	26.2267	31.3134	20.6513	29.2088	24.5158
1905	CAP1	-35.4958	-35.4958	7.93082	1.22115e-11	1.23877e-10	204.441	195.274	240.949	193.272	247.967	250.874	287.826	223.772	307.114	288.453
14756	PRMT7	-41.9226	-41.9227	5.77766	1.22239e-11	1.23939e-10	45.3979	43.7904	59.2408	44.0517	51.0586	58.7054	51.8109	64.1832	53.9382	76.2159
15027	PWWP2A	-44.6542	-44.6544	5.08822	1.22556e-11	1.24136e-10	34.5123	36.1391	34.9685	37.7533	37.9142	31.068	35.4048	26.776	38.6183	26.819
5493	GTF2IRD1	-47.7805	-47.7809	4.83356	1.22611e-11	1.24136e-10	45.6264	42.4904	41.0681	39.0632	31.962	38.3568	11.8083	15.8091	7.50803	11.2281
17698	TGFB1I1	-41.3945	-41.3946	6.20448	1.22623e-11	1.24136e-10	74.1521	77.5152	66.2617	56.9551	77.0788	90.2864	88.6942	96.2688	67.8075	42.2327
1723	C3H2orf42	-48.3579	-48.3583	3.9388	1.22901e-11	1.24354e-10	17.0825	17.2524	16.1945	16.0805	15.1595	15.2187	12.4464	12.1535	18.6721	12.889
1360	BOC	-41.3874	-41.3874	6.35644	1.23008e-11	1.24379e-10	91.0975	109.179	70.0242	101.081	74.8674	88.6833	89.6259	69.6127	57.604	67.3906
1454	BZW1	-36.2704	-36.2705	7.80851	1.2306e-11	1.24379e-10	212.494	212.944	211.712	202.134	222.132	183.213	252.836	184.711	290.412	269.009
15144	RABL2B	-42.6456	-42.6457	5.72975	1.23118e-11	1.24379e-10	57.2341	48.9624	59.2602	48.0463	42.7607	58.1817	38.9594	52.701	56.9865	67.3796
3707	DSCC1	-46.3314	-46.3316	4.58268	1.23179e-11	1.24379e-10	27.4106	23.7058	31.8072	27.386	19.9646	29.2726	19.343	23.8035	18.2212	18.5031
15017	PUS7L	-48.1666	-48.167	3.90743	1.23366e-11	1.24505e-10	14.962	14.3832	15.826	15.9318	16.9472	18.5104	16.2339	17.5111	11.3993	8.14977
13836	PARG	-43.0198	-43.0199	5.64343	1.2367e-11	1.24685e-10	48.1673	57.0036	47.8368	54.8464	50.9036	42.4928	55.882	41.4224	42.1077	58.9862
8439	LOC101119962	-35.8338	-35.8338	7.99482	1.23672e-11	1.24685e-10	257.572	244.013	275.985	225.192	247.44	259.819	220.611	185.718	284.315	349.953
15636	ROBO4	-38.509	-38.5091	6.89829	1.23848e-11	1.24712e-10	80.1296	83.8479	83.0768	74.7263	89.6445	106.446	168.183	243.177	147.367	116.079
17347	SUZ12	-42.9549	-42.955	5.75737	1.23892e-11	1.24712e-10	57.7916	64.0049	55.6819	66.8951	68.2022	49.7601	56.9859	39.4448	38.8732	43.0853
2469	CEP76	-47.3622	-47.3625	4.13225	1.2399e-11	1.24712e-10	15.6749	18.7845	17.5618	17.5854	21.4837	16.544	18.948	14.7184	17.1038	16.7535
6922	LMF1	-47.6531	-47.6534	3.84347	1.24003e-11	1.24712e-10	9.98078	11.4583	10.1628	11.8908	15.9035	14.8767	13.0135	14.3468	18.6426	23.0763
17166	ST6GALNAC6	-46.9159	-46.9162	4.59294	1.24015e-11	1.24712e-10	35.2526	28.1257	22.6626	25.1751	17.6809	20.8189	17.0644	24.6665	26.6702	23.0098
3835	EDC3	-44.108	-44.1082	5.4168	1.24147e-11	1.24731e-10	46.1931	49.0552	49.2526	45.343	56.6078	52.5068	40.7216	37.599	31.0809	18.6249
18352	TRIM35	-47.62	-47.6204	4.06841	1.24215e-11	1.24731e-10	16.1045	16.4817	15.9715	15.2444	16.4822	17.9013	19.5759	24.1152	14.8984	10.7962
6591	KIF2C	-53.483	-53.4862	3.78526	1.24225e-11	1.24731e-10	24.4218	22.3037	18.2697	19.016	15.4178	19.141	7.57516	10.2238	0.715517	0.575799
80	ABHD4	-46.4897	-46.4899	4.36869	1.24341e-11	1.24784e-10	19.9524	16.231	17.397	23.9395	19.9853	19.5578	16.3757	14.0472	26.9446	31.9569
660	AP1S2	-41.6938	-41.6939	5.81222	1.24642e-11	1.24804e-10	44.9135	40.7169	55.0322	43.6801	53.3837	54.0992	74.5364	67.9227	77.8247	49.5852
10673	LOC105613289	-46.5983	-46.5986	4.31328	1.24698e-11	1.24804e-10	16.3513	18.9702	17.0091	18.3657	22.1554	14.9302	18.9987	20.028	26.6604	25.1358
3397	DENND4B	-43.048	-43.0481	5.76813	1.24716e-11	1.24804e-10	58.5137	66.8276	44.9373	55.1343	63.335	56.7603	78.2125	48.8655	36.413	35.7771
19601	ZNF689	-47.6425	-47.6429	4.27263	1.24764e-11	1.24804e-10	22.667	23.613	20.888	21.9794	24.9455	18.628	19.262	13.8674	13.9477	13.2766
6969	LOC101102078	-43.0421	-43.0422	5.52599	1.24777e-11	1.24804e-10	41.7328	44.7653	44.4524	48.037	55.6158	39.9706	53.7654	36.5802	49.8314	45.8203
7610	LOC101109608	-40.7979	-40.798	6.67045	1.24791e-11	1.24804e-10	129.732	123.144	148.892	115.136	103.657	134.051	84.8256	70.2	63.0733	45.6874
2043	CCDC15	-45.757	-45.7572	4.69715	1.24804e-11	1.24804e-10	26.195	25.9344	29.664	30.2565	30.2776	23.7045	21.014	24.0672	19.2798	28.8121
9167	LOC105603790	-45.2224	-45.2225	5.04995	1.25035e-11	1.24924e-10	36.8704	39.6676	34.5224	40.085	45.0754	34.2742	31.2425	22.1135	26.1213	21.0942
13845	PARP12	-45.6606	-45.6608	4.33019	1.25051e-11	1.24924e-10	10.8034	12.8233	17.4261	13.981	22.0727	21.738	28.5486	34.2191	22.181	17.1632
621	ANKZF1	-43.5306	-43.5307	5.35347	1.25156e-11	1.24966e-10	37.3639	38.2841	42.096	40.6238	38.4619	46.2333	34.4528	55.8292	37.2853	38.0138
4051	ENOPH1	-40.5308	-40.5309	6.37173	1.25302e-11	1.2498e-10	81.5828	72.8632	98.9804	75.0329	72.842	93.4392	59.4873	77.6311	87.0578	108.981
16302	SHCBP1	-52.0797	-52.0813	3.8255	1.25316e-11	1.2498e-10	22.4293	21.8395	18.4637	19.9357	18.1252	18.5318	11.3324	8.19819	1.17619	1.52808
2273	CD99	-34.8565	-34.8565	8.19051	1.25416e-11	1.2498e-10	264.673	236.78	263.544	242.554	250.767	296.605	296.778	352.726	344.575	372.188
12391	MEX3D	-42.7017	-42.7018	5.92044	1.25425e-11	1.2498e-10	67.745	73.931	74.485	50.6846	70.5582	67.3408	63.9737	66.2567	41.6372	28.8453
8244	LOC101117289	-47.4543	-47.4546	4.19854	1.25617e-11	1.25038e-10	20.4186	18.9424	17.5133	16.1083	20.1506	16.886	18.0265	12.7288	22.7397	19.8872
15334	RCL1	-48.652	-48.6524	3.78245	1.25753e-11	1.25038e-10	13.4539	15.6368	15.089	14.3804	15.9448	14.1607	13.2464	12.0576	13.144	10.2869
9027	LOC105603231	-47.3982	-47.3985	4.19377	1.25913e-11	1.25038e-10	18.7825	19.1652	20.3158	19.945	16.6269	19.8784	13.4388	13.8674	16.5157	24.2611
6251	ITGA7	-40.5533	-40.5533	5.98445	1.25937e-11	1.25038e-10	38.8903	25.8229	36.5103	44.0703	71.3229	89.9551	105.951	101.291	61.6521	57.4803
11869	LRP4	-34.7009	-34.7009	8.22535	1.25948e-11	1.25038e-10	226.167	277.868	257.463	262.703	338.159	321.357	402.182	338.235	278.317	290.136
16160	SERPINE1	-43.6436	-43.6438	5.26759	1.2596e-11	1.25038e-10	3.20811	2.56279	3.52012	3.14921	7.3989	9.22315	123.562	91.5105	79.1676	61.7323
4463	FAM46C	-45.1144	-45.1146	4.92934	1.26032e-11	1.25038e-10	31.0574	31.8771	34.6776	27.5997	29.3786	25.9702	26.1384	38.2582	26.7388	32.8095
15544	RNF10	-36.4606	-36.4606	7.67096	1.26067e-11	1.25038e-10	180.413	179.396	190.329	169.249	216.335	218.887	244.502	175.29	209.666	253.662
15953	SC5D	-42.8303	-42.8304	5.67773	1.26215e-11	1.25038e-10	48.7797	53.5587	55.071	42.6397	54.2931	47.0135	71.64	55.5176	48.861	34.3043
17534	TBL1XR1	-38.1721	-38.1721	7.16234	1.26271e-11	1.25038e-10	124.248	148.224	134.182	146.396	180.643	131.604	162.613	125.538	130.92	147.881
13505	NUAK1	-41.9287	-41.9288	5.57162	1.26385e-11	1.25038e-10	27.2552	28.8964	36.0546	32.6068	58.3542	44.0959	81.595	54.1512	57.4864	54.8892
18273	TPST1	-45.3626	-45.3628	4.77273	1.26545e-11	1.25038e-10	25.9848	26.2222	32.2435	27.4603	25.2658	31.4955	23.3736	31.1747	28.6011	21.3378
12033	LZTS2	-42.9408	-42.9409	5.49771	1.26566e-11	1.25038e-10	39.6581	38.5812	49.9023	37.2795	54.3344	56.2901	46.4738	36.7241	37.942	54.4462
17105	SRRD	-48.1213	-48.1217	4.08056	1.26612e-11	1.25038e-10	18.7277	20.0288	16.6697	18.0313	20.843	20.9685	18.7354	12.9805	11.8893	10.1097
6102	IMMP1L	-46.7168	-46.7171	4.15084	1.26619e-11	1.25038e-10	12.476	13.1204	13.615	16.6564	16.6269	12.4293	19.0898	15.893	28.6501	28.8785
18435	TSEN2	-45.9918	-45.992	4.70667	1.26646e-11	1.25038e-10	29.0649	26.7051	29.2083	28.2128	28.2626	26.9748	29.1765	28.418	21.6223	13.2766
17993	TMEM216	-49.8038	-49.8043	3.55991	1.26713e-11	1.25038e-10	12.7776	15.8318	14.2453	14.3712	11.8734	10.4201	9.82341	9.08513	9.90942	9.38996
3566	DNAJB12	-41.9532	-41.9533	5.86059	1.26747e-11	1.25038e-10	53.569	50.3738	56.5256	42.9927	52.526	57.6046	50.231	77.2596	66.6019	73.1708
19211	YTHDF1	-43.9337	-43.9338	5.33986	1.26779e-11	1.25038e-10	41.9705	41.2368	35.337	34.7249	42.7917	50.6044	37.0555	56.0809	36.9422	28.0591
1992	CBX2	-45.1758	-45.1761	6.05904	1.2678e-11	1.25038e-10	107.632	115.771	103.276	93.1292	91.8766	69.6706	34.6857	27.8067	13.7909	8.88059
18851	UTP6	-40.1391	-40.1391	6.61346	1.26847e-11	1.25038e-10	110.145	95.1762	118.162	94.1882	91.3082	103.806	85.3927	125.562	84.2644	70.9451
19602	ZNF691	-45.9881	-45.9883	4.66164	1.2688e-11	1.25038e-10	26.5057	26.5193	31.0605	23.8745	26.4025	29.4115	18.7961	27.6629	20.1325	22.5337
[truncated: 17,600 more rows]

## Sheet: Table S2f (CF Dist 80v65)
Table S2f: CF Distal Lung d80vd65 DEGs p<0.001
Column1	Row.names	logFC	unshrunk.logFC	logCPM	PValue	FDR	CF_distlung_d65_1	CF_distlung_d65_2	CF_distlung_d80_1	CF_distlung_d80_2
884	SPP1	-4.23768	-4.23777	6.40637	2.3837e-05	0.465012	437.565	295.744	26.2428	12.6342
85	C2	-3.13255	-3.13434	2.37256	0.000112043	0.486433	10.9945	4.97325	1.03425	0.785546
19	ADRA1A	4.99787	5.01106	4.20517	0.000112837	0.486433	0.166304	0.0996642	7.17707	1.44952
141	CPM	1.34456	1.34458	7.05001	0.000165267	0.486433	55.6934	53.5795	148.389	129.119
852	SFTPB	2.23245	2.23249	9.99296	0.00017354	0.486433	34.2309	36.6764	161.374	171.848
307	LAMA3	1.92547	1.92549	7.75086	0.000199803	0.486433	77.9689	68.7584	281.243	276.129
862	SLC34A2	2.6623	2.66232	10.1162	0.000204737	0.486433	76.6292	72.5356	386.496	557.794
707	NGFR	-3.0262	-3.02722	1.73929	0.00022117	0.486433	13.8032	11.9996	1.46258	1.70202
853	SFTPD	2.18913	2.18957	7.90496	0.000240086	0.486433	2.79945	3.67761	9.68435	19.8444
94	CACNA1D	1.55438	1.55441	6.5425	0.00024935	0.486433	37.7233	34.5237	109.025	103.178
345	LOC101105321	-3.26829	-3.34916	0.783351	0.000282482	0.497562	0.203261	0.199328	0.0208939	0.0187035
486	LOC105605640	4.46879	4.50144	-1.01916	0.000306066	0.497562	0.0369565	0.069765	1.5566	0.851008
67	BMP5	1.25996	1.25998	6.34719	0.000341479	0.509027	40.0423	40.3341	93.1139	99.3809
944	TPSB2	3.59845	3.60571	3.36857	0.000365306	0.509027	0.175543	0.289026	1.56705	4.06801
685	MYBPC3	1.43951	1.43966	4.32792	0.000484651	0.630305	7.44673	8.21233	19.7866	22.6873
268	HS3ST1	-2.36667	-2.36734	2.57129	0.000585203	0.713509	13.4983	9.20898	1.54615	2.85228
489	LOC105605761	1.65711	1.65757	3.50201	0.000783819	0.778384	3.21521	2.27234	9.79926	7.5188
214	FER1L6	1.89566	1.89588	4.09417	0.000876393	0.778384	5.88532	6.05959	29.7843	14.6729
168	DPEP2	1.75767	1.75887	4.20511	0.000937691	0.778384	1.0625	1.08634	4.17879	3.09543
502	LOC105606035	-2.61203	-2.64	0.0343943	0.000985593	0.778384	0.267934	0.408623	0.0522349	0.0561104

## Sheet: Table S2g (CF Dist 100v80)
Table S2g: CF Distal Lung d100vd80 DEGs p<0.001
Column1	Row.names	logFC	unshrunk.logFC	logCPM	PValue	FDR	CF_distlung_d80_1	CF_distlung_d80_2	CF_distlung_d100_1	CF_distlung_d100_2
59	BCAT1	-3.93478	-3.93758	1.91517	4.81262e-06	0.0839666	9.56943	9.15535	0.68083	0.540811
282	GSTA1-1	3.97611	3.97673	7.54519	8.60842e-06	0.0839666	3.32214	2.18831	51.1662	35.5133
385	LOC101105321	4.21113	4.29635	0.783351	3.07621e-05	0.200036	0.0208939	0.0187035	0.425519	0.350526
373	LOC101102411	5.41479	5.45948	1.84362	5.0753e-05	0.211205	0.0313409	0.0467587	1.95739	1.50225
772	PON3	1.84217	1.84235	6.39035	7.14317e-05	0.211205	7.6054	6.42464	25.1056	25.1978
355	LAMB3	1.57638	1.57642	6.83013	8.20048e-05	0.211205	34.6735	30.3557	103.514	90.4156
294	HOPX	1.68672	1.68686	6.99733	8.32743e-05	0.211205	9.37094	9.24887	32.5947	27.351
816	S100A2	1.61501	1.61621	4.85913	8.66128e-05	0.211205	1.07604	0.981933	2.91244	3.39509
42	AQP5	2.92492	2.92577	6.0229	0.000145284	0.314911	2.38191	1.3373	16.6236	11.5874
137	CLDN18	1.96434	1.96437	7.58762	0.000215041	0.404774	43.2191	53.5855	198.112	179.669
61	BDKRB1	3.25421	3.26641	0.112992	0.000245794	0.404774	0.156705	0.112221	1.21982	1.36204
841	SFTPD	2.13868	2.13877	7.90496	0.000266265	0.404774	9.68435	19.8444	66.031	64.0461
104	CCDC190	1.6585	1.6587	4.96663	0.000293712	0.404774	5.21304	7.2476	19.0916	20.2604
534	LOC105605770	2.94343	2.94873	2.61631	0.00033459	0.404774	0.438773	0.168331	2.6193	2.04306
82	C22H10orf90	-4.80253	-4.83238	0.0508094	0.000354534	0.404774	1.21185	2.1322	0.0378239	0.0801202
855	SLC1A1	3.46808	3.46895	6.21694	0.000359478	0.404774	2.76845	1.10351	27.1765	15.5834
439	LOC101115527	2.54007	2.54138	4.00344	0.000365075	0.404774	1.09693	1.21573	7.00687	6.45969
825	SCNN1B	1.87958	1.88019	4.09848	0.000379029	0.404774	2.65353	1.76748	6.75156	9.51427
235	FBP1	1.88131	1.8814	5.35368	0.000394234	0.404774	11.7111	15.5426	48.7455	51.6775
272	GRAMD2	1.70943	1.70956	5.09876	0.000449822	0.405089	10.4365	8.43527	32.311	29.4041
950	TMPRSS2	1.8317	1.83207	3.84057	0.000455533	0.405089	3.64599	3.44144	13.4653	11.7676
309	IGDCC3	-2.47371	-2.47506	2.02378	0.000456836	0.405089	6.57115	5.81678	1.28601	0.941412
729	OAS1	2.70272	2.70323	4.788	0.000503676	0.427205	3.02962	3.08607	28.1788	11.6475
271	GPRC5A	2.16899	2.16904	7.12869	0.000582641	0.450018	32.4796	24.5764	134.625	121.953
669	MALL	1.55368	1.55377	5.2194	0.000583501	0.450018	15.0436	11.9515	41.2091	38.037
145	CLSTN3	-1.97164	-1.9723	2.11566	0.000599778	0.450018	7.73076	8.54749	1.81555	2.3335
871	SLC6A12	3.07575	3.08672	4.09834	0.00066529	0.480684	0.0417879	0.243145	1.14417	1.32198
300	HS3ST3A1	3.58307	3.59141	1.97117	0.000743643	0.518107	0.313409	0.0935174	2.01412	2.85428
839	SFTPA1	3.02239	3.02324	9.57549	0.000886676	0.580636	1.23274	2.54367	12.8034	17.9569
276	GRIA1	-1.751	-1.75148	2.61694	0.000927746	0.580636	10.0604	8.11731	2.70441	2.69404
533	LOC105605763	3.70381	3.73777	-0.989629	0.000939639	0.580636	0.0417879	0.0561104	0.529534	0.781172
905	STK32B	-2.48675	-2.48838	1.56354	0.000995023	0.580636	3.34303	6.9951	0.661918	1.18177

## Sheet: Table S2h (CF Dist 120v100)
Table S2h: CF Distal Lung d120vd100 DEGs p<0.001
Column1	Row.names	logFC	unshrunk.logFC	logCPM	PValue	FDR	CF_distlung_d100_1	CF_distlung_d100_2	CF_distlung_d120_1	CF_distlung_d120_2
169	COL2A1	-7.11785	-7.12013	7.63096	1.30018e-07	0.00135066	103.259	118.448	0.929318	0.666245
93	C3	3.82694	3.827	7.32878	1.38473e-07	0.00135066	27.5452	23.1447	384.151	335.257
348	HS6ST2	-5.81103	-5.81545	4.7367	4.92812e-07	0.00279908	21.4178	24.3165	0.331899	0.478864
853	SERPINE1	4.34434	4.34462	5.41937	5.73935e-07	0.00279908	6.79884	5.64847	152.209	100.707
831	S100A2	2.44118	2.44166	4.85913	1.03584e-06	0.00404144	2.91244	3.39509	17.3362	16.9268
666	LOC443475	3.82776	3.82785	6.45133	3.359e-06	0.00988889	21.4934	16.3946	333.293	204.756
484	LOC101110371	3.18989	3.18996	7.54353	3.5484e-06	0.00988889	26.5618	18.3375	172.3	237.464
694	MLPH	5.33635	5.34269	2.9572	4.14584e-06	0.0101096	0.340415	0.22033	9.33743	13.4498
856	SFTPA1	6.35112	6.35123	9.57549	6.36528e-06	0.0128394	12.8034	17.9569	1256.01	1255.16
38	AOX1	2.37254	2.37256	7.24384	6.58162e-06	0.0128394	60.3953	45.1277	273.894	272.578
501	LOC101113398	3.43696	3.43793	3.98027	8.7139e-06	0.0154537	1.67371	1.74261	13.9619	23.0583
452	LOC101105114	3.03108	3.03151	5.35376	1.23744e-05	0.0201167	4.70907	2.88433	31.0768	31.0324
504	LOC101113636	-1.71963	-1.71966	6.73379	1.35416e-05	0.0203207	140.393	148.883	47.9816	39.8498
401	KIAA1024	-4.21495	-4.21922	2.36004	1.53342e-05	0.0204057	7.62151	7.51127	0.564229	0.249842
532	LOC101119620	-3.24765	-3.24856	4.08037	1.56902e-05	0.0204057	16.0184	18.2574	1.46036	2.14448
797	PRSS23	2.82643	2.82651	6.08559	1.70826e-05	0.020828	19.432	18.1773	103.398	163.386
349	HSD17B13	6.40022	6.40413	5.01435	1.91164e-05	0.0219366	0.378239	0.550826	29.1076	49.4583
822	RNF207	-3.47433	-3.47844	2.37291	2.19961e-05	0.0231474	4.7469	4.29644	0.542102	0.270662
448	LOC101104482	3.52738	3.52801	5.80569	2.25447e-05	0.0231474	3.37578	1.92288	36.1991	24.9634
735	NTN4	1.79171	1.7918	5.07057	2.59623e-05	0.0239921	15.2998	14.9023	46.7867	57.7864
422	LECT1	-2.42035	-2.42051	5.55748	2.62192e-05	0.0239921	48.1214	47.1908	6.31715	11.4823
715	MYO16	-5.05844	-5.07344	2.14497	2.81548e-05	0.0239921	4.32138	3.61542	0.110633	0.124921
221	DPEP1	5.33063	5.34371	4.03462	2.92981e-05	0.0239921	0.170207	0.10015	4.63552	6.38138
286	FOXP2	-2.02299	-2.02303	6.62098	2.95167e-05	0.0239921	124.11	127.982	33.721	28.305
914	STK32B	-4.7899	-4.84381	1.56354	3.28436e-05	0.024886	0.661918	1.18177	0.0221266	0.0416403
28	AIF1L	-1.86968	-1.86979	5.75537	3.49118e-05	0.024886	48.5942	44.2564	14.3934	11.0139
464	LOC101106871	2.44933	2.44955	6.54889	3.52193e-05	0.024886	7.64988	6.15924	44.0762	31.3656
340	HOPX	1.82652	1.82656	6.99733	3.60911e-05	0.024886	32.5947	27.351	88.8162	123.807
838	SCGB1A1	5.97346	5.97876	6.65623	3.71148e-05	0.024886	0.453886	0.22033	9.18254	33.4996
782	PON3	1.95568	1.95573	6.39035	3.82705e-05	0.024886	25.1056	25.1978	100.975	94.1592
756	PDE6A	4.18398	4.18686	2.42656	4.30779e-05	0.0271085	0.737566	0.460691	8.96128	12.8773
60	ATP6V1C2	2.60219	2.60238	6.46816	4.61031e-05	0.0281056	8.10376	7.99199	49.6742	48.0737
137	CDKN2B	9.09333	9.27018	0.737964	5.78013e-05	0.0341693	0.0189119	0	7.5673	4.39305
49	ARHGEF19	-2.13241	-2.13257	5.01186	6.07048e-05	0.0348303	38.0508	39.1087	7.06945	10.5246
897	SOX9	-2.78877	-2.7889	6.36187	6.26211e-05	0.0349032	89.8128	81.2318	12.9662	11.7842
719	NAPSA	4.55621	4.55704	5.22628	6.75857e-05	0.0366239	1.95739	2.26339	53.2034	46.1375
793	PROM2	-3.81392	-3.81608	3.34083	7.79795e-05	0.0411141	10.7798	11.357	0.486785	1.08265
882	SLCO1A2	7.77714	7.85038	0.476083	8.7495e-05	0.0434903	0.0378239	0.010015	6.06269	5.10094
768	PIGR	5.03287	5.0333	5.8934	8.85815e-05	0.0434903	4.51995	3.84577	163.892	110.097
904	SQRDL	1.72076	1.72085	5.57002	8.94257e-05	0.0434903	13.7679	14.6119	49.0658	44.4823
150	CHI3L1	2.62661	2.62737	3.41201	9.14036e-05	0.0434903	1.86283	2.17326	10.8088	14.1265
522	LOC101117112	2.90308	2.90359	4.66668	9.45245e-05	0.0439044	4.48213	1.74261	20.445	26.1605
859	SFTPD	2.40086	2.40088	7.90496	0.000100216	0.0454656	66.031	64.0461	306.774	380.197
553	LOC101123672	1.99479	1.9949	4.45641	0.000103103	0.045594	11.1013	13.7306	42.9035	56.0687
13	ADAMTS6	-2.19249	-2.1927	5.27094	0.000105174	0.045594	36.1029	28.4226	9.02766	5.09053
916	SUSD4	-2.075	-2.07508	5.58762	0.000118658	0.0503212	79.988	82.684	17.8783	20.7265
303	GIPC2	2.15955	2.15989	3.27755	0.000135109	0.056079	4.95493	3.32499	19.3718	17.6347
930	TFF2	6.15932	6.16192	6.47359	0.000159872	0.0649747	0.453886	0.941412	21.1641	78.4816
5	ACSL6	3.26976	3.27071	3.71287	0.000171491	0.0654111	1.24819	2.2033	21.6066	11.6905
334	HIGD1B	2.71374	2.71518	4.10988	0.000171736	0.0654111	1.0307	1.1317	4.32575	9.86876
833	S100G	6.22157	6.22774	2.37692	0.000172399	0.0654111	0.283679	0.300451	27.094	16.6769
378	IRX6	-1.76916	-1.76929	4.10641	0.000176203	0.0654111	34.4197	33.2699	10.8531	9.00472
225	DTNA	1.68708	1.68716	5.18902	0.000177711	0.0654111	18.7701	14.1011	61.169	44.6905
962	TRIM71	-4.76387	-4.76794	2.92819	0.000188243	0.067089	12.4251	11.1768	0.597418	0.270662
879	SLC6A12	3.27952	3.28085	4.09834	0.000189148	0.067089	1.14417	1.32198	15.3891	8.57791
343	HPSE2	-2.54908	-2.55223	2.4648	0.000199018	0.0693293	3.7162	1.94291	0.475722	0.489274
180	CRABP2	-2.72216	-2.72297	4.85337	0.00021295	0.0713416	11.177	13.8708	1.25015	2.54006
318	GRIP1	-1.72444	-1.72467	3.83187	0.000213114	0.0713416	20.1696	16.2143	5.37677	5.63185
632	LOC105615225	-2.4986	-2.50009	2.62692	0.000220838	0.0713416	6.43951	5.00751	1.3276	0.697475
416	KNG1	3.82451	3.82712	3.13186	0.000222212	0.0713416	0.822669	0.480721	12.3245	6.194
835	SALL4	-2.00746	-2.00794	2.79383	0.00022308	0.0713416	11.1391	11.8378	2.4118	3.3
750	PALM3	-2.37158	-2.37215	3.20706	0.000227969	0.0717294	13.1533	13.7406	1.91395	3.27917
854	SERTM1	-4.49073	-4.49091	7.21607	0.000237898	0.0736641	199.058	232.759	8.57406	10.6287
362	IGSF9	-1.57426	-1.57431	5.83752	0.000244716	0.0736641	70.6361	80.03	22.9121	27.6804
40	AQP5	2.66895	2.66906	6.0229	0.000248979	0.0736641	16.6236	11.5874	87.1235	92.3166
990	WFDC2	2.06993	2.07	6.12951	0.000249222	0.0736641	18.5904	20.3505	61.3792	102.123
269	FBN3	-1.85843	-1.85845	7.24797	0.000269939	0.0785966	231.208	246.279	82.0565	49.6248
826	RRM2	-1.30115	-1.30119	5.88648	0.000275947	0.0786818	66.2674	63.0446	27.6361	24.8384
471	LOC101108292	2.62088	2.62165	4.06149	0.000278298	0.0786818	1.98575	1.95293	11.2071	13.0334
187	CRYAB	2.14984	2.14993	5.5837	0.000282414	0.0786868	13.4842	15.4532	65.3067	63.1163
427	LIPM	-6.05296	-6.35553	-1.08921	0.000287088	0.0786868	0.264767	0.610916	0	0.0104101
151	CHRM3	-1.8695	-1.86989	3.22424	0.000292975	0.0786868	12.3684	12.8393	3.98279	2.91482
163	CLSTN3	-2.20397	-2.20716	2.11566	0.000297938	0.0786868	1.81555	2.3335	0.398279	0.499684
470	LOC101107984	-3.80291	-3.80496	4.23422	0.00030114	0.0786868	9.25739	13.8808	0.685925	0.968137
191	CTGF	2.35011	2.35018	5.77623	0.000302517	0.0786868	19.7062	26.6199	164.191	72.0169
759	PDGFB	1.23477	1.23479	6.13193	0.000317211	0.0814231	48.5753	44.8973	107.911	112.075
913	STEAP4	5.05652	5.07681	0.0254276	0.000334469	0.084738	0.132384	0.0400601	4.42532	1.42618
679	MAPK8IP1	-2.03535	-2.03599	3.53037	0.000359088	0.0898088	9.02099	8.51277	2.24585	2.02997
978	UGT8	-2.66577	-2.66769	1.96897	0.000385149	0.0942536	5.20078	4.9975	0.730178	0.874447
976	UCHL1	-2.15498	-2.15507	6.66448	0.000386523	0.0942536	77.643	76.9354	13.8623	20.841
138	CDO1	-1.32563	-1.32567	5.70454	0.000392019	0.0944136	76.3097	76.7651	27.4038	33.6662
935	THBD	1.66763	1.66765	7.20316	0.000406565	0.0964284	73.7187	74.8122	223.512	248.364
781	PON1	2.5092	2.51384	1.73115	0.000413148	0.0964284	0.378239	0.270406	1.60418	2.10284
223	DPP4	2.14441	2.14448	6.59301	0.000419889	0.0964284	24.6233	18.5478	112.58	78.3046
291	GADD45G	2.08484	2.08561	2.07141	0.000420157	0.0964284	1.86283	1.75263	7.08052	8.2656
753	PCDH15	4.12131	4.13305	-0.240625	0.000425747	0.0965752	0.113472	0.18027	3.97173	1.17634
463	LOC101106806	3.2668	3.27004	1.1405	0.000444935	0.0997678	0.529534	0.480721	5.88568	3.86214
871	SLC1A6	-8.87428	-1.44269e+08	0.387738	0.000464874	0.102001	0.72811	0.460691	0	0
439	LOC101102928	5.40517	5.41399	2.01635	0.000474643	0.102001	0.330959	0.0701051	4.43639	12.7419
52	ASXL3	-1.90775	-1.90782	5.41931	0.000478012	0.102001	64.0453	71.7075	21.0535	15.1258
481	LOC101110099	3.63075	3.63634	3.77929	0.000493659	0.102001	0.378239	0.22033	3.42962	4.0287
730	NPC2	1.92236	1.92237	9.63199	0.000496334	0.102001	159.91	185.078	479.871	827.778
272	FCGR3A	1.57471	1.57552	4.03848	0.000498579	0.102001	1.47513	1.52228	4.24831	4.68454
56	ATP1B1	-1.35301	-1.35303	7.02202	0.000500038	0.102001	143.22	141.132	46.8531	64.4592
646	LOC106990922	-8.30608	-1.44269e+08	-0.909555	0.000500433	0.102001	0.330959	0.470706	0	0
222	DPEP2	1.85028	1.85043	4.20511	0.000507072	0.102001	9.67346	7.77166	32.327	30.5848
455	LOC101105437	5.20953	5.20968	7.94785	0.000507818	0.102001	14.8364	9.61442	224.309	680.601
276	FGF20	-2.65926	-2.66239	1.48249	0.000514119	0.102001	2.67604	3.55533	0.442532	0.541324
94	C5H19orf57	2.4174	2.41794	3.68132	0.000517637	0.102001	3.38524	2.17326	11.4616	18.2489
628	LOC105614759	-6.99728	-1.44269e+08	-1.89869	0.000538054	0.104902	0.14184	0.18027	0	0
147	CFHR5	5.68195	5.72754	-0.158813	0.000543115	0.104902	0.0567358	0.02003	2.93178	1.16593
608	LOC105609021	-2.31734	-2.31782	3.70158	0.000561946	0.106522	17.8529	12.1582	3.96066	2.0612
375	IRX3	-1.45083	-1.45089	5.25834	0.00056969	0.106522	52.0362	47.4412	16.1082	20.2788
767	PI16	3.15664	3.15728	3.41604	0.000570313	0.106522	1.55078	3.55533	18.1438	27.3889
199	CXCL8	4.89764	4.91415	0.0599683	0.000573347	0.106522	0.132384	0.0801202	5.10018	1.32208
586	LOC105605927	3.66054	3.66158	2.5472	0.000584802	0.107626	1.91011	1.32198	30.3466	10.5662
732	NRIP3	-1.87842	-1.87864	3.83475	0.000602375	0.108831	25.5879	17.997	7.00307	4.8511
24	ADRA2A	-2.0394	-2.03995	3.02493	0.000603936	0.108831	9.3425	11.2268	2.92071	2.08202
820	RIMKLA	-2.20526	-2.20562	4.09651	0.000608089	0.108831	14.5433	22.684	5.01168	3.06056
761	PDLIM1	1.1839	1.18392	6.02073	0.000613734	0.108843	46.9678	44.7872	106.86	101.602
636	LOC105615749	1.69016	1.69045	3.44398	0.000623564	0.10959	3.74456	4.9374	14.9133	13.1063
87	C2	2.46277	2.46395	2.37256	0.000646335	0.112253	1.44676	1.10165	8.1094	5.95457
104	CBX2	-1.25568	-1.25571	6.21204	0.00065893	0.112253	91.9215	87.0606	37.0731	37.8823
495	LOC101112687	1.55633	1.5565	4.12936	0.00067053	0.112253	7.53641	6.32949	19.925	20.8618
903	SPOCK2	1.97336	1.97337	8.2436	0.000672109	0.112253	185.942	136.094	617.233	647.361
910	ST8SIA2	-1.84797	-1.84817	4.10477	0.00067331	0.112253	23.9141	24.5869	8.68469	4.78864
905	SRGN	1.49774	1.49785	5.54906	0.000682033	0.112253	10.5907	9.52428	21.8611	34.9466
869	SLC1A1	3.08455	3.08462	6.21694	0.000689944	0.112253	27.1765	15.5834	204.793	157.983
692	MIXL1	-3.94252	-3.97739	-0.850847	0.000695312	0.112253	0.964509	0.570856	0.0774431	0.0208202
277	FGFR2	-1.43873	-1.43874	7.87571	0.00069617	0.112253	349.398	321.652	120.811	126.732
177	CPO	4.73587	4.74476	1.62599	0.000696257	0.112253	0.293135	0.10015	6.95882	3.62271
324	GSTA1-1	2.20299	2.20302	7.54519	0.000702783	0.112376	51.1662	35.5133	136.532	262.584
376	IRX4	-1.74396	-1.74435	2.73384	0.000753011	0.119429	11.7821	10.1753	3.45175	3.1022
603	LOC105608356	6.68498	7.01655	-1.55065	0.000760321	0.119616	0	0.010015	0.431469	0.832806
1	ABHD3	2.13172	2.13206	3.65849	0.000814691	0.126053	4.06607	4.2664	18.7855	17.7388
737	NUSAP1	-1.13365	-1.13368	6.02598	0.000818187	0.126053	70.9292	74.4517	33.2784	32.9791
989	WFDC1	1.72285	1.72291	5.25183	0.000820624	0.126053	18.7323	22.8543	54.3761	82.8955
105	CCDC141	2.35002	2.35084	3.56733	0.000827209	0.126072	1.66425	1.92288	6.77074	11.524
630	LOC105614852	2.48534	2.48719	1.93929	0.000837402	0.126636	0.879405	0.741111	6.37246	2.71703
55	ATP13A4	-3.25131	-3.25772	0.995769	0.000859253	0.128941	3.05428	1.81272	0.13276	0.374763
116	CCR4	-1.93014	-1.93138	1.61027	0.00087543	0.130365	4.43485	3.88583	0.973571	1.20757
11	ADAMTS18	-2.06025	-2.06096	2.96598	0.000888546	0.131127	6.62863	9.69454	2.0799	1.83217
821	RIPK3	1.44812	1.44821	4.39312	0.000893984	0.131127	11.7916	14.1112	40.4806	30.1996
136	CDH6	2.0998	2.09995	4.22646	0.000912089	0.13261	8.98317	8.61292	45.7468	29.6895
235	EHD4	1.22154	1.22156	6.33474	0.000917692	0.13261	68.5179	61.8427	169.025	134.977
836	SCEL	2.80469	2.80546	3.36683	0.000972185	0.139451	2.96917	1.11167	13.9508	14.5949
420	LAPTM5	1.521	1.52102	7.40858	0.00098419	0.140143	69.2839	56.8853	158.615	203.486
461	LOC101106541	2.20068	2.20174	2.75861	0.000991708	0.14019	1.73044	0.961442	6.19545	6.194

## Sheet: Table S2i (CF Dist termv120)
Table S2o: CF Distal Lung Termvd120 DEGs p<0.001
Column1	Row.names	logFC	unshrunk.logFC	logCPM	PValue	FDR	CF_distlung_d120_1	CF_distlung_d120_2	CF_distlung_term_1	CF_distlung_term_2
1681	KIF20A	-3.48361	-3.4843	5.64225	7.13872e-08	0.000387596	26.1205	28.2113	2.85158	2.00158
4690	TOP2A	-3.76207	-3.76229	7.53187	7.43674e-08	0.000387596	123.931	81.5942	7.37737	7.76885
1185	FCGR3A	4.04436	4.04475	4.03848	9.24321e-08	0.000387596	4.24831	4.68454	67.5305	79.905
687	CKAP2	-2.94686	-2.94713	6.20483	1.14435e-07	0.000387596	46.5876	42.317	6.43765	5.08877
1677	KIF18B	-4.4302	-4.43251	4.51929	1.18733e-07	0.000387596	19.6374	12.8981	0.648085	0.859437
444	C7	4.0651	4.06537	4.7021	1.19211e-07	0.000387596	5.8193	7.03721	86.9407	128.316
720	CLSPN	-3.43821	-3.43953	4.3668	1.58875e-07	0.000442762	14.3491	12.8148	1.36098	1.14215
4394	SPAG5	-2.87059	-2.8711	5.27648	2.25075e-07	0.000493188	22.9453	21.8612	2.99199	3.13242
4131	S100A2	2.82899	2.82908	4.85913	2.38904e-07	0.000493188	17.3362	16.9268	119.291	124.189
1673	KIF11	-2.97045	-2.97086	5.81561	2.67412e-07	0.000493188	35.823	25.234	3.94252	3.84485
4109	RRM2	-2.58648	-2.58682	5.88648	2.78095e-07	0.000493188	27.6361	24.8384	4.49339	4.24064
535	CCNB1	-2.89595	-2.89659	5.14874	3.23531e-07	0.000519942	17.646	19.446	2.53833	2.44261
1691	KIFC1	-2.63505	-2.63545	5.28177	3.69785e-07	0.000519942	21.662	25.8899	3.92092	3.73176
4733	TROAP	-3.48184	-3.48347	4.3325	3.73139e-07	0.000519942	12.2803	10.6287	1.19896	0.848128
1157	FANCD2	-2.74178	-2.74244	4.82794	7.59827e-07	0.00098818	16.9158	14.7407	2.59234	2.13728
1686	KIF2C	-3.11917	-3.121	3.9026	9.30859e-07	0.0010166	7.63368	7.77633	0.799305	0.97252
901	DLGAP5	-2.73516	-2.73609	4.59116	9.39282e-07	0.0010166	11.1518	11.0555	1.4906	1.84327
1651	KCP	-4.02602	-4.02689	5.5439	9.66738e-07	0.0010166	36.2876	27.9719	2.57074	1.36831
2467	LOC105603269	8.38444	8.40561	2.61323	9.90132e-07	0.0010166	0.0663798	0.104101	14.7331	43.2772
1675	KIF15	-2.85963	-2.8605	4.63583	1.15728e-06	0.00102696	13.9176	12.5754	1.523	2.12597
587	CDC6	-2.91539	-2.91691	3.89438	1.16619e-06	0.00102696	7.72219	8.07822	0.950525	1.14215
1689	KIF4A	-2.73515	-2.73597	4.49006	1.18522e-06	0.00102696	11.2956	13.9807	1.79304	2.00158
790	CRMP1	-3.72882	-3.7315	4.23135	1.25545e-06	0.00102696	6.21758	10.5454	0.561674	0.701119
873	DEPDC1	-3.44714	-3.44932	4.01412	1.31654e-06	0.00102696	10.311	6.33974	0.777702	0.746353
276	AURKB	-3.03673	-3.03754	4.88108	1.3639e-06	0.00102696	13.6853	18.7694	2.04147	1.91112
396	C1QA	3.43639	3.43652	5.31103	1.39123e-06	0.00102696	9.49232	15.5735	139.5	131.912
622	CENPF	-3.64468	-3.64513	6.48045	1.42136e-06	0.00102696	59.4874	35.1548	2.85158	4.71559
1171	FBN3	-3.39008	-3.39034	7.24797	1.591e-06	0.00110847	82.0565	49.6248	6.89131	5.6655
3549	NUSAP1	-2.02922	-2.02939	6.02598	1.74029e-06	0.00116046	33.2784	32.9791	8.13347	8.0968
339	BRCA1	-2.71685	-2.71775	4.50781	1.78458e-06	0.00116046	13.276	9.61891	1.74983	1.73018
1940	LOC101106871	3.45762	3.45767	6.54889	1.8785e-06	0.00118212	44.0762	31.3656	303.704	525.116
3911	RACGAP1	-2.18796	-2.18815	5.72232	2.01056e-06	0.00119397	35.9336	31.3552	6.8049	7.9611
540	CCNF	-2.38477	-2.38519	5.05591	2.06355e-06	0.00119397	18.0774	18.6445	3.97492	3.05326
237	ASPM	-4.20498	-4.20644	5.32908	2.09138e-06	0.00119397	28.7867	15.1258	0.83171	1.54925
684	CIT	-3.6909	-3.69175	5.15553	2.22359e-06	0.00119397	34.1524	17.2599	1.70662	2.27298
1764	LGALS3	2.83433	2.8344	5.59274	2.23443e-06	0.00119397	22.7683	23.381	131.14	198.021
974	E2F8	-3.07637	-3.07842	3.6167	2.3011e-06	0.00119397	7.67793	5.60062	0.712894	0.859437
4758	TTK	-2.88838	-2.88955	4.09642	2.32575e-06	0.00119397	11.1076	8.89021	1.5554	1.14215
3422	NDC80	-2.56646	-2.5673	4.31782	2.47218e-06	0.0012335	10.9637	10.5766	1.57701	2.05812
187	ARHGAP11A	-2.93773	-2.93848	4.76815	2.59355e-06	0.0012335	19.7923	12.6587	2.35471	1.87719
649	CFD	4.14819	4.14841	5.08821	2.61706e-06	0.0012335	5.85249	9.42112	110.304	160.602
4586	TIMP4	3.24994	3.25024	4.01074	2.65567e-06	0.0012335	4.42532	6.62081	43.6053	61.5176
2290	LOC101120001	4.38397	4.3852	3.29458	2.95784e-06	0.0013419	0.973571	1.84258	30.2548	28.6328
621	CENPE	-2.86884	-2.86962	4.73104	3.15768e-06	0.00139193	17.5021	12.1486	1.72823	2.32953
1897	LOC101105560	4.02459	4.0259	2.97832	3.21083e-06	0.00139193	1.01782	1.60315	21.1276	21.5877
1524	IGDCC3	-7.11424	-7.41084	2.02378	3.31032e-06	0.00140386	0.752305	1.12429	0.0108014	0
4426	SRGN	2.63606	2.63612	5.54906	3.49177e-06	0.00144931	21.8611	34.9466	187.794	165.374
815	CTSZ	2.51569	2.51571	7.47562	3.78335e-06	0.00153762	93.5734	121.944	638.839	593.667
620	CENPA	-2.76356	-2.7645	4.67091	4.01183e-06	0.00157438	11.008	11.6281	1.5338	1.79803
1683	KIF23	-2.73858	-2.73901	5.31153	4.03523e-06	0.00157438	27.1383	21.1533	4.47179	2.75924
1238	FOXM1	-3.70157	-3.70376	3.93051	4.21282e-06	0.00158217	12.402	7.65141	0.691291	0.848128
397	C1QB	2.85332	2.85342	5.3682	4.2174e-06	0.00158217	12.6343	22.0485	129.207	121.475
593	CDCA8	-2.66885	-2.66972	4.59873	4.35342e-06	0.00159228	9.86847	12.7003	2.03067	1.51532
3820	PRND	-4.27672	-4.28457	4.46766	4.40757e-06	0.00159228	4.14874	4.45551	0.237631	0.203551
1073	ESPL1	-2.59282	-2.59327	5.00352	4.49194e-06	0.00159237	24.0295	16.9892	3.35924	3.43775
4708	TPX2	-2.23465	-2.2348	6.10354	4.61194e-06	0.00159237	46.3774	44.1075	11.3847	7.8367
4810	UHRF1	-2.62407	-2.62431	6.63091	4.65271e-06	0.00159237	44.1205	35.2589	7.90664	4.96438
631	CEP55	-2.86181	-2.86358	3.08619	5.01429e-06	0.00166233	6.26183	6.73532	0.993731	0.791586
1071	ESCO2	-2.91539	-2.91741	3.20815	5.04712e-06	0.00166233	6.09588	5.74636	0.820908	0.746353
1501	HTRA4	4.65166	4.65458	1.89278	5.12576e-06	0.00166233	0.674862	0.530914	11.4279	18.9302
3953	RECQL4	-3.10086	-3.10187	4.32949	5.19798e-06	0.00166233	13.0658	14.3867	2.01987	1.17607
3456	NEURL1B	-2.01426	-2.01431	6.90738	5.44305e-06	0.00171263	113.487	90.5781	24.6164	25.8962
3353	MUSTN1	4.81072	4.81149	3.82172	5.84699e-06	0.00181053	1.71481	2.85236	38.1182	90.1843
3189	MARCO	10.1098	10.2712	1.41925	6.01754e-06	0.00183422	0	0.0208202	13.8042	12.5975
534	CCNA2	-2.20452	-2.20494	4.86188	6.28051e-06	0.00187293	16.1414	15.459	3.85611	2.99672
1470	HOPX	2.17645	2.17647	6.99733	6.33655e-06	0.00187293	88.8162	123.807	465.293	495.872
4874	WDR62	-2.50807	-2.50896	3.66787	6.54497e-06	0.00190566	10.4106	8.99431	1.82544	1.58317
1455	HJURP	-4.12396	-4.12682	4.10334	7.00479e-06	0.00200955	14.0061	7.12049	0.475263	0.735044
651	CFP	2.93047	2.93107	2.98968	7.41973e-06	0.00209774	2.25691	3.03974	17.6171	22.7864
589	CDCA2	-2.77861	-2.7799	4.04008	7.89979e-06	0.00220156	10.1561	6.49589	1.10175	1.32308
3804	PRC1	-2.72869	-2.72897	5.50402	8.76149e-06	0.00238256	42.4056	31.6779	4.00733	7.16951
398	C1QC	2.77038	2.77046	5.38569	8.87519e-06	0.00238256	12.9773	24.3804	133.419	121.509
3372	MYH11	-2.69349	-2.69351	8.2624	8.99857e-06	0.00238256	400.348	345.125	51.8576	63.3834
3775	POR	1.85408	1.85409	7.14664	9.03782e-06	0.00238256	120.369	107.328	401.586	421.588
565	CD53	3.51432	3.51513	2.67324	9.61547e-06	0.00250105	2.13522	2.01956	17.952	29.5488
3860	PTCH2	-2.39207	-2.39223	5.80333	1.02372e-05	0.00260534	38.1352	58.0674	10.499	7.8254
1682	KIF22	-2.2005	-2.2009	4.92361	1.02835e-05	0.00260534	14.1057	18.5404	3.38085	3.72046
741	COL11A1	-3.06331	-3.06438	4.50022	1.08256e-05	0.00267807	12.2028	13.023	1.79304	1.2213
625	CENPN	-2.79292	-2.79439	3.57531	1.09702e-05	0.00267807	6.91457	7.81797	1.27457	0.848128
1164	FAT3	-3.44208	-3.44281	4.69386	1.09824e-05	0.00267807	33.3669	16.729	2.84077	1.76411
76	ADIRF	4.40053	4.40113	3.88857	1.14466e-05	0.00275564	1.90289	3.85173	38.291	83.354
756	COL8A2	-2.19868	-2.19878	4.97353	1.15831e-05	0.00275564	69.5218	74.9213	15.3488	16.1144
370	C14H19orf33	4.53754	4.53937	2.60139	1.23846e-05	0.00291084	0.885064	1.0306	12.022	32.5342
1861	LOC101104164	6.3783	6.39507	0.928365	1.27426e-05	0.00295933	0.110633	0.104101	9.25682	8.80923
45	ADAM19	-2.90994	-2.91003	6.68171	1.31242e-05	0.0029786	167.31	119.185	24.7461	13.3665
451	CA4	5.21253	5.21482	2.65598	1.3131e-05	0.0029786	1.01782	0.541324	41.8339	16.0127
2264	LOC101118825	2.74959	2.74969	5.03469	1.36039e-05	0.0030504	10.9969	19.1754	91.7689	111.184
1371	GPX1	2.2813	2.28133	6.70632	1.40729e-05	0.00311971	49.3534	72.3605	319.592	272.102
1525	IGDCC4	-1.91806	-1.91819	5.86997	1.43746e-05	0.00315079	45.437	36.4769	10.2181	11.4554
496	CBX2	-1.8503	-1.85043	6.21204	1.4643e-05	0.00317396	37.0731	37.8823	11.8168	8.96754
4836	VASH2	-1.74894	-1.74907	5.43097	1.50911e-05	0.0032243	30.6122	32.8438	10.0453	8.83184
973	E2F7	-2.95927	-2.96066	3.71733	1.52123e-05	0.0032243	11.3399	6.6104	1.24216	1.06299
266	ATP6V1C2	2.95559	2.95563	6.46816	1.55101e-05	0.0032243	49.6742	48.0737	231.161	527.14
1212	FKBP5	3.00115	3.00137	4.87437	1.55364e-05	0.0032243	9.72465	5.10094	50.6263	68.0651
2765	LOC105610137	2.66189	2.66198	5.16288	1.67677e-05	0.00341967	12.7228	21.7987	98.617	119.891
1084	EXO1	-2.77309	-2.77654	2.72206	1.68472e-05	0.00341967	3.31899	2.88359	0.475263	0.429718
3404	NANOS3	-4.26518	-4.27823	1.1472	1.70037e-05	0.00341967	2.06884	3.07097	0.140418	0.124392
408	C24H16orf89	1.98656	1.9866	5.40451	1.7362e-05	0.00345611	25.9213	33.5413	105.919	129.741
4199	SEPT3	-3.0401	-3.04531	2.92884	1.97083e-05	0.00388353	2.54456	2.54006	0.388851	0.226168
346	BST-2A	5.02097	5.02297	2.62776	2.05117e-05	0.00393231	0.862938	0.916087	14.3119	43.5372
2722	LOC105608938	4.11125	4.11391	1.31652	2.0724e-05	0.00393231	0.851875	0.447633	12.7781	9.70259
1932	LOC101106528	3.94103	3.94185	2.83242	2.07896e-05	0.00393231	1.98033	2.17571	22.2941	41.5809
1624	JUN	2.37651	2.37654	6.706	2.1106e-05	0.00393231	52.9711	51.4258	245.063	297.06
1760	LECT1	-2.54121	-2.5422	5.55748	2.11868e-05	0.00393231	6.31715	11.4823	1.63101	1.42486
4262	SLC11A1	4.52277	4.53132	0.252821	2.13501e-05	0.00393231	0.221266	0.187381	4.5258	4.91914
1089	EZH2	-1.66774	-1.66783	5.8881	2.13868e-05	0.00393231	44.6404	43.3267	13.6746	14.0111
93	AIF1	3.09765	3.09819	3.04599	2.16817e-05	0.00393231	2.2016	3.72681	29.2827	21.4972
1751	LCP1	2.50527	2.50535	5.01124	2.177e-05	0.00393231	18	21.6321	94.048	130.985
1809	LOC101102411	5.45436	5.4594	1.84362	2.20448e-05	0.00393704	0.387216	0.322712	15.1976	16.024
835	CYSTM1	2.43668	2.43675	4.9095	2.21999e-05	0.00393704	18.4093	21.8716	89.0901	129.006
2990	LOC106990881	2.70615	2.70625	5.20723	2.40167e-05	0.00422088	12.3798	21.9653	100.216	123.951
983	ECT2	-2.60335	-2.6038	5.10627	2.43139e-05	0.00423495	26.6404	14.8344	4.06133	2.75924
1449	HIGD1B	3.42242	3.42265	4.10988	2.49743e-05	0.00429718	4.32575	9.86876	77.8243	74.4204
1427	HDX	-3.15692	-3.16554	1.76391	2.51117e-05	0.00429718	1.92502	1.45741	0.15122	0.226168
3157	MAB21L3	-3.0321	-3.03268	4.35956	2.5855e-05	0.00436758	23.2772	22.1318	3.22963	2.31822
1674	KIF14	-2.40395	-2.40459	4.44782	2.59708e-05	0.00436758	14.2938	10.3476	2.79757	1.85457
4623	TMEM163	2.22579	2.22593	3.74758	2.79853e-05	0.00466614	8.87277	11.9924	53.7155	43.8991
1812	LOC101102473	-2.84977	-2.85258	2.76399	2.86602e-05	0.00473816	3.98279	4.1328	0.648085	0.474952
1638	KCND2	-8.65045	-1.44269e+08	0.251678	3.1227e-05	0.00507803	0.685925	0.333123	0	0
3385	MYOCD	-3.20559	-3.20625	4.29602	3.14813e-05	0.00507803	27.3706	18.0094	2.46272	2.45392
4790	UBE2C	-2.26937	-2.26969	5.53057	3.14969e-05	0.00507803	17.7124	26.8164	4.41778	4.81737
4236	SHCBP1	-2.17844	-2.17917	3.89808	3.2422e-05	0.00517179	9.27105	8.55709	1.64182	2.2956
1379	GRIA1	-2.6171	-2.61838	2.61694	3.26087e-05	0.00517179	7.86601	6.80819	1.38258	1.00645
75	ADH1C	4.45511	4.45781	1.60819	3.29739e-05	0.00518754	0.420406	0.874447	14.2579	14.2259
194	ARHGAP33	-2.39931	-2.39983	4.82062	3.44993e-05	0.0053841	19.4714	10.764	2.74356	2.98541
3658	PGFS	3.89152	3.8933	1.95149	3.62323e-05	0.0054971	0.730178	1.18675	10.0561	18.444
750	COL25A1	-3.20016	-3.20047	5.35319	3.64726e-05	0.0054971	55.2059	41.2656	6.8049	3.68653
3359	MXRA5	-2.97561	-2.97568	6.87806	3.69582e-05	0.0054971	213.931	119.695	22.0673	20.3438
3103	LOC780463	2.48606	2.48612	5.43428	3.70562e-05	0.0054971	17.2588	30.8347	121.516	147.959
3361	MYBL1	-2.13561	-2.13652	3.24466	3.72433e-05	0.0054971	7.21328	6.53753	1.5554	1.57186
317	BIRC5	-2.16709	-2.1674	5.2472	3.72799e-05	0.0054971	16.783	24.3075	5.09827	4.0484
3461	NFATC4	-1.61307	-1.61312	6.13422	3.75493e-05	0.0054971	83.2956	83.7283	27.1872	27.4115
461	CACNA1G	-3.08414	-3.08456	5.34049	3.81326e-05	0.0054971	36.9183	28.5028	5.38991	2.31822
4123	RUNX1T1	-1.78831	-1.78834	7.47049	3.85084e-05	0.0054971	208.676	166.915	61.3629	47.3708
2495	LOC105603698	2.26925	2.26926	8.34982	3.86185e-05	0.0054971	142.175	226.815	753.378	1025.44
281	B2M	2.68732	2.68733	9.35286	3.90332e-05	0.0054971	309.109	434.371	1731.89	3057.02
1700	KLF9	2.11858	2.11863	5.35838	3.92557e-05	0.0054971	29.882	35.1236	123.633	158.679
949	DTNBP1	2.31054	2.31058	5.96614	3.92598e-05	0.0054971	30.8002	51.6756	209.731	199.435
623	CENPK	-3.02064	-3.02404	3.23025	3.96299e-05	0.0054971	3.76152	3.91419	0.648085	0.294018
671	CHRNA3	-3.48984	-3.49873	1.52884	3.96819e-05	0.0054971	1.58205	2.64416	0.237631	0.135701
2590	LOC105605775	-2.96326	-2.96486	4.11464	3.9732e-05	0.0054971	5.00061	10.5038	1.05854	0.927287
3678	PIEZO2	-2.57126	-2.57129	7.7174	4.12881e-05	0.00567217	283.741	201.039	53.1214	28.4406
399	C1QL1	5.96551	5.99343	0.118778	4.23623e-05	0.00577905	0.0221266	0.104101	4.51499	3.59606
4329	SLITRK4	-3.92755	-3.93994	2.39172	4.53342e-05	0.00614152	2.36755	1.84258	0.205227	0.0678503
3760	POLE	-1.78246	-1.78277	4.64055	4.57263e-05	0.00615193	16.0971	12.7315	4.12614	4.25195
3451	NEK2	-2.25008	-2.25071	4.3861	4.68249e-05	0.00624995	9.80209	12.1798	1.78223	2.8384
555	CD22	-2.14364	-2.14369	6.69782	4.70957e-05	0.00624995	138.712	135.914	37.4593	24.6862
4525	TBC1D24	-1.97797	-1.97806	5.96703	4.84076e-05	0.00636507	66.6785	49.958	17.3903	12.213
2360	LOC101122689	3.552	3.55368	2.64084	4.86934e-05	0.00636507	0.741241	1.24921	7.15054	16.2388
711	CLEC4G	8.74878	8.91001	0.0725037	4.90941e-05	0.00636507	0	0.0208202	4.38538	5.88036
1727	LAMA1	-3.72592	-3.73122	3.08997	4.9455e-05	0.00636507	3.41856	5.03848	0.432057	0.203551
4580	TICRR	-3.01429	-3.01584	3.77562	4.96465e-05	0.00636507	11.4616	5.36119	0.982929	1.09691
3718	PLAUR	4.4839	4.48496	3.02799	4.99209e-05	0.00636507	1.40504	1.89463	17.6171	56.2931
1052	EPHB2	-3.78782	-3.79047	3.73779	5.12687e-05	0.00649448	7.37922	10.3372	0.961327	0.316635
2304	LOC101120668	2.68814	2.68815	7.90582	5.23753e-05	0.00659185	103.453	161.023	616.092	1088.44
2708	LOC105608442	3.60146	3.60278	2.08351	5.40986e-05	0.00674147	0.973571	1.57192	10.3694	20.5699
3913	RAD51AP1	-3.18258	-3.18591	2.72149	5.42552e-05	0.00674147	4.72403	4.15362	0.691291	0.282709
582	CDC20	-2.43915	-2.4396	4.94296	5.54574e-05	0.00684723	15.212	20.9659	2.41952	4.25195
2307	LOC101120775	4.75	4.75389	1.5569	5.62556e-05	0.00686109	0.287646	0.614195	13.0481	11.3197
3168	MAMLD1	-2.47567	-2.47617	3.89629	5.62731e-05	0.00686109	21.0977	11.8883	3.08921	2.8384
3430	NDUFA4L2	2.71722	2.71725	6.56697	5.66286e-05	0.00686156	39.3301	66.7494	232.252	465.374
3569	OPRL1	-1.88183	-1.88224	3.79922	6.0584e-05	0.00726494	13.1432	11.2221	3.26203	3.34728
3019	LOC106991129	-3.97772	-4.00849	-0.406686	6.11305e-05	0.00726494	0.962508	0.811986	0.0648085	0.0452335
1421	HCK	3.5934	3.59473	2.03576	6.14347e-05	0.00726494	1.01782	1.51987	8.85717	21.8139
2503	LOC105603828	-1.71458	-1.71466	6.1517	6.14473e-05	0.00726494	58.3811	53.7264	19.691	14.4634
777	CR2	6.87114	6.90466	0.483409	6.26764e-05	0.00736561	0.0442532	0.0624605	4.90385	7.91586
3938	RBL1	-1.84344	-1.84366	5.0141	6.4828e-05	0.00757284	25.0916	18.4779	5.67075	6.46839
2134	LOC101114265	-2.25218	-2.2526	4.56943	6.52315e-05	0.00757462	15.9422	16.2293	4.38538	2.36345
2372	LOC101122981	2.49919	2.4992	7.83947	6.60319e-05	0.00762219	83.0965	156.963	593.549	763.711
635	CEP72	-2.07917	-2.08008	3.69391	6.81752e-05	0.00778349	6.80393	6.20441	1.42579	1.65102
4506	SYTL1	1.87939	1.87948	4.31659	6.82272e-05	0.00778349	13.6411	16.5104	48.0015	62.9424
1870	LOC101104482	3.00565	3.00571	5.80569	6.90172e-05	0.00782784	36.1991	24.9634	293.421	197.795
4406	SPIN4	-2.44327	-2.44404	3.81358	6.97211e-05	0.00786196	12.9219	8.14068	2.37631	1.49271
4289	SLC29A4	-2.79979	-2.80767	2.21494	7.08924e-05	0.0079481	1.43823	1.3429	0.216028	0.180934
468	CALCOCO2	1.65511	1.65512	7.07564	7.17587e-05	0.0079717	101.141	107.401	275.339	381.465
1883	LOC101105114	2.4297	2.42975	5.35376	7.22585e-05	0.0079717	31.0768	31.0324	136.919	197.727
3195	MASTL	-2.33795	-2.33941	3.14801	7.25351e-05	0.0079717	6.31715	3.91419	1.02614	0.995137
3864	PTGIS	-1.66473	-1.66487	5.14532	7.28197e-05	0.0079717	29.7382	27.2119	10.0885	7.87063
3805	PRDM1	-2.18375	-2.18385	5.12271	7.31461e-05	0.0079717	86.1831	47.2409	14.7763	14.5878
812	CTSS	1.8996	1.89966	4.91753	7.37831e-05	0.00799644	16.7941	23.8495	69.0859	82.5738
2875	LOC105614863	-5.64185	-5.74637	-0.717731	7.49945e-05	0.00807434	1.17271	0.603785	0.0216028	0.0113084
1963	LOC101107687	2.78601	2.78614	4.65196	7.54979e-05	0.00807434	7.91026	16.9684	69.2155	102.42
3336	MSI1	-5.04544	-5.0981	1.76035	7.61671e-05	0.00807434	1.54886	0.718295	0.0432057	0.0226168
3842	PRTG	-2.15155	-2.15199	4.06538	7.63106e-05	0.00807434	15.5771	13.3145	3.92092	2.57831
1580	IQGAP3	-4.2847	-4.28988	3.52037	7.65713e-05	0.00807434	9.48125	3.6123	0.475263	0.192242
2201	LOC101116579	2.83558	2.83564	5.90364	8.15393e-05	0.00849256	16.783	37.2681	164.473	221.418
4449	STAG3	-2.02697	-2.0275	3.01937	8.1931e-05	0.00849256	10.3995	10.5871	2.60314	2.54438
69	ADGRD1	-2.53851	-2.53922	4.31217	8.19754e-05	0.00849256	9.29318	15.6255	1.87945	2.40868
2244	LOC101118024	4.16672	4.16874	1.90075	8.22787e-05	0.00849256	1.27228	0.437223	13.5666	17.1435
3362	MYBL2	-1.6216	-1.62175	5.29792	8.29358e-05	0.00849272	24.638	28.0864	9.40804	7.72362
3133	LST1	3.40026	3.4035	0.818337	8.3151e-05	0.00849272	0.398279	0.624605	5.3467	5.48456
1390	GSN	2.10986	2.10987	8.87594	8.38718e-05	0.00852173	292.337	440.357	1804.85	1357.84
4417	SQRDL	1.72716	1.72719	5.57002	8.43937e-05	0.00853033	49.0658	44.4823	130.924	178.797
3094	LOC106992022	2.79905	2.79958	2.32486	8.51848e-05	0.0085659	2.10203	3.77886	20.0906	20.864
3483	NLGN4X	-3.33759	-3.33833	3.52373	8.57207e-05	0.00857559	29.9152	15.1779	3.12161	1.33439
1182	FCER2	2.94247	2.94383	1.25735	8.67804e-05	0.0086113	1.2059	1.12429	8.56553	9.36334
3737	PLK1	-1.61301	-1.61321	4.81458	8.69605e-05	0.0086113	19.2502	17.8949	6.35124	5.78989
1315	GLI1	-2.7692	-2.76939	5.59479	8.79774e-05	0.008668	65.1407	47.8239	11.6331	4.93045
610	CDKN3	-2.64944	-2.65072	3.37494	8.95529e-05	0.00873079	8.26429	6.8186	1.63101	0.76897
57	ADAMTS9	-1.99495	-1.99499	6.87041	8.97318e-05	0.00873079	175.685	117.207	40.3649	33.1109
4405	SPIC	4.80844	4.82394	0.316099	8.99574e-05	0.00873079	0.16595	0.0624605	1.99826	4.44419
30	ACP5	2.21945	2.21949	5.82958	9.12114e-05	0.00880867	27.6472	49.1564	143.108	214.61
2953	LOC105616771	-3.38329	-3.39206	1.2252	9.1666e-05	0.00880896	1.4161	2.54006	0.15122	0.226168
1661	KIAA0101	-2.01817	-2.01858	5.04874	9.23569e-05	0.00883185	11.9041	15.3757	3.7805	2.95149
4223	SGOL1	-2.25872	-2.25953	4.02769	9.33062e-05	0.00887429	8.52981	8.55709	1.27457	2.2956
874	DEPDC1B	-3.12626	-3.13247	2.5905	9.37105e-05	0.00887429	2.47818	2.10284	0.172823	0.35056
619	CELSR3	-2.86238	-2.86659	1.68901	9.48101e-05	0.00893505	3.26368	2.20694	0.410454	0.339251
4385	SOX11	-1.65473	-1.65503	4.72639	9.54601e-05	0.00895306	12.4352	13.5123	3.69409	4.54597
3865	PTGR1	1.8946	1.89462	6.87921	9.76166e-05	0.0091013	60.118	95.3459	307.365	270.7
688	CKAP2L	-2.08673	-2.08728	4.10599	9.79738e-05	0.0091013	11.7271	9.7126	3.13241	1.91112
728	CMBL	2.47353	2.47358	6.26865	9.85048e-05	0.00910726	28.145	43.9305	137.967	262.377
1079	ETV4	-3.02793	-3.02847	5.25094	9.91352e-05	0.00912231	20.1905	29.0025	4.38538	1.63971
1891	LOC101105321	2.87406	2.87573	0.783351	0.000100854	0.00923694	1.17271	0.728706	6.8373	7.11297
1231	FOS	3.68579	3.68596	4.98889	0.000102542	0.00930521	12.6011	7.75551	204.914	57.0395
3771	PON1	2.91884	2.9197	1.73115	0.000102667	0.00930521	1.60418	2.10284	13.761	14.2938
4361	SNCG	7.04253	7.04438	4.7819	0.000103031	0.00930521	0.354026	1.59274	28.667	229.074
1016	EIF4EBP1	2.25308	2.25313	5.99544	0.000105034	0.0094424	26.9834	38.1634	108.511	202.069
2359	LOC101122683	3.55183	3.552	4.86785	0.00010618	0.00950162	7.41241	12.159	102.635	126.948
2089	LOC101112981	5.27332	5.30099	-0.823923	0.000107128	0.00954267	0.0221266	0.104101	1.83624	3.17765
2003	LOC101109380	2.37134	2.37135	8.90199	0.000108332	0.00960605	164.81	307.295	1157.7	1285.12
4665	TNFAIP8L2	3.26333	3.26495	1.57382	0.000110359	0.0096702	0.597418	1.42618	9.26762	10.2002
1639	KCND3	-2.50044	-2.50211	2.91811	0.000110847	0.0096702	3.87216	6.36056	1.03694	0.76897
2458	LOC105603038	5.69843	5.78003	-1.58036	0.00011094	0.0096702	0.0110633	0.0312302	0.885717	1.45878
3267	MKI67	-3.72696	-3.72726	6.68559	0.000111041	0.0096702	113.001	38.4548	3.71569	7.72362
3788	PPP1R1B	3.12601	3.12792	2.17211	0.000111533	0.0096702	0.730178	0.968137	8.60873	6.24222
977	EBF4	-2.51014	-2.51042	5.10354	0.000112815	0.00973802	26.4634	36.2063	7.6258	3.3699
87	AGT	3.08906	3.08945	3.16948	0.000114445	0.0098352	3.42962	4.67413	24.7029	44.2836
3333	MS4A8	4.00835	4.00973	2.14971	0.000116078	0.00993184	1.64843	0.832806	15.0788	24.8671
4238	SHISA3	-2.54566	-2.54901	2.78975	0.000117251	0.00995623	2.15734	3.14384	0.45366	0.452335
4715	TRAPPC5	2.35068	2.35081	4.46003	0.000117384	0.00995623	7.33497	15.4069	56.081	59.9457
4485	SUSD3	3.15244	3.15368	1.68852	0.000122035	0.0102536	1.19484	1.42618	7.46378	15.8657
906	DNA2	-2.60394	-2.60594	3.19697	0.000122071	0.0102536	6.27289	3.01892	0.734497	0.791586
3919	RAMP1	2.16113	2.16122	4.56996	0.000122467	0.0102536	11.6939	19.4148	61.7193	77.4398
1213	FKBP6	11.4875	1.44269e+08	-0.393474	0.000124163	0.0103511	0	0	1.98746	5.30363
1654	KCTD15	-1.75221	-1.75233	5.5215	0.000128193	0.0106417	26.7068	43.1394	10.2614	10.4716
4900	YPEL3	2.04725	2.04727	6.47339	0.00012874	0.0106418	43.0141	78.6586	218.686	284.236
4310	SLC4A1	-2.81184	-2.81635	0.671945	0.000129611	0.0106677	2.78795	2.11325	0.356447	0.339251
3548	NUPR1	3.36758	3.36763	6.11682	0.000130178	0.0106677	21.0203	35.4567	132.447	450.548
38	ACTA2	-2.59314	-2.59315	8.74806	0.000130694	0.0106677	811.792	826.904	179.833	91.7335
3067	LOC106991688	2.79502	2.79504	7.80848	0.000131985	0.0107282	64.9859	131.24	482.964	878.977
952	DUSP1	2.45583	2.45585	6.94998	0.000132907	0.0107583	88.6171	72.6728	263.814	621.079
61	ADCY3	-2.02965	-2.02999	3.86891	0.000133591	0.010769	18.7744	15.0009	4.26656	4.00317
4167	SCNN1G	2.67817	2.67861	2.53406	0.000134145	0.0107691	4.17087	2.83154	15.8889	28.9381
3826	PRR11	-4.13237	-4.13796	3.01257	0.000136303	0.0108976	7.74431	3.1022	0.388851	0.226168
600	CDK1	-2.42379	-2.42458	4.07676	0.000137715	0.0109655	12.6675	7.50567	1.35018	2.40868
2297	LOC101120283	1.98481	1.98483	6.27754	0.000140534	0.0111268	48.6011	58.0258	148.066	273.991
2349	LOC101122398	1.66105	1.66109	5.42851	0.000142591	0.0111268	33.3005	35.6337	88.2368	129.775
4157	SCGB1A1	4.49792	4.498	6.65623	0.000143139	0.0111268	9.18254	33.4996	619.526	345.12
4675	TNFSF18	2.94793	2.95114	0.667198	0.000143275	0.0111268	0.409342	0.582964	3.37004	4.30849
1378	GREB1	-4.57281	-4.61203	2.68972	0.000143487	0.0111268	0.464659	1.68643	0.0648085	0.0226168
1035	ENC1	-2.09192	-2.09198	6.32959	0.000144145	0.0111268	127.659	89.9535	33.1604	17.8785
2151	LOC101114849	2.81257	2.81262	5.96695	0.000144233	0.0111268	16.5065	41.7236	183.862	225.285
3257	MIF	3.82514	3.82519	7.03242	0.000144714	0.0111268	22.7683	41.2343	207.603	699.649
3154	LYVE1	6.72498	6.72525	7.27451	0.000144874	0.0111268	8.49662	5.0593	130.6	1303.29
3662	PHACTR3	3.29192	3.29644	0.375503	0.000146142	0.0111801	0.331899	0.395583	4.77423	2.37476
970	E2F1	-2.777	-2.77888	2.73831	0.000147099	0.0111924	6.00737	5.43406	1.13415	0.531494
4852	VNN2	6.9074	6.90985	4.17723	0.000147449	0.0111924	0.730178	0.749526	14.2579	163.689
400	C1QTNF7	2.74119	2.74136	4.2125	0.000149362	0.0112936	7.31284	11.1076	45.8196	77.3719
933	DPEP1	3.78888	3.78918	4.03462	0.000152945	0.0114566	4.63552	6.38138	106.059	46.2626
4679	TNNI2	2.84491	2.8452	3.36914	0.000153152	0.0114566	3.17517	7.78674	31.6266	47.1672
752	COL27A1	-2.55621	-2.55628	7.38411	0.000153279	0.0114566	144.288	111.263	29.7255	13.7171
2025	LOC101110099	4.11138	4.11184	3.77929	0.000154461	0.0115009	3.42962	4.0287	104.612	24.3469
4740	TSC22D3	1.42737	1.42737	7.54443	0.000155453	0.0115307	144.996	168.831	422.066	421.995
3040	LOC106991405	3.14031	3.14458	0.89011	0.000157383	0.0116266	0.342962	0.416403	2.37631	4.34242
3863	PTGFRN	-1.47079	-1.47083	6.45109	0.000157938	0.0116266	87.6435	83.822	34.651	27.208
118	ALPK3	-2.20204	-2.20213	5.90215	0.000159923	0.0117285	82.0012	57.5886	19.7126	10.6186
1516	IFI30	2.16931	2.16948	3.49084	0.000160834	0.0117511	6.01844	10.7536	34.9534	40.5066
539	CCNE2	-1.83762	-1.83824	3.44953	0.000162048	0.0117791	8.31961	6.74573	2.03067	2.18252
1305	GINS1	-2.46908	-2.46949	5.12554	0.000162425	0.0117791	26.4524	13.3249	4.62301	2.55569
4184	SEC24D	-1.61874	-1.61882	5.2085	0.000163888	0.0118412	60.4388	42.5148	16.3101	17.2113
1063	ERCC6L	-2.64195	-2.64377	3.11684	0.00016606	0.0119444	6.39459	4.16403	1.14495	0.542802
2389	LOC101123403	3.42891	3.43364	0.133184	0.000166541	0.0119444	0.453596	0.249842	2.53833	5.05484
1394	GSTM3	2.40185	2.40187	7.27563	0.000168027	0.0120068	48.8334	93.0869	417.443	332.613
3964	RGS10	3.01373	3.01487	1.97388	0.000170257	0.0120778	0.918254	1.88422	9.58086	13.0838
692	CKMT2	2.51305	2.51492	0.871777	0.000170688	0.0120778	0.719115	0.895267	4.78503	4.44419
2806	LOC105611558	5.80411	5.81403	1.08786	0.00017248	0.0120778	0.0885064	0.270662	5.05507	15.2324
3332	MS4A7	3.83892	3.84283	1.02201	0.000172855	0.0120778	0.464659	0.405993	5.18468	7.30521
37	ACSM3	2.36015	2.36021	5.85729	0.000173081	0.0120778	18.2987	30.5744	85.4393	165.521
3482	NLGN3	-2.01416	-2.0147	3.80168	0.000173122	0.0120778	10.1782	10.3372	3.17562	1.89981
3612	PARPBP	-3.16165	-3.16818	1.96821	0.000173354	0.0120778	3.08666	1.38454	0.248433	0.248784
923	DNMT3A	-2.05572	-2.05579	6.35418	0.00017878	0.0123701	107.491	58.3901	21.214	18.6814
2218	LOC101117093	-2.07474	-2.0765	2.73541	0.000179644	0.0123701	3.34112	3.37287	0.777702	0.814203
1790	LOC101101888	3.88056	3.88308	1.23318	0.000180057	0.0123701	0.453596	0.895267	5.41151	14.5086
935	DPP10	-3.60035	-3.61555	0.100041	0.000180187	0.0123701	1.71481	0.978547	0.15122	0.0678503
2344	LOC101122148	3.61585	3.61736	1.85166	0.000180719	0.0123701	0.774431	1.447	9.084	18.1952
1147	FAM64A	-5.10962	-5.1161	4.14623	0.000183366	0.0125074	7.37922	11.524	0.518468	0.0226168
3504	NPC2	2.16455	2.16455	9.63199	0.000184248	0.0125178	479.871	827.778	3485.08	2377.47
4046	RPL29	2.27107	2.27107	9.70943	0.000184802	0.0125178	279.171	536.91	1801.83	2137.27
1827	LOC101102822	-1.63381	-1.63389	5.44938	0.000186084	0.0125598	52.6281	46.3249	18.4596	13.423
3912	RAD51	-1.87503	-1.87565	3.79883	0.00018672	0.0125598	9.41487	6.39179	2.20349	2.10336
53	ADAMTS20	-2.77447	-2.77562	2.48923	0.000187704	0.0125598	9.51444	9.16087	1.66342	1.06299
1097	FADS2	-2.72377	-2.72405	4.61424	0.000188441	0.0125598	39.2084	32.3441	7.87424	2.95149
4161	SCML2	-1.58808	-1.58826	4.64025	0.000189109	0.0125598	22.4917	17.4785	7.12894	6.16307
2323	LOC101121387	3.62387	3.62539	1.85106	0.000189863	0.0125598	0.774431	1.43659	9.06239	18.2404
55	ADAMTS6	-2.08948	-2.09032	5.27094	0.000189929	0.0125598	9.02766	5.09053	1.93345	1.37962
1653	KCTD12	-1.79698	-1.797	7.80721	0.000191998	0.0126537	219.651	327.501	82.9333	74.5222
590	CDCA3	-2.15508	-2.15587	4.22658	0.000192774	0.0126621	6.46097	9.5044	1.45819	2.12597
4470	STX1A	-2.87635	-2.87792	2.75862	0.000193713	0.0126632	8.92809	5.81923	1.38258	0.621961
3561	OLA-I	2.52106	2.52106	9.01535	0.00019409	0.0126632	249.002	427.001	1296.58	2583.73
1926	LOC101106384	2.19512	2.19512	9.50933	0.000196533	0.0127799	362.334	631.767	2096.35	2455.93
890	DIAPH3	-1.57622	-1.5764	4.76213	0.000197587	0.0128058	20.6441	20.3205	7.80943	5.92559
2362	LOC101122777	2.50648	2.50649	7.60874	0.000198596	0.0128116	107.347	125.108	379.292	941.615
3780	PPDPF	2.21105	2.21106	7.87223	0.00019899	0.0128116	90.6085	148.073	389.694	715.458
3914	RAD54L	-1.42779	-1.42796	4.85395	0.000202205	0.0129668	17.469	18.8943	6.71848	6.79633
1373	GPX3	3.34934	3.34951	5.18605	0.000202731	0.0129668	7.05839	12.4817	46.1869	153.025
2949	LOC105616740	-6.54548	-6.70072	-0.0923631	0.000204621	0.0130449	1.748	0.562144	0	0.0226168
341	BRI3	1.98138	1.98144	5.09797	0.000207187	0.0131655	15.4776	26.4937	69.0211	96.7319
65	ADD2	-4.19076	-4.22935	1.15152	0.000208891	0.0132307	1.0842	0.582964	0.0216028	0.0678503
1160	FAR2	-2.24316	-2.24595	2.46587	0.000212134	0.0133926	2.15734	2.74826	0.626483	0.407102
3799	PPRC1	-2.1454	-2.14549	5.72944	0.000213259	0.0134202	92.3454	47.6886	18.9025	12.7445
1150	FAM72A	-2.29065	-2.29417	1.67814	0.00021702	0.013613	1.99139	2.07161	0.421255	0.407102
3719	PLBD1	2.20121	2.20158	2.41638	0.000218489	0.0136569	3.58451	4.10157	16.2453	19.1112
1549	IL1RN	2.50169	2.50245	1.58562	0.000219272	0.0136569	1.85864	2.08202	9.93731	12.394
594	CDH11	-1.68803	-1.68804	8.09	0.000220232	0.0136569	335.351	242.149	101.987	77.2362
3786	PPP1R14A	2.4065	2.40655	6.08774	0.000220521	0.0136569	22.3258	45.4816	161.751	197.795
4441	SSUH2	-2.2593	-2.25954	3.77564	0.00022265	0.0137451	23.9742	34.8738	8.03626	4.25195
4765	TUBA4A	2.08725	2.08742	3.95511	0.000225285	0.0138323	7.5673	8.59873	26.3123	42.3951
3202	MCAM	-1.64786	-1.64787	6.72552	0.000225481	0.0138323	231.201	184.04	74.0978	58.4078
4938	ZFPM2	-1.68041	-1.68052	5.33408	0.000227248	0.0138822	44.6294	29.9498	10.4882	12.7785
484	CASC5	-2.41903	-2.41955	4.63561	0.000227716	0.0138822	21.9607	8.90062	2.88398	2.88364
2015	LOC101109746	2.17895	2.17908	3.81025	0.000230958	0.0140359	9.13829	12.4921	37.6106	60.3528
1697	KLF15	2.29803	2.29842	2.50942	0.000232629	0.014059	3.27474	4.24731	17.0014	20.0045
4177	SDS	6.66483	6.66753	3.79348	0.00023317	0.014059	0.475722	0.864037	9.64567	126.744
1900	LOC101105609	2.14942	2.14945	6.14125	0.000234627	0.014059	40.8789	66.052	165.381	309.047
446	C7H14orf37	-1.92295	-1.92311	5.33293	0.000234733	0.014059	25.2133	39.017	10.4666	6.46839
816	CTTNBP2	-1.97831	-1.97849	4.38956	0.000235078	0.014059	26.3528	32.4482	8.82476	6.09521
3061	LOC106991602	-3.52195	-3.55931	-0.061573	0.000235662	0.014059	0.553165	0.489274	0.0432057	0.0452335
1968	LOC101107943	1.7877	1.78782	3.9319	0.000238708	0.0141973	9.80209	11.9924	32.0154	43.2432
3206	MCF2	-3.39145	-3.39278	2.60464	0.00023964	0.0142094	13.8402	12.4088	1.97666	0.520185
1977	LOC101108171	2.70033	2.70038	5.88087	0.000242306	0.0142943	27.0387	40.693	139.209	301.052
2141	LOC101114490	1.61332	1.6134	4.35475	0.000243612	0.0142943	15.5771	16.1669	40.6782	56.4514
363	C12H1orf186	4.13713	4.14233	0.40235	0.00024364	0.0142943	0.298709	0.364353	4.60141	7.11297
39	ACTG2	-2.25164	-2.25177	5.55888	0.000244003	0.0142943	46.5765	63.6056	14.0635	9.06932
3952	RDH10	-1.38155	-1.38163	4.99461	0.000245287	0.0143246	36.343	38.5173	13.815	14.9157
4583	TIMELESS	-1.57528	-1.57549	4.9838	0.000246337	0.0143246	15.8316	19.6959	6.23242	5.68811
1482	HS3ST1	2.65866	2.65944	2.57129	0.000246723	0.0143246	1.82545	2.09243	12.2704	12.4844
54	ADAMTS4	-2.41505	-2.41619	3.12895	0.000248521	0.0143862	7.64474	6.38138	1.62021	1.00645
3413	NCAPG2	-1.56367	-1.56387	4.87639	0.000250011	0.0144138	18.3983	17.4369	7.05333	5.06615
753	COL28A1	-3.77475	-3.77549	3.83818	0.000250475	0.0144138	25.7001	36.6539	3.0136	1.53794
2085	LOC101112671	-2.60381	-2.60634	1.68984	0.000252047	0.0144616	4.02704	3.33123	0.777702	0.429718
356	BUB1B	-1.81535	-1.81561	5.09678	0.000253773	0.0144958	17.2034	18.2801	6.45925	3.61868
686	CITED2	1.59525	1.59528	6.0421	0.000254364	0.0144958	40.1709	47.522	111.914	153.059
213	ARL10	-1.86354	-1.864	3.5308	0.000255469	0.0144958	12.0479	9.15046	3.15402	2.66878
1611	ITPKA	2.78808	2.78859	2.53293	0.000256324	0.0144958	1.8697	4.25772	19.7234	22.6281
1643	KCNJ15	2.70211	2.70225	4.82862	0.000256359	0.0144958	9.86847	12.2318	45.2796	98.5638
1403	GUCA1A	-2.68803	-2.68844	3.51693	0.000263835	0.0148739	29.9373	18.8318	5.09827	2.46523
1857	LOC101103964	1.85331	1.85333	7.25488	0.000264571	0.0148739	62.4524	99.5828	273.298	312.202
206	ARHGEF39	-1.66605	-1.66636	4.20051	0.000265629	0.0148905	11.4284	14.418	4.07214	4.07102
324	BLVRB	2.2997	2.29979	5.12144	0.00026676	0.0148915	12.5458	22.8085	105.497	68.5966
1040	ENPP6	-2.54958	-2.553	0.738578	0.000267629	0.0148915	2.7437	2.45678	0.388851	0.497569
1011	EIF3H	1.80624	1.80625	7.97629	0.000268369	0.0148915	113.974	177.763	443.863	576.444
3297	MPST	1.51442	1.51447	4.96135	0.0002687	0.0148915	19.4382	25.7545	60.4988	68.6192
3395	NAALAD2	-1.85669	-1.85719	3.55707	0.000269957	0.0149188	9.72465	9.43153	3.0136	2.27298
1895	LOC101105484	1.78581	1.78581	8.58142	0.000272857	0.0150364	191.993	270.87	744.304	851.713
4147	SAT1	2.0089	2.0089	7.86171	0.000276029	0.0151684	153.459	180.657	478.579	866.165
1342	GPC2	-3.27456	-3.27835	2.36837	0.0002771	0.0151845	4.7019	3.67476	0.68049	0.180934
4386	SOX12	-1.91965	-1.91969	7.38596	0.000281516	0.0153833	113.941	142.993	44.5667	23.3405
3114	LRP8	-2.06195	-2.06295	3.19979	0.000282377	0.0153872	5.44315	6.13154	1.71743	1.05168
4877	WEE1	-1.53343	-1.53353	5.31648	0.000283339	0.0153966	41.3657	30.741	12.8861	12.0208
1793	LOC101102057	4.43699	4.44341	0.495397	0.000284322	0.0154071	0.177013	0.364353	5.44392	6.35531
2161	LOC101115136	1.71967	1.71968	7.8712	0.000286372	0.01545	133.28	202.382	576.98	528.576
4231	SH3YL1	1.69256	1.69262	4.87142	0.000288146	0.01545	17.7898	24.5157	56.513	80.2442
4502	SYT14	-3.55331	-3.55814	0.25599	0.000288214	0.01545	5.88568	2.2694	0.442858	0.248784
3855	PSMB9	2.50147	2.50163	3.89724	0.000289427	0.01545	6.20651	12.8252	48.0555	59.7422
1460	HMGB3	-2.06437	-2.06482	5.0117	0.000290202	0.01545	9.56976	16.6353	2.63555	3.62999
996	EFNB3	-2.4045	-2.40496	3.97564	0.000290526	0.01545	19.6263	14.6158	3.95332	2.51046
4069	RPLP2	2.25205	2.25206	9.17141	0.000290657	0.01545	191.705	402.953	1332.95	1499.8
4707	TPT1	2.31929	2.31929	12.1062	0.000292026	0.0154805	1794.27	3199.06	10743.8	14177.3
2578	LOC105605626	-3.053	-3.05609	1.43245	0.000293723	0.0154808	3.75046	4.90315	0.745298	0.294018
3679	PIF1	-2.18372	-2.18494	2.45265	0.0002944	0.0154808	6.43884	4.20567	1.20976	1.13084
1918	LOC101106199	-3.6906	-3.69062	9.64941	0.000296058	0.0154808	908.685	1631.22	122.629	74.0812
4572	THBS2	-1.70068	-1.7007	6.97747	0.000297422	0.0154808	157.243	190.38	42.8708	64.0733
4718	TRERF1	-1.79355	-1.7936	6.0832	0.000297589	0.0154808	129.584	80.345	35.7635	24.788
1641	KCNIP2	-1.63047	-1.63069	3.98251	0.000297744	0.0154808	16.9822	17.5306	6.38364	4.76083
4562	TFF3	2.11655	2.11656	7.36431	0.000298015	0.0154808	115.966	149.291	373.502	776.818
1840	LOC101103238	-4.90167	-4.90967	1.15381	0.000299834	0.0154808	11.3952	1.87381	0.237631	0.203551
654	CHAT	-3.20136	-3.20499	1.10717	0.000302107	0.0154808	4.71297	3.56025	0.669688	0.226168
673	CHST3	-1.91902	-1.91917	5.06777	0.000302116	0.0154808	41.8525	28.6381	11.8276	6.80764
3097	LOC443104	-2.12362	-2.12366	7.25523	0.000302245	0.0154808	179.602	170.08	56.1026	24.1321
2149	LOC101114790	5.58393	5.58561	3.53902	0.000302275	0.0154808	0.575292	1.5511	10.8986	91.3604
3008	LOC106991069	3.18728	3.18824	2.18369	0.000302595	0.0154808	0.973571	2.41514	13.2425	17.6637
1335	GNRHR	-2.56717	-2.57216	0.645479	0.000303141	0.0154808	1.748	1.87381	0.270036	0.339251
2298	LOC101120392	2.63465	2.63511	2.45604	0.000305755	0.0155735	2.2016	4.4451	16.7854	24.5166
2281	LOC101119545	2.70759	2.70765	5.52666	0.000307577	0.0156256	18.1438	36.352	108.932	247.099
354	BTK	2.65995	2.66146	1.3324	0.000310309	0.0157234	1.11739	0.916087	5.17388	7.6897
3877	PTPRC	2.86146	2.86173	3.58119	0.000312124	0.0157744	5.55378	6.10031	23.007	61.7098
4121	RTN4RL1	3.06986	3.07052	2.30339	0.000314445	0.0158506	2.47818	2.41514	11.5035	29.6053
4571	THBS1	-3.08075	-3.08077	8.76353	0.000316108	0.0158785	1099.87	339.441	72.3695	97.7496
955	DUSP26	4.33148	4.3329	2.6861	0.000316625	0.0158785	0.663798	1.78012	9.72128	39.5793
1555	IL7R	3.45387	3.45537	1.66709	0.000318729	0.0158858	0.818685	1.39495	7.38817	16.906
150	ANLN	-1.5133	-1.51341	5.42492	0.000319449	0.0158858	38.3122	26.8892	12.1624	10.6751
653	CHAF1A	-1.53823	-1.53844	4.7418	0.000320067	0.0158858	14.9465	17.7596	6.36204	4.89653
2750	LOC105609908	-1.38726	-1.38728	6.97935	0.000321472	0.0158858	120.38	131.583	55.7569	40.5631
376	C15H11orf87	-3.93285	-3.97108	-0.739007	0.000322172	0.0158858	0.929318	0.458043	0.0432057	0.0452335
4458	STC1	2.74736	2.7474	6.33883	0.000322375	0.0158858	33.3337	41.2239	133.041	367.635
4645	TMEM266	3.85184	3.85528	1.86874	0.000322472	0.0158858	0.553165	0.437223	2.61394	11.7155
151	ANO4	-3.30377	-3.31023	1.48725	0.000326756	0.0160563	2.98709	2.0612	0.237631	0.271401
4961	ZNF367	-1.67949	-1.67977	4.25277	0.000327788	0.0160666	15.7431	12.6482	4.92545	3.93531
3142	LUZP2	-1.97944	-1.97956	4.87099	0.000332632	0.0162631	46.2999	48.3756	15.7377	8.26642
887	DHRS7	1.55432	1.55436	5.17147	0.000335102	0.0162827	26.4524	35.4776	85.0288	96.8676
881	DGKI	3.92614	3.93019	0.734605	0.000336913	0.0162827	0.597418	0.249842	3.96412	8.93362
44	ADAM12	-2.56318	-2.56349	4.50044	0.000336919	0.0162827	33.3669	24.1514	6.95612	2.77055
2069	LOC101111915	2.94965	2.95208	0.602276	0.000336954	0.0162827	0.708052	0.603785	3.21882	6.93203
326	BMPER	1.51091	1.51094	6.29996	0.000337207	0.0162827	55.7037	53.5494	177.359	134.004
765	CORO1A	2.74579	2.74595	4.42557	0.00034016	0.0163848	7.00307	13.0438	36.3576	98.1454
4303	SLC38A3	2.90324	2.90346	3.93738	0.000344518	0.0165538	8.03196	6.11072	26.2475	79.5657
4068	RPLP1	2.14219	2.14219	11.0543	0.000347606	0.0166364	869.675	1634.43	5436.45	5617.49
1756	LDLR	-3.26654	-3.26666	6.06261	0.000347941	0.0166364	186.251	80.9488	21.0736	6.68325
2227	LOC101117395	2.30161	2.30162	8.06803	0.000350303	0.0166846	88.1635	177.242	572.022	736.481
2026	LOC101110134	3.14812	3.14873	2.50712	0.000350661	0.0166846	2.01352	3.28959	29.4231	17.6185
1198	FGF18	-3.24592	-3.24634	4.25198	0.000353654	0.0167861	35.7455	39.7769	6.15681	1.79803
1779	LMNB1	-1.45663	-1.45667	7.36586	0.000357046	0.0168654	81.8463	97.5008	37.805	27.5359
659	CHD5	-2.39359	-2.39473	1.8367	0.00035812	0.0168654	7.03626	6.65204	1.66342	0.938595
3772	PON3	1.54762	1.54763	6.39035	0.000358217	0.0168654	100.975	94.1592	245.311	325.138
3388	MYRIP	2.51899	2.51951	2.74199	0.000359302	0.0168654	3.17517	2.6858	9.94811	23.6571
3551	NYNRIN	-2.87029	-2.87038	6.66514	0.000359647	0.0168654	167.067	85.2585	23.3959	11.1048
708	CLEC3B	2.31146	2.31147	7.1695	0.000362981	0.0169809	65.3509	131.448	633.136	343.775
1096	FADS1	-1.89235	-1.89241	5.90629	0.000364092	0.0169838	81.4702	90.0784	30.8813	15.3228
3829	PRR15L	1.71139	1.71142	5.71057	0.000364785	0.0169838	32.338	48.2819	133.516	130.51
912	DNAJC1	1.33827	1.3383	5.71575	0.00036701	0.0170467	37.7148	45.4608	94.6205	115.696
4664	TNC	-3.15687	-3.1569	8.2119	0.000371387	0.0172091	673.047	577.655	109.926	30.2951
274	AURKA	-1.81015	-1.81096	3.61476	0.000372907	0.0172337	4.75722	6.57917	1.5014	1.73018
2133	LOC101114226	-1.22389	-1.22391	7.0369	0.000373684	0.0172337	92.3565	95.2522	41.0562	39.2627
2044	LOC101110758	2.27017	2.27018	8.20474	0.000376816	0.0173371	106.606	208.222	674.689	844.012
3724	PLEK	2.92381	2.92555	1.07688	0.000378597	0.017378	1.12846	0.697475	4.50419	9.36334
4327	SLIRP	2.09455	2.09462	5.18317	0.000382739	0.017527	13.2428	25.6817	79.4769	86.7918
3197	MATN2	2.20368	2.20379	4.71633	0.000384315	0.0175579	13.287	14.647	50.2914	78.401
3495	NOSTRIN	2.35185	2.35201	3.77927	0.000388342	0.0176605	8.08728	9.77506	27.036	64.1637
1316	GLI2	-2.30402	-2.30432	4.22238	0.000388858	0.0176605	34.4733	14.8864	5.40071	4.5912
824	CXCL16	3.20787	3.20802	4.64684	0.000391104	0.0176605	10.8974	11.0347	37.4377	165.238
2943	LOC105616540	-1.73425	-1.73433	5.36612	0.000391985	0.0176605	52.1192	49.8226	18.9997	11.6363
297	BATF3	2.46571	2.46728	1.19978	0.000392456	0.0176605	0.763368	1.14511	4.90385	5.65419
4291	SLC2A10	-2.32461	-2.32503	4.23099	0.000392584	0.0176605	19.0621	16.2605	5.03346	2.01289
4611	TMEM132C	-2.49766	-2.4999	4.1486	0.000393573	0.0176605	2.10203	5.49652	0.777702	0.565419
702	CLDN6	-2.43156	-2.43204	5.12767	0.000393803	0.0176605	17.469	16.2397	4.5798	1.66233
2538	LOC105604729	3.49235	3.49994	-0.378366	0.000394882	0.0176648	0.199139	0.239432	1.43659	3.52821
4357	SNAI1	-1.77334	-1.77355	4.8773	0.000395711	0.0176648	20.8875	21.2366	7.37737	4.94176
1906	LOC101105816	3.06754	3.06839	1.88665	0.000397588	0.0177081	1.95821	1.82176	10.3802	21.3276
1980	LOC101108292	2.47202	2.47214	4.06149	0.000399371	0.017747	11.2071	13.0334	76.7873	57.718
1281	GAS2L3	-1.6248	-1.62516	4.09515	0.000401682	0.0178091	12.5237	8.89021	3.41325	3.52821
934	DPM3	1.92938	1.92947	4.41105	0.000403943	0.0178442	10.9305	18.0407	60.3584	50.0056
4694	TP53I11	-1.55395	-1.55397	6.57079	0.000404631	0.0178442	183.629	168.685	51.89	68.099
2127	LOC101113965	4.02028	4.02097	3.19331	0.000405361	0.0178442	1.59312	3.39369	19.8962	61.0992
1327	GMFG	2.25985	2.26009	3.14481	0.000406757	0.0178442	4.31469	8.07822	24.7029	34.6715
1944	LOC101106976	2.25269	2.25361	2.06692	0.000407047	0.0178442	1.57099	1.56151	6.50246	8.43605
4264	SLC16A11	2.09785	2.09801	3.56481	0.000408168	0.0178532	8.00983	9.70219	25.5562	50.277
1834	LOC101103097	2.68423	2.68424	9.68488	0.000409149	0.0178561	237.275	546.612	2127.55	2910.86
1620	JPH2	-2.72474	-2.72522	3.49285	0.000411268	0.0179085	19.5599	23.2041	4.90385	1.56056
4037	RPL22	2.59842	2.59842	9.44847	0.000412807	0.0179104	185.875	407.617	1491.5	2102.86
4032	RPL15	1.73102	1.73103	8.85774	0.000413146	0.0179104	219.596	335.277	790.459	1051.53
1423	HCRTR1	-2.90155	-2.91053	0.94823	0.000415484	0.0179255	1.57099	1.07224	0.237631	0.113084
1967	LOC101107908	1.74657	1.74658	7.42978	0.000417083	0.0179255	148.967	167.123	374.496	686.192
2828	LOC105612552	-3.47965	-3.50685	-0.643891	0.000417161	0.0179255	0.630608	0.749526	0.0648085	0.0565419
2966	LOC106990145	-2.01614	-2.01664	3.65606	0.000417171	0.0179255	14.4044	8.06781	3.13241	2.41999
3141	LUZP1	-1.8127	-1.81274	6.32447	0.000418629	0.0179279	140.006	86.6639	38.9499	25.5682
827	CXCR2	4.48242	4.48822	0.75299	0.000419686	0.0179279	0.331899	0.270662	1.81464	11.7042
2487	LOC105603493	8.84863	9.00987	0.193311	0.000420673	0.0179279	0	0.0208202	1.66342	9.34072
235	ASL	1.82041	1.82053	3.99978	0.000420902	0.0179279	8.58513	14.0848	35.7743	44.3062
3890	PYGL	1.63952	1.63954	5.98781	0.000422588	0.0179604	50.4155	57.193	122.002	213.276
2393	LOC101123578	3.46788	3.47089	0.653934	0.000425265	0.018035	0.608482	0.499684	4.50419	7.78016
221	ARRDC2	3.49296	3.49305	5.76076	0.000428522	0.0180613	14.2053	23.4851	75.1131	349.304
1925	LOC101106374	2.3187	2.31874	5.56955	0.000429192	0.0180613	25.7996	44.4094	114.862	235.429
1628	KANK4	-2.36947	-2.36996	3.94101	0.000429888	0.0180613	20.091	11.0139	3.12161	2.89494
3858	PSTPIP1	2.8712	2.87172	2.67194	0.000432006	0.0180613	2.21266	3.83091	12.0976	32.1497
4101	RPS7	2.10612	2.10612	10.2321	0.000432273	0.0180613	451.859	874.79	2676.9	3034.78
1542	IL16	1.94614	1.94647	2.99302	0.000432277	0.0180613	3.68408	4.42428	12.3136	18.9415
142	ANKRD37	5.4187	5.41934	4.66678	0.000432496	0.0180613	2.61094	2.90441	18.2436	217.811
4445	ST8SIA1	-1.84056	-1.8414	2.81276	0.000433569	0.0180613	6.43884	4.78864	1.68502	1.44747
4059	RPL39	2.70008	2.70008	8.97783	0.000434218	0.0180613	138.059	296.156	1160.55	1661.19
4229	SH3PXD2B	-1.72011	-1.72016	6.82978	0.000435243	0.0180654	108.066	69.7371	28.1701	25.7944
4576	THRSP	3.62762	3.62914	1.79066	0.000437799	0.0180874	0.962508	1.25962	21.9809	5.51849
1512	IER3	3.71776	3.71787	5.80576	0.000438069	0.0180874	14.0725	17.718	60.2503	358.08
3729	PLEKHG2	-1.93452	-1.93458	6.56661	0.000439454	0.0180874	115.246	78.0756	32.8255	17.7428
4917	ZC3H7B	-2.0603	-2.06036	6.07335	0.000439547	0.0180874	110.334	64.2302	25.3617	16.4876
700	CLDN3	2.18668	2.18688	3.83479	0.00044107	0.0180874	6.40565	8.0574	36.4548	29.4018
3518	NR4A1	1.82291	1.82298	4.65083	0.000441336	0.0180874	21.1088	17.3536	48.4768	87.606
3603	PAK3	-1.94147	-1.94164	4.90579	0.00044307	0.0180916	38.9318	22.6315	9.39724	6.62671
3003	LOC106991041	-2.89118	-2.90042	0.218699	0.000443344	0.0180916	0.929318	1.62397	0.183624	0.158317
2603	LOC105605952	-2.83327	-2.83688	1.28431	0.000444223	0.0180916	4.23725	1.99874	0.442858	0.429718
1380	GRID2IP	-2.4807	-2.48784	0.27484	0.000445566	0.0181085	1.33866	1.02019	0.194426	0.226168
1001	EGLN3	5.24984	5.25002	6.41506	0.000447472	0.0181482	14.3159	6.03785	69.6908	704.648
2014	LOC101109701	1.59853	1.59854	7.3007	0.000450992	0.0181715	81.5034	96.1475	220.403	317.596
4888	WNT3	-7.59497	-1.44269e+08	-1.116	0.000451424	0.0181715	0.354026	0.135331	0	0
1466	HMOX2	1.61607	1.61609	5.96283	0.000452413	0.0181715	39.4739	61.7942	131.205	179.238
4198	SEPT11	-1.66466	-1.66468	8.06083	0.000453184	0.0181715	306.631	218.435	100.734	64.8762
9	ABCC5	-1.7427	-1.74273	6.89378	0.000453422	0.0181715	176.869	113.949	53.0026	33.8912
4781	TYROBP	2.53876	2.53914	2.8838	0.000454067	0.0181715	2.9539	4.97602	15.23	30.8719
1066	ERICH2	2.35068	2.35093	3.64981	0.000454568	0.0181715	4.92317	6.67286	19.2805	39.8846
3455	NEURL1	-2.30243	-2.30349	1.99082	0.000456135	0.0181969	8.41918	5.22586	1.59861	1.16476
1323	GLT1D1	-2.61609	-2.62992	1.15616	0.000459134	0.0182792	0.719115	0.645425	0.129617	0.090467
1832	LOC101102992	-2.58707	-2.5886	5.61642	0.00046067	0.018303	4.38107	7.67223	0.583277	1.42486
1869	LOC101104414	5.46607	5.49607	-0.621872	0.000464635	0.0183972	0.0663798	0.0520504	0.950525	4.38765
4814	UNC5C	-2.27299	-2.27325	4.56996	0.000465281	0.0183972	35.8783	18.353	6.038	5.17924
1094	FABP5	2.34427	2.3443	6.30231	0.000465872	0.0183972	39.6177	57.0056	330.178	160.5
2068	LOC101111910	2.19244	2.19247	5.91475	0.000467215	0.018413	56.4229	40.9324	172.65	272.34
1158	FANCI	-1.52217	-1.52237	4.6233	0.000469578	0.0184358	19.8033	15.0113	5.85437	6.26484
282	B3GALT1	-2.07012	-2.07121	3.1045	0.000469685	0.0184358	7.00307	3.76845	1.29617	1.26654
972	E2F3	-1.7153	-1.71549	4.81937	0.000477356	0.0186446	24.461	20.8306	8.58713	5.20185
4934	ZFP36	2.92619	2.92629	5.01725	0.000477425	0.0186446	19.0842	13.2833	56.4914	189.54
4698	TPD52L1	2.02452	2.0253	2.42882	0.00047787	0.0186446	1.81438	1.74889	6.57807	7.92717
2095	LOC101113127	-2.14181	-2.14188	6.37344	0.000484811	0.0188568	108.365	78.086	29.045	13.1969
1649	KCNN4	3.67663	3.67883	2.40748	0.000485243	0.0188568	0.420406	1.11388	12.3352	7.33914
3227	MED24	-1.35973	-1.35978	5.87715	0.000486507	0.0188684	68.1057	50.8741	24.7137	21.6442
4103	RPS9	2.08062	2.08063	9.76314	0.000487887	0.0188719	313.246	642.479	1865.48	2177.17
278	AVPI1	2.00924	2.00931	4.74148	0.000488534	0.0188719	15.212	24.4741	60.7904	98.9935
3459	NFAM1	3.6546	3.65747	0.820725	0.000491395	0.0189449	0.685925	0.489274	3.40245	11.4215
665	CHMP4B	1.5618	1.56183	6.13481	0.000493036	0.0189707	39.5624	63.3766	139.446	164.469
628	CEP164	-1.26763	-1.26769	5.323	0.000499027	0.0191634	40.4696	44.3469	19.0321	16.1936
3854	PSMB8	1.953	1.95304	5.4399	0.000500092	0.0191666	20.0578	39.9331	100.95	131.347
2392	LOC101123541	-2.5677	-2.56859	4.07625	0.000501824	0.0191952	12.5458	7.78674	2.45192	0.97252
3453	NES	-2.2388	-2.23883	8.1761	0.000511629	0.019532	268.905	369.579	96.5215	38.7425
1047	EPCAM	1.28562	1.28563	7.2847	0.000514901	0.0196185	94.9674	115.094	242.632	269.479
42	ACVR2B	-1.72383	-1.72393	5.47969	0.000516329	0.0196346	54.6638	31.4072	12.5188	13.5361
226	ASAH1	2.03557	2.03558	7.54905	0.000518938	0.0196954	115.634	151.425	345.354	749.564
3747	PMCH	-2.43414	-2.44012	1.24077	0.000519997	0.0196973	1.05101	1.6552	0.205227	0.294018
2292	LOC101120064	-2.09273	-2.09359	3.36636	0.000527017	0.0199123	5.02274	8.84857	1.83624	1.41355
2042	LOC101110710	2.3842	2.38427	4.97282	0.000529064	0.0199123	16.3405	26.8476	67.3577	158.136
2335	LOC101121762	3.16252	3.16876	-0.540919	0.000529122	0.0199123	0.154886	0.364353	2.50593	2.17121
3973	RHOBTB2	-2.13748	-2.13813	2.98305	0.000530611	0.0199123	11.8045	7.5369	2.53833	1.85457
1945	LOC101107003	4.04914	4.05639	-0.0122577	0.000530778	0.0199123	0.276583	0.197792	2.06307	5.82381
4429	SRRM5	-2.83128	-2.83357	1.83914	0.000534615	0.0200178	5.29932	4.49715	0.853312	0.520185
4377	SOD1	1.73131	1.73132	8.17966	0.000539087	0.0201466	156.059	252.767	703.853	653.59
1593	ITGA11	-2.52358	-2.52544	1.67142	0.000544791	0.0203208	5.45421	3.90378	0.788504	0.83682
1948	LOC101107153	2.1899	2.18999	4.87074	0.000553412	0.020603	10.7203	22.6836	75.3399	77.1005
3692	PIK3R6	-2.00305	-2.00333	3.547	0.000558392	0.0207431	19.5931	20.3725	6.41605	3.55083
2542	LOC105604794	1.50175	1.5018	4.91779	0.000560568	0.0207431	19.9693	26.7227	58.6625	73.5723
4542	TCP11L2	1.97571	1.97577	5.08528	0.000561897	0.0207431	21.0756	25.2132	56.5671	125.512
4521	TBC1D10A	1.60335	1.60341	4.74865	0.000562748	0.0207431	17.303	21.1637	46.3597	70.5303
4906	ZBED6CL	-2.88896	-2.89078	2.03078	0.000563145	0.0207431	7.79963	5.11135	1.25297	0.48626
3354	MVB12A	1.79613	1.79615	6.1687	0.000563556	0.0207431	37.0953	68.2277	149.535	216.261
2661	LOC105606875	3.13854	3.14059	1.0999	0.000567625	0.0208535	0.575292	1.00978	5.07667	8.911
4479	SUCNR1	4.05581	4.13391	-1.76168	0.000582313	0.0213529	0.0221266	0.0208202	0.324043	0.429718
3465	NFKBIA	1.68348	1.6835	6.02627	0.000583521	0.0213571	62.7068	50.1454	133.311	229.176
856	DCLRE1B	-1.93136	-1.93184	3.50134	0.000585162	0.021377	13.1764	8.58832	3.54287	2.1599
3910	RAC2	2.86176	2.86212	3.17783	0.000589891	0.0215095	4.27044	4.49715	15.2948	48.4564
4189	SELPLG	3.49839	3.49978	1.75654	0.000591118	0.0215141	1.19484	1.19716	6.52406	20.536
1122	FAM171A2	-1.99442	-1.99471	4.03857	0.000594541	0.0215658	18.7744	18.3842	6.18922	3.13242
2241	LOC101117946	2.78786	2.78787	8.18678	0.000594752	0.0215658	137.052	156.786	445.343	1583.94
2102	LOC101113250	1.82912	1.82921	4.39598	0.000596334	0.0215831	10.7535	15.9274	36.9409	57.8763
1553	IL2RG	3.37097	3.37162	2.77451	0.000600314	0.0216869	1.94714	3.16466	13.4586	39.4662
563	CD3G	4.06926	4.07107	1.86588	0.000606816	0.0217882	0.420406	1.47823	7.82023	24.1321
4052	RPL35	2.14485	2.14485	9.12832	0.000607236	0.0217882	208.831	448.477	1378.92	1528.02
1358	GPR173	-1.7781	-1.77817	5.83313	0.000609428	0.0217882	71.0928	52.1649	23.2555	12.6767
566	CD5L	12.012	1.44269e+08	0.0854629	0.000610152	0.0217882	0	0	2.03067	8.45867
3637	PDK4	3.40226	3.40242	4.83694	0.000611833	0.0217882	9.84634	12.0132	42.1688	188.986
4351	SMO	-2.06655	-2.06662	6.48399	0.00061215	0.0217882	89.0928	76.3059	27.198	12.2809
861	DDIT4	5.07752	5.07757	8.14098	0.000613719	0.0217882	34.5507	38.5693	165.532	2303.6
614	CDYL2	-3.06047	-3.06175	2.98664	0.000614023	0.0217882	15.3448	5.71513	1.71743	0.802895
2011	LOC101109655	1.82298	1.823	7.28324	0.000614262	0.0217882	65.2514	114.615	286.032	350.379
1635	KCNB2	-3.02091	-3.02818	0.751549	0.000614288	0.0217882	2.16841	1.42618	0.259234	0.180934
691	CKB	2.11143	2.11153	4.9773	0.000615606	0.0217953	11.6165	15.9899	35.9579	83.354
2183	LOC101116099	2.00574	2.00597	2.96171	0.000616744	0.0217961	5.31039	6.80819	20.3175	28.3614
3450	NEIL3	-1.89414	-1.89579	2.27935	0.000623877	0.0219793	2.96497	3.06056	0.928922	0.689811
2858	LOC105614324	2.1618	2.16185	5.62447	0.000624836	0.0219793	29.362	41.0365	89.8894	225.15
604	CDK5R1	-2.24694	-2.25179	0.855286	0.000625307	0.0219793	1.25015	1.58233	0.345646	0.248784
878	DFNA5	-1.3721	-1.37222	4.79477	0.000626964	0.0219979	23.8304	23.9432	10.6394	7.81409
2062	LOC101111409	3.77753	3.78375	-0.243854	0.000635986	0.0222277	0.232329	0.312302	4.40698	3.0985
2755	LOC105609945	-2.76865	-2.78348	-0.19161	0.000637191	0.0222277	0.807621	0.635015	0.118816	0.090467
3415	NCF4	2.82662	2.82839	0.983985	0.000638569	0.0222277	0.575292	1.19716	4.30977	8.28904
4628	TMEM182	-2.37596	-2.38002	0.835656	0.000639881	0.0222277	1.52674	2.25899	0.410454	0.316635
3056	LOC106991585	-1.68126	-1.68157	3.8935	0.000640695	0.0222277	10.9195	14.8448	4.77423	3.25681
4035	RPL19	2.12472	2.12472	10.8339	0.000641457	0.0222277	690.87	1370.35	4021.12	4968.27
125	AMOTL1	-2.2408	-2.24085	6.70712	0.000641489	0.0222277	193.243	95.6166	34.2405	26.8687
4807	UCP2	1.36125	1.36127	6.17029	0.000652676	0.0225575	57.2305	76.3059	188.658	154.416
112	ALDH1A3	-1.72583	-1.72588	5.59566	0.000655709	0.0225575	71.1813	98.0317	24.1412	27.0157
733	CNN1	-2.49142	-2.49161	4.39908	0.000656273	0.0225575	60.8703	27.5347	9.67807	6.03867
4049	RPL31	2.32902	2.32902	10.447	0.000659577	0.0225575	460.09	980.827	3188.99	4051.11
562	CD3E	2.80968	2.81017	2.72714	0.000660708	0.0225575	2.59988	3.90378	12.1624	33.4615
2820	LOC105612255	-1.84509	-1.84517	5.59968	0.000662602	0.0225575	84.0147	41.328	17.8764	17.0078
1446	HGFAC	-1.68601	-1.68644	3.13102	0.00066282	0.0225575	9.45913	9.65014	3.13241	2.80448
4130	S100A13	2.39749	2.39752	6.25236	0.000665333	0.0225575	22.547	60.774	185.838	253.217
707	CLEC2L	-7.92029	-1.44269e+08	-1.08048	0.000665978	0.0225575	0.13276	0.478864	0	0
3258	MILR1	2.43378	2.43539	0.74076	0.000667586	0.0225575	0.907191	0.947317	3.57527	6.45708
4469	STX19	2.40401	2.40453	2.82408	0.000668059	0.0225575	2.02458	3.68517	11.0391	19.2016
3452	NEO1	-1.70778	-1.70779	7.8287	0.000668235	0.0225575	376.053	245.012	105.627	84.4962
2649	LOC105606567	2.93488	2.93492	6.6691	0.000673307	0.0225575	22.724	63.4807	272.304	386.973
3265	MIS18A	-1.62914	-1.63018	2.95342	0.00067383	0.0225575	3.70621	3.68517	1.16655	1.2213
72	ADGRL1	-1.92857	-1.92862	6.67011	0.000675322	0.0225575	106.75	83.5929	33.4844	16.5102
7	ABCC1	-1.66361	-1.66368	5.23742	0.000676063	0.0225575	70.252	44.9611	20.8251	15.5377
2934	LOC105616394	2.88958	2.89013	2.70264	0.000676843	0.0225575	1.77013	3.9246	18.6433	23.5893
3033	LOC106991313	-6.916	-7.2124	-1.10294	0.00067872	0.0225575	1.42717	0.208202	0.0108014	0
2268	LOC101118999	1.99313	1.99325	4.11775	0.000679323	0.0225575	8.55194	13.1063	30.352	55.886
4404	SPI1	2.67156	2.67218	2.37379	0.000680387	0.0225575	1.78119	3.22712	10.1641	21.7686
305	BCL2A1	2.77247	2.77341	1.66335	0.000680588	0.0225575	0.940381	2.3735	11.1579	11.5119
239	ATAD2	-1.62552	-1.6256	5.78359	0.000681026	0.0225575	61.0363	36.0397	13.7286	17.7315
2033	LOC101110371	1.72391	1.72392	7.54353	0.000681334	0.0225575	172.3	237.464	720.444	633.145
4054	RPL36	2.18492	2.18492	9.24902	0.000681487	0.0225575	189.935	422.243	1288.74	1494.88
3668	PHGDH	-1.66235	-1.66266	4.9521	0.000682825	0.0225575	9.66933	15.6151	3.52126	4.46681
1632	KCNAB1	-2.20344	-2.20393	2.63188	0.000684843	0.0225575	10.3663	16.7082	3.46726	2.40868
2291	LOC101120029	2.43987	2.44088	1.41411	0.0006852	0.0225575	1.02889	1.93627	10.0669	6.03867
999	EFS	-1.82433	-1.82445	5.96255	0.000685738	0.0225575	31.973	50.2495	15.0032	8.20988
1108	FAM13A	1.48387	1.4839	6.0547	0.000685832	0.0225575	55.0289	39.7665	109.775	155.366
4841	VCAN	-2.14676	-2.14678	8.59829	0.000685984	0.0225575	304.285	158.993	58.8029	45.8102
2167	LOC101115527	2.29054	2.29066	4.00344	0.000686854	0.0225575	9.60295	14.6574	57.2259	61.4836
3015	LOC106991099	3.56787	3.57435	-0.292629	0.000696045	0.0228021	0.298709	0.218612	1.28537	4.87391
4870	WDR36	-1.44032	-1.44039	5.3418	0.00069752	0.0228021	53.3694	33.9369	15.7377	16.4311
1986	LOC101108627	-1.69699	-1.69736	4.68301	0.000697809	0.0228021	8.72895	13.8038	4.00733	2.94018
1178	FBXO5	-2.3056	-2.30667	3.72338	0.000705934	0.0230018	6.18439	7.24542	1.96586	0.746353
443	C6H4orf3	2.27831	2.27836	5.65466	0.000706278	0.0230018	26.1094	33.1353	74.7026	212.722
636	CEP85	-1.2912	-1.29133	4.55986	0.00070809	0.0230224	21.85	20.2372	8.77076	8.42474
1769	LHFPL2	-1.3474	-1.34742	6.83038	0.000709744	0.0230233	209.528	179.105	87.5131	65.2154
1771	LHX6	-2.0789	-2.07902	5.11612	0.000710479	0.0230233	40.3811	58.4422	16.1373	7.24867
4866	WASF2	-2.45257	-2.45265	6.3261	0.000712718	0.0230575	161.17	67.6863	21.7325	20.0724
595	CDH12	-5.03619	-5.07599	0.748434	0.00071585	0.0231205	2.0799	0.874447	0.0864114	0
730	CNBP	1.58354	1.58354	8.58211	0.000721828	0.0231975	204.372	320.495	713.38	859.685
4188	SELL	3.31227	3.31403	1.19152	0.000722085	0.0231975	0.685925	1.18675	6.0488	12.5862
3949	RCOR1	-1.20211	-1.20216	5.49014	0.000722385	0.0231975	54.2213	44.805	21.4624	21.5764
4710	TRAF3IP3	2.38508	2.38589	1.70649	0.000722991	0.0231975	1.84757	1.83217	6.0596	13.1743
1126	FAM180A	5.51622	5.53584	-0.138218	0.000724366	0.0232035	0.0553165	0.124921	1.08014	7.31652
599	CDH24	-1.24474	-1.24482	5.51949	0.000733023	0.0234171	31.7185	31.5946	13.383	13.3326
2243	LOC101117971	1.96771	1.96871	1.36401	0.000733436	0.0234171	1.27228	1.45741	5.07667	5.60895
2572	LOC105605499	-2.28401	-2.28612	1.51757	0.000736341	0.0234516	4.31469	2.40473	0.777702	0.599344
2992	LOC106990926	-2.62269	-2.62455	1.59478	0.000736919	0.0234516	6.53841	3.65394	0.939724	0.712428
2761	LOC105610077	-3.01315	-3.0162	0.96532	0.000738658	0.0234686	5.73079	2.7899	0.712894	0.339251
852	DCC	-3.79629	-3.79757	3.57356	0.000740589	0.0234917	28.134	8.96308	2.00906	0.655886
1855	LOC101103869	-1.92541	-1.92576	4.87636	0.000745635	0.0236134	11.1297	17.9678	3.7805	3.87877
3526	NRROS	2.12161	2.12235	1.58718	0.000749817	0.0236447	1.46036	2.35268	6.8589	9.74782
3172	MAP1A	-1.87873	-1.87891	4.32928	0.000750566	0.0236447	34.3405	21.1637	7.6042	7.48615
4160	SCML1	-1.66191	-1.66223	3.74541	0.000751922	0.0236447	12.5347	12.1382	4.76343	3.03064
459	CACNA1D	-1.36592	-1.36594	6.5425	0.000752796	0.0236447	166.58	114.136	60.0019	48.9087
2180	LOC101115926	2.07231	2.07231	10.3707	0.000753248	0.0236447	528.97	993.84	2749.79	3654.54
3963	RGS1	3.92558	3.92661	2.52183	0.00075592	0.0236447	1.28334	2.02997	6.94531	43.4581
3104	LPAR4	-2.30747	-2.31005	2.2213	0.00075643	0.0236447	3.45175	2.15489	0.7561	0.373176
1788	LOC100192427	3.30341	3.30687	0.38701	0.000757108	0.0236447	0.420406	0.530914	2.43032	6.98858
1985	LOC101108558	2.47204	2.47205	7.03515	0.00075853	0.0236447	54.697	123.443	335.503	652.912
1038	ENPEP	-2.50062	-2.50211	3.84339	0.000758745	0.0236447	7.29072	4.1328	1.42579	0.588036
171	APOE	2.09637	2.09638	9.89243	0.000761543	0.0236898	403.656	808.239	3006.37	2176.12
1954	LOC101107401	1.76785	1.76787	6.74373	0.000762619	0.0236898	57.5956	98.9686	313.889	219.303
52	ADAMTS18	-2.17566	-2.17896	2.96598	0.000764595	0.0237134	2.0799	1.83217	0.37805	0.48626
3291	MPDZ	-1.70552	-1.70555	7.16176	0.000765825	0.0237138	208.001	114.979	58.3817	40.6423
2622	LOC105606081	-3.34018	-3.34127	3.46797	0.000768544	0.0237556	19.1285	11.576	1.20976	1.82065
1090	EZR	1.76527	1.76528	7.76965	0.000769893	0.0237556	170.574	186.621	394.511	819.744
1836	LOC101103156	3.21883	3.21998	2.09608	0.000771867	0.0237556	0.840811	1.99874	8.3603	18.116
377	C15H11orf88	3.07138	3.07201	2.48892	0.000773162	0.0237556	2.90965	2.2694	9.1272	34.4227
3502	NOXO1	2.01598	2.01623	2.74885	0.000773751	0.0237556	5.90781	5.42365	29.0774	16.759
2670	LOC105607065	-2.40217	-2.40855	0.130596	0.000775053	0.0237556	1.19484	1.27003	0.22683	0.237476
3409	NCAM1	-2.35823	-2.35851	5.65693	0.000775698	0.0237556	37.405	16.4687	6.8481	3.65261
1603	ITGB2	2.30568	2.30614	2.47089	0.000778071	0.0237595	3.45175	2.90441	9.69968	21.7347
1459	HMGA2	-3.55857	-3.5817	1.35986	0.000778262	0.0237595	1.2059	0.520504	0.0540071	0.090467
1253	FYB	2.50405	2.50464	2.19634	0.000781531	0.023822	2.5335	2.54006	8.84637	19.948
1264	GADD45A	2.08681	2.08685	5.96982	0.000786883	0.0238934	30.5126	60.6699	132.652	254.732
3173	MAP1B	-2.12655	-2.12662	5.83798	0.000787334	0.0238934	124.075	65.5835	26.9279	16.4989
968	DZIP1	-1.88037	-1.88043	6.68914	0.000787547	0.0238934	87.5661	89.4122	33.6788	14.3843
2099	LOC101113217	2.29943	2.2995	4.89474	0.000797311	0.0241521	15.2342	27.0142	63.696	144.306
4408	SPINT2	1.58203	1.58204	9.2203	0.000800021	0.0241616	337.132	467.912	997.22	1413.03
2604	LOC105605956	-1.51115	-1.5112	5.78362	0.000800102	0.0241616	54.1438	84.7485	23.8603	24.8671
1515	IFI16	2.55112	2.55181	1.82504	0.000802207	0.0241877	2.01352	2.38391	10.0129	15.7752
4340	SMC2	-1.84901	-1.84912	5.79749	0.000813176	0.0244595	50.3823	35.2485	16.0509	7.71231
3118	LRRC25	2.73218	2.73386	1.04464	0.000813728	0.0244595	0.575292	1.27003	5.70315	6.58148
1402	GTL2	-1.40859	-1.4086	9.41744	0.000815769	0.0244831	633.784	598.673	199.059	265.181
113	ALDH2	1.48346	1.48347	8.51233	0.000818276	0.0245206	241.446	377.334	881.342	848.897
4636	TMEM221	2.72896	2.73053	1.40366	0.000823445	0.0245958	0.519975	1.45741	7.33417	5.8012
1045	EPB41L3	-1.41915	-1.41919	5.81874	0.000823513	0.0245958	96.7929	75.8687	36.1308	28.4293
1690	KIF7	-1.44	-1.44008	5.30557	0.000824565	0.0245958	43.169	33.7495	15.2516	13.0951
2587	LOC105605761	-1.63954	-1.63972	3.50201	0.000827517	0.0246461	22.1819	21.2053	7.40978	6.51362
4564	TGFB2	-1.93751	-1.93753	6.5647	0.000830491	0.024697	218.39	156.141	65.0786	32.6925
352	BTG1	2.36918	2.36919	7.87344	0.000832265	0.0247121	106.042	146.158	320.467	982.54
3145	LY86	3.4904	3.49422	0.423794	0.000834631	0.0247446	0.309773	0.562144	1.97666	7.85932
4162	SCML4	1.84434	1.84478	2.56215	0.000838044	0.0248081	2.87646	3.01892	8.50072	12.6767
570	CD79A	3.55241	3.55548	0.863181	0.000842257	0.0248951	0.464659	0.624605	4.32057	8.49259
2741	LOC105609630	1.60979	1.60992	4.21578	0.000844937	0.0249365	8.71788	10.4934	36.2496	22.3906
522	CCDC64B	1.73914	1.73934	2.97748	0.000850762	0.025049	5.14444	8.08863	21.0844	23.103
536	CCNB2	-1.50396	-1.50428	4.33505	0.000852536	0.025049	10.1893	11.3053	3.84531	3.73176
1028	EMC1	-1.56668	-1.56671	6.88508	0.000852602	0.025049	154.742	132.541	62.0002	34.9768
2185	LOC101116157	3.19332	3.19771	-0.198061	0.000858296	0.0251062	0.431469	0.312302	2.85158	3.96924
506	CCDC141	2.31508	2.31524	3.56733	0.000858898	0.0251062	6.77074	11.524	42.2984	48.7617
3480	NKX2-1	1.24431	1.24433	6.9276	0.000860616	0.0251062	82.1229	92.6913	214.354	199.796
4788	UBC	1.52989	1.52989	11.1887	0.000862092	0.0251062	1500.72	2065.61	4955.42	5342.85
706	CLEC1A	1.8755	1.87552	6.16983	0.000862748	0.0251062	50.7142	77.6384	194.912	276.071
1533	IGSF9	-1.36447	-1.36458	5.83752	0.000863497	0.0251062	22.9121	27.6804	11.4927	8.15334
739	CNTNAP4	-4.18416	-4.1946	2.1526	0.000863557	0.0251062	2.13522	3.90378	0.216028	0.113084
2051	LOC101110974	3.1278	3.12916	1.66822	0.000865629	0.025129	0.807621	1.56151	5.27109	15.4699
1261	GABBR1	-1.16315	-1.16317	6.2024	0.000868129	0.0251641	104.305	87.986	45.582	40.2804
624	CENPL	-1.62985	-1.63014	4.20459	0.000869831	0.0251761	11.6939	14.1785	5.05507	3.30205
258	ATP5I	2.17995	2.18	5.67487	0.000873162	0.0252341	17.4911	43.0249	148.8	125.455
1752	LCP2	2.12632	2.1267	2.57519	0.000875427	0.0252341	3.80578	3.56025	10.4234	21.746
4051	RPL34	2.26951	2.26952	9.65846	0.00087684	0.0252341	260.143	558.48	1722.46	2224.65
3636	PDK3	1.4612	1.46131	3.84456	0.000877012	0.0252341	10.0787	11.4719	30.4384	28.9042
4539	TCHP	-1.39524	-1.39547	3.77731	0.000883482	0.0253163	12.7892	13.7101	5.11987	4.95307
2054	LOC101111082	4.3904	4.39565	0.755195	0.000884421	0.0253163	0.531039	0.135331	2.60314	11.3875
4315	SLC6A12	2.59095	2.59108	4.09834	0.000884689	0.0253163	15.3891	8.57791	76.3553	68.0425
3208	MCM2	-1.85799	-1.8581	6.37913	0.000887304	0.0253163	44.9945	48.0113	17.7683	7.88194
4029	RPL13	1.80986	1.80987	9.87379	0.000887771	0.0253163	333.249	634.265	1570.54	1821.68
3614	PARVG	2.71702	2.71806	1.73818	0.000888177	0.0253163	0.929318	2.05079	8.44671	11.1727
695	CLCN2	-1.9963	-1.9968	3.23667	0.000888951	0.0253163	14.0172	7.89084	3.30524	2.18252
576	CD8A	4.25166	4.25607	0.904348	0.000892147	0.0253419	0.475722	0.312302	2.2683	12.7785
1761	LENG1	2.16751	2.1677	3.70435	0.000892894	0.0253419	4.25937	10.6079	30.9893	35.8249
4968	ZNF483	-5.39097	-5.54451	-0.51118	0.000893748	0.0253419	0.840811	0.187381	0.0216028	0
561	CD3D	3.87844	3.8817	0.845926	0.000899528	0.0254688	0.464659	0.582964	3.57527	11.8738
4745	TSPAN18	-1.12655	-1.12656	6.88253	0.000903718	0.0255074	145.305	164.948	72.834	69.2638
1794	LOC101102085	2.02543	2.02634	1.31992	0.000904992	0.0255074	1.30547	1.72807	6.51326	5.84643
4685	TOM1L1	1.74132	1.74137	5.14366	0.000906096	0.0255074	25.1469	23.4851	53.467	109.137
1349	GPR137C	-2.98795	-2.99124	1.76936	0.000906121	0.0255074	4.03811	3.68517	0.788504	0.180934
2696	LOC105607887	-2.63437	-2.64205	0.852325	0.000909903	0.0255602	1.70375	0.791166	0.15122	0.248784
3513	NPW	4.758	4.82223	-2.12598	0.000910617	0.0255602	0.0331899	0.0208202	0.810107	0.712428
2673	LOC105607128	1.76417	1.76417	8.07763	0.000912298	0.0255705	95.5316	192.628	455.474	523.363
1462	HMGCS1	-1.85394	-1.85398	6.53514	0.000914044	0.0255827	162.597	132.281	52.7541	28.8137
4912	ZBTB39	-2.00086	-2.00099	5.18025	0.000916813	0.0256235	53.6681	31.7299	14.3875	6.94334
4540	TCN1	7.08751	7.19643	-1.01594	0.000918714	0.0256398	0.0110633	0.0208202	0.648085	4.05971
981	ECI1	2.58776	2.58787	4.90079	0.000920025	0.0256398	11.4284	15.3028	34.4673	126.258
4662	TMSB4X	2.08139	2.08139	10.214	0.000922127	0.0256617	519.289	1069.09	3024.63	3697.69
3153	LYSMD2	1.99705	1.99738	2.42334	0.000925466	0.0257179	3.90535	4.63249	21.0628	13.0272
1962	LOC101107641	5.71491	5.72538	0.90597	0.000928504	0.0257374	0.13276	0.208202	1.40418	16.6685
1396	GTF2A2	1.70191	1.70195	5.62241	0.000928805	0.0257374	24.8924	37.0807	82.026	119.609
1563	ING1	1.83042	1.83047	5.45831	0.000930287	0.0257419	20.4671	31.6779	62.4106	123.058
2791	LOC105611079	4.15446	4.16515	-0.617292	0.000931872	0.0257492	0.177013	0.145741	2.71116	3.07588
4071	RPS10	2.00477	2.00477	10.0626	0.000937649	0.0258722	374.825	770.294	2217.68	2377.99
1744	LAT2	2.22062	2.22102	2.66997	0.000944908	0.0260357	2.76583	4.36182	10.7906	22.4471
2611	LOC105606028	-2.23689	-2.23809	2.71801	0.000946895	0.0260536	6.14013	5.20504	1.29617	1.10822
2383	LOC101123279	2.16002	2.16002	10.5132	0.000954672	0.0262306	487.162	1041.68	2961.29	3871.48
4422	SRF	-2.27391	-2.27419	4.07203	0.000957277	0.0262652	32.6589	17.9678	6.17841	4.28587
2880	LOC105614965	-2.1398	-2.14075	2.02931	0.000961541	0.0263153	4.81254	8.35929	1.40418	1.58317
130	ANGPTL2	1.70988	1.7099	6.30706	0.000961802	0.0263153	64.0455	51.5611	136.994	241.196
1627	KANK1	-1.4147	-1.41473	5.35397	0.000965184	0.0263709	85.3313	73.0996	35.7419	23.6797
386	C1H1orf189	1.74975	1.74985	3.9308	0.000969957	0.0264642	12.6896	12.7315	29.4663	56.033
2254	LOC101118481	1.79963	1.79964	9.85628	0.000971728	0.0264755	392.847	691.479	1801.82	1973.09
4535	TCF19	-1.73689	-1.73709	4.59793	0.000986712	0.0268463	16.8384	24.1306	7.79863	4.48943
805	CTHRC1	-3.08845	-3.08882	4.05813	0.000990887	0.0269223	34.2299	38.5485	7.21535	1.33439
1203	FGL2	2.65553	2.65603	2.53466	0.000992615	0.0269248	2.76583	3.37287	13.9986	24.6975
501	CCDC107	2.03665	2.03676	4.22701	0.000993738	0.0269248	7.52305	17.0621	43.843	57.0508
4550	TES	-1.38473	-1.38476	6.2008	0.000996446	0.0269607	109.184	91.7336	40.5053	36.4356

## Sheet: Table S2j (CF Dist ANOVA)
Table S2j: CF Distal Lung ANOVA DEGs p<0.001
Column1	Row.names	logFC	unshrunk.logFC	logCPM	PValue	FDR	CF_distlung_d65_1	CF_distlung_d65_2	CF_distlung_d80_1	CF_distlung_d80_2	CF_distlung_d100_1	CF_distlung_d100_2	CF_distlung_d120_1	CF_distlung_d120_2	CF_distlung_term_1	CF_distlung_term_2
13435	NUSAP1	-45.659	-45.6593	6.02598	3.66076e-15	4.21988e-13	104.069	116.418	96.739	106.301	70.9292	74.4517	33.2784	32.9791	8.13347	8.0968
4927	GALNT1	-41.0974	-41.0975	6.49332	4.06769e-15	4.21988e-13	107.331	115.341	108.983	108.172	90.1248	92.1883	76.8015	79.0437	61.4925	61.2235
18636	USP3	-41.8314	-41.8315	6.06186	4.32553e-15	4.21988e-13	69.4597	72.1071	77.4225	72.2422	73.1419	70.0451	62.5741	64.8652	52.2573	53.7148
3925	EIF4ENIF1	-41.8674	-41.8675	6.0121	4.33021e-15	4.21988e-13	64.8678	63.8449	72.1259	69.0439	71.4777	76.024	70.9711	68.3734	43.1517	45.3014
18637	USP30	-41.8396	-41.8397	6.10671	4.36496e-15	4.21988e-13	77.2852	71.3995	79.5224	75.6369	77.1323	79.4692	70.783	68.186	44.5019	45.0073
4261	FAF2	-42.7302	-42.7303	5.64216	4.38333e-15	4.21988e-13	47.7662	47.2408	52.1722	50.6116	50.5232	50.3155	52.1303	50.9677	49.5245	47.9588
669	AP3B1	-41.6652	-41.6653	6.04077	4.41254e-15	4.21988e-13	64.3689	66.5956	69.9007	70.3812	64.433	67.2709	64.831	67.2699	59.2998	63.7906
13338	NSUN2	-42.9046	-42.9047	5.7149	4.50549e-15	4.21988e-13	58.2064	55.802	48.2023	49.0405	47.1285	50.2053	51.9201	53.1747	57.0423	54.3141
5667	HMG20A	-41.1745	-41.1746	6.19131	4.52974e-15	4.21988e-13	71.0765	70.7317	81.2043	84.5117	78.5696	75.1928	76.713	71.5901	59.2026	61.755
17371	TBL2	-42.0666	-42.0667	5.86359	4.55895e-15	4.21988e-13	54.2613	56.1708	60.1537	56.5313	61.0856	58.5779	63.6804	64.074	51.9656	55.5581
2274	CDC25B	-42.34	-42.3401	5.98429	4.58141e-15	4.21988e-13	74.0885	74.0705	58.6807	61.7121	54.4664	53.35	62.5298	58.9523	64.4305	70.5869
18955	WWP2	-42.3505	-42.3506	5.72859	4.63057e-15	4.21988e-13	47.4706	49.0149	54.2929	51.7806	53.6532	53.36	57.9385	57.4428	50.7991	54.2915
755	ARF6	-41.5965	-41.5966	5.99254	4.69075e-15	4.21988e-13	57.2456	56.9681	52.9662	56.3068	58.1069	55.6535	67.5415	65.24	80.395	86.0794
837	ARIH2	-40.3308	-40.3309	6.4276	4.72433e-15	4.21988e-13	78.4216	82.7811	86.3338	86.9338	91.1366	93.4502	83.3952	89.6308	83.2682	85.2425
7814	LOC101112784	-43.4307	-43.4309	5.61778	4.73103e-15	4.21988e-13	53.7347	54.1775	59.0881	55.5961	59.1187	63.2348	41.7087	42.7021	30.9353	30.5326
467	ALDH6A1	-40.7242	-40.7243	6.37658	4.73113e-15	4.21988e-13	79.9553	84.3757	91.2334	90.3004	83.4584	87.0506	60.5937	60.2848	92.6762	100.758
135	ACO1	-40.9808	-40.9809	6.20345	4.76901e-15	4.21988e-13	68.6282	67.692	73.4422	69.9417	70.3051	77.0756	69.909	71.1841	84.6508	83.8968
6440	KDSR	-41.1285	-41.1285	6.17579	4.78523e-15	4.21988e-13	66.2075	70.7118	68.7724	67.6879	65.927	71.3871	76.2594	74.7756	79.3689	81.6352
13784	PCNXL4	-40.5701	-40.5702	6.30916	4.80791e-15	4.21988e-13	69.9678	69.6055	91.3483	95.6215	93.3304	85.8688	79.3571	77.4926	66.1479	64.0054
6772	LDLRAP1	-42.1104	-42.1104	5.77159	4.8439e-15	4.21988e-13	43.8581	47.3903	40.9312	41.98	49.3129	52.018	67.6521	70.2264	66.2991	66.4254
16668	SNCAIP	-43.4382	-43.4383	6.05929	4.91343e-15	4.21988e-13	102.425	95.1096	91.5364	86.9618	70.6645	70.8963	49.0436	42.952	28.4617	28.5763
4772	FOXJ2	-40.6514	-40.6515	6.14928	4.91908e-15	4.21988e-13	55.0928	53.6393	72.4602	69.6518	75.9787	75.0225	87.5218	80.574	68.8267	70.8017
6788	LEPROTL1	-41.8175	-41.8176	5.9224	4.96132e-15	4.21988e-13	52.8293	56.998	53.9168	54.8573	53.7477	54.1312	61.8992	62.0441	74.3678	81.4995
16049	SF3B4	-41.4305	-41.4306	6.26096	5.03942e-15	4.21988e-13	86.2287	89.4088	80.6297	77.8439	74.6738	75.7636	72.1991	65.0526	70.1984	74.6918
3265	DCAF8	-39.8562	-39.8563	6.62172	5.04223e-15	4.21988e-13	96.2346	95.4484	102.506	96.0517	104.167	99.7997	100.311	101.977	92.6978	95.3748
1919	CAPZA2	-41.3591	-41.3592	6.04244	5.06625e-15	4.21988e-13	56.9222	59.1507	61.5536	59.7576	58.0975	63.0446	70.8937	66.8015	83.0197	79.6675
2617	CIAO1	-41.9487	-41.9488	5.95791	5.08854e-15	4.21988e-13	60.47	64.8416	58.5657	59.2152	63.3928	62.9744	63.1493	62.7728	66.4396	59.5725
18990	XRN2	-41.5563	-41.5564	6.16114	5.0964e-15	4.21988e-13	75.7515	75.695	81.4864	76.9087	79.2883	73.9709	76.6908	71.434	50.4102	53.7826
5419	GSK3A	-42.0273	-42.0274	5.94527	5.12609e-15	4.21988e-13	63.2048	62.5792	60.0701	63.7228	59.9792	66.7701	64.0565	62.804	57.7012	55.0831
3453	DIEXF	-44.3927	-44.3929	5.2987	5.24345e-15	4.21988e-13	44.0891	43.932	45.1414	44.1776	42.7315	42.8443	40.2815	41.3384	24.3248	24.5392
5500	HACE1	-43.5285	-43.5287	5.49127	5.26524e-15	4.21988e-13	47.8586	46.2641	48.7142	50.649	49.1427	48.7331	47.2624	44.4614	33.8409	32.6812
12101	MBD1	-39.4316	-39.4317	6.81264	5.26942e-15	4.21988e-13	114.38	113.737	120.777	116.654	115.911	119.469	119.506	118.259	90.7428	94.4702
18214	TRMT1L	-42.5242	-42.5243	5.74303	5.34012e-15	4.21988e-13	51.5912	53.5197	55.0347	58.2146	54.6082	56.4246	56.3344	52.5605	46.6513	50.4354
6800	LGALS8	-41.8242	-41.8243	5.93009	5.35199e-15	4.21988e-13	55.4347	56.3302	54.3452	55.1004	57.3694	55.7837	57.9275	59.9829	83.5598	73.6967
6824	LIMA1	-42.7584	-42.7585	5.83643	5.40974e-15	4.21988e-13	65.533	63.2968	70.3499	65.5557	60.5371	57.1157	53.8562	56.3081	41.4559	37.1819
13197	NOL11	-42.09	-42.09	5.93567	5.45625e-15	4.21988e-13	59.4352	67.1837	62.7968	62.6005	62.0879	60.1803	60.1069	58.0466	57.9172	61.5289
1680	C2CD5	-41.5823	-41.5824	6.20106	5.46609e-15	4.21988e-13	78.9113	82.3426	90.0007	97.9688	75.799	76.3846	59.598	55.7564	56.7291	62.0038
1446	BTRC	-42.1114	-42.1115	5.96824	5.49787e-15	4.21988e-13	63.4358	64.722	74.2153	72.4853	73.8795	75.0826	63.3596	55.8293	40.0193	42.8248
4349	FAM177A1	-41.7815	-41.7816	5.8961	5.50113e-15	4.21988e-13	50.6026	53.729	52.5274	58.6915	54.5326	54.8423	63.083	60.7428	74.6918	71.8873
457	ALDH18A1	-44.0547	-44.0548	5.67001	5.58517e-15	4.21988e-13	65.3667	70.3231	64.8757	62.8998	51.1757	54.3916	44.3196	47.7406	22.8126	25.0254
573	ANKLE2	-41.4218	-41.4219	6.13048	5.60172e-15	4.21988e-13	72.8874	65.5392	81.6744	77.5727	75.8085	70.656	74.1131	71.2466	55.7461	55.1283
4929	GALNT11	-42.99	-42.9901	5.64591	5.60207e-15	4.21988e-13	49.6418	54.8452	47.0532	47.3946	52.0551	51.9179	45.4481	49.1148	51.8792	51.1591
18860	WDR48	-41.6047	-41.6047	6.00223	5.64557e-15	4.21988e-13	62.1608	57.5661	64.5519	62.9559	66.4376	65.7586	59.587	61.9087	66.0615	73.7985
17894	TMEM63A	-42.6078	-42.6079	5.50873	5.66347e-15	4.21988e-13	34.9331	34.9223	39.9179	40.3153	44.8402	45.4882	50.7031	52.4147	53.7803	57.7858
15639	RRM2	-46.8986	-46.8991	5.88648	5.69907e-15	4.21988e-13	99.7825	97.8005	92.1528	111.08	66.2674	63.0446	27.6361	24.8384	4.49339	4.24064
3137	CUL1	-41.927	-41.9271	5.92488	5.70728e-15	4.21988e-13	59.8787	57.3568	66.0249	61.0669	61.7948	62.654	64.3884	61.5652	53.251	59.3464
3921	EIF4E3	-42.4053	-42.4053	5.63506	5.72216e-15	4.21988e-13	39.4141	42.2477	49.853	51.3036	59.1376	55.2929	59.0559	56.8807	42.5684	41.0042
14636	PRPF38B	-40.3902	-40.3903	6.48941	5.73412e-15	4.21988e-13	88.5662	94.9402	85.4876	91.3291	91.4487	83.8057	87.4997	90.3178	92.3306	92.5478
13306	NRF1	-43.7273	-43.7274	5.43304	5.7382e-15	4.21988e-13	45.6412	45.5864	48.9545	47.937	48.6415	44.6369	43.2354	42.5356	31.659	32.9865
370	AGPAT1	-40.1943	-40.1944	6.5078	5.7698e-15	4.21988e-13	90.4325	81.4556	100.991	98.6421	95.8173	101.302	104.803	102.133	68.3838	65.8374
13093	NFYC	-40.3508	-40.3509	6.50544	5.77647e-15	4.21988e-13	89.1667	93.1163	77.5374	75.4498	78.6358	84.3565	92.7326	94.0759	117.195	106.05
13458	OAT	-42.3066	-42.3067	5.95154	5.78822e-15	4.21988e-13	68.1939	70.3929	60.8014	59.2994	61.2747	69.0636	62.6404	64.886	53.3482	48.7504
3151	CWC25	-43.0906	-43.0907	5.445	5.81768e-15	4.21988e-13	36.8548	38.3508	38.2046	38.8284	42.6275	41.9529	47.0965	50.5722	50.421	50.5145
388	AHCYL1	-39.952	-39.9521	6.49856	5.89044e-15	4.21988e-13	76.0287	81.7845	95.0988	87.1395	87.7419	84.8172	87.6435	84.6131	111.168	107.961
13411	NUP133	-43.5606	-43.5608	5.60846	5.90455e-15	4.21988e-13	55.3977	57.7156	57.1032	60.3561	53.2749	50.9464	45.4812	43.0249	30.5356	33.8347
13410	NUP107	-42.7208	-42.7209	5.81842	5.92104e-15	4.21988e-13	59.5646	67.1039	57.5106	62.984	58.0975	59.319	52.6945	55.5482	44.8043	46.4774
18764	VPS39	-41.5244	-41.5245	6.01317	5.9775e-15	4.21988e-13	59.9341	58.3235	72.2199	67.0146	70.4753	66.7401	67.1432	67.8425	61.3305	54.6421
3762	DZIP3	-44.825	-44.8252	5.36077	5.99634e-15	4.21988e-13	49.0689	48.5166	58.3881	59.1591	51.2324	48.4427	31.8844	28.7422	17.8223	17.4375
14966	RAB3GAP1	-41.45	-41.45	6.08542	6.00869e-15	4.21988e-13	65.1542	66.1571	68.1352	66.7901	72.7259	70.8162	71.1481	69.8412	59.3106	68.7549
1069	ATP6V0A1	-41.7022	-41.7023	5.9771	6.01578e-15	4.21988e-13	60.6271	57.9348	61.3864	58.8598	59.4875	63.0446	73.1174	64.8756	66.7204	63.6662
5459	GTPBP1	-42.898	-42.8981	5.64049	6.01705e-15	4.21988e-13	48.9673	50.1211	53.5199	50.0318	53.3411	57.4161	53.9889	50.6554	41.6179	38.9687
4057	EPC2	-42.7093	-42.7095	5.72325	6.01986e-15	4.21988e-13	52.0255	53.8885	61.2402	64.3026	58.7216	58.7882	50.1721	45.1902	40.0193	43.7295
4229	EZH1	-39.9508	-39.9509	6.41993	6.02384e-15	4.21988e-13	67.0113	68.8879	76.2525	75.0945	83.969	86.1292	94.2372	105.142	96.3379	102.974
3891	EIF2AK1	-43.5406	-43.5408	5.44504	6.0258e-15	4.21988e-13	45.4934	43.5632	47.5442	45.6926	42.9963	44.1262	45.1162	43.8577	40.1165	36.9218
14909	QRICH1	-39.8482	-39.8483	6.73012	6.02713e-15	4.21988e-13	112.874	113.488	115.136	112.436	115.306	118.478	104.515	105.152	86.5734	77.4511
1258	BCL2L2	-42.0189	-42.019	5.8886	6.08465e-15	4.21988e-13	55.8689	56.7488	53.781	50.4339	58.3906	52.5889	63.5476	69.1646	67.5413	64.175
[truncated: 19,307 more rows]
