# Supplementary material for: Transcriptomic analysis of lung development in wildtype and CFTR−/− sheep suggests an early inflammatory signature in the CF distal lung
Source: Funct Integr Genomics. 2023 Apr 22;23(2):135. doi: 10.1007/s10142-023-01050-y (PMC10121546; doi:10.1007/s10142-023-01050-y)
Supplement: Supplementary file 4 — Supplementary file4 (XLSX 355 KB) [file 10142_2023_1050_MOESM4_ESM.xlsx]

## Sheet: Table S3a (Prox d65 WTvCF)
Table S3a: d65 Proximal Lung WTvCF DEGs p<0.001
	Row.names	logFC	unshrunk.logFC	logCPM	PValue	FDR	WT_proxlung_d65_1	WT_proxlung_d65_2	CF_proxlung_d65_1	CF_proxlung_d65_2
116	CDR1	-4.21941	-4.21966	5.47799	4.58628e-06	0.039092	162.404	169.704	7.15558	10.6697
293	IGFBP5	1.90293	1.90294	8.37953	4.65098e-06	0.039092	210.235	155.342	619.022	748.152
404	LOC101111669	-5.5895	-5.60156	1.57799	5.76464e-06	0.039092	4.21419	14.6097	0.202864	0.184756
710	MYH11	1.74956	1.74957	7.79785	1.1123e-05	0.0537225	149.604	122.766	430.607	485.262
649	LOC106991688	-3.52465	-3.52467	9.22563	1.32035e-05	0.0537225	1496.35	1168.89	137.911	93.6714
131	CLDN18	-1.7857	-1.78581	8.08198	2.34885e-05	0.0796225	50.4649	54.697	18.1287	12.3694
703	MRVI1	2.01693	2.01723	4.27644	2.96996e-05	0.0796225	6.45298	5.53023	23.2464	25.2654
600	LOC105613565	3.34498	3.35442	1.39549	3.13105e-05	0.0796225	0.289726	0.165082	2.45281	2.20784
199	ECM1	2.16073	2.16102	4.34016	4.52535e-05	0.0859405	5.95254	6.65829	30.5126	25.8844
99	CCDC64	2.76384	2.76426	3.97667	4.85828e-05	0.0859405	5.55746	4.12704	33.1775	32.628
510	LOC105604520	-3.86028	-3.87077	0.932034	4.97606e-05	0.0859405	2.63387	3.57677	0.24897	0.175518
719	MYOCD	2.31402	2.31435	3.72431	5.21621e-05	0.0859405	6.84806	4.62228	26.8426	30.2169
358	LOC101104482	-3.48242	-3.50284	6.16883	6.31099e-05	0.0859405	0.869177	1.54076	0.129095	0.0831403
44	ASPA	-3.07973	-3.08287	2.38834	6.6897e-05	0.0859405	6.24227	5.17256	0.811457	0.535793
762	OVAR-DRB1	-2.07659	-2.07732	4.25051	6.76526e-05	0.0859405	12.2738	8.9144	2.39749	2.62354
136	CNN1	2.70943	2.70992	4.08394	7.12393e-05	0.0859405	4.53025	3.68682	32.781	20.9883
898	SSPO	2.63804	2.63985	1.78667	7.18143e-05	0.0859405	0.816499	1.40319	6.19658	7.63044
307	ITGA7	1.61804	1.61819	5.4681	9.42927e-05	0.106572	8.77078	12.3811	39.2358	25.6904
480	LOC105602963	3.54892	3.55091	3.0835	0.000112231	0.120169	1.47497	0.715353	12.2641	13.4318
846	SCUBE1	2.32477	2.325	4.93479	0.000119404	0.121457	11.7997	5.50272	38.5719	48.1475
34	ANO1	1.39023	1.3903	6.68799	0.000127273	0.122335	17.805	24.9273	56.4793	55.5285
779	PKD1	1.98008	1.98013	6.55526	0.000132293	0.122335	36.163	37.5285	131.88	158.853
919	TEX14	1.94419	1.9447	3.32453	0.000158584	0.140271	3.02895	3.82439	12.3471	14.0322
497	LOC105603659	4.01562	4.03631	0.864614	0.000167082	0.14163	0.0526774	0.165082	1.50304	2.0508
289	HTRA3	2.30113	2.30141	4.70745	0.000193101	0.14823	9.03417	4.4572	34.3855	32.1384
769	PDE1C	-2.27297	-2.27501	1.62015	0.000193836	0.14823	4.31954	4.70482	0.848342	1.01616
283	HOXD3	4.82744	4.88358	-0.658216	0.000201197	0.14823	0.0263387	0.0550272	1.34628	1.04387
851	SERPINE1	2.16646	2.16935	5.73115	0.000214267	0.14823	0.842838	0.440218	3.23661	2.54964
265	GREM1	2.25995	2.26071	4.33877	0.00021787	0.14823	3.21332	1.76087	10.6043	13.247
310	ITIH4	3.24826	3.25159	1.89729	0.000218586	0.14823	0.790161	0.495245	8.72316	3.52885
65	BZRAP1	2.22118	2.2214	4.11892	0.000232879	0.152829	5.89987	11.1155	39.5678	39.7688
313	KCND3	2.76008	2.76074	2.37169	0.000242589	0.154226	4.60927	1.59579	18.3408	23.7319
16	ADAMTSL4	1.99492	1.99553	4.31181	0.000267446	0.159475	3.16064	2.75136	13.8778	9.69971
578	LOC105609393	-1.33552	-1.33555	6.5005	0.000272704	0.159475	122.159	191.907	65.2209	59.2236
576	LOC105609117	1.75515	1.75545	3.54678	0.000274361	0.159475	4.63561	6.71332	18.516	19.7966
854	SGSM2	1.26819	1.26824	5.31924	0.000302971	0.171212	27.761	26.7432	63.3582	67.9257
869	SLC34A3	2.32676	2.3275	3.87864	0.000318518	0.175133	2.55485	2.61379	13.6657	12.2771
986	ZBTB20	-2.919	-2.92342	2.00899	0.000338935	0.181455	3.31867	3.82439	0.405729	0.535793
855	SH2D6	5.53404	5.69856	-0.457094	0.000373208	0.182335	0	0.0275136	0.912889	0.489604
464	LOC101122683	-2.81865	-2.8193	4.79323	0.000374493	0.182335	14.0912	30.5951	3.67922	2.65125
941	TNFRSF25	2.52686	2.52722	3.97778	0.000380251	0.182335	4.39856	6.49321	32.4952	30.2816
841	SBSPON	2.28654	2.28694	3.83001	0.00038421	0.182335	3.89813	5.64029	24.6941	21.8474
245	GCNT4	1.9926	1.99357	2.24608	0.000385391	0.182335	2.00174	1.70584	8.00392	6.76208
495	LOC105603599	2.69212	2.6973	0.858711	0.000395602	0.182912	0.368742	0.412704	2.45281	2.6143
708	MYBPC3	5.63574	5.63693	4.56989	0.000429184	0.190368	2.05442	1.89844	190.563	6.15239
144	COPG2	-1.1955	-1.19557	4.93499	0.000431035	0.190368	45.3552	48.1213	20.1942	20.6188
849	SERPINB13	9.24296	1.44269e+08	-1.1457	0.000439799	0.190368	0	0	1.58603	0.42494
215	FAM19A2	-3.15725	-3.16819	1.86158	0.000466958	0.197912	1.42229	2.06352	0.16598	0.221708
143	COL9A3	2.78837	2.78842	5.80635	0.000503696	0.209126	50.3069	27.6787	238.946	299.869
878	SLC6A6	1.63013	1.63031	4.71673	0.000519794	0.211494	9.92969	7.62127	29.4338	24.9052
506	LOC105604073	-2.71967	-2.73154	0.118198	0.000601521	0.239948	0.948193	1.32065	0.147538	0.193994
740	NOTUM	1.83865	1.83919	4.15849	0.000646255	0.245633	2.50218	3.90693	11.969	10.956
188	DNAH17	1.8711	1.87202	2.65967	0.000657184	0.245633	1.47497	2.33866	7.10947	6.84522
936	TMEM52	4.0123	4.02618	1.06688	0.000662694	0.245633	0.184371	0.137568	2.4897	2.76211
525	LOC105605671	9.29524	1.44269e+08	-1.17117	0.000664068	0.245633	0	0	1.34628	0.739025
377	LOC101106431	-1.87521	-1.87598	2.43893	0.000678668	0.24655	10.6408	6.02548	2.1854	2.35564
246	GDF10	4.22959	4.23231	2.98505	0.000707918	0.252664	0.842838	0.825408	23.6429	7.71358
164	CXCL9	-2.65758	-2.65933	1.41856	0.000737805	0.254869	3.74009	10.8404	1.0051	1.30253
734	NIM1K	-2.61338	-2.61725	1.6363	0.000739151	0.254869	2.1071	4.23709	0.516382	0.517318
754	NTRK3	3.4651	3.47845	-0.0887112	0.000789533	0.266255	0.0526774	0.275136	2.07475	1.56119
92	CATSPER4	2.54153	2.54267	3.48806	0.000798346	0.266255	0.974531	2.50374	10.8717	9.37638
674	LUZP2	1.79692	1.7972	4.70771	0.000838915	0.271819	6.4003	6.05299	18.9217	24.3601
353	LOC101102973	1.96128	1.96377	2.52296	0.000864551	0.271819	0.711145	0.715353	3.30116	2.26326
346	LOC100526780	3.93023	3.95084	0.597102	0.00086756	0.271819	0.0526774	0.165082	1.89033	1.45957
299	INF2	1.75794	1.75804	5.36187	0.000868474	0.271819	15.0394	18.7368	59.0888	55.1498
226	FGB	2.63288	2.63452	2.72816	0.000895879	0.274665	1.94906	0.495245	8.43731	6.76208
244	GATA4	7.10747	7.1932	-0.134237	0.000925538	0.274665	0	0.0550272	7.5152	0.406464
212	EXD3	1.83369	1.83393	4.02352	0.000929164	0.274665	7.34849	7.07099	26.2064	25.2008
564	LOC105607844	-5.78808	-5.85048	-0.0614508	0.000931572	0.274665	2.55485	1.70584	0.0184422	0.0554269
891	SPTBN4	2.38975	2.39355	1.09054	0.000963437	0.277281	0.526774	0.495245	3.11673	2.25403
466	LOC101122940	-2.88376	-2.88397	6.44798	0.000967703	0.277281	73.1162	72.8285	9.07357	10.6974

## Sheet: Table S3b (Prox d80 WTvCF)
Table S3b: d80 Proximal Lung WTvCF DEGs p<0.001
	Row.names	logFC	unshrunk.logFC	logCPM	PValue	FDR	WT_proxlung_d80_1	WT_proxlung_d80_2	CF_proxlung_d80_1	CF_proxlung_d80_2
124	CDR1	-4.19516	-4.1955	5.47799	4.88948e-06	0.0976289	154.76	95.9391	5.54609	8.13503
330	LOC101104482	-3.4562	-3.45934	6.16883	1.34551e-05	0.0976289	9.94912	5.36659	0.878211	0.51193
106	CCDC64	3.12695	3.1276	3.97667	1.43967e-05	0.0976289	3.36681	3.148	28.1505	28.7705
620	LOC105616860	3.18944	3.19124	2.75628	3.29265e-05	0.134138	0.718758	1.61897	11.579	9.90352
182	DNAH17	2.46436	2.46558	2.65967	3.95844e-05	0.134138	1.74015	1.46907	8.79166	8.91689
557	LOC105609117	2.06465	2.065	3.54678	4.77175e-05	0.134138	6.24184	4.10739	20.027	23.2323
22	ADAMTSL4	2.32754	2.32801	4.31181	5.02491e-05	0.134138	3.32898	4.79695	12.2663	28.5936
451	LOC105603639	2.29748	2.29804	2.97941	5.27478e-05	0.134138	3.17767	3.65768	11.6077	22.0223
732	MYOCD	2.26888	2.26936	3.72431	6.83081e-05	0.136665	3.4803	4.43718	21.058	17.145
754	NRG2	3.23718	3.24016	1.98866	7.57558e-05	0.136665	0.907904	0.539657	7.43616	6.17108
776	PARP3	4.08298	4.09779	1.57985	8.22893e-05	0.136665	0.189147	0.119924	2.40554	2.82027
520	LOC105606385	3.63004	3.63657	0.921852	9.22118e-05	0.136665	0.378293	0.29981	3.65603	4.74699
495	LOC105605573	4.31819	4.3202	3.57061	0.000103185	0.136665	1.74015	0.569638	22.0126	23.6605
469	LOC105604520	-3.53756	-3.5454	0.932034	0.000106355	0.136665	4.1234	2.39848	0.362739	0.195464
596	LOC105613848	5.0652	5.08058	1.08071	0.000113641	0.136665	0.151317	0.149905	3.2742	6.91571
326	LOC101103096	1.53281	1.53291	4.89629	0.000113769	0.136665	19.5199	13.4015	44.4356	50.7834
284	ITGA7	1.59078	1.5909	5.4681	0.000114201	0.136665	12.9755	13.6114	35.9398	44.1563
435	LOC105602963	3.46577	3.4671	3.0835	0.000134004	0.151455	1.17271	2.06869	14.8723	21.1008
869	SH2D6	8.70021	1.44269e+08	-0.457094	0.000170896	0.182985	0	0	0.439106	0.940089
208	FAM19A2	-3.51192	-3.52267	1.86158	0.000186337	0.189542	2.68588	1.97874	0.210007	0.195464
717	MRVI1	1.69673	1.69699	4.27644	0.000204284	0.190948	5.59874	7.01555	20.0175	20.9054
924	TEX14	1.90211	1.90262	3.32453	0.000206491	0.190948	4.3882	2.57836	12.104	13.8966
617	LOC105616729	2.84819	2.85589	-0.139184	0.000237095	0.196115	0.264805	0.269829	2.606	1.26586
266	HTRA3	2.25761	2.25789	4.70745	0.00023814	0.196115	6.0527	7.19543	19.0343	44.3611
460	LOC105603989	4.3546	4.39949	-0.598058	0.000255332	0.196115	0.0378293	0.0599619	0.534563	1.56371
357	LOC101111669	-3.59425	-3.60201	1.57799	0.000256914	0.196115	3.93425	2.93813	0.286373	0.279234
718	MSS51	1.80123	1.80137	4.77596	0.000260279	0.196115	13.8455	12.2023	45.6383	45.1336
87	CABP5	3.18608	3.19086	0.57206	0.000285939	0.206902	0.60527	0.29981	4.41015	3.78828
223	GABBR1	1.45316	1.45322	5.63478	0.000294935	0.206902	31.2092	22.2159	69.5601	76.6778
851	SAP25	2.76545	2.76604	3.87576	0.000323489	0.216516	4.27472	2.63833	29.6587	17.2753
589	LOC105613042	2.72246	2.72381	2.10018	0.000359115	0.216516	1.58883	1.43909	5.53655	14.455
886	SLC34A3	2.27886	2.2792	3.87864	0.000366907	0.216516	6.99843	4.2573	28.561	26.006
225	GABRE	1.70926	1.70931	6.31542	0.000369748	0.216516	39.3425	35.0178	114.206	128.932
163	CXCL10	-2.64856	-2.64871	4.80458	0.000378403	0.216516	106.981	59.6621	9.88942	16.6796
890	SLC46A2	7.76001	1.44269e+08	-0.143897	0.000382335	0.216516	0	0	0.400923	0.316466
119	CDH24	1.40367	1.40374	4.98053	0.000387101	0.216516	20.4278	20.8368	54.2295	54.9533
857	SCUBE1	2.07595	2.07626	4.93479	0.000393782	0.216516	5.86355	6.02617	25.9263	24.2189
663	LOC106991688	-2.44551	-2.44553	9.22563	0.000441111	0.219706	845.335	818.301	150.098	155.31
309	LCAT	2.05833	2.05844	5.52641	0.000450838	0.219706	19.1038	14.7806	79.8409	61.2454
428	LOC105602537	-8.54272	-1.44269e+08	-2.56228	0.000455751	0.219706	0.453952	0.779505	0	0
443	LOC105603310	3.30756	3.31336	0.155867	0.000456299	0.219706	0.151317	0.569638	2.10007	5.17515
430	LOC105602836	10.5864	1.44269e+08	1.47863	0.000470666	0.219706	0	0	2.92101	2.18734
592	LOC105613428	8.60077	1.44269e+08	-1.01607	0.000484941	0.219706	0	0	0.868665	0.418852
760	OAZ3	3.26962	3.29056	-1.00609	0.000487522	0.219706	0.151317	0.0599619	1.22186	0.800472
946	TMEM86B	2.85738	2.85832	3.12717	0.000495658	0.219706	2.64805	1.79886	19.817	12.3701
883	SLC26A10	2.21416	2.21436	4.66813	0.000496779	0.219706	11.5758	7.82503	37.1617	52.8032
291	KCNIP2	1.69978	1.70008	3.31398	0.000548115	0.237252	6.01487	5.21669	17.3638	19.1183
337	LOC101106242	2.83889	2.84692	1.38867	0.000580183	0.24195	0.378293	0.149905	1.95688	1.77779
587	LOC105612922	2.63844	2.64032	2.12771	0.000582755	0.24195	1.43752	0.719543	5.48882	7.89303
191	ECM1	1.68601	1.68624	4.34016	0.000605672	0.242864	7.45238	7.28538	23.2535	24.1724
164	CXCL11	-2.70752	-2.71099	0.307357	0.000619994	0.242864	3.78293	3.86754	0.572746	0.5957
131	CILP	4.7329	4.7366	2.13182	0.000620768	0.242864	0.453952	0.779505	1.77551	31.3115
749	NOTUM	1.82875	1.82916	4.15849	0.000677669	0.260123	5.18262	3.29791	13.1063	16.9775
991	ZBTB20	-2.67096	-2.67387	2.00899	0.00070165	0.26434	5.10696	3.74762	0.74457	0.642239
372	LOC101114261	4.06053	4.12696	-1.34342	0.000765432	0.26455	0	0.0599619	0.591838	0.539853
363	LOC101112542	1.29415	1.29416	7.79912	0.000775792	0.26455	171.14	113.448	332.432	365.416
11	ACRC	1.53151	1.53169	4.04271	0.00078951	0.26455	9.83563	7.73509	26.3463	24.433
878	SLC18A3	7.99497	1.44269e+08	-1.30974	0.000790526	0.26455	0	0	0.276827	0.567777
408	LOC101120818	1.71399	1.71417	4.30974	0.000798252	0.26455	9.83563	8.75444	30.8997	30.0829
323	LOC101102411	-5.22283	-5.28358	2.52196	0.000818503	0.26455	1.51317	1.40911	0	0.0744625
95	CATSPER4	2.51829	2.5189	3.48806	0.000820256	0.26455	3.51813	2.90815	22.4803	14.3247
64	BNIPL	1.86396	1.86462	2.51203	0.000822019	0.26455	2.30759	2.93813	10.529	8.59111
141	CNN1	2.1047	2.10513	4.08394	0.000826192	0.26455	4.80433	3.65768	20.7525	15.6185
271	IGFBP5	1.25332	1.25333	8.37953	0.000838075	0.26455	171.707	186.931	460.985	393.991
287	ITIH4	2.76934	2.77183	1.89729	0.000845251	0.26455	0.60527	1.01935	4.31469	6.83194
904	SSC5D	2.0625	2.06274	4.46028	0.000866619	0.26589	8.77641	6.65577	19.4925	44.9381
98	CCBL1	1.33713	1.3372	5.20803	0.000875671	0.26589	20.8061	19.4876	51.8717	49.9271
909	STAG3	2.13321	2.13411	2.38345	0.000905263	0.266928	2.30759	1.79886	8.79166	9.21474
263	HSPA1A	2.72201	2.72201	10.4582	0.000905328	0.266928	367.247	399.946	2457.38	2604.53
198	ENTPD2	5.02702	5.06192	-0.34155	0.000931278	0.269664	0	0.119924	0.410468	3.87205
368	LOC101113537	2.66204	2.66616	1.70524	0.000941119	0.269664	0.302635	0.659581	2.10007	4.06752

## Sheet: Table S3c (Prox d100 WTvCF)
Table S3c: d100 Proximal Lung WTvCF DEGs p<0.001
	Row.names	logFC	unshrunk.logFC	logCPM	PValue	FDR	WT_proxlung_d100_1	WT_proxlung_d100_2	CF_proxlung_d100_1	CF_proxlung_d100_2
483	LOC105604520	-5.04964	-5.06423	0.932034	4.50417e-06	0.0308287	4.54522	6.05813	0.197274	0.11882
477	LOC105604073	-4.57408	-4.59422	0.118198	5.09786e-06	0.0308287	3.09643	2.37057	0.118365	0.108018
883	SLC34A3	3.44935	3.44973	3.87864	5.42204e-06	0.0308287	4.51681	7.03646	51.3012	74.7703
693	LUZP2	2.85118	2.85146	4.70771	6.06148e-06	0.0308287	6.78942	7.82665	54.2307	51.2115
106	CDH24	1.93741	1.93752	4.98053	8.63818e-06	0.035147	12.4994	17.911	54.2208	62.197
302	KCNIP2	2.3645	2.36504	3.31398	1.60392e-05	0.0543834	3.49414	3.68756	15.9595	21.0312
85	CATSPER4	3.72541	3.72655	3.48806	2.46117e-05	0.0715287	2.07376	1.80615	19.1159	32.2975
109	CDR1	-3.43076	-3.43105	5.47799	3.41275e-05	0.0867862	85.0525	79.2072	10.1596	5.06606
338	LOC101105017	4.62702	4.662	-0.515326	3.9016e-05	0.0881935	0.0568153	0.0752562	1.35133	1.95513
333	LOC101104482	-2.96363	-2.96481	6.16883	5.08991e-05	0.0941199	15.3401	12.2291	2.42647	1.10179
177	DNAH17	2.39122	2.39217	2.65967	5.25665e-05	0.0941199	1.8465	2.22006	8.13756	13.189
734	NFATC4	1.78851	1.78858	5.61253	5.82589e-05	0.0941199	21.7034	27.5438	58.4524	111.637
126	CLCF1	1.65865	1.65876	4.72713	6.01434e-05	0.0941199	11.9596	16.7445	43.9626	46.6207
156	CYM	-8.72258	-1.44269e+08	0.286707	7.13087e-05	0.103622	0.795414	0.60205	0	0
261	HGFAC	3.08862	3.09046	2.51418	8.33252e-05	0.106887	0.96586	1.35461	5.84918	13.8588
738	NOTUM	2.21675	2.21705	4.15849	8.90154e-05	0.106887	5.227	7.29986	22.8641	35.322
93	CCDC64	2.60098	2.60136	3.97667	9.1766e-05	0.106887	2.86917	7.60088	21.424	41.9219
372	LOC101111669	-4.03679	-4.04409	1.57799	9.4572e-05	0.106887	5.73834	4.44012	0.197274	0.421272
70	C1H2orf54	3.03388	3.03404	5.63157	0.0001013	0.108466	8.52229	17.2713	83.1807	127.753
421	LOC101119795	-7.27603	-7.67772	-1.81795	0.000124403	0.126543	1.33516	0.752562	0.00986371	0
592	LOC105612922	3.08562	3.08774	2.12771	0.000143439	0.138958	1.07949	0.903075	6.007	10.8775
556	LOC105609029	4.89684	4.92019	0.893774	0.000150272	0.138961	0.0568153	0.150512	2.02206	4.03989
866	SGSM2	1.33039	1.33045	5.31924	0.000157761	0.139543	23.9476	28.2211	58.2058	72.9664
906	SSPO	2.42294	2.42462	1.78667	0.000175763	0.148989	1.05108	1.27936	5.83932	6.65393
879	SLC25A47	9.05337	1.44269e+08	-0.397678	0.000192842	0.152592	0	0	0.651005	1.11259
107	CDH6	-2.30307	-2.30327	4.6882	0.000213263	0.152592	50.2815	42.9713	11.0079	7.88534
154	CSAD	1.60173	1.60182	5.18819	0.000214408	0.152592	17.5275	19.5666	44.8898	67.6843
694	LY6G5B	2.1333	2.13378	3.06662	0.000216341	0.152592	4.11911	3.53704	13.5922	20.0266
667	LOC106991688	-2.64053	-2.64055	9.22563	0.000218068	0.152592	915.464	1160.15	103.411	229.453
8	ACAP3	1.66669	1.66673	6.16159	0.000230646	0.152592	32.3279	47.2233	102.356	150.135
558	LOC105609117	1.79007	1.79038	3.54678	0.000232518	0.152592	5.11337	5.94524	16.7091	21.5281
316	LAG3	3.08429	3.08941	1.05763	0.000240863	0.153129	0.511337	0.301025	2.19961	4.77441
740	NPFF	2.53742	2.53851	2.51241	0.000264365	0.162977	1.81809	1.84378	8.68993	12.5841
209	FAM19A2	-3.26141	-3.26406	1.86158	0.000277497	0.164568	7.95414	7.63851	0.522777	1.10179
295	ITGA7	1.46567	1.46572	5.4681	0.000283124	0.164568	28.1804	29.3876	68.0794	90.9191
788	PLD5	-2.50814	-2.51027	0.723858	0.000299304	0.16914	6.3065	4.25198	0.946917	0.907355
330	LOC101103096	1.39897	1.39906	4.89629	0.000342112	0.181919	16.0503	18.0991	43.2425	46.8044
227	GABBR1	1.43319	1.43324	5.63478	0.000345911	0.181919	26.0498	29.0113	66.5505	82.1264
850	SAP25	2.73111	2.73153	3.87576	0.000348744	0.181919	2.92599	7.03646	20.0628	45.9186
42	APOB	-9.85834	-10.0743	0.108381	0.00035846	0.182313	12.2153	9.78331	0.0197274	0
416	LOC101118735	-1.32491	-1.32495	5.87108	0.000375951	0.186545	106.188	68.7842	33.5169	36.3374
468	LOC105603708	3.13335	3.14328	0.112499	0.000401168	0.194318	0.170446	0.263397	2.2292	1.56627
293	ITGA10	1.67822	1.67857	3.28974	0.000413406	0.195589	4.71567	4.8164	12.9806	17.5314
59	BCO2	-1.63332	-1.63382	2.79533	0.000440002	0.200572	11.7039	8.4287	3.31421	3.17574
907	STAG3	2.30612	2.30709	2.38345	0.000447875	0.200572	1.5056	2.48346	8.75898	10.9315
375	LOC101111988	9.18926	9.21356	5.4294	0.000453514	0.200572	0	0.225769	38.577	80.2793
891	SLC6A12	5.04099	5.0761	2.88661	0.000486462	0.210565	0	0.150512	2.17988	2.3764
880	SLC26A10	2.21066	2.21088	4.66813	0.000508251	0.213915	6.90306	9.93382	28.4568	49.4184
388	LOC101114261	4.22507	4.29341	-1.34342	0.000549103	0.213915	0.0284076	0.0376281	0.651005	0.626507
753	OSBPL7	1.83009	1.83019	5.06207	0.000568394	0.213915	13.0959	20.5826	45.0673	74.6083
647	LOC106991042	2.2945	2.29841	0.68311	0.000569764	0.213915	0.454522	0.526794	2.61388	2.20358
861	SERPINB12	11.9821	1.44269e+08	1.69595	0.00057874	0.213915	0	0	7.18078	6.26507
988	ZBTB20	-2.70969	-2.71104	2.00899	0.000579335	0.213915	10.0847	9.6328	2.43634	0.572498
352	LOC101108147	4.45594	4.46077	2.76156	0.00058755	0.213915	0.426115	0.526794	6.26346	14.6365
286	INF2	1.83667	1.83677	5.36187	0.000588825	0.213915	13.8345	20.9212	54.0729	69.9959
666	LOC106991611	2.5273	2.52988	1.53852	0.000600386	0.213915	0.710191	0.827819	3.62985	5.23889
862	SERPINB13	9.20183	1.44269e+08	-1.1457	0.000604921	0.213915	0	0	0.798961	1.1558
497	LOC105605604	3.47009	3.49252	-0.272409	0.00061159	0.213915	0.113631	0.0752562	1.30201	0.853345
370	LOC101111401	-5.32921	-5.35915	0.00805277	0.000620379	0.213915	3.29529	3.04788	0.0789097	0.0756129
780	PKD1	1.68996	1.68999	6.55526	0.000636354	0.214101	32.3563	64.758	159.112	154.077
757	PAH	-6.95278	-1.44269e+08	-1.78222	0.00064984	0.214101	0.113631	0.301025	0	0
389	LOC101114265	1.54845	1.54862	4.04336	0.000652491	0.214101	8.29503	10.4606	22.6865	32.1571
904	SRCIN1	1.58229	1.58242	3.887	0.000696176	0.222816	12.3857	11.3261	35.6869	35.3328
726	NCAPD2	1.10836	1.10838	6.741	0.000700954	0.222816	74.2576	81.1262	155.008	179.991
458	LOC105603319	2.90619	2.91888	-0.362737	0.000716616	0.22429	0.142038	0.188141	0.838416	1.64188
439	LOC101122940	-2.98236	-2.98246	6.44798	0.000733088	0.225969	174.338	143.965	26.2079	14.064
217	FER1L6	2.49325	2.49379	3.54804	0.000748492	0.227274	3.12484	4.21435	27.3619	13.9236
280	IGSF9	1.55234	1.55242	5.23389	0.000794177	0.234511	19.4592	24.3078	53.4811	74.8568
318	LCAT	1.93723	1.93732	5.52641	0.000795381	0.234511	18.2377	20.9212	47.9475	102.002
287	INPP5K	1.33154	1.33159	5.75091	0.000849104	0.243533	28.6917	30.2906	60.1785	88.2618
277	IFIT2	-1.52582	-1.52611	3.44722	0.000849925	0.243533	15.5106	15.6533	6.17468	4.64479
525	LOC105606385	2.74527	2.74882	0.921852	0.000865385	0.244519	0.823821	0.301025	2.37715	5.2713
939	TMEM86B	2.65606	2.65678	3.12717	0.000885356	0.246735	1.93172	3.76281	9.21271	26.5941
304	KCP	2.7348	2.73502	4.82754	0.000949278	0.248039	4.97134	13.6966	50.3444	73.6469
925	TFPI	-2.02271	-2.02278	5.62909	0.000950163	0.248039	114.341	102.461	33.8523	19.4973
819	RASA3	1.68209	1.68214	6.16364	0.000956706	0.248039	27.4986	35.0694	68.0004	132.733
77	CABLES2	1.1661	1.16618	4.56114	0.000957962	0.248039	15.1129	16.7821	31.8499	39.7184
577	LOC105611268	7.45836	1.44269e+08	-2.65744	0.000971278	0.248039	0	0	0.364957	0.216037
76	C9H8orf89	1.83664	1.83734	2.48829	0.000981505	0.248039	2.64191	2.29532	6.87501	10.7802
12	ACRC	1.4969	1.49708	4.04271	0.000982384	0.248039	9.88586	7.86428	22.6372	27.4907
7	ACAP1	1.89351	1.89358	6.04109	0.000998837	0.248039	27.7543	29.1618	76.4536	135.012
309	KLHL17	2.08073	2.08096	4.18679	0.000999842	0.248039	5.48267	10.5359	25.2314	42.4404

## Sheet: Table S3d (Prox d120 WTvCF)
Table S3d: d120 Proximal Lung WTvCF DEGs p<0.001
	Row.names	logFC	unshrunk.logFC	logCPM	PValue	FDR	WT_proxlung_d120_1	WT_proxlung_d120_2	CF_proxlung_d120_1	CF_proxlung_d120_2
122	CDR1	-4.17076	-4.17165	5.47799	5.46965e-06	0.0604999	32.5038	59.0463	3.66331	1.40719
727	NFATC4	2.14912	2.14922	5.61253	5.94769e-06	0.0604999	19.973	20.2263	81.3413	96.9799
467	LOC105604073	-4.21857	-4.23093	0.118198	9.86908e-06	0.0669255	2.55913	4.31641	0.157562	0.209334
160	CYM	-9.81026	-1.44269e+08	0.286707	2.33643e-05	0.0669362	1.76491	1.21745	0	0
478	LOC105604520	-4.14423	-4.15228	0.932034	2.52616e-05	0.0669362	3.79457	6.22559	0.147714	0.418668
572	LOC105612922	3.61336	3.61573	2.12771	3.18812e-05	0.0669362	0.941288	0.913087	11.4035	11.3273
917	SSPO	2.86084	2.86305	1.78667	3.22866e-05	0.0669362	0.705966	1.16211	6.05629	7.54766
546	LOC105609117	2.12202	2.12246	3.54678	3.46907e-05	0.0669362	4.29463	4.12273	18.2181	18.433
932	TCTE3	3.22934	3.23402	1.44484	3.56484e-05	0.0669362	0.500059	0.41504	3.01337	5.59387
178	DNAH17	2.45109	2.45191	2.65967	3.83722e-05	0.0669362	2.7062	2.04753	13.8261	12.1763
314	KLKB1	5.36138	5.38456	0.790232	4.06028e-05	0.0669362	0.147076	0.0553386	3.26941	5.12869
948	TMEM86B	3.77801	3.77937	3.12717	4.17293e-05	0.0669362	2.05907	1.21745	13.4322	31.5281
266	HGFAC	3.28902	3.29074	2.51418	4.31975e-05	0.0669362	1.20603	1.30046	8.18337	16.3513
17	ACRC	2.01418	2.01445	4.04271	4.65759e-05	0.0669362	5.91246	7.71973	26.4999	28.5857
106	CCDC64	2.76458	2.76506	3.97667	4.93533e-05	0.0669362	5.41241	3.07129	26.0371	31.6095
64	BCO2	-1.9702	-1.9708	2.79533	6.28916e-05	0.0799667	11.7661	11.6488	2.71794	3.25631
162	D2HGDH	2.55807	2.55818	5.7578	7.15622e-05	0.084772	14.9429	21.8864	64.6004	152.349
639	LOC106991688	-2.95374	-2.95375	9.22563	7.50047e-05	0.084772	1392.08	1516.31	81.233	294.173
920	STAG3	2.74902	2.75029	2.38345	8.22306e-05	0.0853448	1.23544	1.96452	11.2854	10.2574
575	LOC105613042	3.25698	3.2614	2.10018	8.72141e-05	0.0853448	0.529474	0.442709	4.29356	5.02402
521	LOC105606356	9.96395	1.44269e+08	0.65483	8.98794e-05	0.0853448	0	0	1.32943	1.98867
786	PKD1	2.04467	2.04471	6.55526	9.22919e-05	0.0853448	54.8594	43.6068	212.531	193.716
819	QRFPR	2.77432	2.77772	2.31247	0.000111946	0.0868354	0.764796	0.442709	4.44128	3.82616
764	PAH	-8.50004	-1.44269e+08	-1.78222	0.000112522	0.0868354	0.647135	0.553386	0	0
913	SPTBN5	2.56708	2.56814	2.08585	0.000117421	0.0868354	1.26486	2.51791	10.1332	12.3158
295	ITGA7	1.57427	1.57432	5.4681	0.000122867	0.0868354	31.7391	35.8594	103.026	98.2824
150	COPG2	-1.3049	-1.30498	4.93499	0.000123826	0.0868354	43.4757	45.599	17.8045	18.247
57	ATP1B1	-1.48411	-1.48414	7.39367	0.000127036	0.0868354	124.603	139.758	59.5683	34.9239
235	GABBR1	1.56041	1.56046	5.63478	0.000127598	0.0868354	27.3562	31.5983	92.2722	81.6171
319	LAG3	3.27138	3.27577	1.05763	0.000128051	0.0868354	0.705966	0.276693	3.11185	6.38469
646	LOC106991905	2.62909	2.62914	7.12762	0.000135676	0.0868792	43.1522	48.9193	179.788	389.838
403	LOC101116756	-1.44114	-1.44126	4.27387	0.000136656	0.0868792	32.798	36.3575	11.7679	13.6998
211	FAM193B	1.30539	1.30544	5.6775	0.000146116	0.0888659	28.8269	32.0134	71.8876	78.4887
704	MSS51	1.89665	1.89679	4.77596	0.000148518	0.0888659	13.4428	11.2061	45.043	46.7397
421	LOC101120818	2.02522	2.02547	4.30974	0.000155342	0.0902935	7.70679	6.97266	25.525	34.2378
100	CCBL1	1.55116	1.55125	5.20803	0.000159851	0.0903337	18.208	20.0602	48.6374	63.5213
493	LOC105605499	3.16141	3.16815	0.866989	0.000164905	0.0906711	0.411813	0.221354	3.85042	1.82586
851	SAP25	2.95035	2.95082	3.87576	0.000172486	0.0911288	4.2358	4.62077	24.7471	43.7392
458	LOC105603639	2.0475	2.04807	2.97941	0.000182637	0.0911288	3.38275	3.04362	10.7831	15.7931
381	LOC101112542	1.45794	1.45796	7.79912	0.000183491	0.0911288	112.16	130.516	356.356	310.326
182	DOCK6	1.34324	1.34326	7.03507	0.000183655	0.0911288	105.689	86.2729	246.683	240.362
365	LOC101108147	5.09975	5.10349	2.76156	0.000192253	0.0931239	1.08836	0.166016	8.67575	34.261
67	BEX4	3.41904	3.42285	1.90687	0.000203032	0.0960579	0.529474	0.608725	2.73764	9.47819
464	LOC105603904	-2.36431	-2.36722	2.01078	0.000212055	0.0980467	3.52983	3.32032	0.630248	0.697781
519	LOC105606221	3.43853	3.44035	2.30743	0.000238211	0.106908	1.11778	1.27279	6.53882	19.4216
647	LOC106991952	2.08037	2.08056	4.42686	0.000241731	0.106908	9.50112	9.60125	33.9447	46.856
50	ARID5A	2.22051	2.22135	2.40134	0.000266073	0.11517	2.44147	2.0752	8.41972	12.6415
555	LOC105609898	2.54549	2.54959	1.67436	0.000277872	0.116735	0.411813	0.553386	2.0877	3.57031
225	FHOD1	1.45097	1.45099	6.89363	0.000284838	0.116735	82.2156	79.8259	209.095	233.919
307	KCTD8	8.74423	1.44269e+08	-0.935806	0.000293127	0.116735	0	0	0.886286	0.534965
290	INPP5K	1.45868	1.45872	5.75091	0.000296183	0.116735	30.9154	35.4997	75.5214	107.04
702	MRVI1	1.62562	1.62575	4.27644	0.000298378	0.116735	14.5017	11.2891	44.206	35.3775
407	LOC101117564	2.16274	2.16302	4.22383	0.000318221	0.122149	6.97141	6.41928	20.8966	39.0757
842	RIPK3	1.72327	1.72341	4.31898	0.000340106	0.124478	12.9133	12.2852	42.9455	40.2619
900	SNAP25	1.99074	1.99272	2.53693	0.000359633	0.124478	0.705966	1.10677	2.56038	4.6635
323	LCAT	2.10163	2.10171	5.52641	0.000361565	0.124478	18.8258	27.0052	72.8822	123.856
223	FGF14	-3.10647	-3.11143	-0.113687	0.000361785	0.124478	4.26521	3.09896	0.502229	0.34889
880	SLC25A47	5.24866	5.30204	-0.397678	0.00036237	0.124478	0.0882457	0	1.0537	2.36082
306	KCP	3.08382	3.0843	4.82754	0.000367241	0.124478	4.41229	4.45476	37.8739	37.3313
152	CPT1C	1.46365	1.46377	4.28214	0.000390867	0.124478	11.9426	13.0046	33.994	34.8193
936	TFPI	-2.22671	-2.22678	5.62909	0.000391561	0.124478	112.925	138.153	40.0207	13.6067
357	LOC101106431	-1.98343	-1.98422	2.43893	0.000393728	0.124478	8.05978	9.8226	2.40282	2.1166
876	SLC22A31	1.96879	1.96899	3.97451	0.000394966	0.124478	9.82469	8.19011	22.6594	47.8678
690	MKL1	2.29718	2.29792	2.94735	0.000404821	0.124478	2.79445	2.37956	10.6945	14.7464
46	ARGLU1	1.5163	1.51632	7.73292	0.000414279	0.124478	136.516	110.733	288.456	418.82
994	ZNF467	1.9213	1.92176	3.17119	0.000414309	0.124478	4.02989	3.70769	9.89686	19.4216
87	CABP5	3.17766	3.19016	0.57206	0.000415295	0.124478	0.0588305	0.276693	1.13248	1.95379
144	COL11A2	2.8204	2.82172	3.06352	0.000425163	0.124478	1.38252	1.74317	6.4108	15.7001
865	SGSM2	1.23745	1.23752	5.31924	0.000427117	0.124478	20.9437	20.5583	48.2927	49.5657
551	LOC105609712	3.28327	3.28425	2.84309	0.000430464	0.124478	1.67667	2.71159	7.75008	35.0286
271	HOXD3	4.09396	4.11625	-0.658216	0.000434423	0.124478	0.176491	0.0276693	0.718876	2.79112
341	LOC101103096	1.36698	1.36707	4.89629	0.000448756	0.126729	16.3843	18.7598	44.6491	46.007
79	C20H6orf136	1.76858	1.76896	3.56549	0.000454738	0.126729	4.4417	4.53777	11.6497	18.9564
527	LOC105606932	5.01782	5.09734	-1.59926	0.000465387	0.127065	0	0.0553386	0.423448	1.51186
333	LMNTD2	4.21664	4.22423	1.94253	0.000468437	0.127065	0.205907	0.38737	1.2408	9.88523
303	KCNIP2	1.72563	1.72605	3.31398	0.000485511	0.129484	3.23568	4.70378	14.2692	12.0018
884	SLC27A5	2.35349	2.35411	3.02358	0.000496288	0.129484	3.50041	2.68392	11.1475	20.4682
640	LOC106991694	2.47826	2.4785	4.57984	0.000498312	0.129484	9.61879	7.27703	21.6254	72.5343
999	ZSWIM8	1.12103	1.12105	6.17903	0.00050304	0.129484	55.3007	55.8643	128.876	112.913
686	MGARP	4.10414	4.12667	-0.111174	0.000511154	0.129484	0.0588305	0.138347	1.41806	2.04682
952	TNFRSF25	2.43691	2.43724	3.97778	0.000525626	0.129484	6.11837	5.83822	32.1229	32.6329
414	LOC101118735	-1.29024	-1.29028	5.87108	0.000525798	0.129484	71.1261	81.1817	28.5975	33.6795
825	RASA3	1.79961	1.79966	6.16364	0.000537477	0.129484	36.8279	36.3298	91.7995	162.897
346	LOC101104482	-2.27437	-2.27443	6.16883	0.00053856	0.129484	189.552	90.9213	33.4622	24.5037
751	OPRL1	1.91745	1.91795	3.35654	0.000552662	0.129484	3.58866	3.43099	11.118	15.4093
80	C2CD2L	1.34792	1.34804	4.29897	0.00056042	0.129484	12.0603	12.0915	29.8383	31.6444
782	PIF1	2.17855	2.18047	1.972	0.000565116	0.129484	1.00012	0.940756	5.12076	3.67498
336	LOC101102332	2.85133	2.85328	1.95065	0.00056563	0.129484	1.20603	0.913087	4.59884	10.7109
703	MSANTD1	3.74843	3.76381	0.258649	0.000571576	0.129484	0.235322	0.0553386	2.05815	1.86075
878	SLC25A29	1.85859	1.85871	4.82502	0.00057813	0.129484	16.8549	13.89	40.6805	70.8247
268	HMGCLL1	-2.69183	-2.69587	0.36821	0.00057919	0.129484	2.44147	4.03972	0.649943	0.34889
794	PLXNB1	1.49397	1.494	6.94255	0.000601455	0.132009	71.685	58.8803	164.633	203.124
766	PASK	1.56905	1.56929	4.04365	0.000610553	0.132009	7.35381	5.83822	21.5466	17.5957
678	MC3R	-4.65135	-4.70557	0.0600641	0.000615307	0.132009	0.441229	1.68783	0.078781	0
193	EGFL7	2.19804	2.19807	6.84295	0.000618254	0.132009	72.3909	59.9594	215.466	391.839
59	AURKC	4.5359	4.56762	0.0571846	0.000622931	0.132009	0.117661	0.0276693	0.738572	2.67483
252	GPR143	3.56896	3.57064	3.1145	0.000631897	0.132529	1.41193	1.21745	8.67575	22.5616
93	CARD11	1.65036	1.65043	5.95076	0.000639913	0.132841	21.7967	23.2699	51.4144	90.0719
229	FREM3	3.28349	3.28492	4.4696	0.000657828	0.132906	0.588305	2.40723	14.8699	14.4092
244	GGT5	3.33996	3.34011	5.74089	0.000673172	0.132906	15.0018	14.1944	60.0311	235.641
873	SLC12A9	1.6604	1.66049	5.09009	0.000673328	0.132906	18.1198	18.5661	44.6885	71.2899
85	C7H15orf62	1.70733	1.70767	3.64254	0.000677641	0.132906	5.67714	4.06739	12.4966	19.3285
522	LOC105606385	2.86608	2.87186	0.921852	0.000679286	0.132906	0.382398	0.332032	3.71255	1.51186
2	ABCA3	1.68504	1.68512	5.24845	0.00067958	0.132906	20.8554	19.5069	71.5922	58.1949
291	INTS1	1.61756	1.61767	4.87161	0.000685959	0.132906	15.796	13.3643	38.1398	51.345
325	LCNL1	2.52113	2.52195	2.9245	0.000699844	0.133336	1.88258	2.93295	10.3794	17.2933
21	ADCK5	2.38671	2.38682	5.59093	0.000705639	0.133336	17.6491	17.3487	53.0984	129.95
754	OSBPL7	1.78532	1.78542	5.06207	0.000714007	0.133336	17.4138	17.6807	53.5514	67.4289
247	GNB3	2.29594	2.29625	4.22682	0.000719676	0.133336	5.26533	6.83432	22.7874	36.6567
841	RHPN1	2.67836	2.67882	3.53529	0.000729015	0.133336	5.08884	3.81836	12.3391	44.6928
308	KIAA0895L	2.00444	2.00488	3.05326	0.000739724	0.133336	4.94176	3.20964	15.8448	16.863
827	RASIP1	1.74104	1.74107	6.51229	0.000740903	0.133336	76.715	64.8845	159.61	313.734
362	LOC101107340	3.26842	3.28092	-0.36212	0.000746994	0.133336	0.176491	0.166016	1.39836	1.93053
37	ANKRD60	2.56916	2.57316	0.588264	0.000747163	0.133336	0.470644	0.525717	2.17632	3.75639
309	KIAA1024	-2.33892	-2.34882	2.24429	0.000754634	0.133498	0.705966	1.27279	0.157562	0.232594
854	SCGB1A1	5.50206	5.50394	7.26983	0.000765214	0.134203	2.52971	0	20.4535	93.4445
853	SCARF2	2.52957	2.52966	5.69971	0.000796006	0.134454	22.8556	18.6214	69.928	169.572
431	LOC101122329	1.38098	1.38099	7.83745	0.000798181	0.134454	146.106	141.584	305.434	443.847
258	GTL2	2.06202	2.06203	8.76336	0.000801217	0.134454	149.194	196.839	519.078	925.885
180	DNER	-3.03138	-3.03345	1.21808	0.000803198	0.134454	3.00036	13.5856	1.28019	0.744299
254	GPT	2.54028	2.54112	2.75618	0.000804412	0.134454	2.82386	1.90918	9.306	18.2353
10	ACAP1	1.93585	1.93591	6.04109	0.000812751	0.134454	23.3851	31.128	79.7066	128.892
137	CLCF1	1.32496	1.32505	4.72713	0.000812912	0.134454	16.3255	16.1589	44.7279	36.6567
216	FAM65C	1.58613	1.58622	4.55271	0.00084833	0.137364	16.502	18.1234	47.3572	56.6133
353	LOC101105560	-2.28207	-2.28563	3.08549	0.000851784	0.137364	2.58854	2.60091	0.689333	0.37215
972	VCPKMT	1.55884	1.55899	4.49525	0.000857916	0.137364	10.1188	11.3998	25.6137	37.7965
799	PODN	1.48113	1.48118	5.58881	0.000870557	0.137364	26.8561	31.8197	89.7315	74.081
881	SLC26A10	2.07833	2.07852	4.66813	0.00087673	0.137364	9.14814	10.044	39.0951	41.9715
975	VIPR2	-3.12487	-3.13021	0.967411	0.000880802	0.137364	2.7062	4.2334	0.443143	0.34889
213	FAM19A2	-2.82919	-2.83133	1.86158	0.000885271	0.137364	6.35369	7.3047	1.6347	0.279112
221	FBXO43	-6.10673	-1.44269e+08	-2.36437	0.000887984	0.137364	0.0588305	0.166016	0	0
280	IGFBP5	1.24687	1.24688	8.37953	0.000891269	0.137364	190.17	188.926	443.793	455.907
302	KCNH3	4.4976	4.57562	-0.881161	0.000911135	0.139146	0.0588305	0	0.37421	1.00015
34	ANAPC2	1.60181	1.60193	4.71772	0.000921519	0.139146	15.5901	11.1784	33.3243	47.9259
861	SERPINB13	8.5966	1.44269e+08	-1.1457	0.00093084	0.139146	0	0	0.817352	0.465187
204	EXD3	1.83315	1.83338	4.02352	0.000933642	0.139146	8.14802	6.77898	20.3058	32.8887
285	IL18BP	2.57294	2.57327	4.13412	0.000940962	0.139146	5.7948	6.33627	15.0866	57.125
331	LIPG	-3.47626	-3.4841	0.712463	0.00094387	0.139146	3.52983	2.65625	0.433295	0.116297
132	CHODL	3.19728	3.1977	4.43167	0.000961162	0.140331	5.88305	4.31641	42.5516	51.0078
83	C4BPB	2.89907	2.90717	-0.344199	0.000965706	0.140331	0.205907	0.304362	1.17187	2.6632
313	KLHL17	2.08463	2.08487	4.18679	0.000977363	0.141018	7.11849	7.88575	27.1302	36.5288

## Sheet: Table S3e (Prox term WTvCF)
Table S3e: Term Proximal Lung WTvCF DEGs p<0.001
	Row.names	logFC	unshrunk.logFC	logCPM	PValue	FDR	WT_proxlung_term_1	WT_proxlung_term_2	CF_proxlung_term_1	CF_proxlung_term_2
410	KIF4A	-3.24351	-3.24521	4.47464	1.62422e-08	0.000222506	13.971	9.96709	1.49573	1.0266
109	CCNB1	-3.11029	-3.11125	5.11188	2.99483e-08	0.000222506	21.2705	16.9441	2.89434	1.52334
138	CENPE	-3.44407	-3.44572	4.79914	4.38522e-08	0.000222506	16.4391	12.2537	1.41803	1.21426
409	KIF2C	-3.69037	-3.69381	4.00294	5.30929e-08	0.000222506	10.7704	5.84624	0.709015	0.574012
689	NEK2	-3.38225	-3.38348	4.41762	5.4686e-08	0.000222506	15.8635	21.1235	1.26263	2.28501
852	SHCBP1	-3.10278	-3.10436	4.02082	7.75032e-08	0.000255358	13.2297	9.88333	1.1655	1.52334
537	LOC105605956	4.23811	4.23943	5.31871	9.29201e-08	0.000255358	1.84885	1.59138	27.3796	37.5978
822	RRM2	-3.11112	-3.11166	5.9768	1.00416e-07	0.000255358	39.2009	28.5528	4.04042	3.79731
128	CDCA8	-2.99485	-2.99643	4.51103	1.13613e-07	0.000256816	12.2617	8.88662	1.63171	1.01556
69	BIRC5	-2.82529	-2.8258	5.3965	1.39817e-07	0.000284443	34.0904	23.519	4.53576	3.58758
229	DLGAP5	-3.22754	-3.22885	4.7772	1.59786e-07	0.000295517	19.3257	11.4328	1.34033	1.94281
195	CPT1A	-2.5443	-2.54435	5.86055	1.90193e-07	0.000311258	224.199	244.621	39.0833	41.2847
123	CDC20	-3.31901	-3.31999	4.91578	1.98897e-07	0.000311258	22.6223	21.4753	2.0105	2.40644
436	LOC101102473	-3.85417	-3.86061	2.76525	2.23073e-07	0.000317331	5.57271	4.43912	0.466202	0.220774
911	STRIP2	3.10947	3.10978	4.32008	2.33974e-07	0.000317331	6.27039	7.33712	47.7954	69.6763
87	C25H10orf10	6.30067	6.30107	6.35446	2.72779e-07	0.000343385	5.24132	6.50792	159.762	766.748
528	LOC105605070	6.66001	6.66246	4.26051	2.98847e-07	0.000343385	0.750005	1.18935	39.9185	156.606
137	CENPA	-3.37088	-3.37287	4.67765	3.04564e-07	0.000343385	13.9972	8.53484	1.48602	0.684399
454	LOC101108787	-3.87426	-3.87566	2.73248	3.22972e-07	0.000343385	20.1891	26.5175	1.26263	1.92073
41	ARHGEF3	2.12005	2.12009	5.94124	3.37578e-07	0.000343385	44.4683	38.5869	151.943	209.117
396	KIAA0101	-2.61528	-2.61599	5.18813	5.66364e-07	0.000533562	21.192	13.3509	3.21485	2.41747
955	TOP2A	-3.4935	-3.49384	7.63646	5.76994e-07	0.000533562	90.1576	55.9916	7.27469	5.69597
51	ASPM	-3.64326	-3.64516	5.35826	6.15007e-07	0.000543987	18.2443	10.746	1.49573	0.816864
684	NDC80	-3.13548	-3.13688	4.54127	7.83394e-07	0.000664057	16.9362	9.74095	1.90366	1.12595
407	KIF22	-2.52099	-2.52179	4.80451	8.52358e-07	0.000685354	15.192	13.3928	2.76807	2.20774
373	IL20RA	4.27684	4.2788	3.4023	9.07019e-07	0.000685354	0.662795	1.65839	28.6908	16.3814
400	KIF14	-2.97049	-2.97225	4.27755	9.09583e-07	0.000685354	10.3431	8.36733	1.38889	0.993483
411	KIFC1	-2.7143	-2.71499	5.11536	9.80758e-07	0.000712591	21.881	16.743	3.50623	2.37332
948	TMEM44	2.63007	2.63034	4.33683	1.33664e-06	0.000937677	8.6425	6.18965	34.6446	57.1915
221	DEPDC1	-3.73644	-3.74046	3.921	1.58684e-06	0.00107609	8.34599	6.31528	0.718728	0.375316
364	ICMT	-2.33631	-2.33639	5.66596	1.64994e-06	0.00108279	127.911	125.334	32.9838	17.1541
712	NUSAP1	-2.22494	-2.22523	6.07989	1.7105e-06	0.00108745	38.4421	21.3497	7.26498	5.51935
145	CEP55	-3.34817	-3.35127	3.18648	1.86188e-06	0.00114782	8.40704	5.77924	0.912979	0.474664
144	CENPW	-2.73744	-2.73952	3.75692	1.96614e-06	0.00117645	7.94482	5.14268	1.18493	0.772709
126	CDCA2	-2.84675	-2.84905	3.91504	2.22016e-06	0.00129048	7.84889	5.04217	1.14608	0.640244
399	KIF11	-2.84063	-2.8412	5.82001	2.29125e-06	0.00129481	32.006	19.3563	4.20553	2.95837
875	SLC38A3	4.81173	4.81277	3.37376	2.74204e-06	0.00150768	1.37792	3.06551	29.4387	95.4737
734	PBK	-2.23162	-2.23236	4.04646	3.06825e-06	0.00164264	13.5611	10.6623	3.08859	2.06424
139	CENPF	-3.29742	-3.29801	6.53915	3.27074e-06	0.00170615	46.5352	25.8223	4.02099	3.33369
981	UBE2C	-2.83768	-2.8384	5.44865	3.5882e-06	0.00182496	24.5583	16.0562	3.55479	2.11943
270	F2RL1	-2.48177	-2.48211	3.20522	3.80295e-06	0.00188701	27.8461	36.9871	6.29372	5.30961
437	LOC101102683	3.65394	3.65395	10.9833	4.0701e-06	0.00197148	372.264	269.003	3077.2	4994.89
613	LRP4	1.57574	1.57576	7.89121	4.38584e-06	0.0020626	99.96	89.5865	275.788	289.236
408	KIF23	-2.56217	-2.56273	5.15312	4.46099e-06	0.0020626	24.5496	17.4885	4.84656	2.26293
621	LUZP2	2.90687	2.90796	4.70771	4.8931e-06	0.00215077	1.98839	1.85103	19.7262	9.08485
188	COL8A2	2.84652	2.84774	4.5835	4.92589e-06	0.00215077	1.40408	2.00179	11.1111	13.412
4	ABCG2	1.84476	1.84482	5.55193	4.96885e-06	0.00215077	30.881	25.2109	122.057	79.4234
686	NDUFA4L2	3.07555	3.0756	5.92433	5.39427e-06	0.00228627	46.2387	28.2429	225.137	402.769
934	TK1	-2.49457	-2.49618	3.14782	5.81566e-06	0.00241457	8.16285	5.63685	1.41803	1.0266
28	ANO1	-1.75508	-1.75509	6.68799	6.09278e-06	0.00244407	346.337	394.755	100.7	118.854
801	RAD51	-2.26909	-2.27013	4.04487	6.17529e-06	0.00244407	10.1251	7.39575	1.94251	1.68892
795	PTPRJ	-1.76053	-1.76058	5.41866	6.24713e-06	0.00244407	104.739	121.557	32.2359	34.5511
777	PRDM6	1.81409	1.8142	5.56443	6.40499e-06	0.00245855	18.6455	13.4681	49.7573	63.1745
132	CDKN3	-2.72937	-2.73113	3.5275	7.02525e-06	0.00259406	9.40123	5.92162	1.55401	0.750631
634	MARCO	-5.33397	-5.3343	4.8528	7.07729e-06	0.00259406	255.752	306.291	7.19699	6.7336
740	PDE4C	5.47532	5.48183	1.367	7.14055e-06	0.00259406	0.392445	0.326653	5.4973	26.6364
611	LPIN2	-2.38186	-2.38191	5.91555	7.59998e-06	0.00271253	198.385	243.381	40.8995	43.8567
37	ARHGAP11A	-2.8064	-2.80731	4.77566	7.95554e-06	0.00279047	18.7414	12.7311	2.66124	1.83242
323	GJA1	-1.72155	-1.72157	6.85966	8.37607e-06	0.00288818	243.508	212.249	76.2531	61.9381
10	ADAMTSL1	2.88022	2.88129	3.17243	9.45297e-06	0.00320519	2.16281	1.71702	12.7234	15.8626
58	AURKA	-2.51402	-2.51549	3.66351	9.75266e-06	0.00323151	8.7646	6.67544	1.40832	1.29153
972	TTK	-2.57306	-2.57449	4.1457	9.92722e-06	0.00323151	9.60181	6.97696	1.96193	0.816864
50	ASF1B	-2.50267	-2.50397	3.41686	1.00071e-05	0.00323151	8.98262	8.32545	1.92308	1.12595
76	BRCA1	-2.43686	-2.43791	4.55557	1.06003e-05	0.00336957	11.285	9.03739	2.04935	1.69996
80	BUB1	-1.83415	-1.83443	4.93073	1.09601e-05	0.00341404	23.5554	19.641	4.97282	7.14204
929	TGFA	-2.66441	-2.66679	1.56118	1.10758e-05	0.00341404	5.94772	4.80765	0.854703	0.838941
171	CLK1	1.91738	1.91739	8.37744	1.14499e-05	0.00344306	186.027	212.768	672.321	834.084
403	KIF18B	-3.11152	-3.1146	4.16567	1.15987e-05	0.00344306	8.46808	3.41729	0.796428	0.574012
334	GPX7	2.00712	2.00719	6.34009	1.16777e-05	0.00344306	33.3316	20.7215	112.044	105.243
143	CENPN	-2.6456	-2.64764	3.52608	1.26569e-05	0.00367847	8.36343	3.96171	1.21407	0.750631
22	ALAS1	-1.94011	-1.94013	6.82989	1.32182e-05	0.00378749	590.594	449.859	137.743	133.392
382	ITGB2	-2.77347	-2.77363	3.61541	1.3836e-05	0.00390945	66.9423	106.916	8.69272	16.7347
405	KIF20A	-3.07108	-3.07193	5.58509	1.44826e-05	0.00394982	29.006	13.0745	3.67134	1.32464
522	LOC105603904	-3.01882	-3.0194	2.01078	1.45204e-05	0.00394982	32.7037	25.4789	2.81664	4.36029
110	CCNB2	-2.23801	-2.23869	4.39224	1.45614e-05	0.00394982	15.0873	11.3407	3.05945	2.5389
649	MELK	-2.39573	-2.39761	2.91449	1.50289e-05	0.00402299	6.06109	4.85791	0.990679	1.08179
880	SLITRK5	2.00248	2.00361	4.5441	1.6808e-05	0.00444081	1.40408	1.7589	7.03188	5.65181
895	SPAG5	-1.73166	-1.7321	5.10458	1.72353e-05	0.00447926	15.0786	10.0508	3.44795	4.11743
222	DEPDC1B	-3.01143	-3.01703	2.53513	1.75993e-05	0.00447926	3.04363	2.99013	0.543902	0.198697
498	LOC101120999	2.67741	2.67764	3.95035	1.76141e-05	0.00447926	10.6047	6.86808	40.1613	71.6301
460	LOC101109608	-1.94479	-1.94483	6.95671	1.93698e-05	0.00483946	185.321	230.659	62.5002	45.5457
59	AURKB	-2.36001	-2.36107	4.70519	1.95063e-05	0.00483946	11.4681	7.26174	2.0105	1.63373
593	LOC106990846	-2.94219	-2.9434	2.7492	2.00615e-05	0.00487687	14.0234	12.5217	1.72883	1.72204
127	CDCA3	-2.79853	-2.80005	4.28942	2.01365e-05	0.00487687	10.8053	8.05743	1.68998	1.01556
262	ESCO2	-2.92468	-2.92784	3.34302	2.19193e-05	0.0052462	6.04365	3.97008	0.893554	0.41947
108	CCNA2	-2.18523	-2.18581	4.8307	2.37723e-05	0.0055965	18.3141	11.1732	4.05984	2.41747
699	NOV	3.03559	3.03584	5.09478	2.39331e-05	0.0055965	7.70064	9.68232	61.83	80.737
27	ANKRD37	6.05645	6.05818	3.55238	2.44208e-05	0.00564564	0.863378	1.86778	17.6962	164.355
174	CLSPN	-2.56619	-2.56734	4.24713	2.48157e-05	0.00567248	11.6425	8.895	2.21446	1.24737
286	FANCD2	-1.9014	-1.90207	4.60972	2.70439e-05	0.00611313	10.2646	9.13789	3.23428	1.95385
855	SKA1	-2.55165	-2.55398	2.99069	2.80054e-05	0.0062609	5.88667	4.12922	1.10723	0.59609
253	EGLN3	5.26253	5.26278	5.51812	3.00875e-05	0.00649901	9.37507	8.82799	63.5977	635.288
907	STC1	2.66859	2.66864	6.17077	3.03236e-05	0.00649901	44.8085	36.6688	134.655	383.407
648	MEIS2	1.48698	1.48708	5.37168	3.05564e-05	0.00649901	18.0786	12.9405	44.2309	42.7198
909	STIL	-2.33352	-2.3346	3.56831	3.06342e-05	0.00649901	9.1396	8.70236	2.07848	1.45711
978	TYMS	-2.14053	-2.14095	5.31011	3.10375e-05	0.00649901	22.5438	16.609	6.17717	2.69344
56	ATP6V1C2	3.21329	3.21333	6.07384	3.10615e-05	0.00649901	52.762	48.1436	241.318	694.577
349	HK3	-2.96908	-2.96935	3.29268	3.14569e-05	0.00649901	28.6833	95.4328	6.15775	9.69198
924	TENM1	2.66881	2.66913	4.68525	3.16262e-05	0.00649901	4.45643	8.22494	36.5677	44.0996
280	FAM213A	-1.66593	-1.66601	5.39102	3.35854e-05	0.00683261	58.7708	68.6222	21.455	18.6885
231	DLL4	2.37572	2.37577	5.67801	3.43655e-05	0.0069221	36.8811	37.0792	111.238	272.634
869	SLC2A3	5.34604	5.34609	8.34648	3.63645e-05	0.00723988	47.8608	49.291	239.822	3711.91
113	CCNF	-1.72291	-1.72337	4.85624	3.69746e-05	0.00723988	11.9739	12.0694	3.83645	3.44407
863	SLC22A5	-1.86602	-1.86621	3.75791	3.70108e-05	0.00723988	26.4333	40.1364	9.69311	8.56603
513	LOC105602836	11.6379	1.44269e+08	1.47863	3.75618e-05	0.00727769	0	0	7.66319	2.92525
856	SKA3	-2.03219	-2.03413	2.8944	3.79707e-05	0.00728751	4.34305	3.28328	1.00039	0.861018
208	CYBB	-2.75068	-2.75079	4.58413	3.87859e-05	0.00734407	59.8783	187.197	13.8501	22.8611
990	VWA2	-2.95087	-2.95229	2.53752	3.89874e-05	0.00734407	9.56693	13.3174	1.46659	1.49022
984	UHRF1	-2.09742	-2.09772	6.36187	3.94776e-05	0.00736819	32.0584	20.5791	7.46894	4.82391
807	RBP4	2.1252	2.12537	5.37359	4.06449e-05	0.00745537	13.0989	8.85312	42.638	53.1403
663	MOXD1	-4.6295	-4.63964	1.17266	4.06776e-05	0.00745537	2.8256	8.43434	0.252526	0.198697
311	FSTL4	3.16005	3.1661	0.158414	4.16717e-05	0.00756936	0.401166	0.301525	2.06877	4.23886
451	LOC101108152	-3.6931	-3.69453	1.78931	4.21666e-05	0.00759148	7.30819	32.8579	1.28206	1.82138
567	LOC105612575	-3.03585	-3.03615	3.45234	4.28996e-05	0.00765569	32.2851	80.8172	7.68262	6.1044
583	LOC105616743	8.423	1.44269e+08	-2.13806	4.41371e-05	0.00780804	0	0	0.310801	0.827902
486	LOC101117971	-3.01154	-3.01207	2.40185	4.45779e-05	0.00781804	21.2967	43.0009	3.46738	4.50379
658	MIS18A	-1.88082	-1.88207	2.96614	4.53918e-05	0.00787629	5.07562	5.20969	1.47631	1.3136
248	E2F8	-2.43708	-2.43983	3.44574	4.56844e-05	0.00787629	4.69189	2.99013	0.883841	0.529857
207	CXCR4	1.84197	1.84208	5.13334	4.69595e-05	0.00796404	13.8489	15.2438	54.565	49.7404
215	DBX2	3.65975	3.66157	2.8984	4.69762e-05	0.00796404	1.81397	0.603051	7.83802	22.7397
129	CDH24	1.66845	1.6688	4.98053	5.16035e-05	0.00867621	5.45062	4.01196	13.0537	17.0327
304	FITM2	-1.61579	-1.61586	4.87812	5.35089e-05	0.00892282	56.8957	70.7328	23.5141	18.1255
792	PTPN3	-1.49105	-1.4911	5.3127	5.46474e-05	0.00903859	76.8058	94.3272	29.9049	30.9746
267	EXO1	-2.65875	-2.66361	2.62683	5.70448e-05	0.00935903	3.12212	2.11068	0.602177	0.220774
124	CDC25C	-2.19518	-2.19868	1.91209	5.9161e-05	0.00962857	2.79944	2.1023	0.592465	0.474664
523	LOC105604073	-3.52141	-3.54018	0.118198	6.134e-05	0.00983711	1.69187	1.02184	0.0582752	0.176619
796	PYCR1	1.80735	1.80749	5.11304	6.14094e-05	0.00983711	13.003	10.7879	42.2107	41.0639
211	CYP1A1	-15.0968	-1.44269e+08	3.09816	6.18998e-05	0.0098382	2.65118	113.843	0	0
220	DDIT4	4.67912	4.67917	7.4658	6.3507e-05	0.0100154	52.7707	44.3242	155.75	2331.78
401	KIF15	-2.40157	-2.4028	4.62758	6.42947e-05	0.0100616	10.9361	5.70386	1.87452	1.26945
526	LOC105604901	3.71341	3.71567	2.71538	6.55737e-05	0.0101834	1.18605	0.778941	17.9488	7.85955
140	CENPH	-1.91098	-1.91215	2.93473	6.6872e-05	0.0103017	5.29364	6.02213	1.75797	1.24737
239	DTL	1.81297	1.81307	5.05863	6.73481e-05	0.0103017	22.0467	12.1531	52.1855	67.9873
767	POC1A	-2.03831	-2.03861	3.67749	7.06885e-05	0.0106956	24.6106	24.8256	5.48758	6.54595
337	GTL2	2.64993	2.64999	8.76336	7.11802e-05	0.0106956	38.7212	31.4424	155.274	285.118
982	UCP2	-1.80955	-1.80957	6.64654	7.15002e-05	0.0106956	494.227	407.21	134.12	123.037
249	ECT2	-2.39197	-2.39247	5.08446	7.56326e-05	0.0111826	23.9566	16.6425	4.92426	2.80383
348	HJURP	-3.58264	-3.58601	4.16105	7.6235e-05	0.0111826	9.90705	5.71223	0.844991	0.452587
45	ARRDC2	3.54091	3.54106	5.00123	7.6405e-05	0.0111826	10.7879	18.9542	69.6875	276.541
695	NOL10	2.2182	2.21823	6.54718	7.79801e-05	0.0113316	68.5296	67.7427	166.152	467.963
439	LOC101102973	2.41881	2.41939	2.52296	7.88039e-05	0.0113701	3.75003	2.97338	20.7751	15.1892
623	LYRM9	-1.64334	-1.64344	4.60914	7.95221e-05	0.0113874	51.9161	48.2441	16.6279	15.4321
380	ITGAM	-4.49004	-4.49158	2.0719	8.00435e-05	0.0113874	16.849	49.9946	0.68959	2.28501
168	CLDN18	-1.58922	-1.58922	8.08198	8.42218e-05	0.0118669	1133.26	943.088	325.38	364.696
478	LOC101115905	4.03842	4.04006	2.75352	8.458e-05	0.0118669	1.09884	1.65001	10.0719	35.1582
794	PTPRE	-2.37201	-2.37211	4.1344	8.65489e-05	0.0120042	111.568	95.5333	18.8326	21.1722
514	LOC105602850	-5.4682	-5.53251	0.667614	8.67391e-05	0.0120042	1.89246	1.35686	0.0679878	0
619	LRRTM3	2.97365	2.9757	1.7515	8.74845e-05	0.0120256	1.0814	0.963206	11.2568	4.82391
804	RALGPS2	1.61343	1.61361	4.88321	9.02397e-05	0.0123211	7.40412	10.1346	28.8462	24.826
54	ATP1A1	-1.35438	-1.35439	7.98408	9.20925e-05	0.0124902	627.807	608.822	248.466	235.179
162	CKAP2L	-2.02091	-2.02161	4.22188	9.33003e-05	0.0125702	12.0786	9.01226	3.29255	1.89866
698	NOTUM	2.18793	2.18814	4.15849	9.54099e-05	0.0127699	9.36635	8.25845	50.7869	29.5285
963	TREM2	-6.37951	-6.41169	-0.0673873	0.00010104	0.0134351	1.49129	10.9387	0.0582752	0.0883096
125	CDC6	-2.01793	-2.01947	3.75357	0.000101721	0.0134377	5.89539	3.60155	1.45688	0.883096
892	SOWAHB	-2.32882	-2.33031	1.96627	0.000103392	0.0135196	6.91575	6.03888	1.51516	1.05971
481	LOC101116298	2.12034	2.12037	6.64217	0.00010367	0.0135196	73.9017	58.1609	316.269	257.941
299	FGD3	-2.43258	-2.43271	4.40641	0.000107173	0.0138875	78.2535	83.4388	17.3952	12.551
789	PTGFR	-4.44713	-4.44809	2.86272	0.000109344	0.0140791	48.2969	55.7571	1.94251	2.82591
703	NPL	-2.48362	-2.48453	1.81339	0.000113492	0.0145187	8.18029	15.9222	2.25331	2.0532
690	NFASC	-4.11055	-4.11792	0.309441	0.000115324	0.0145187	7.67447	2.90637	0.485627	0.121426
456	LOC101109027	2.00072	2.00084	4.44896	0.000115493	0.0145187	13.4478	15.6291	34.0327	82.3487
844	SERTM1	-3.12988	-3.13072	7.12692	0.000115613	0.0145187	20.0234	24.122	4.25409	0.772709
210	CYM	-5.50801	-5.51978	0.286707	0.000119654	0.0147578	11.9914	6.17289	0.262239	0.132464
472	LOC101113583	-2.34648	-2.34655	5.79246	0.000119696	0.0147578	146.094	126.699	39.2872	14.3393
760	PLPP3	1.48323	1.48324	8.0243	0.00011978	0.0147578	195.638	135.351	471.709	453.657
148	CFI	-1.86647	-1.86651	7.12735	0.000121373	0.0147578	141.838	169.105	32.2359	53.0409
435	LOC101102411	6.08519	6.08858	2.52196	0.000122349	0.0147578	0.906983	0.485791	6.08005	88.6738
652	MFSD12	-2.11351	-2.11366	4.14261	0.000122485	0.0147578	43.5962	60.7657	15.8314	8.27902
448	LOC101106409	-5.05123	-5.15948	-1.8569	0.000122631	0.0147578	0.79361	0.686808	0.0194251	0.0220774
424	LCNL1	3.05463	3.05698	2.9245	0.00012332	0.0147578	0.601748	1.19773	5.79839	9.1842
284	FAM64A	-3.82174	-3.82601	4.10401	0.000126819	0.0150878	11.9042	2.78073	0.874128	0.154542
325	GLUL	-1.35566	-1.35567	7.8234	0.00012884	0.0151146	460.46	444.541	208.149	145.479
473	LOC101113636	1.87353	1.87385	6.77877	0.000128996	0.0151146	6.88086	4.12085	19.7747	20.543
960	TPX2	-1.69198	-1.69212	6.12575	0.000129273	0.0151146	47.3375	25.0852	12.1115	10.2991
837	SEMA3E	-2.64224	-2.64237	5.3077	0.000130141	0.0151291	108.829	82.5928	17.6088	13.0477
539	LOC105606356	6.00016	6.13242	0.65483	0.000132833	0.0153543	0	0.0335028	1.40832	0.971405
260	ERCC6L	-2.62583	-2.62854	3.20633	0.000133976	0.0153989	5.45934	3.70206	0.796428	0.684399
776	PRC1	-2.05189	-2.05221	5.56386	0.000138731	0.0158558	32.2415	15.0846	4.85627	6.55699
941	TMEM106C	-2.42678	-2.42729	3.46304	0.000139781	0.0158866	15.0263	26.4589	5.30305	2.40644
750	PIWIL3	4.65062	4.65244	2.67073	0.000144553	0.0163247	1.34303	1.18935	22.2806	41.4061
386	JAM3	1.79789	1.79792	6.52094	0.00014524	0.0163247	63.044	41.577	125.399	238.392
172	CLK4	1.23179	1.2318	6.90189	0.000148493	0.0165986	92.3902	104.847	233.849	229.384
154	CHEK1	-1.82973	-1.83017	4.39164	0.000154364	0.0171605	13.3082	14.5905	4.80771	3.03564
321	GFRA4	2.8518	2.85264	3.37009	0.000157233	0.0173845	1.79652	3.09901	22.1834	13.1802
543	LOC105606646	2.13216	2.13253	5.19997	0.000160498	0.0176063	5.7733	4.07897	15.6275	27.5747
161	CKAP2	-2.39616	-2.39654	6.16428	0.000163752	0.0176063	39.7503	14.9004	6.07034	4.30509
441	LOC101103869	-2.21485	-2.21532	4.92527	0.000164122	0.0176063	20.5728	16.7179	5.00196	3.0246
341	HBEGF	-2.3224	-2.32265	3.56071	0.000164912	0.0176063	56.2155	21.6261	9.58628	5.97193
758	PLK4	-1.56189	-1.56202	5.08321	0.000165287	0.0176063	34.9189	39.1899	14.9185	10.1777
485	LOC101117706	-2.65934	-2.66023	1.52096	0.000165291	0.0176063	9.40123	19.3395	2.27273	2.27397
896	SPARCL1	1.7116	1.71161	9.54226	0.000166006	0.0176063	682.461	454.357	2200.12	1523.24
412	KIT	2.27744	2.27759	5.69302	0.000166409	0.0176063	16.0117	8.70236	63.4811	56.3415
824	RSRC2	1.71231	1.71232	7.45814	0.000167028	0.0176063	103.152	106.899	235.005	453.315
775	PPP1R3C	1.98965	1.98972	6.98802	0.00018074	0.0189535	32.0671	19.44	58.6929	145.876
748	PHLDA1	-2.05546	-2.05548	7.35242	0.000182706	0.0190614	354.386	267.001	103.38	46.0976
660	MMP17	3.36689	3.37298	1.48944	0.000184521	0.0191526	0.34884	0.360155	4.4192	2.92525
342	HCK	-2.24695	-2.24713	2.8661	0.000188093	0.0193875	44.6515	56.9632	6.36171	15.0457
626	LYZ	-3.89362	-3.89402	3.33425	0.000191376	0.0193875	25.3258	143.685	2.399	8.97446
635	MASTL	-2.09951	-2.10151	3.12171	0.000192103	0.0193875	4.65701	3.19952	0.815853	1.01556
802	RAD51AP1	-2.49987	-2.50269	2.81094	0.000192306	0.0193875	4.69189	3.23302	1.01982	0.375316
306	FNDC5	-1.99851	-1.99892	4.15126	0.000192353	0.0193875	15.6455	19.9258	4.2638	4.63625
903	SRPX	1.64783	1.64796	4.58729	0.000192503	0.0193875	13.9274	10.9638	38.7627	39.2426
877	SLC6A12	4.54287	4.54382	2.88661	0.000196248	0.0196673	0.61919	4.22973	49.7962	63.34
704	NPTX2	-3.25011	-3.25036	3.38352	0.000202275	0.020172	80.8872	81.5794	12.1018	4.96741
900	SPTA1	4.11756	4.14148	-0.442871	0.000205146	0.0203585	0.0697679	0.11726	0.932404	2.37332
166	CLCF1	1.48647	1.48669	4.72713	0.0002109	0.0208279	6.88086	7.39575	22.2029	17.8054
479	LOC101116001	-2.51221	-2.51432	1.68689	0.000218235	0.0214481	4.51747	6.15614	1.20435	0.662322
235	DOCK6	1.32396	1.32398	7.03507	0.000222225	0.0217353	73.204	55.5896	170.105	152.334
665	MSR1	-3.05697	-3.05731	2.81727	0.000230103	0.0223388	21.2879	81.9563	5.36132	7.04269
610	LPAR3	-2.43856	-2.43888	3.03086	0.000231206	0.0223388	28.1514	39.927	5.29333	7.26346
11	ADCYAP1R1	-2.61664	-2.61762	2.46611	0.000231769	0.0223388	14.5728	10.4613	2.97204	1.10387
629	MAP3K5	-1.93155	-1.9317	3.82027	0.000232787	0.0223388	44.9829	47.0882	12.9177	11.2153
546	LOC105607326	1.79275	1.7928	5.26784	0.000236395	0.0224928	34.7619	32.2381	144.484	87.6583
969	TRPV6	-3.85344	-3.85695	0.576844	0.000236887	0.0224928	8.06692	10.2937	0.835278	0.430509
966	TROAP	-2.19924	-2.20108	3.92659	0.000237709	0.0224928	5.50295	3.84445	1.38889	0.640244
887	SNX10	-3.86408	-3.86603	1.49571	0.000246117	0.0230404	6.1483	27.1624	0.883841	1.40191
431	LMNB1	-1.36678	-1.36683	7.43467	0.000246547	0.0230404	91.1256	66.5366	35.7616	25.3669
432	LOC100144429	5.00568	5.03018	-0.206697	0.000246893	0.0230404	0.0959309	0.0921328	3.67134	2.47267
928	TFEC	-2.36809	-2.3689	1.51403	0.000249949	0.0230528	10.3867	14.4648	2.60296	2.20774
471	LOC101113331	-6.74947	-6.96338	0.98133	0.000250319	0.0230528	0.845936	1.70027	0.0194251	0
764	PMCH	-2.75393	-2.76507	1.08811	0.000251861	0.0230528	1.26454	1.2061	0.262239	0.0993483
833	SCNN1B	-2.44702	-2.44706	5.25858	0.000252011	0.0230528	256.877	242.385	37.0728	54.487
849	SGPP1	-1.64507	-1.64516	4.84026	0.000252693	0.0230528	44.7561	66.3942	21.4259	14.1075
708	NRG2	2.7854	2.79015	1.98866	0.000258031	0.0233568	0.357561	0.502542	3.14686	2.80383
854	SHTN1	-1.49387	-1.49395	5.05304	0.000259116	0.0233568	48.7329	59.6183	16.4822	21.9891
358	HSD17B11	-1.39021	-1.39022	6.59865	0.000259631	0.0233568	385.66	352.291	156.683	124.848
727	P2RY1	1.62135	1.62147	4.23018	0.000260617	0.0233568	13.2908	14.1968	48.9415	35.6329
326	GM2A	-2.13387	-2.13392	6.19774	0.00026707	0.0237844	121.719	236.438	58.5666	23.0267
991	WDR25	2.0266	2.02733	2.43915	0.000267726	0.0237844	2.77328	2.15256	6.85705	13.2244
196	CPT1C	1.51078	1.51099	4.28214	0.000269477	0.02382	7.11633	7.51301	24.8252	16.8671
933	TIMP2	1.24451	1.24452	7.76933	0.000271122	0.02382	132.594	120.845	291.668	308.83
601	LOC106992010	-11.193	-1.44269e+08	-0.478207	0.000271639	0.02382	0.156978	7.62189	0	0
274	FAM111B	-2.18038	-2.18135	2.57211	0.000282165	0.0246367	8.73843	8.68561	2.27273	1.56749
39	ARHGAP30	-2.16963	-2.16976	3.63889	0.000288878	0.0251151	46.9974	88.0622	12.5	17.5184
465	LOC101111082	7.37217	7.4331	-0.116362	0.000293285	0.0252505	0.017442	0.0586299	2.4767	10.7296
422	LAMB1	1.46086	1.46087	8.73604	0.000293718	0.0252505	206.609	182.398	459.957	610.881
227	DIO2	-3.44573	-3.46915	1.02123	0.000294158	0.0252505	1.48257	0.552797	0.11655	0.0662322
947	TMEM266	4.01692	4.02143	1.42777	0.000296702	0.0253618	0.383724	0.611426	1.87452	14.2951
201	CSMD1	3.14302	3.14983	0.509963	0.000299996	0.0255361	0.287793	0.335028	2.10762	3.422
800	RACGAP1	-1.60055	-1.60078	5.73241	0.000302516	0.0256398	28.5089	14.9255	6.51711	7.80436
949	TMEM45A	1.83754	1.83761	5.67171	0.000303736	0.0256398	34.3781	16.2237	65.3168	115.542
870	SLC2A4	2.82913	2.83154	1.50759	0.000306448	0.0257619	0.802331	0.904576	4.29294	7.85955
846	SFSWAP	1.32746	1.32749	6.03696	0.000308665	0.0258415	39.1049	37.364	88.7337	103.179
135	CELF6	-2.97367	-2.97792	0.667405	0.00031321	0.0261146	3.75003	3.97846	0.582752	0.397393
13	ADGRE1	-6.41391	-6.41623	3.16158	0.000314707	0.0261323	62.6865	112.31	0.485627	1.56749
780	PRKD1	1.29755	1.29761	5.44589	0.000317426	0.0262509	27.6804	24.2393	59.499	68.1308
641	MCM3	-1.30412	-1.30419	6.3806	0.000324792	0.0266911	57.733	39.1732	22.2611	16.9775
49	ASCC1	1.41011	1.41015	6.35529	0.000325373	0.0266911	41.8346	40.6054	77.8071	141.295
826	RTL1	6.96544	7.43646	0.713358	0.000327537	0.0267607	0	0.00837571	0.155401	1.32464
586	LOC106990114	-2.40023	-2.40302	2.57249	0.000330323	0.0268803	4.63957	2.73886	0.524477	0.872057
691	NFE2L3	-1.70688	-1.70699	4.64636	0.000342045	0.0277233	41.9044	59.3167	18.1527	12.849
72	BNIP3	3.3627	3.36274	6.61683	0.00034927	0.0281967	48.4538	56.1005	106.964	968.601
763	PLVAP	2.34976	2.34981	7.26676	0.000355591	0.0285934	42.1311	37.8749	79.8662	327.982
247	E2F7	-3.01755	-3.01923	3.57901	0.000364459	0.0291911	8.42448	11.793	1.38889	1.10387
908	STC2	9.45068	1.44269e+08	-1.13529	0.000367355	0.0293077	0	0	0.106838	2.21878
697	NOTCH4	1.7879	1.78796	5.96786	0.000375335	0.0297024	31.8839	20.554	92.4925	88.5855
755	PLD5	-2.45954	-2.46405	0.723858	0.000376277	0.0297024	2.6163	2.17768	0.427352	0.441548
477	LOC101115640	1.77686	1.77687	11.4221	0.000377584	0.0297024	1678.9	1289.93	3644.26	6529.36
751	PKHD1L1	2.83821	2.83836	3.88968	0.000378142	0.0297024	18.5059	9.7912	70.5227	131.857
60	AVPR1A	3.53607	3.56033	-0.640329	0.000382237	0.0299086	0.0784889	0.100508	1.35004	0.76167
922	TCF21	1.69147	1.69148	7.72731	0.000386797	0.0300415	166.231	129.145	372.612	581.419
42	ARHGEF37	1.66584	1.66617	3.65342	0.000386889	0.0300415	4.69189	5.22644	15.0641	16.4145
285	FAM72A	-2.25979	-2.26303	1.82716	0.000389348	0.0301175	2.92153	2.6886	0.835278	0.331161
204	CTSL	-4.16384	-4.1651	2.41708	0.000390943	0.0301263	6.09597	58.0688	2.69037	0.883096
63	BAIAP2L2	4.18622	4.21546	-0.0746235	0.000395157	0.0303361	0.0610469	0.0921328	0.709015	2.14151
186	COL4A4	-2.61312	-2.61314	6.85127	0.000397695	0.0304162	629.359	495.783	106.721	77.1715
376	IQGAP3	-3.62749	-3.63184	3.48688	0.000400707	0.0305318	6.98551	5.56147	0.602177	0.408432
925	TEX14	1.76043	1.76073	3.32453	0.00040594	0.0306498	4.63957	6.5833	17.9973	20.0352
181	CNTFR	2.32668	2.32693	4.61938	0.000406622	0.0306498	6.54074	8.49297	18.5121	56.9266
462	LOC101109907	-1.97333	-1.97339	4.59114	0.000406776	0.0306498	97.0472	141.926	19.697	41.1633
577	LOC105615111	1.87198	1.87224	5.05222	0.000408754	0.0306852	5.68609	8.17469	31.624	19.119
618	LRRC8D	-1.66029	-1.66039	4.65759	0.000415502	0.0309367	46.8579	51.6613	20.1244	11.0387
457	LOC101109214	-10.5719	-1.44269e+08	-1.05997	0.000416008	0.0309367	0.148257	4.90816	0	0
549	LOC105607964	2.3182	2.32619	0.714553	0.000416666	0.0309367	0.235467	0.242895	1.01982	1.37984
111	CCNE1	-1.92031	-1.92238	1.94677	0.000428519	0.0317011	2.57269	3.86958	0.893554	0.805825
940	TMEM106A	-2.15531	-2.15627	1.87794	0.000432314	0.0318003	8.89541	8.39246	2.57382	1.30257
117	CD22	2.00421	2.00444	6.33013	0.000432987	0.0318003	9.79367	5.62847	30.711	31.1622
14	ADIPOR2	-2.00586	-2.00595	4.35061	0.000436209	0.0319217	66.5586	96.1782	17.4146	23.104
627	MAG	2.45268	2.45305	4.28778	0.000444605	0.0323162	4.81399	5.81274	31.9834	26.2059
884	SNCG	6.08259	6.08422	3.62855	0.000444776	0.0323162	1.93606	0.963206	19.9981	176.663
217	DCSTAMP	-9.95126	-1.44269e+08	-2.08316	0.000455754	0.0329167	0.313956	2.97338	0	0
842	SERPINE1	-1.83505	-1.83508	5.73115	0.000456277	0.0329167	281.775	217.701	78.4482	61.5407
701	NPC1	-2.00848	-2.00851	6.07118	0.000459733	0.0330393	336.752	262.026	77.0399	71.7736
98	CARD11	1.71108	1.71128	5.95076	0.000461226	0.0330393	6.95063	9.32216	24.2911	28.9987
901	SRCIN1	1.65194	1.65245	3.887	0.000465738	0.0332455	2.55525	3.86958	8.08083	12.1205
720	OPCML	2.25621	2.2578	3.01447	0.000471847	0.0335639	1.30815	1.07209	6.21602	5.16611
996	ZFP90	1.1465	1.14654	6.0802	0.000477423	0.0336762	36.0526	36.6521	88.9474	72.0054
289	FBLN2	2.30623	2.30629	6.14201	0.000477596	0.0336762	45.166	25.705	167.153	183.375
300	FGF11	2.60061	2.60089	4.32856	0.000481264	0.0336762	8.6425	5.52797	15.1904	70.7801
741	PDIA2	4.5697	4.59113	0.398245	0.000481561	0.0336762	0.0697679	0.142387	2.18532	2.93629
889	SORCS3	-4.37189	-4.57671	0.380248	0.000481704	0.0336762	0.165699	0.335028	0	0.0220774
228	DIRAS3	-3.69407	-3.70298	0.709901	0.000486351	0.0338847	3.88956	2.56297	0.252526	0.242851
838	SEMA4D	-1.34192	-1.34201	4.69223	0.000490936	0.0340874	32.9828	46.0329	15.5498	15.6198
180	CNN1	-2.20526	-2.20554	4.08394	0.000492905	0.0341077	36.4101	25.3616	9.55714	3.83043
308	FOXM1	-3.15679	-3.16106	3.69025	0.000499247	0.034223	5.85179	3.04876	0.563327	0.430509
301	FGF14	-3.01755	-3.02806	-0.113687	0.000500168	0.034223	1.2035	2.04367	0.242813	0.154542
574	LOC105614340	-2.52173	-2.52246	1.73805	0.000504772	0.034223	18.2269	13.309	2.15618	3.33369
510	LOC105602135	4.88718	4.95327	1.58283	0.000505005	0.034223	0.0523259	0.0167514	0.72844	1.40191
482	LOC101116495	1.83926	1.83928	6.64491	0.000505487	0.034223	68.3813	82.3583	158.955	380.449
885	SNED1	1.82772	1.8278	5.91441	0.000506608	0.034223	16.9274	23.4436	71.6882	71.6301
429	LIPG	-3.77208	-3.78187	0.712463	0.000507139	0.034223	4.91864	1.27311	0.359364	0.0883096
742	PDK1	2.96456	2.96469	5.08733	0.000508029	0.034223	15.9943	15.9306	27.4573	221.778
868	SLC2A1	3.44146	3.44158	5.75911	0.000519827	0.0349022	14.442	20.3278	29.6524	348.138
913	SULT4A1	5.22632	5.24804	0.00902574	0.0005252	0.0350523	0.0959309	0.11726	0.602177	7.50631
353	HMMR	-1.79979	-1.80022	4.66081	0.000525509	0.0350523	17.6426	9.90008	3.84617	4.06224
535	LOC105605638	-5.52201	-5.91795	-2.11954	0.000532404	0.0353961	0.340119	0.276398	0.00971254	0
914	SYK	-2.73814	-2.73846	2.99976	0.000539749	0.0357676	25.2124	60.6987	4.98253	7.89267
848	SGOL1	-1.53644	-1.5373	3.91439	0.000545788	0.0360504	5.9826	4.56476	1.34033	2.29605
170	CLEC4D	-4.16629	-4.17597	-0.684542	0.000555483	0.0364283	2.51165	5.91325	0.223388	0.242851
374	INHA	-3.09931	-3.09982	3.11756	0.000557093	0.0364283	52.9364	17.7397	5.77896	2.46163
681	NCF2	-2.55317	-2.55355	2.73433	0.000558321	0.0364283	15.4536	45.5387	6.30344	4.08432
156	CHRM3	-1.72546	-1.72576	3.53084	0.000558672	0.0364283	19.8664	17.589	4.93397	6.39141
209	CYGB	2.53101	2.53195	3.32119	0.00056373	0.0366407	2.88665	1.34849	4.93397	19.5606
664	MRC1	-2.8588	-2.85898	4.0477	0.000567437	0.0367623	38.8956	123.785	10.3147	12.1094
232	DMXL2	-2.29705	-2.29733	4.51475	0.000570181	0.0367623	16.91	47.9174	5.99264	7.19723
731	PAM	1.58414	1.58414	8.44688	0.000571023	0.0367623	263.897	221.077	671.651	782.445
184	COL15A1	1.56125	1.56126	8.59673	0.000574209	0.0368508	162.42	133.484	451.245	421.998
434	LOC101102085	-2.11256	-2.11302	1.78094	0.000579402	0.0368882	14.7995	20.1101	4.28323	3.78627
24	AMHR2	2.23924	2.24049	2.11934	0.000579568	0.0368882	1.04652	1.97667	5.12822	9.16212
964	TRIM14	-1.9901	-1.99056	2.6277	0.000580231	0.0368882	10.0553	20.7634	4.81742	2.93629
189	COL9A2	-4.72059	-4.73861	2.05103	0.000584082	0.0370174	2.93897	3.81095	0.184538	0.0662322
179	CNKSR2	-2.16934	-2.16988	2.95698	0.000591795	0.0372826	15.2617	15.5034	2.37957	4.45963
552	LOC105608935	-10.0372	-1.44269e+08	-1.30404	0.000593195	0.0372826	0.549422	2.93987	0	0
673	MYCL	-2.6231	-2.62389	3.6074	0.000594923	0.0372826	15.3577	16.14	3.01089	2.09735
808	RCAN1	-2.01526	-2.0153	5.67883	0.000600331	0.0372826	315.787	95.148	43.5996	58.0525
251	EFNA1	2.06592	2.06594	6.92832	0.000600402	0.0372826	82.4483	91.4795	185.024	543.236
939	TMEM100	-1.61308	-1.6131	5.67534	0.000602121	0.0372826	264.665	192.197	88.8503	60.4921
746	PHF1	1.39421	1.39425	5.79528	0.000603274	0.0372826	34.9712	40.9739	89.7244	109.901
444	LOC101105022	5.54283	5.55618	0.659542	0.000603801	0.0372826	0.165699	0.184266	0.864416	15.6087
81	BUB1B	-1.83672	-1.83707	5.13671	0.000605989	0.0372826	20.6862	14.3308	6.51711	3.27849
651	MESP2	3.21246	3.21401	2.86889	0.000606594	0.0372826	1.26454	1.4825	14.4523	11.0387
338	GTSE1	-1.81016	-1.81089	3.96014	0.000617516	0.0376617	8.59018	8.02393	1.84538	2.89214
314	GABRE	1.61424	1.61428	6.31542	0.000618302	0.0376617	33.8374	44.0227	103.4	134.981
559	LOC105611012	3.23057	3.23795	0.469446	0.000618315	0.0376617	0.235467	0.343404	3.00117	2.46163
491	LOC101119195	1.8746	1.87506	3.40156	0.000623164	0.0378437	4.70061	2.98175	12.3058	15.8736
474	LOC101114442	1.45559	1.45584	4.24746	0.000630488	0.0381745	6.61051	5.64523	20.5906	13.0257
815	RGS2	2.05669	2.05674	6.76185	0.000644051	0.0388119	42.2532	30.8477	139.346	164.786
752	PLA2G15	-2.74213	-2.74247	3.73338	0.000646602	0.0388119	10.9274	69.6356	6.91533	5.12196
159	CIART	3.58696	3.58754	3.00663	0.000646737	0.0388119	4.11631	3.54292	5.85666	86.2233
163	CKMT2	2.80659	2.81022	0.446392	0.000656088	0.0392572	0.601748	0.527669	3.91415	4.00705
238	DSE	-1.30297	-1.30311	4.72609	0.000664886	0.0395779	28.0903	21.2157	9.93593	10.0452
806	RBM46	-2.99562	-3.01262	-0.343776	0.000665646	0.0395779	0.976751	0.996709	0.155401	0.0883096
517	LOC105603042	1.73867	1.7391	3.45964	0.000667284	0.0395779	4.13375	3.66856	12.0824	13.964
853	SHISA5	-1.35464	-1.35466	6.55335	0.000679552	0.0401884	264.708	209.116	97.7178	87.5589
682	NCKAP1L	-1.85386	-1.85404	2.74699	0.000690159	0.0406974	25.2647	43.2019	7.2067	11.7341
366	IER3	3.06576	3.06585	5.24506	0.000692941	0.0407433	17.7472	28.4523	51.5542	335.322
942	TMEM130	-5.25915	-5.46822	-0.123383	0.000697234	0.0408776	0.226746	0.703559	0	0.0220774
493	LOC101119933	10.6781	1.44269e+08	-1.02854	0.000700899	0.0409744	0	0	0.291376	5.15507
721	ORC1	-1.53259	-1.53335	3.24364	0.000708775	0.0413161	6.44481	5.40233	2.03963	2.0532
230	DLK1	3.52897	3.52939	7.47588	0.000728941	0.0423283	5.63376	4.7239	46.3968	73.1976
551	LOC105608416	1.37122	1.37142	3.97517	0.000730301	0.0423283	8.07564	6.53305	21.7658	16.0282
784	PRSS35	-1.72504	-1.72506	8.26202	0.000740226	0.0425889	330.979	281.541	127.186	58.0856
317	GATA5	1.5283	1.52835	6.82408	0.000743866	0.0425889	37.9625	23.5022	102.36	74.9307
569	LOC105612881	2.30615	2.32636	-0.00171795	0.000747979	0.0425889	0.0959309	0.0921328	0.53419	0.408432
707	NRG1	-3.96489	-3.97325	0.419496	0.000749304	0.0425889	3.13084	5.32695	0.0777003	0.463625
518	LOC105603471	3.04414	3.04537	2.21047	0.000750067	0.0425889	0.933146	2.50434	7.95457	20.4326
897	SPC25	-2.04724	-2.05084	1.77639	0.000750073	0.0425889	2.46804	1.70864	0.543902	0.463625
726	OVCH1	2.546	2.55736	0.110362	0.000752809	0.0425889	0.113373	0.23452	1.07809	0.971405
52	ASRGL1	-2.32614	-2.32618	6.02651	0.000752925	0.0425889	89.4338	418.006	51.8358	49.354
644	ME1	-1.44458	-1.4446	5.93892	0.000755049	0.0425889	184.458	140.586	49.9224	69.4996
823	RSPO3	3.08346	3.10302	0.757242	0.000755731	0.0425889	0.156978	0.0586299	0.679878	1.1701
99	CASC5	-2.36865	-2.36926	4.79234	0.00076011	0.0427021	19.1513	13.9623	3.60335	2.80383
540	LOC105606445	-1.51144	-1.51157	3.99751	0.000761937	0.0427021	32.4246	33.7792	12.7428	10.4757
959	TPSB2	4.09121	4.09204	3.54247	0.00076707	0.0428716	1.01164	4.414	46.931	45.6229
391	KCNAB2	-2.0407	-2.04095	3.97735	0.000772244	0.0430426	14.5902	43.4364	7.65348	6.4466
226	DIAPH3	-1.45467	-1.45488	4.74987	0.000776308	0.0431386	24.5845	16.0897	6.1189	8.72057
214	DBNL	-1.09305	-1.09307	6.3363	0.000779368	0.0431386	128.382	128.358	65.8607	54.487
203	CTSK	1.247	1.24701	7.02404	0.000780328	0.0431386	107.661	84.5444	215.201	240.997
287	FAR2	-2.02003	-2.02328	2.64112	0.000785916	0.0433297	2.05815	2.43733	0.815853	0.287006
876	SLC41A2	-2.01303	-2.01349	2.60745	0.000788951	0.0433795	16.1251	15.5453	3.34111	4.50379
650	MEOX2	1.42616	1.4262	7.13314	0.00079633	0.0436672	44.948	26.5007	73.1354	118.876
393	KCNK1	-1.68249	-1.68299	3.03435	0.000799421	0.043698	9.38379	12.0694	3.12744	3.55446
531	LOC105605319	5.02937	5.07822	0.739054	0.000801906	0.043698	0.017442	0.0753813	2.81664	0.331161
587	LOC106990166	-2.03727	-2.03811	4.15482	0.000806062	0.043698	9.14832	8.70236	2.45727	1.88762
258	ELOVL7	-1.32824	-1.32834	4.71377	0.000808874	0.043698	33.0002	41.2755	12.4709	17.11
936	TLE6	-2.84436	-2.84548	1.50711	0.000810077	0.043698	10.9448	15.4616	2.53497	1.13699
524	LOC105604140	2.16247	2.16784	0.597295	0.000812256	0.043698	0.340119	0.35178	1.06838	2.04216
954	TNNT3	2.53979	2.54016	4.77546	0.000812873	0.043698	4.45643	6.08914	30.4779	30.8642
500	LOC101121216	-4.78158	-4.78222	3.41528	0.000814076	0.043698	50.3899	147.077	1.07809	6.1044
871	SLC34A3	2.08627	2.08719	3.87864	0.000816943	0.0437366	0.96803	3.00688	7.62434	9.2725
693	NLRP6	3.35727	3.35906	1.50473	0.000823237	0.0439578	1.34303	1.07209	2.57382	22.2099
509	LOC105601985	-2.25422	-2.25518	0.933237	0.000826683	0.0440263	7.20354	11.592	2.04935	1.88762
654	MFSD4	1.59984	1.59992	5.04018	0.000836131	0.0443138	26.6165	18.4182	88.1996	48.3053
351	HMGCS1	-1.56919	-1.56922	6.63037	0.000838124	0.0443138	147.106	132.747	61.7038	32.5973
557	LOC105609393	-1.22289	-1.22292	6.5005	0.000838617	0.0443138	134.181	133.023	63.5394	50.9325
814	RGS1	3.21063	3.21143	1.91338	0.000853704	0.0447704	2.81688	2.57134	8.68301	41.2295
998	ZNF23	1.25874	1.25882	5.23572	0.000856938	0.0447704	14.9303	18.2255	48.4753	30.8642
105	CCDC62	1.38166	1.38179	4.28581	0.000857068	0.0447704	12.471	10.009	31.6337	26.9455
488	LOC101118635	2.24963	2.25071	3.02755	0.000857215	0.0447704	2.12792	1.39037	9.41145	7.32969
560	LOC105611013	5.13603	5.18114	0.250926	0.000858261	0.0447704	0	0.100508	2.21446	1.45711
646	MEGF10	-3.76437	-3.76622	1.71958	0.00086998	0.0452657	3.54944	29.181	1.55401	0.84998
133	CDR1	2.79058	2.80889	5.47799	0.000898323	0.0466211	0.17442	0.0502542	0.641028	0.92725
489	LOC101118645	1.65087	1.65136	2.69221	0.000908379	0.047023	3.39247	3.25815	11.0334	9.85756
66	BCO2	-1.51023	-1.51058	2.79533	0.000911233	0.0470511	12.0524	12.8902	4.52604	4.22782
847	SGK1	-2.56626	-2.56635	5.00796	0.000921589	0.0474653	181.004	107.276	40.3265	8.33422
243	DUSP14	-1.46404	-1.46415	3.77588	0.000924555	0.0474978	40.2125	37.9001	16.0354	12.275
151	CHAF1A	-1.38949	-1.38976	4.63331	0.000932447	0.0477593	16.7094	11.9103	5.71097	5.21026
131	CDKN1C	2.74638	2.74647	6.4352	0.00093434	0.0477593	21.1658	22.7819	88.287	206.644
835	SDPR	-1.43277	-1.43277	7.98137	0.00094211	0.0480358	750.485	750.84	355.362	200.75
320	GFRA3	-2.67546	-2.68344	0.68801	0.000946875	0.0481581	1.29071	1.94316	0.369076	0.132464
647	MEIOC	3.45547	3.46019	0.374512	0.000966282	0.0490225	0.444771	0.477415	1.06838	9.08485
445	LOC101105065	1.56857	1.56861	5.9969	0.000970059	0.0490917	42.2619	41.0577	90.2975	156.849
861	SLC18B1	1.21975	1.21981	4.95672	0.000978005	0.049371	20.2327	25.2863	43.3471	62.6777
223	DGKB	-4.12921	-4.13915	-0.227558	0.000990519	0.049879	4.43898	3.52617	0.339939	0.110387
8	ACTG2	-2.06485	-2.06502	5.26707	0.000998594	0.0501376	48.8812	41.7696	15.9383	5.71804

## Sheet: Table S3f (Dist d65 WTvCF)
Table S3f: d65 Distal Lung WTvCF DEGs p<0.001
	Row.names	logFC	unshrunk.logFC	logCPM	PValue	FDR	WT_distlung_d65_1	WT_distlung_d65_2	CF_distlung_d65_1	CF_distlung_d65_2
125	CDR1	-4.44021	-4.44048	5.61436	3.181e-08	0.000638872	138.9	231.37	10.2252	6.82377
243	GGT5	3.17351	3.17377	5.51249	1.24982e-07	0.00125507	7.12819	9.53302	76.6841	73.5755
475	LOC105604520	-3.81569	-3.82544	0.914049	4.0072e-07	0.00179134	3.01577	3.40861	0.257237	0.195524
722	NFATC4	1.62275	1.62281	5.58063	4.2232e-07	0.00179134	30.058	33.3102	92.0172	103.129
111	CCDC64	2.93921	2.93967	3.87847	4.45961e-07	0.00179134	5.78231	3.21462	36.8675	32.2418
706	MYBPC3	2.52154	2.52301	3.47853	9.56206e-07	0.00320074	1.19634	1.49646	7.40474	8.05557
259	GTL2	2.17168	2.17169	8.74026	1.21143e-06	0.00323686	208.512	307.994	1184.86	1142.2
175	DGKQ	2.68802	2.68842	4.18687	1.28933e-06	0.00323686	4.83521	5.37618	34.9934	30.8145
338	LOC101103463	2.00688	2.00701	4.94007	1.89408e-06	0.00422674	11.9634	15.7406	59.293	52.0288
819	RASA3	1.84762	1.84767	6.17911	2.22165e-06	0.00446196	30.2325	36.4694	114.167	125.878
265	HGFAC	2.43317	2.43397	2.42977	2.659e-06	0.00485484	2.14344	2.7158	11.9431	14.3025
194	ECM1	2.36411	2.3644	4.27121	3.65569e-06	0.00543298	7.32758	6.04128	29.2423	39.6228
633	LOC106991688	-3.33115	-3.33117	9.20042	3.66433e-06	0.00543298	1268.07	1623.61	170.649	116.669
102	CATSPER4	2.87734	2.87845	3.5136	3.78718e-06	0.00543298	1.39573	2.35554	11.1071	16.424
20	ADCK5	1.9185	1.91858	5.47914	4.35031e-06	0.00554991	20.4126	28.0171	88.7834	94.2619
939	TNFRSF25	2.48802	2.48839	3.90871	4.42136e-06	0.00554991	5.05952	5.68102	35.122	25.1346
358	LOC101106431	-2.23084	-2.23184	2.44061	5.36464e-06	0.00606078	9.57072	7.95342	1.88334	1.8477
169	DEAF1	1.77018	1.77041	3.8792	5.43189e-06	0.00606078	8.02545	6.48467	28.3879	21.1263
571	LOC105612077	3.43644	3.43899	1.96531	6.81694e-06	0.00720586	0.59817	1.10849	8.53474	9.92282
934	TMEM86B	2.64097	2.64177	2.89882	7.19707e-06	0.00722729	2.64192	2.38326	13.1283	18.2423
876	SLC27A5	2.14913	2.14977	2.9301	8.15957e-06	0.00780366	3.28994	2.46639	13.0364	12.5233
255	GPT	1.97479	1.97539	2.56316	9.71101e-06	0.00844525	3.38963	2.4941	11.741	11.4088
48	AP5Z1	1.67777	1.67787	5.12276	9.94503e-06	0.00844525	15.7767	18.0684	59.8718	48.4019
294	KCND3	2.42496	2.4256	2.30486	1.00919e-05	0.00844525	3.63887	2.4941	16.8582	16.1111
385	LOC101111915	-3.26217	-3.26866	1.02508	1.17461e-05	0.0090811	2.06867	4.26769	0.266424	0.391047
382	LOC101111669	-5.18761	-5.19639	1.77188	1.1756e-05	0.0090811	6.10632	13.191	0.349107	0.175971
781	PKD1	1.91202	1.91208	6.44479	1.27498e-05	0.00948396	33.996	27.4352	137.484	93.7438
301	KCP	2.30654	2.30667	4.7826	1.34856e-05	0.009673	11.0911	18.9275	80.8458	67.5925
288	ITGA10	1.58997	1.59026	3.28247	1.5601e-05	0.0104924	5.33368	5.54245	16.0589	16.6879
293	KANK3	1.78942	1.78956	5.50637	1.56727e-05	0.0104924	10.3683	12.6368	49.4997	30.0031
248	GNB3	2.15721	2.15739	4.18389	1.67539e-05	0.0106807	8.02545	12.6091	43.2157	48.7929
161	D2HGDH	1.59164	1.5917	5.67072	1.70176e-05	0.0106807	24.525	36.0814	86.6336	95.9923
875	SLC26A10	2.19467	2.19483	4.62854	1.76242e-05	0.0107262	6.75434	15.99	48.4064	55.6264
323	LENG9	2.21655	2.21667	5.16085	1.94836e-05	0.0115091	13.3342	17.9021	56.491	88.6602
98	CARD11	1.35675	1.35677	6.00294	2.29955e-05	0.0131143	53.7605	63.0454	159.551	139.584
844	SCARF2	2.23153	2.23161	5.54013	2.398e-05	0.0131143	18.6928	26.8532	111.071	102.777
695	MROH1	1.33645	1.3365	5.87953	2.51148e-05	0.0131143	32.0519	31.3149	87.9657	72.0602
694	MRGPRF	2.31257	2.31311	2.81401	2.54099e-05	0.0131143	4.06257	3.04835	20.68	14.674
295	KCNH2	2.26907	2.2697	2.15728	2.57121e-05	0.0131143	3.01577	2.96521	14.7452	14.0972
89	C4BPB	8.50392	1.44269e+08	-0.772893	2.61189e-05	0.0131143	0	0	0.532847	0.66478
196	EGFL7	1.77595	1.776	6.76834	2.83066e-05	0.0138661	24.4751	43.0649	118.274	112.954
65	B4GALNT1	2.88495	2.88592	2.68213	3.18074e-05	0.01521	1.42065	2.82665	12.9629	18.3792
841	SAP25	2.1831	2.18349	3.72428	3.32354e-05	0.0155232	2.86623	6.76179	19.0355	24.636
277	IGHMBP2	1.55492	1.55506	4.30463	3.40157e-05	0.0155266	12.736	10.2535	39.1183	28.4487
373	LOC101109643	-1.3724	-1.37248	5.44078	3.53865e-05	0.015559	48.2524	55.8957	20.9923	19.2297
15	ACTG2	2.07906	2.07914	5.26559	3.64476e-05	0.015559	24.9985	17.7359	78.9165	101.711
729	NOXA1	2.42724	2.4275	4.73881	3.77571e-05	0.015559	5.83216	9.0342	48.8014	31.1078
142	COL11A2	1.99007	1.99048	2.90723	3.80281e-05	0.015559	4.16227	4.43396	17.2624	16.8932
45	ANO1	1.51744	1.51752	6.58914	3.86211e-05	0.015559	14.9044	23.7771	60.9467	49.7412
152	CROCC	2.48593	2.48616	4.65461	3.87349e-05	0.015559	9.67042	7.87029	68.0758	30.2279
663	MAMDC4	3.20977	3.21514	0.916189	3.97599e-05	0.0156576	0.324009	0.471109	5.30091	2.06277
25	ADRA1A	-4.06546	-4.0823	4.09608	4.19638e-05	0.0161835	1.19634	3.29776	0.165366	0.0977618
38	ANAPC2	1.32165	1.32175	4.66237	4.27068e-05	0.0161835	12.8607	15.7129	38.6406	32.7697
19	ADAMTSL2	2.74549	2.74713	2.58825	4.40441e-05	0.0163812	1.14649	1.33019	11.64	4.97607
171	DENND6B	1.79737	1.79748	4.94134	4.6886e-05	0.0167818	11.1658	18.6226	52.8162	50.6797
354	LOC101106245	2.13398	2.13449	3.17868	4.69044e-05	0.0167818	3.83826	3.49175	19.8807	12.3082
951	TRAF2	1.34154	1.34165	4.66006	4.79339e-05	0.0167818	13.7579	13.5236	39.7155	29.4263
859	SGSM2	1.21707	1.21713	5.30155	4.84637e-05	0.0167818	26.3195	23.9711	63.8682	53.0553
640	LOC106991905	1.79075	1.79077	7.05073	5.08856e-05	0.0171891	51.8165	92.1987	231.733	266.479
664	MAP9	-2.02771	-2.02791	4.17901	5.13518e-05	0.0171891	27.4161	44.8662	8.72767	8.99408
847	SCUBE1	1.99288	1.99306	4.97217	5.25604e-05	0.0173053	12.9105	6.29069	45.3104	31.2056
517	LOC105606117	2.51338	2.51376	3.5992	5.42583e-05	0.0173791	4.0875	6.42925	32.7425	27.2755
714	NDOR1	1.68038	1.68053	4.50266	5.45152e-05	0.0173791	9.09717	11.944	38.9254	28.4976
698	MRVI1	1.64785	1.64811	4.2674	5.86979e-05	0.0184201	7.0285	5.59788	20.1839	19.4057
235	GAS2L1	1.519	1.51912	4.66312	5.99688e-05	0.0185294	12.6363	12.4705	41.9663	29.9933
725	NOG	3.41585	3.42068	1.35264	6.25462e-05	0.0185448	0.423704	0.471109	6.81677	2.75688
520	LOC105606221	3.17206	3.17341	2.23168	6.33476e-05	0.0185448	1.59512	1.55189	12.5862	15.8081
898	SPTBN5	2.02607	2.0272	2.02324	6.36926e-05	0.0185448	1.62004	1.5796	6.37579	6.66735
281	IL18BP	2.01766	2.01788	4.05479	6.39338e-05	0.0185448	6.28079	10.309	29.3709	37.7751
849	SEMA3B	1.48938	1.48942	7.01992	6.46352e-05	0.0185448	37.0367	48.8567	129.041	112.094
366	LOC101108147	3.31191	3.31439	2.36705	6.81988e-05	0.0192916	1.27111	0.443396	7.89165	9.24826
183	DNAAF5	1.34751	1.34757	5.26584	6.97263e-05	0.0194099	24.1262	22.0313	62.9678	54.5022
683	MKL1	2.24522	2.24583	2.93714	7.07348e-05	0.0194099	3.28994	2.79894	15.6914	13.1978
542	LOC105608809	2.45513	2.46026	0.357553	7.15161e-05	0.0194099	0.39878	0.36026	2.20488	1.97479
319	LCAT	1.63974	1.63981	5.53593	7.28868e-05	0.0195181	17.5214	30.2895	68.2963	80.6339
349	LOC101105290	-4.01361	-4.03957	-0.177103	7.47338e-05	0.0197191	1.09665	1.71816	0.0734962	0.0977618
962	TUBGCP6	1.52451	1.52459	5.2604	7.56011e-05	0.0197191	19.7396	19.5372	69.2701	43.7288
855	SFI1	1.34925	1.34929	5.51052	7.87461e-05	0.019983	30.8556	34.5849	91.4843	75.2375
881	SLC45A3	1.55738	1.55752	4.38349	7.88376e-05	0.019983	11.6145	10.9741	35.4527	31.0394
305	KIFC2	1.87687	1.87708	3.99916	7.95978e-05	0.019983	5.9817	10.6969	33.6337	27.5884
452	LOC105602872	1.29597	1.29604	5.08653	8.23915e-05	0.0200202	18.0946	19.8697	46.1923	47.0234
938	TMOD4	1.63924	1.6397	2.82608	8.23966e-05	0.0200202	3.21516	3.87972	11.1806	10.92
901	SSPO	2.442	2.44382	1.82483	8.36832e-05	0.0200202	0.972026	1.16392	6.26555	5.34757
59	ASPA	-2.78213	-2.7842	2.27554	8.39407e-05	0.0200202	5.68262	7.87029	1.2035	0.762542
575	LOC105612922	2.14726	2.1489	2.13344	8.51173e-05	0.0200202	0.947103	1.30248	5.14473	4.81966
994	ZNF653	1.51338	1.51357	4.00505	8.61596e-05	0.0200202	7.85098	8.23055	26.183	19.7283
6	ABTB1	1.92121	1.92127	5.74006	8.67235e-05	0.0200202	23.877	34.862	99.3117	123.111
827	RHPN1	1.89337	1.89383	3.37508	8.83696e-05	0.0201684	4.78536	2.85436	14.0286	14.3905
509	LOC105606006	2.25869	2.25954	2.85961	9.14599e-05	0.0206391	1.81943	2.63267	14.8922	6.4034
216	FAM19A2	-3.13537	-3.14505	1.7811	9.4628e-05	0.0210312	0.897255	2.96521	0.220488	0.215076
622	LOC106991326	2.43135	2.43307	1.13696	9.52917e-05	0.0210312	1.14649	1.10849	5.05286	7.12683
285	INF2	1.61643	1.61654	5.41117	0.000103636	0.0226243	14.3312	16.7936	60.616	34.8032
963	TXNRD2	1.43878	1.43886	5.05404	0.000108186	0.0233636	20.0885	17.5419	53.4225	48.6072
616	LOC106991149	3.01335	3.01674	1.00071	0.000113394	0.0242277	0.648018	0.581958	4.44652	5.51376
8	ACAP1	1.61315	1.61319	6.05003	0.000116662	0.0245304	29.8587	53.5955	123.455	131.783
912	TAGLN	1.39013	1.39016	6.78673	0.000119146	0.0245304	50.346	49.6327	145.109	116.943
344	LOC101104790	-5.17528	-5.27017	-1.63408	0.000119218	0.0245304	0.523399	1.30248	0.0275611	0.0195524
206	EXD3	1.5448	1.54502	3.90493	0.000121862	0.0245304	8.47408	5.70873	24.7682	16.6391
213	FAM173A	1.91364	1.91379	4.52677	0.000122122	0.0245304	13.06	10.0318	44.4009	42.6339
732	NRG2	3.13084	3.13353	1.74819	0.000122139	0.0245304	1.17142	0.387972	8.31425	5.43555
833	RNPEP	1.28315	1.2832	5.78772	0.000125852	0.0250259	30.8805	25.523	68.0483	69.2447
228	FMO2	-3.3621	-3.36396	4.73344	0.000127909	0.0251855	18.7177	5.04363	1.51586	0.79187
74	BGLAP	4.14844	4.16971	-0.319139	0.00013037	0.0254209	0.099695	0.110849	1.66285	2.12143
11	ACRC	1.45193	1.45212	4.03615	0.000137918	0.0266341	8.00052	8.14741	18.227	25.9558
389	LOC101112542	1.17817	1.17817	7.86659	0.000143882	0.0275211	138.601	156.685	318.128	350.065
307	KLHL17	1.94038	1.94059	4.1641	0.000145345	0.0275387	6.95373	9.72701	33.11	30.8927
75	BMP5	-1.21515	-1.21519	6.52442	0.000149193	0.0280038	76.2916	108.022	39.8165	39.5642
434	LOC101122940	-3.74821	-3.74839	7.50926	0.000155153	0.0284358	117.615	214.216	10.4089	14.283
333	LOC101102411	-3.74122	-3.75684	1.33942	0.000155966	0.0284358	2.66684	1.10849	0.238863	0.0391047
556	LOC105609712	2.35099	2.35206	2.70113	0.000156133	0.0284358	2.21821	1.3579	8.6358	9.64909
549	LOC105609117	1.5996	1.59988	3.52121	0.000158416	0.0284358	5.83216	5.51474	16.6928	17.7047
944	TNS2	1.15729	1.15731	7.18122	0.000159256	0.0284358	76.3664	83.1091	185.67	170.018
649	LOC780463	-1.64015	-1.64022	5.97064	0.00015999	0.0284358	60.2158	88.2359	22.5541	25.0661
182	DMPK	1.519	1.51906	5.59128	0.000167487	0.0293068	24.8988	30.2618	95.3245	62.7435
867	SIPA1	1.52832	1.52837	5.85824	0.000167809	0.0293068	28.1888	34.5018	98.7605	82.0515
372	LOC101109388	-2.17398	-2.17494	3.33798	0.000170163	0.0294617	8.87286	8.5908	2.37025	1.49576
993	ZNF598	1.41902	1.4191	5.12151	0.000172422	0.0295976	19.3159	18.4287	58.8612	42.0767
430	LOC101122261	2.30046	2.30059	4.70891	0.000175631	0.0298929	10.2686	17.431	74.0014	62.3916
776	PHRF1	1.45346	1.45351	5.9724	0.000179027	0.0302149	34.1455	34.003	118.614	68.0226
173	DGCR8	1.31854	1.31856	6.81538	0.000198136	0.0331613	80.4788	78.01	220.002	175.297
830	RNF126	1.57677	1.57686	4.75428	0.000209131	0.0344456	14.7299	17.1816	51.0063	44.1785
880	SLC43A1	1.45488	1.45494	5.41462	0.000209239	0.0344456	20.587	29.3196	73.5972	63.1834
86	C24H16orf54	2.91463	2.91791	1.81719	0.000213468	0.0348559	0.648018	0.60967	4.01473	5.49421
914	TBKBP1	1.21616	1.2162	5.49521	0.000227458	0.0365538	31.055	35.832	77.0332	78.3561
177	DHRS3	1.55634	1.55646	5.90785	0.00022835	0.0365538	13.2096	13.0525	36.5	40.7471
52	ARGLU1	1.17615	1.17616	7.71221	0.000229326	0.0365538	148.172	138.866	300.801	347.836
531	LOC105607199	2.20997	2.21096	3.19585	0.000233961	0.0369989	1.5702	2.21698	7.69872	9.81528
477	LOC105604578	1.77215	1.77269	2.74067	0.000242653	0.0380738	3.19024	2.96521	10.4089	10.6267
813	RAB24	1.32474	1.32479	5.9261	0.000248706	0.0385253	22.3317	28.5714	63.5007	63.9851
276	IGFBP5	1.54204	1.54205	8.22829	0.00025126	0.0385253	217.859	164.666	564.864	549.108
241	GFRA4	2.07377	2.07416	3.3242	0.000251531	0.0385253	3.66379	5.57017	15.5628	23.2966
765	PDE1C	-2.53158	-2.53477	1.56507	0.000253494	0.0385253	3.81333	3.32547	0.937076	0.293285
13	ACTA2	1.78583	1.78585	8.38737	0.000255121	0.0385253	159.387	109.935	439.939	488.789
700	MSANTD1	2.86582	2.87239	0.0728348	0.000261686	0.0392216	0.39878	0.221698	2.49887	2.06277
585	LOC105614865	1.48638	1.48649	4.56163	0.000266596	0.0396616	13.1099	15.5466	38.365	41.9202
829	RNF112	2.02648	2.02659	6.04843	0.000279646	0.0406442	11.764	23.2506	71.0524	71.503
800	PRSS53	1.70384	1.70394	5.12722	0.000279806	0.0406442	12.4868	19.7034	51.9067	52.9184
578	LOC105613565	3.10529	3.11196	1.46168	0.000280004	0.0406442	0.299085	0.332547	2.11301	3.34345
451	LOC105602860	1.86533	1.86547	4.81233	0.000281787	0.0406442	9.86981	14.5489	40.0003	48.9395
218	FAM65C	1.51196	1.51217	4.53906	0.000283771	0.0406442	7.47713	7.26062	22.2326	19.8065
736	NTHL1	1.54697	1.54708	5.07199	0.000285343	0.0406442	14.4059	13.8007	37.6668	44.7651
747	OSBPL7	1.34406	1.34413	5.08505	0.000318838	0.044808	15.8515	24.082	49.8671	51.4814
965	UCKL1	1.33301	1.33307	5.2184	0.000319758	0.044808	19.291	27.8785	54.6076	64.2002
184	DNAH17	1.64733	1.64805	2.62899	0.000321268	0.044808	2.34283	2.16156	6.80758	7.31258
557	LOC105609844	2.90592	2.918	0.208938	0.000333508	0.0461944	0.174466	0.166274	1.28618	1.29046
144	COL9A3	2.59612	2.59616	5.9171	0.000340585	0.0468514	60.0662	33.033	352.772	210.315
416	LOC101118825	-1.44597	-1.44605	5.55538	0.000349279	0.0477205	48.6512	59.9694	19.256	20.6082
652	LRRC61	1.81128	1.8116	3.38109	0.000355009	0.047756	4.9349	5.59788	19.7797	17.1865
367	LOC101108463	1.40963	1.40977	3.99301	0.000356329	0.047756	10.0193	11.0018	29.8027	26.0437
137	CLDN18	-1.48551	-1.48561	8.12132	0.000356672	0.047756	38.1084	53.457	17.9882	14.7034
662	MAGIX	1.60829	1.60872	3.639	0.000363037	0.0481777	4.21211	3.1592	11.1163	11.3795
393	LOC101114063	-1.1752	-1.17525	5.22365	0.000370325	0.0481777	53.1374	65.3455	28.6359	23.8245
418	LOC101119417	1.93241	1.93282	2.91378	0.000370553	0.0481777	3.88811	4.87736	13.2201	20.2367
258	GSTA1-1	-1.84792	-1.8487	7.71591	0.000374208	0.0481777	8.59869	7.26062	1.85578	2.55158
614	LOC106991051	-2.09126	-2.09168	3.89656	0.000374515	0.0481777	11.3652	26.0495	3.08684	5.68974
179	DLK1	2.78149	2.7815	7.45413	0.000375591	0.0481777	124.718	133.13	1004.89	767.977
95	CACNA1G	1.64137	1.64144	4.77151	0.000376613	0.0481777	24.5	24.7471	69.5549	84.0849
143	COL7A1	1.30455	1.30459	4.82696	0.00038518	0.0489618	27.4161	32.0077	83.1977	63.5745
892	SPATA21	2.33386	2.3351	1.79006	0.000393266	0.0496752	1.12157	1.96757	8.37856	7.18549
979	XPC	1.1386	1.13863	6.40768	0.000397225	0.049772	53.3867	54.8426	121.609	116.679
287	INTS1	1.42999	1.43007	4.78843	0.000398989	0.049772	17.0728	16.7105	52.954	38.0782
927	TMCO4	1.21943	1.21949	4.668	0.000405977	0.0503312	19.0417	23.0289	50.0325	47.9228
779	PIGQ	1.22082	1.22085	6.08724	0.000420098	0.0517622	42.7442	40.9865	99.7802	95.3862
869	SLC12A9	1.42824	1.42832	5.01525	0.000439018	0.0531918	14.2564	23.0566	55.8203	44.5598
955	TRIM45	1.29772	1.29778	5.35603	0.000441197	0.0531918	27.2417	23.2229	59.1093	64.9725
798	PRPF40B	1.22108	1.2211	6.03682	0.000444337	0.0531918	42.2458	58.7777	114.773	120.706
872	SLC25A29	1.36792	1.36802	4.69798	0.000444853	0.0531918	16.4995	15.0478	39.9452	41.4901
411	LOC101117564	1.55786	1.55798	4.15677	0.000446429	0.0531918	10.144	15.1586	36.4265	38.0489
296	KCNH5	-3.5325	-3.53525	2.45697	0.000452284	0.0531918	9.59564	8.75708	0.937076	0.645228
735	NSUN5	1.39329	1.39342	4.2083	0.000452787	0.0531918	9.57072	12.3042	30.556	26.8943
150	CR2	-4.97243	-5.08957	2.66138	0.000457345	0.0531918	0.348933	0.942217	0.0367481	0
320	LCNL1	2.16133	2.16194	2.84813	0.000459201	0.0531918	2.96593	3.10377	14.6074	12.5526
78	BZRAP1	2.10234	2.10257	4.06249	0.000462238	0.0531918	7.05342	8.95106	43.3811	25.3301
519	LOC105606140	1.76159	1.76176	4.28243	0.000463011	0.0531918	11.1409	8.00885	44.0793	20.8819
279	IGSF9	1.35214	1.35218	5.32148	0.000466438	0.0531918	31.9273	38.714	96.2524	84.0751
80	C15H11orf94	2.48646	2.49014	-0.498284	0.000467413	0.0531918	0.672941	0.387972	3.35326	2.62002
676	MGARP	3.70154	3.72949	-0.38043	0.000468778	0.0531918	0.149543	0	1.07488	0.967842
56	ARVCF	1.70402	1.70439	3.02702	0.000483913	0.0546006	4.21211	4.68337	14.8095	14.1755
561	LOC105610137	-1.40151	-1.40157	5.67979	0.000488997	0.054866	52.2402	63.9045	21.2404	22.7198
535	LOC105607844	-5.0946	-5.11494	0.151651	0.000504003	0.0560291	1.84436	5.98585	0.146992	0.0782094
313	KRBA1	1.36151	1.36157	5.24619	0.000504943	0.0560291	22.4812	24.2205	62.8484	57.1515
504	LOC105605891	1.68731	1.6876	3.46303	0.000513296	0.0564719	5.38353	6.17984	21.4609	15.7788
1000	ZXDC	1.39164	1.39169	5.51409	0.000514557	0.0564719	27.466	26.6592	87.6901	54.3262
253	GPR153	1.37478	1.37481	5.73009	0.000526589	0.0574784	62.434	46.8615	152.946	130.522
977	WFDC1	1.62435	1.62452	5.18563	0.00053315	0.0578799	12.761	6.5401	32.7793	26.7965
728	NOTUM	2.21429	2.21503	4.28044	0.000551524	0.0594406	2.31791	2.79894	11.8513	11.8878
980	YPEL1	1.12116	1.12118	6.49481	0.000555379	0.0594406	73.0515	66.7034	157.796	146.213
845	SCRIB	1.49739	1.49746	5.41369	0.000556405	0.0594406	23.9517	24.1097	80.0006	55.6949
801	PSD2	2.28995	2.2934	0.28669	0.000566274	0.0601749	0.59817	0.498821	2.35188	3.03062
145	COPG2	-1.16483	-1.1649	4.88115	0.00057982	0.06129	42.2956	48.7736	18.668	21.9475
831	RNF207	2.28952	2.29065	1.61076	0.000585248	0.0613558	1.0468	2.32783	8.86547	7.61564
644	LOC106992007	1.66079	1.66175	1.62782	0.000586552	0.0613558	1.66989	1.74587	5.58571	5.22048
155	CSAD	1.23975	1.2398	5.20678	0.000600784	0.0625188	20.8363	31.6197	56.7574	67.0939
135	CLCF1	1.31524	1.31532	4.78076	0.000606612	0.0625941	16.3998	19.3432	48.9025	40.0334
471	LOC105604113	2.28892	2.29271	0.279761	0.00060774	0.0625941	0.448628	0.554245	2.26919	2.63957
525	LOC105606646	1.43227	1.43231	5.20691	0.000617536	0.0632786	27.466	35.3886	88.5629	81.0445
659	LY6G5B	1.48279	1.48305	3.20521	0.000622542	0.0633288	6.05647	5.81958	15.0851	18.1153
708	MYH11	1.36047	1.36048	7.82414	0.000624333	0.0633288	167.762	126.701	393.462	362.657
239	GDF1	1.896	1.89626	3.44251	0.00063914	0.0642729	5.05952	8.23055	27.9837	21.4587
836	RTN4R	2.93803	2.94521	0.0653961	0.000640041	0.0642729	0.299085	0.277123	3.03172	1.40777
7	ACAD9	1.22832	1.22836	5.51896	0.000655965	0.0654175	28.1638	30.8992	65.3013	73.0769
738	NUBP2	1.29997	1.30008	4.29543	0.000657953	0.0654175	14.0071	11.6392	33.257	29.9053
884	SLC6A2	-5.23187	-5.45849	0.882567	0.000664734	0.0657661	0.548323	0.277123	0.018374	0
783	PKN3	1.16771	1.16776	5.66975	0.000673997	0.0663556	23.6028	30.9269	63.4456	59.0383
768	PDLIM7	1.33876	1.33878	6.24917	0.000682656	0.0668804	47.9782	69.447	143.4	153.574
447	LOC105602360	1.51898	1.51921	3.63297	0.0006988	0.0681296	5.43338	7.92571	19.0631	19.2102
329	LMNTD2	2.84106	2.84229	1.78356	0.000703622	0.0681496	1.52035	1.82901	12.0626	11.9465
99	CARD9	2.46824	2.46944	2.12951	0.000705791	0.0681496	0.747713	2.54953	10.1792	8.02624
907	STK25	1.28558	1.28562	5.69953	0.000711017	0.0683257	30.6064	38.1321	86.5968	80.9565
396	LOC101114442	1.24153	1.24164	4.30361	0.000718985	0.0687623	15.1287	10.2258	29.7292	30.2475
922	TEX14	1.6755	1.6759	3.32982	0.000728084	0.0689511	3.38963	4.62795	11.741	13.8626
424	LOC101120818	1.52672	1.52686	4.29121	0.00072971	0.0689511	8.15007	14.2441	33.3856	31.1078
554	LOC105609393	-1.28621	-1.28623	6.52316	0.000733693	0.0689511	119.21	202.189	64.3551	67.4165
274	HTRA3	1.72534	1.72553	4.56008	0.000734692	0.0689511	11.5397	5.76415	35.223	22.0551
746	ORM1	3.3614	3.37517	-0.291601	0.000741399	0.0692571	0.249238	0.0554245	1.57098	1.63262
93	CA4	2.93662	2.95624	3.26103	0.000748085	0.0695581	0.099695	0.110849	0.790084	0.840751
946	TOP3B	1.37356	1.3737	4.3847	0.000777772	0.0719851	10.3683	10.7246	36.0591	18.5943
712	NANOS3	2.95966	2.96442	0.455253	0.000792094	0.0729744	0.747713	0.110849	3.43595	3.3239
574	LOC105612738	1.93555	1.93632	2.32342	0.000797072	0.0730977	2.14344	2.43868	11.2449	6.28608
621	LOC106991325	1.08045	1.08048	6.76361	0.000801668	0.073185	43.7412	52.0991	94.6263	108.037
290	ITGA7	1.20615	1.20628	5.5213	0.00080911	0.0732866	11.8637	9.42217	28.4063	20.7255
878	SLC34A3	1.83057	1.83117	3.72453	0.000810079	0.0732866	3.66379	2.023	12.9353	7.33213
846	SCRN3	-1.61404	-1.61434	3.74633	0.000818005	0.0735322	17.5214	15.3249	5.57652	5.15205
513	LOC105606034	3.603	3.61699	-0.357874	0.000820116	0.0735322	0.249238	0.0554245	1.29537	2.49293
9	ACAP3	1.35616	1.35619	6.18187	0.000826439	0.0737539	32.0519	42.6492	109.665	81.5431
897	SPSB3	1.28953	1.28957	6.01918	0.000829934	0.0737539	32.8744	40.4045	109.767	69.3424
435	LOC101123290	-2.613	-2.61625	1.99816	0.000852684	0.0749641	5.18414	2.32783	0.872767	0.351942
26	ADSSL1	1.23449	1.23456	5.26053	0.000856405	0.0749641	20.0885	20.5902	48.3237	47.3949
601	LOC106990375	2.49563	2.499	1.42465	0.00085733	0.0749641	0.448628	0.720519	3.00416	3.58786
508	LOC105606005	2.00402	2.0052	2.14346	0.00086018	0.0749641	1.09665	1.96757	6.07262	6.20787
66	B4GALNT4	1.25302	1.25307	4.82232	0.000862214	0.0749641	31.8526	25.4953	79.8719	56.8289
505	LOC105605903	-2.32881	-2.33519	2.5131	0.00086891	0.0752206	0.697865	2.32783	0.284798	0.312838
459	LOC105603128	1.70405	1.70437	3.30437	0.000878446	0.0753071	5.20906	4.9605	18.8793	14.2634
885	SLC6A6	1.14777	1.1479	4.82931	0.000879043	0.0753071	9.77011	9.81014	24.7039	18.6823
362	LOC101107658	1.53887	1.539	4.70615	0.000884311	0.0753071	10.9415	14.4658	32.9171	40.8938
654	LRWD1	1.1924	1.19248	4.53329	0.000886932	0.0753071	15.5026	18.5118	42.2879	35.4386
40	ANKRD10	1.1985	1.19853	6.48757	0.000891	0.0753071	41.3485	61.3827	109.096	126.641
204	ERMARD	1.15021	1.15031	4.41476	0.000895743	0.0753071	13.0102	14.3272	28.4614	32.2125
510	LOC105606015	1.8085	1.80877	3.53352	0.000898342	0.0753071	5.05952	7.37146	20.4779	23.0522
941	TNFSF8	-2.80113	-2.81648	0.695572	0.000899905	0.0753071	0.648018	1.21934	0.146992	0.117314
816	RABGAP1L	-1.43597	-1.43622	3.98755	0.000904811	0.0754034	16.3001	17.043	6.66978	5.65063
936	TMEM8B	1.17254	1.17265	4.03826	0.000914951	0.0759334	11.4649	14.1333	28.2685	29.4263
672	MESP2	2.79722	2.79834	2.76657	0.000925696	0.076509	2.0936	1.55189	12.7516	12.6308
701	MSX1	3.11077	3.1181	0.21678	0.00093432	0.0767631	0.348933	0.221698	2.97659	1.99434
609	LOC106990881	-1.37025	-1.37031	5.70751	0.000936414	0.0767631	53.0627	66.0383	21.4701	24.5969
432	LOC101122683	-2.25678	-2.25704	4.9837	0.00094914	0.0774899	18.5183	50.4086	3.34408	11.0764
780	PITX3	8.4908	1.44269e+08	-1.23528	0.00097482	0.0788939	0	0	1.02895	0.156419
775	PHKG2	1.23978	1.23982	5.53824	0.000977771	0.0788939	33.9212	41.6238	84.2817	94.1153
433	LOC101122720	1.29433	1.2944	4.6542	0.000978121	0.0788939	18.5931	16.8213	37.1891	49.6825
546	LOC105609002	2.12732	2.13069	1.34081	0.000992904	0.079493	0.747713	0.332547	2.42537	2.32673
322	LDLRAD2	2.34026	2.34263	1.58601	0.000993465	0.079493	0.648018	0.96993	4.89668	3.29457

## Sheet: Table S3g (Dist d80 WTvCF)
Table S3g: d80 Distal Lung WTvCF DEGs p<0.001
	Row.names	logFC	unshrunk.logFC	logCPM	PValue	FDR	WT_distlung_d80_1	WT_distlung_d80_2	CF_distlung_d80_1	CF_distlung_d80_2
698	MYBPC3	2.95019	2.95097	3.47853	8.8075e-08	0.0017689	3.38751	1.98773	19.0282	22.3554
101	CCDC64	2.99688	2.99758	3.87847	3.796e-07	0.00191776	2.84309	3.15829	20.485	27.4881
610	LOC105616860	3.65948	3.66165	2.82002	6.4108e-07	0.00191776	0.907368	1.1043	13.2313	12.3019
116	CDR1	-3.4215	-3.42168	5.61436	6.46432e-07	0.00191776	132.96	123.814	12.508	11.4542
210	GABBR1	1.58109	1.58115	5.67789	9.33181e-07	0.00191776	26.5859	24.2724	78.7551	73.3877
406	LOC101118825	-2.31213	-2.31228	5.55538	9.44623e-07	0.00191776	67.2663	60.2504	11.3124	14.3569
891	SLC6A6	1.84901	1.84919	4.82931	9.4735e-07	0.00191776	9.95081	9.78407	37.9359	33.1645
479	LOC105604520	-3.547	-3.55664	0.914049	9.71722e-07	0.00191776	3.32702	1.98773	0.210978	0.239588
654	LOC780463	-2.47309	-2.47321	5.97064	9.74708e-07	0.00191776	91.9164	88.3879	13.9446	18.522
306	LOC101104482	-4.40887	-4.41318	5.87047	1.01063e-06	0.00191776	15.9092	6.75829	0.743446	0.322523
562	LOC105610137	-2.27673	-2.27686	5.67979	1.10887e-06	0.00191776	74.2227	65.8823	12.3171	16.5869
509	LOC105606006	3.3043	3.30583	2.85961	1.21754e-06	0.00191776	1.63326	1.19264	13.5428	14.3016
216	GGT5	2.66044	2.6607	5.51249	1.24133e-06	0.00191776	8.52926	7.31044	43.1098	56.9483
96	CATSPER4	3.10977	3.111	3.5136	1.51481e-06	0.0021731	1.96597	1.47976	13.8341	15.8313
863	SCUBE1	2.61895	2.61933	4.97217	1.87763e-06	0.00246575	5.26274	5.21228	34.3392	30.0222
494	LOC105605573	4.24733	4.24917	3.61556	2.02955e-06	0.00246575	2.0567	0.48589	23.0066	24.3458
366	LOC101112542	1.51393	1.51394	7.86659	2.10012e-06	0.00246575	145.36	117.718	373.903	377.351
239	HGFAC	2.48771	2.48896	2.42977	2.20989e-06	0.00246575	1.78449	1.36933	8.198	9.46373
912	SRGN	-1.89578	-1.89609	5.73195	3.00393e-06	0.00317532	18.6313	22.3951	5.42515	5.60268
417	LOC101120505	1.66802	1.66807	5.82215	3.54346e-06	0.00329777	31.032	27.6737	89.9168	96.6001
623	LOC106990881	-2.18537	-2.18549	5.70751	3.59138e-06	0.00329777	74.7067	67.6492	13.3017	17.9875
516	LOC105606123	2.38138	2.38175	4.06809	3.61777e-06	0.00329777	4.32512	6.00737	27.819	26.1335
92	CARD11	1.51649	1.51652	6.00294	3.77657e-06	0.00329777	46.1851	40.5939	116.852	131.377
113	CDH24	1.56509	1.56517	5.00167	4.73573e-06	0.00396301	20.2343	22.2405	67.744	57.9711
270	KCP	2.49661	2.49677	4.7826	5.12813e-06	0.00411973	12.9754	11.1313	74.5757	61.4175
943	TMEM86B	2.72966	2.73088	2.89882	5.33354e-06	0.00411996	1.75425	1.59019	11.8047	10.376
299	LOC101103096	1.52243	1.52252	4.92739	6.14678e-06	0.00446499	16.7561	16.0123	46.2946	47.8347
585	LOC105612922	2.68268	2.68469	2.13344	6.22484e-06	0.00446499	0.937614	1.06012	6.68097	6.18322
454	LOC105603128	2.6634	2.66393	3.30437	6.94438e-06	0.00480934	3.20604	4.35093	25.1868	22.7885
933	TEX14	2.52718	2.52796	3.32982	8.53352e-06	0.0057129	3.23628	1.89939	14.6579	14.836
879	SLC26A10	2.31586	2.31608	4.62854	9.27223e-06	0.00600721	9.79958	7.57547	40.4877	45.9364
940	TMEM175	2.89152	2.89229	3.29205	9.77566e-06	0.00613545	2.72211	2.62823	19.9927	19.72
358	LOC101111669	-5.35103	-5.36955	1.77188	1.14415e-05	0.00670603	5.02077	5.30062	0.120559	0.129009
211	GABRE	1.59721	1.59725	6.36503	1.18572e-05	0.00670603	38.4724	33.0847	117.485	98.9684
723	NOXA1	2.68863	2.68896	4.73881	1.19407e-05	0.00670603	7.98484	4.50553	30.21	50.0463
555	LOC105609117	1.99595	1.99632	3.52121	1.20204e-05	0.00670603	5.62568	4.01964	17.8327	20.5862
263	KCND3	2.41756	2.41899	2.30486	1.24854e-05	0.00677583	1.51228	1.21473	8.15782	6.39516
260	ITGA7	1.62538	1.62552	5.5213	1.28202e-05	0.00677583	13.1266	10.8221	34.1784	39.6518
693	MRVI1	1.87204	1.87232	4.2674	1.33401e-05	0.00686983	6.41207	5.87486	27.5879	17.3794
757	PKD1	1.89444	1.8945	6.44479	1.44736e-05	0.00726717	30.79	29.2197	114.37	108.718
230	GSTA1-1	-2.4164	-2.41713	7.71591	1.57204e-05	0.00770068	13.55	14.9963	3.19481	2.15629
639	LOC106991688	-2.91543	-2.91545	9.20042	1.61643e-05	0.00772962	866.174	861.439	92.6193	136.363
854	SAP25	2.31451	2.31506	3.72428	1.73403e-05	0.0080235	3.84119	3.11412	16.7275	17.8309
608	LOC105616729	4.46515	4.49064	-0.110529	1.75779e-05	0.0080235	0.0604912	0.11043	1.5974	2.34059
736	OSBPL7	1.66729	1.6674	5.08505	1.87564e-05	0.00819363	16.9678	13.3399	48.4747	47.7241
231	GTL2	1.7701	1.77011	8.74026	1.87665e-05	0.00819363	258.207	188.437	687.758	835.536
311	LOC101105321	-4.41372	-4.52744	1.13239	1.95215e-05	0.00834192	0.302456	0.574234	0.0200931	0.0184299
171	DNAH17	2.1165	2.11761	2.62899	2.07744e-05	0.00869237	1.99621	1.34724	6.43985	8.01699
761	PLA2G4B	2.24949	2.24998	3.22146	2.46354e-05	0.00992822	3.68997	3.97547	19.209	17.2688
945	TMOD4	1.82348	1.82406	2.82608	2.47599e-05	0.00992822	2.63137	3.24663	10.6192	10.2194
187	EPS8L1	1.43544	1.43553	5.77732	2.52111e-05	0.00992822	20.2948	14.1792	45.8626	47.2726
266	KCNIP2	1.93584	1.9362	3.33094	2.79157e-05	0.0107819	5.23249	4.7043	19.3497	18.6602
725	NPFF	2.65438	2.65562	2.55967	2.96291e-05	0.0110135	1.78449	1.45767	9.10219	11.2883
667	MAMDC4	3.28824	3.29334	0.916189	2.97313e-05	0.0110135	0.393193	0.441719	3.13453	5.06821
133	COL11A2	2.02522	2.0256	2.90723	3.01604e-05	0.0110135	4.32512	5.07976	15.3612	22.9544
628	LOC106991051	-2.63827	-2.63882	3.89656	3.1835e-05	0.0114174	21.5349	23.8086	3.11444	4.16515
65	BEX5	-1.98209	-1.98221	4.69001	3.28822e-05	0.0115861	61.943	57.7326	12.1965	18.0889
884	SLC34A3	2.43508	2.4355	3.72453	3.54237e-05	0.0122664	5.11151	4.19633	21.0275	29.2666
259	ITGA10	1.49684	1.49712	3.28247	3.6529e-05	0.0124025	5.172	5.72025	15.8033	14.9558
532	LOC105607199	2.64657	2.64807	3.19585	3.70518e-05	0.0124025	1.30056	1.36933	8.05735	8.68968
255	INF2	1.76317	1.76329	5.41117	3.81686e-05	0.0125668	11.3724	15.8135	44.5666	47.8347
811	RNF207	2.99759	2.999	1.61076	4.1258e-05	0.0133649	1.96597	1.01595	10.6896	13.0299
669	MAN2C1	1.45375	1.45379	6.18267	4.27867e-05	0.0136401	32.6653	34.6086	90.0776	94.2227
493	LOC105605499	2.86373	2.86742	0.82616	4.52715e-05	0.0142067	0.362947	0.728836	4.63147	3.41874
415	LOC101120408	4.65571	4.67358	0.904402	4.84444e-05	0.0149686	0.120982	0.132516	4.77212	1.72319
702	MYOCD	2.79069	2.79122	3.73248	5.01458e-05	0.0151598	4.32512	3.40123	36.6499	16.7527
7	ACRC	1.56629	1.5665	4.03615	5.11972e-05	0.0151598	8.34779	6.86872	23.3884	21.6459
249	IGHMBP2	1.50926	1.50943	4.30463	5.2103e-05	0.0151598	8.37804	10.5571	24.6844	29.2666
197	FAM19A2	-3.29488	-3.303	1.7811	5.2318e-05	0.0151598	2.90358	2.31902	0.401863	0.129009
726	NRG2	3.44972	3.45358	1.74819	5.34119e-05	0.0151598	0.544421	0.574234	6.03799	6.22929
746	PARP3	3.44279	3.45551	1.43521	5.47496e-05	0.0151598	0.272211	0.0883437	1.65768	2.14708
581	LOC105612255	1.83889	1.83899	5.05342	5.60699e-05	0.0151598	17.2702	17.4921	65.4132	58.9571
499	LOC105605770	-2.65833	-2.6652	2.79041	5.74553e-05	0.0151598	2.17768	1.54601	0.421956	0.165869
813	RNPC3	1.51032	1.51035	6.38222	5.76891e-05	0.0151598	62.7899	53.5142	167.989	163.279
910	SPTBN5	2.05043	2.0518	2.02324	5.78425e-05	0.0151598	1.24007	1.39141	5.15389	5.76855
716	NFATC4	1.21638	1.21643	5.58063	5.83946e-05	0.0151598	27.1303	29.9927	67.2819	65.4813
251	IL17RB	1.97058	1.97162	1.84018	5.8989e-05	0.0151598	1.51228	1.8773	7.01251	6.30301
281	LCAT	1.6713	1.67139	5.53593	5.93244e-05	0.0151598	18.2986	17.7792	54.8141	60.0906
15	ADAMTS5	1.53527	1.53541	4.02932	5.96307e-05	0.0151598	11.3119	11.3963	34.5602	31.2663
471	LOC105603901	-4.85146	-4.91821	-0.892774	6.15113e-05	0.015306	0.665404	1.36933	0.0401863	0.0276448
919	STK32A	1.76759	1.76826	2.99295	6.17301e-05	0.015306	2.54063	2.47362	8.71038	8.36716
338	LOC101109380	-1.93592	-1.93592	9.27338	6.4343e-05	0.0157593	904.193	762.517	209.682	225.913
38	ARGLU1	1.2708	1.27081	7.71221	6.65979e-05	0.0161151	137.013	118.116	286.488	329.084
708	NDUFA4	-2.12357	-2.12364	6.1547	6.84761e-05	0.0161659	114.873	111.225	24.4835	27.396
178	ECM1	1.87954	1.87982	4.27121	6.8924e-05	0.0161659	7.04723	5.43314	22.3335	23.5349
146	CROCC	2.36266	2.3629	4.65461	6.92228e-05	0.0161659	8.52926	7.50922	30.0694	52.3777
880	SLC27A5	1.78951	1.7901	2.9301	7.7477e-05	0.0178844	3.08505	2.69448	9.48396	10.4866
294	LOC101102411	-4.47256	-4.5307	1.33942	7.83624e-05	0.0178844	1.11909	0.662578	0.0301397	0.0460747
649	LOC106991905	1.70816	1.70819	7.05073	8.58971e-05	0.0193838	65.754	52.697	172.912	214.035
918	STAG3	1.73912	1.73978	2.3978	8.9019e-05	0.0198651	2.7826	2.27485	8.7807	8.09071
525	LOC105606646	1.68257	1.68263	5.20691	0.000100584	0.0220822	27.2211	23.2344	77.3887	84.5286
631	LOC106991096	1.76295	1.76314	4.0702	0.000101153	0.0220822	9.89032	7.70799	31.1444	28.5386
529	LOC105606966	3.19164	3.20239	0.371346	0.00010349	0.0222106	0.302456	0.11043	2.02941	1.6679
302	LOC101103463	1.48027	1.48041	4.94007	0.000103953	0.0222106	10.7674	11.9927	27.1961	36.3345
9	ACTA2	1.94324	1.94326	8.38737	0.000106138	0.0224386	76.3702	83.7719	399.261	216.652
356	LOC101111401	-4.5717	-4.605	-0.16449	0.000109017	0.0228072	1.3913	1.92148	0.100466	0.0368597
541	LOC105608127	2.05027	2.05047	4.06106	0.000111868	0.0231421	10.7069	7.99511	40.3068	37.0901
37	AP5Z1	1.40583	1.40592	5.12276	0.000114049	0.0231421	17.7844	14.4442	38.84	46.5078
288	LIME1	2.41454	2.41656	1.51597	0.000114074	0.0231421	0.75614	1.14847	5.4151	4.80098
706	NDOR1	1.58074	1.58093	4.50266	0.000116554	0.0234087	8.80147	7.86259	23.9611	25.8663
98	CCBL1	1.44789	1.44798	5.235	0.000117876	0.0234172	17.6937	16.8516	50.3735	43.8631
50	ATAT1	1.55174	1.55181	5.18496	0.00011958	0.0234172	23.7126	23.3007	71.5115	66.3199
946	TNFRSF25	1.9009	1.90123	3.90871	0.000120094	0.0234172	5.05102	5.56565	19.6712	20.0056
733	OGT	1.22953	1.22953	7.91587	0.000122583	0.0236726	173.005	153.409	389.907	375.472
490	LOC105605367	3.52101	3.53531	-0.534638	0.000126661	0.0242272	0.120982	0.176687	1.97917	1.51125
873	SGSM2	1.1498	1.14985	5.30155	0.000128762	0.0243967	27.5235	28.1154	60.4502	63.0117
603	LOC105616111	2.44831	2.44983	2.14219	0.00013274	0.0249154	1.36105	1.21473	7.73586	6.32144
84	CABP5	2.44213	2.44556	0.556258	0.00014391	0.0267619	0.635158	0.507976	2.17006	4.03614
264	KCNH2	1.9697	1.97075	2.15728	0.000148885	0.0273419	1.99621	1.4135	5.04338	8.28422
979	XPC	1.21282	1.21285	6.40768	0.000149751	0.0273419	46.2153	42.9571	91.8558	114.818
672	MASP2	1.6042	1.60431	4.60455	0.000151356	0.0273858	16.6956	12.5227	44.446	44.3238
635	LOC106991381	1.39118	1.39129	4.63644	0.000172906	0.0310057	13.0056	13.362	33.7766	35.3946
359	LOC101111719	1.66161	1.66176	4.72922	0.000177695	0.031511	9.86007	11.3963	35.2534	32.0403
317	LOC101106245	1.90299	1.90351	3.17868	0.000178861	0.031511	2.54063	4.06381	9.87578	14.9005
755	PHRF1	1.45175	1.4518	5.9724	0.000182644	0.0318976	32.3931	29.9043	78.946	91.4398
307	LOC101104815	-2.83114	-2.83189	3.61231	0.000193526	0.0335067	17.9054	21.2467	2.06959	3.42795
986	ZFP28	1.22986	1.22989	5.91987	0.000197587	0.0336681	42.6161	31.8258	84.8232	89.6981
533	LOC105607421	2.55525	2.56043	0.00500153	0.000197811	0.0336681	0.362947	0.397547	2.18011	2.31295
680	MINK1	1.16212	1.16214	6.75988	0.000202104	0.0338844	55.168	58.7486	127.37	127.581
274	KLHL17	1.88601	1.88624	4.1641	0.000202456	0.0338844	7.16821	7.59756	26.7138	27.8844
39	ARHGAP33	1.85964	1.85977	4.25761	0.00020817	0.0342141	14.5481	12.854	50.1625	49.263
130	CNKSR1	1.369	1.36917	4.29856	0.00020838	0.0342141	10.6162	7.2221	24.6543	21.3602
953	TRAF2	1.22068	1.22078	4.66006	0.000209536	0.0342141	13.792	11.9485	27.9998	31.9666
10	ACTG2	1.78742	1.78758	5.26559	0.000212514	0.0342706	11.1909	10.7338	48.9971	26.6864
13	ADAM33	1.76824	1.7683	5.87986	0.000214932	0.0342706	29.4592	27.4749	78.6546	115.26
208	FGF18	2.44908	2.44999	3.93421	0.000215104	0.0342706	2.29867	1.98773	15.7731	7.61153
963	TUBGCP6	1.40609	1.40616	5.2604	0.000216708	0.0342706	22.8354	20.4074	53.3975	61.1779
285	LENG9	1.8015	1.80165	5.16085	0.000219636	0.0343284	13.1266	9.82824	34.6908	45.2361
395	LOC101117112	-3.28653	-3.28902	4.57918	0.000220525	0.0343284	11.6446	5.21228	0.693213	1.02286
874	SIDT2	1.18009	1.18015	5.12974	0.000222201	0.0343284	25.0434	21.7326	47.4098	58.5517
802	RGP1	1.16475	1.16479	5.69335	0.000230317	0.0352745	35.962	30.7436	74.7164	74.7976
405	LOC101118735	-1.25353	-1.25358	5.89107	0.000231838	0.0352745	58.2531	63.4308	24.1118	26.926
700	MYH11	1.47428	1.47429	7.82414	0.000238205	0.0357233	119.349	125.492	428.205	252.102
694	MSANTD1	2.94351	2.95222	0.0728348	0.000238345	0.0357233	0.362947	0.132516	1.6175	2.12865
242	HOXC6	3.89633	3.91091	0.161551	0.000241639	0.0359487	0.120982	0.176687	1.54717	2.98564
161	DENND6B	1.55021	1.55033	4.94134	0.00025098	0.0369246	14.0945	11.7276	33.8268	41.7529
193	EXD3	1.4546	1.45479	3.90493	0.000252854	0.0369246	8.10583	8.14971	22.3335	22.2264
637	LOC106991484	1.45758	1.45777	3.7781	0.000253714	0.0369246	8.68049	7.35461	21.0476	22.9728
165	DGKQ	1.7232	1.72349	4.18687	0.000265586	0.0378351	6.62379	4.63804	15.9941	21.1206
413	LOC101120174	1.87385	1.87414	3.58286	0.000266272	0.0378351	5.71642	6.58161	23.1674	21.9408
28	ANAPC2	1.17651	1.17659	4.66237	0.000268536	0.0378351	14.4574	16.3215	33.214	36.3805
521	LOC105606385	2.88001	2.88414	1.14777	0.000269444	0.0378351	0.665404	0.353375	3.60672	3.83341
793	RASA3	1.29962	1.29966	6.17911	0.000270919	0.0378351	34.4195	33.4381	77.5495	89.4862
276	KRBA1	1.43181	1.43187	5.24619	0.000271273	0.0378351	26.8279	21.8209	67.4024	63.795
530	LOC105606998	1.6825	1.68297	2.80592	0.000277996	0.0385054	3.68997	3.2908	11.1316	11.2699
977	WDR90	1.71252	1.7126	5.33256	0.000287209	0.039509	20.1133	20.8933	62.2486	72.1621
911	SRCIN1	1.59725	1.59745	3.85765	0.000292327	0.0395523	9.40639	6.22823	23.6798	23.5626
567	LOC105610402	-2.16272	-2.16328	3.56367	0.000292639	0.0395523	14.1852	15.5706	2.99388	3.64911
322	LOC101106384	-1.66689	-1.6669	9.70986	0.000293432	0.0395523	687.453	694.536	196.883	238.344
893	SLIRP	-1.64092	-1.64099	5.52304	0.000302362	0.0404843	65.754	67.5608	19.0985	23.6455
981	YPEL1	1.16594	1.16596	6.49481	0.000308824	0.0409256	64.4837	58.3952	138.02	137.671
624	LOC106990926	2.54474	2.54889	0.886095	0.000309734	0.0409256	0.665404	0.309203	3.69714	1.93514
713	NELFA	1.66843	1.66855	5.00197	0.000313105	0.0411006	14.6994	14.3117	41.422	50.7927
448	LOC105602836	9.92481	1.44269e+08	1.39683	0.000317379	0.0413911	0	0	1.84857	1.36381
200	FAM65C	1.49063	1.49078	4.53906	0.00032448	0.0420443	12.189	7.42087	24.6442	30.3632
750	PENK	-7.97457	-8.02304	3.1221	0.000341273	0.0439367	8.52926	16.6749	0.0803726	0.0184299
696	MTSS1L	1.68473	1.68487	4.48267	0.000344338	0.0440489	11.7051	11.7055	38.7496	36.5188
867	SEMA3B	1.3137	1.31373	7.01992	0.000350361	0.0445358	60.3702	50.8418	129.219	147.181
284	LENG8	2.28909	2.28914	6.59352	0.000353139	0.0446065	44.1586	31.2958	184.103	184.483
695	MSS51	1.84995	1.85008	4.83737	0.000355754	0.044656	12.7032	12.1252	46.0032	43.4945
553	LOC105609002	2.36315	2.36655	1.34081	0.00036463	0.0452553	0.604912	0.530062	3.77751	2.06414
917	STAC3	2.08589	2.08766	1.39689	0.000365733	0.0452553	1.27032	0.817179	3.84784	4.98528
4	ACAP1	1.46396	1.46401	6.05003	0.000367288	0.0452553	39.531	32.1129	92.3782	105.198
805	RHOF	1.57678	1.57682	6.34499	0.000373621	0.0456449	46.0943	40.6381	133.861	124.825
217	GHSR	7.99619	1.44269e+08	-0.402417	0.000374995	0.0456449	0	0	0.482235	0.359382
411	LOC101119878	-2.67951	-2.68026	3.82509	0.000380129	0.0459911	14.9716	19.4798	2.02941	3.34502
153	CXCL14	3.85439	3.89716	0.103776	0.000388002	0.0464752	0.0604912	0.0441719	0.944378	0.589756
103	CCER2	1.97357	1.97474	2.20384	0.000388759	0.0464752	1.33081	1.70062	6.32934	5.61189
484	LOC105604888	2.09871	2.09954	2.23336	0.000399311	0.047021	1.51228	2.87117	9.65476	9.20572
579	LOC105612077	2.3304	2.33257	1.96531	0.000400908	0.047021	0.96786	0.795093	3.67705	5.17879
278	LAG3	2.12716	2.13024	0.937689	0.000400976	0.047021	0.544421	0.640492	2.9336	2.26687
605	LOC105616394	-2.70034	-2.70137	3.38164	0.000402689	0.047021	11.7655	13.7154	1.44671	2.4696
126	CLCF1	1.35533	1.35542	4.78076	0.000418156	0.0485447	16.1512	18.4197	43.6724	44.8122
377	LOC101114442	1.2929	1.293	4.30361	0.0004212	0.0486133	13.671	14.9963	32.35	37.9102
196	FAM193B	1.10692	1.10696	5.67655	0.000423587	0.0486133	36.2947	33.2393	76.3338	73.4154
215	GGT1	1.60387	1.60414	4.29977	0.000434021	0.0493985	7.07747	4.8589	17.7925	18.4206
156	D2HGDH	1.26227	1.26232	5.67072	0.000435348	0.0493985	28.8846	26.5694	63.2331	69.7662
474	LOC105604057	2.3161	2.31881	1.43312	0.000441933	0.0497151	0.846877	0.574234	2.68243	4.36788
754	PHF14	-1.36006	-1.36011	5.60206	0.000443089	0.0497151	82.0564	75.7326	29.2657	32.197
763	PLCXD1	1.5033	1.50358	4.01163	0.000454237	0.0506828	6.53305	4.68222	14.8991	16.8449
343	LOC101109728	1.3152	1.31529	4.4442	0.000466608	0.0517754	17.482	12.4785	36.7705	37.7259
489	LOC105605357	4.47835	4.56564	-1.42734	0.000471515	0.0520058	0	0.0441719	0.401863	0.764839
734	OPRL1	1.37369	1.37389	3.33626	0.000476356	0.0520058	7.77312	6.93498	19.1689	18.9367
685	MRGPRF	1.77905	1.77973	2.81401	0.000480874	0.0520058	2.35916	2.60614	8.73047	8.3303
875	SLC10A1	2.42697	2.42861	1.73044	0.000480951	0.0520058	1.24007	1.12638	7.72581	5.00371
722	NOTUM	2.2298	2.23035	4.28044	0.000481631	0.0520058	4.65782	2.29694	8.23819	24.1892
154	CXCL9	-3.11076	-3.11287	1.93312	0.000486476	0.052248	12.7637	4.5497	0.984564	1.01364
107	CCNL2	1.00036	1.00037	7.30402	0.000491645	0.0525224	94.2453	94.2406	185.821	191.247
720	NOG	2.70012	2.7033	1.35264	0.000506519	0.0537793	0.604912	0.662578	4.69175	3.57539
18	ADCK5	1.32109	1.32115	5.47914	0.000508767	0.0537793	24.9829	22.5056	52.1317	66.4949
557	LOC105609712	2.10035	2.10157	2.70113	0.000515479	0.0542035	1.93572	1.08221	6.37957	6.49653
149	CSTB	-1.66972	-1.66984	5.01411	0.000520863	0.0544845	41.739	40.2626	11.0613	14.707
686	MROH1	1.10501	1.10505	5.87953	0.000535254	0.0556997	35.3874	29.6614	71.2101	68.6697
467	LOC105603708	2.61047	2.61575	0.0590728	0.000553957	0.056998	0.302456	0.441719	2.26048	2.33138
222	GNB3	1.57544	1.57562	4.18389	0.000555827	0.056998	9.89032	7.77425	23.6597	28.9441
948	TNNT1	-3.4979	-3.51116	0.278011	0.000556245	0.056998	1.14933	2.56197	0.160745	0.165869
344	LOC101109851	3.49755	3.50618	1.04146	0.000562961	0.0573934	0.181474	0.309203	3.68709	1.972
930	TENM1	1.80299	1.80307	4.86376	0.000568741	0.0576898	26.6464	16.2552	65.8251	83.7361
588	LOC105613848	3.31924	3.32309	1.30706	0.000591772	0.0597243	0.211719	0.861351	5.05343	5.90677
719	NLGN4X	2.44165	2.44281	2.87029	0.000604438	0.0606386	2.02646	1.36933	10.1269	8.26579
856	SBK3	4.91965	5.0076	0.36941	0.000606869	0.0606386	0	0.0441719	0.793679	0.810914
652	LOC106991952	1.60608	1.60627	4.47404	0.000614527	0.0610998	9.07368	8.06136	25.669	26.4745
687	MROH6	2.83696	2.84138	1.16851	0.000619152	0.0612564	0.514175	0.419633	2.83313	3.83341
806	RHPN1	1.56662	1.56711	3.37508	0.000627197	0.0617235	2.93382	3.42332	8.71038	10.1456
143	COX2	-1.31936	-1.31936	10.6392	0.000631061	0.0617235	2095.9	1862.7	805.243	781.012
399	LOC101117564	1.50924	1.5094	4.15677	0.00063586	0.0617235	10.1323	9.43069	27.5477	28.1332
778	PRSS53	1.57152	1.57162	5.12722	0.000636166	0.0617235	16.0604	13.2736	40.1963	46.9409
248	IGFBP5	1.41721	1.41722	8.22829	0.000656839	0.0634228	170.222	157.936	537.492	338.907
808	RNASE13	1.91765	1.9186	2.5696	0.000665201	0.063923	1.75425	1.94356	7.50479	6.48731
507	LOC105605903	-2.31303	-2.31569	2.5131	0.000670001	0.063969	4.23439	2.89326	0.924285	0.506821
992	ZNF598	1.27722	1.2773	5.12151	0.000674774	0.063969	17.5425	17.5141	38.3879	46.5815
630	LOC106991092	1.92433	1.92478	2.59639	0.000675235	0.063969	4.65782	3.1362	15.9339	13.6105
869	SFI1	1.16348	1.16352	5.51052	0.000678954	0.0640193	31.3042	33.4381	64.1775	80.861
78	C24H16orf54	2.5966	2.60064	1.81719	0.0006914	0.0644253	0.604912	0.397547	3.15462	2.87506
226	GREB1L	1.35392	1.3542	3.10917	0.000691438	0.0644253	6.20035	4.50553	13.7638	13.5736
592	LOC105614766	4.08857	4.098	0.410776	0.000692883	0.0644253	0.151228	0.309203	4.26979	3.75969
421	LOC101120961	-3.39987	-3.40816	0.274338	0.000732776	0.0676207	2.66161	2.84908	0.261211	0.258018
30	ANKRD60	1.9369	1.94032	0.416279	0.000733983	0.0676207	0.574667	0.463804	2.01936	1.95357
511	LOC105606035	-2.46993	-2.50651	0.20296	0.000753523	0.0689699	0.241965	0.353375	0.0502329	0.0552896
51	ATG2A	1.20931	1.20936	5.76495	0.000755496	0.0689699	31.7579	33.151	73.4806	76.6222
780	PSD2	2.22676	2.23075	0.28669	0.000764633	0.0690759	0.302456	0.618406	2.12987	2.23923
16	ADAMTSL2	2.11209	2.11445	2.58825	0.000764751	0.0690759	0.907368	0.662578	3.65695	3.10543
188	EPS8L2	1.28956	1.28965	5.30623	0.0007677	0.0690759	17.3307	12.7878	41.8138	31.7454
936	TFPI	-1.75353	-1.75362	5.41411	0.000770414	0.0690759	44.7635	77.3891	14.5273	21.7104
58	ATP8B3	2.23569	2.24206	0.120193	0.000777059	0.069362	0.302456	0.287117	1.48689	1.29931
67	BNIPL	1.45839	1.45891	2.53928	0.000787132	0.0698792	2.75235	3.11412	8.94145	7.19686
715	NFATC2IP	1.17275	1.1728	5.32433	0.000789812	0.0698792	28.1284	25.6859	59.4054	61.8967
271	KIF7	1.23461	1.23468	4.90674	0.000793315	0.0698813	21.1719	22.1301	50.3534	51.5575
766	PLXNA3	1.47826	1.47834	4.79436	0.000801551	0.0702985	18.2079	17.5583	55.0753	44.5726
140	COPG2	-1.13762	-1.13769	4.88115	0.000809189	0.0706598	40.8013	43.2884	18.767	19.4527
807	RIMKLB	1.26044	1.26045	6.93272	0.000813807	0.0707555	99.5081	98.2382	241.118	232.622
582	LOC105612273	2.64333	2.64708	0.697515	0.000819653	0.0709565	0.362947	0.684664	3.55649	3.06857
194	EXOC3L4	2.26615	2.26644	3.67269	0.000826013	0.0712002	6.32133	6.47118	21.6604	39.8914
325	LOC101106466	1.9071	1.90835	1.79677	0.000837022	0.0717752	1.27032	1.52393	5.12375	5.38152
740	OTOS	7.41589	1.44269e+08	-2.60957	0.000842882	0.0717752	0	0	0.210978	0.350167
847	RYR2	1.71674	1.71687	4.50166	0.000843405	0.0717752	14.2154	11.8601	47.2289	38.4447
538	LOC105607844	-4.90811	-4.9479	0.151651	0.000858721	0.0723636	1.60302	1.89939	0.0200931	0.0921493
827	RPL35	-1.63665	-1.63665	9.29803	0.000864206	0.0723636	749.426	754.831	223.918	259.852
371	LOC101113601	7.1543	1.44269e+08	-0.104943	0.000864344	0.0723636	0	0	0.32149	0.147439
456	LOC105603192	2.79447	2.80092	0.237497	0.000864731	0.0723636	0.272211	0.353375	1.73806	2.64469
290	LMNTD2	2.80942	2.81173	1.78356	0.000878381	0.073125	1.08884	0.70675	5.75669	6.78219
341	LOC101109643	-1.1092	-1.10925	5.44078	0.000883782	0.073125	47.2437	54.243	24.2524	22.7977
957	TREX2	2.03883	2.04264	0.811093	0.000884752	0.073125	0.48393	0.463804	1.93899	1.96278
316	LOC101105816	-2.54675	-2.56236	2.06856	0.000892599	0.0734711	0.907368	0.59632	0.180838	0.0737195
389	LOC101116579	-1.64467	-1.64475	6.1069	0.000910141	0.0746092	65.512	64.7559	18.6565	23.0005
201	FAM69C	-2.66951	-2.68437	-0.403677	0.000947123	0.0773253	0.48393	1.23681	0.140652	0.129009
152	CXCL11	-2.11627	-2.11849	0.515068	0.000957653	0.077438	3.05481	4.13007	0.622887	1.03207
951	TOP3B	1.34594	1.34604	4.3847	0.000959559	0.077438	14.3062	13.2074	33.013	36.915
423	LOC101121216	-5.63904	-6.05812	2.97914	0.000960071	0.077438	0.48393	0.176687	0	0.00921493
540	LOC105608011	1.51843	1.51969	1.74244	0.000966347	0.0775998	1.33081	1.12638	3.71723	3.31738
277	L3MBTL1	1.78557	1.78606	2.4052	0.000969805	0.0775998	3.50849	3.4454	11.9454	12.0347
283	LCNL1	1.99834	1.99901	2.84813	0.000978562	0.0778924	2.41965	2.91534	9.45382	11.8965
989	ZNF175	1.12369	1.12376	5.0899	0.000981218	0.0778924	19.8411	20.0982	41.412	45.6231

## Sheet: Table S3h (Dist d100 WTvCF)
Table S3h: d100 Distal Lung WTvCF DEGs p<0.001
	Row.names	logFC	unshrunk.logFC	logCPM	PValue	FDR	WT_distlung_d100_1	WT_distlung_d100_2	CF_distlung_d100_1	CF_distlung_d100_2
116	CDR1	-3.8963	-3.89662	5.61436	1.45493e-07	0.00257536	108.96	99.1059	7.89397	6.07329
889	SLC34A3	3.63367	3.63422	3.72453	3.27058e-07	0.00257536	3.62049	4.30895	47.6058	50.98
96	CATSPER4	3.40048	3.40136	3.5136	4.68916e-07	0.00257536	1.99989	2.83943	27.7592	23.5612
77	C1H2orf54	2.70836	2.70853	5.55705	5.12917e-07	0.00257536	12.0683	11.2083	77.6364	74.4522
491	LOC105604520	-3.63242	-3.64002	0.914049	6.6989e-07	0.00269081	3.89634	3.28776	0.279268	0.296741
696	LUZP2	2.88735	2.88773	4.55229	1.43224e-06	0.00433663	5.5859	5.30524	42.0763	38.4971
112	CDH24	1.68912	1.68922	5.00167	1.60433e-06	0.00433663	17.137	16.8871	53.247	56.4697
683	LOC106991688	-3.56393	-3.56395	9.20042	1.7274e-06	0.00433663	946.5	897.856	78.046	77.9043
291	KCP	2.70787	2.70812	4.7826	1.96691e-06	0.00438927	7.72372	8.56809	46.5167	60.0108
221	GABBR1	1.48526	1.48532	5.67789	2.58979e-06	0.00456821	27.4813	29.7641	79.433	80.8717
758	NFATC4	1.44824	1.44829	5.58063	2.81998e-06	0.00456821	24.7228	28.195	64.3526	80.1002
424	LOC101118825	-2.13046	-2.1306	5.55538	2.94133e-06	0.00456821	59.9967	60.0264	11.8223	15.5888
317	LOC101103096	1.59158	1.59168	4.92739	3.14269e-06	0.00456821	13.9992	18.5061	49.4211	48.6358
692	LOC780463	-2.26424	-2.26436	5.97064	3.2007e-06	0.00456821	78.4785	78.5076	14.1216	18.5562
585	LOC105610137	-2.09988	-2.1	5.67979	3.41183e-06	0.00456821	63.5828	67.0005	13.3118	17.1516
920	STAG3	2.25312	2.25398	2.3978	3.77052e-06	0.00473294	1.99989	2.34128	10.426	10.3068
288	KCNIP2	2.22668	2.22711	3.33094	4.61522e-06	0.00545248	3.44809	5.1558	19.4277	20.9499
773	OSBPL7	1.85282	1.85293	5.08505	5.18472e-06	0.0056981	15.4474	17.186	54.5224	63.4036
382	LOC101112542	1.43078	1.43079	7.86659	5.39055e-06	0.0056981	147.268	164.637	430.687	410.234
433	LOC101120505	1.60411	1.60415	5.82215	6.10601e-06	0.0058398	37.4118	37.3609	113.857	113.464
93	CARD11	1.47098	1.47102	6.00294	6.26693e-06	0.0058398	39.2048	35.7917	97.6599	110.209
279	ITGA10	1.7001	1.70042	3.28247	6.44095e-06	0.0058398	5.44798	4.832	16.9702	16.4196
881	SGSM2	1.35963	1.35969	5.30155	6.88221e-06	0.0058398	25.5503	25.0816	59.1396	70.7924
657	LOC106990881	-2.07948	-2.0796	5.70751	7.04158e-06	0.0058398	64.893	68.4949	13.3118	18.2495
863	SAP25	2.4781	2.47855	3.72428	7.26922e-06	0.0058398	4.6894	4.1346	24.2311	24.9064
886	SLC26A10	2.33037	2.33061	4.62854	8.83978e-06	0.00660492	8.37886	7.44726	36.9937	42.5625
371	LOC101111669	-5.50669	-5.52613	1.77188	8.9392e-06	0.00660492	6.68929	4.28404	0.167561	0.0692395
833	RASA3	1.6547	1.65475	6.17911	9.20821e-06	0.00660492	31.1362	31.8564	91.6184	106.738
613	LOC105612922	2.57041	2.57193	2.13344	9.94275e-06	0.00688587	1.06891	1.51934	7.25165	8.19993
545	LOC105606473	3.28569	3.29607	0.846273	1.15886e-05	0.00775818	0.275847	0.149443	2.10382	1.98816
721	MINK1	1.37295	1.37297	6.75988	1.25577e-05	0.00813574	66.5136	61.1473	157.842	172.772
175	DNAH17	2.17537	2.17617	2.62899	1.37265e-05	0.00830623	1.93093	2.66507	9.73713	11.0882
215	FER1L6	2.9733	2.97397	3.58909	1.412e-05	0.00830623	3.48257	2.71489	26.8842	21.7016
101	CCDC64	2.24374	2.24413	3.87847	1.42198e-05	0.00830623	4.82732	4.88182	22.0342	23.9667
228	GGT5	2.18002	2.18013	5.51249	1.44751e-05	0.00830623	17.7921	18.1076	70.9154	91.7917
318	LOC101103227	2.13374	2.13479	3.02828	1.5088e-05	0.00841743	1.75853	1.74351	7.94982	7.42841
253	HGFAC	2.12747	2.1284	2.42977	1.61905e-05	0.00873469	1.72404	2.24165	7.59608	9.78255
303	LCAT	1.86942	1.86951	5.53593	1.65265e-05	0.00873469	18.999	20.3492	66.9684	76.8459
948	TMEM86B	2.46198	2.46274	2.89882	1.70715e-05	0.0087914	2.31022	2.78961	13.0325	15.1239
532	LOC105606006	2.59117	2.59197	2.85961	1.92101e-05	0.00964541	2.75847	2.24165	13.9541	16.1427
731	MROH1	1.34466	1.3447	5.87953	2.27709e-05	0.0109845	35.5843	31.5575	85.2883	85.1942
946	TMEM175	2.68022	2.68086	3.29205	2.2971e-05	0.0109845	2.48262	3.73609	20.0514	19.9509
196	EXD3	1.76008	1.76034	3.90493	2.57768e-05	0.0120395	6.48241	6.62533	22.9465	21.4642
188	EPS8L1	1.42414	1.4242	5.77732	2.75163e-05	0.01256	25.8262	27.4478	72.8609	70.1297
204	FAM19A2	-3.3977	-3.40107	1.7811	2.93609e-05	0.0131041	6.93066	6.57551	0.763332	0.51435
574	LOC105609117	1.84324	1.84352	3.52121	3.22731e-05	0.0138471	4.6894	7.47217	22.1552	21.5829
113	CDH6	-2.47548	-2.47571	4.57637	3.24045e-05	0.0138471	47.2388	49.2665	8.84348	8.50656
741	MYBPC3	1.88587	1.88632	3.47853	3.33525e-05	0.0139552	3.93082	3.86062	13.7958	15.0052
6	ACAP1	1.77341	1.77346	6.05003	4.00679e-05	0.0164229	28.7226	34.5463	107.583	108.805
950	TMOD4	1.73238	1.73284	2.82608	4.35716e-05	0.0171807	3.48257	3.81081	12.4833	11.7707
345	LOC101108147	3.5083	3.5114	2.36705	4.36275e-05	0.0171807	0.586175	0.797032	8.31287	7.55699
687	LOC106991905	1.80292	1.80295	7.05073	4.76849e-05	0.018075	57.8934	62.0439	200.579	217.956
244	GTL2	1.63573	1.63574	8.74026	4.86044e-05	0.018075	188.197	199.582	574.398	630.633
941	TFPI	-2.28056	-2.28067	5.41411	4.9225e-05	0.018075	87.3401	89.2426	19.2881	17.0527
130	CLCF1	1.60394	1.60404	4.78076	4.94984e-05	0.018075	13.9648	16.3641	47.7827	44.4616
667	LOC106991051	-2.53716	-2.53787	3.89656	5.11549e-05	0.0183463	17.0336	15.1436	2.51341	3.02675
355	LOC101109643	-1.33503	-1.33509	5.44078	5.44682e-05	0.018888	57.2728	60.1261	24.0915	22.4435
697	LY6G5B	1.86769	1.86806	3.20521	5.4546e-05	0.018888	4.34459	5.05617	17.538	16.8054
135	CNKSR1	1.50355	1.50368	4.29856	5.68619e-05	0.0193562	12.0683	11.557	33.5307	33.4526
164	DENND4B	1.36406	1.36412	5.37389	6.14429e-05	0.02029	23.378	23.5124	60.1915	60.5153
161	D2HGDH	1.45309	1.45314	5.67072	6.16257e-05	0.02029	29.1363	30.0132	79.1445	82.8203
15	ADCK5	1.53671	1.53677	5.47914	7.29541e-05	0.023431	24.1021	21.9433	60.1822	73.3839
538	LOC105606123	1.87164	1.87186	4.06809	7.34989e-05	0.023431	6.20656	9.56438	26.8655	30.9698
151	CSAD	1.43954	1.43961	5.20678	7.91188e-05	0.0248285	23.2746	21.6942	60.0053	61.9495
967	TUBGCP6	1.51416	1.51424	5.2604	8.31482e-05	0.0256517	21.4126	19.7016	57.4826	59.9317
423	LOC101118735	-1.34068	-1.34073	5.89107	8.55044e-05	0.0256517	64.4793	68.5447	24.6314	27.8936
673	LOC106991246	1.72091	1.72136	3.01063	8.55738e-05	0.0256517	3.62049	3.7859	11.7386	12.6906
46	ARGLU1	1.23842	1.23843	7.71221	0.000101257	0.0294934	128.2	134.3	315.507	303.852
385	LOC101113398	-2.17859	-2.17969	4.19882	0.000101327	0.0294934	6.82722	8.41865	1.64768	1.7211
357	LOC101109728	1.47884	1.47897	4.4442	0.000103237	0.0296202	10.8615	13.0763	32.9815	33.7889
9	ACRC	1.47544	1.4756	4.03615	0.000110728	0.0307462	8.62022	10.4112	26.4653	26.4989
984	XPC	1.23551	1.23554	6.40768	0.000111344	0.0307462	50.549	51.0598	111.772	127.49
222	GABRE	1.36494	1.36496	6.36503	0.000111754	0.0307462	53.4109	59.2792	149.818	140.477
280	ITGA7	1.38376	1.38381	5.5213	0.000114359	0.0310377	31.1018	26.85	79.6844	71.4947
302	LAMB3	1.50963	1.50967	6.70204	0.000118181	0.0316473	35.5843	31.5824	101.905	89.2991
189	EPS8L2	1.49109	1.49117	5.30623	0.000120907	0.0319512	18.6197	19.2782	54.8761	51.6724
462	LOC105602391	-3.61287	-3.64769	-1.09242	0.000122994	0.0320807	0.75858	0.797032	0.0744714	0.0494568
580	LOC105609898	2.90237	2.90589	1.68503	0.000126249	0.0325075	0.689618	0.498145	4.22625	4.61926
989	ZC3H12A	2.02906	2.03044	2.18712	0.000127939	0.0325258	1.41372	1.22045	5.03613	5.70731
370	LOC101111401	-4.52687	-4.56613	-0.16449	0.000131301	0.0329632	1.03443	1.66878	0.0744714	0.0395654
661	LOC106990926	2.75574	2.75923	0.886095	0.000134782	0.0334193	0.620656	0.547959	3.60255	4.29285
914	SRCIN1	1.70836	1.7085	3.85765	0.000137885	0.0337717	10.6891	11.7562	35.3646	38.0125
795	PKD1	1.55789	1.55792	6.44479	0.000141754	0.0341937	45.2044	39.3285	121.984	126.847
169	DGKQ	1.82663	1.82687	4.18687	0.000146201	0.0341937	5.86175	7.87069	21.6153	27.1814
322	LOC101104482	-2.61154	-2.61231	5.87047	0.000146441	0.0341937	14.5509	17.3853	3.32329	1.89914
592	LOC105610402	-2.31921	-2.31995	3.56367	0.000146594	0.0341937	12.5855	13.4001	2.15967	3.04654
159	CYM	-9.56543	-1.44269e+08	0.786763	0.00014812	0.0341937	0.896503	1.59406	0	0
913	SPTBN5	1.88054	1.88156	2.02324	0.000153202	0.0349649	1.31027	2.09221	6.54417	6.04362
484	LOC105603914	2.84128	2.84301	2.22714	0.000156851	0.0350369	0.862022	1.46953	9.24376	7.59656
232	GNB3	1.78882	1.78904	4.18389	0.000157007	0.0350369	7.44787	7.79597	25.5902	27.1023
12	ADAM33	1.8276	1.82769	5.87986	0.000161408	0.0356232	18.6886	19.6518	66.2981	69.8231
275	INF2	1.55305	1.55314	5.41117	0.000166327	0.035896	18.4473	17.2607	51.1525	53.6111
535	LOC105606091	-4.18962	-4.22799	-0.199011	0.000167143	0.035896	1.4482	0.747217	0.0186178	0.0989135
67	BCO2	-1.78337	-1.78391	2.68326	0.000168943	0.035896	11.0684	10.4859	3.85389	2.4036
732	MROH6	3.26861	3.27261	1.16851	0.000169793	0.035896	0.517213	0.547959	4.92442	5.3809
790	PHF14	-1.46181	-1.46186	5.60206	0.000180194	0.037698	77.6165	70.612	26.7632	27.043
551	LOC105606966	2.90521	2.9105	0.371346	0.000184957	0.0382956	0.37929	0.398516	3.50946	2.34425
582	LOC105609924	2.76128	2.76379	2.04605	0.000187135	0.0383511	0.79306	0.821939	5.92047	5.05448
917	SRSF5	1.28408	1.2841	6.7202	0.000190113	0.0385681	57.6176	64.3105	153.16	143.81
7	ACAP3	1.53615	1.53619	6.18187	0.000192952	0.0387524	37.6876	39.1542	106.764	116.115
210	FAM69C	-3.18888	-3.20584	-0.403677	0.000195808	0.0389368	0.896503	1.39481	0.130325	0.118696
749	NDUFA4	-1.92982	-1.92988	6.1547	0.000201872	0.0394531	95.7534	110.987	27.3403	26.9243
694	LRRC45	1.29761	1.29769	4.87124	0.000205093	0.0394531	18.5507	18.9793	45.6696	46.5982
848	RNF207	2.61556	2.61828	1.61076	0.000205606	0.0394531	0.517213	0.921568	4.67308	4.24339
645	LOC106990117	2.32876	2.32899	5.81721	0.000213737	0.0394531	7.79268	8.6179	40.5217	41.9987
141	COPG2	-1.24854	-1.24862	4.88115	0.000214162	0.0394531	40.1702	41.9936	18.6644	15.9152
525	LOC105605891	1.85913	1.85952	3.46303	0.000216159	0.0394531	4.58596	4.18442	15.2015	16.6076
891	SLC41A3	1.79945	1.80008	2.5171	0.000216167	0.0394531	2.55159	2.81452	9.09482	9.6045
268	IGSF9	1.43812	1.43818	5.32148	0.00021924	0.0394531	29.8949	24.9571	69.5376	79.0418
165	DENND6B	1.56779	1.5679	4.94134	0.000219372	0.0394531	13.6544	16.3142	42.5232	46.3806
277	INPP5K	1.18777	1.18781	5.72757	0.000219583	0.0394531	30.9638	32.8277	71.837	73.5026
90	CAGE1	2.32164	2.32435	1.18074	0.000220014	0.0394531	0.79306	0.622681	3.77011	3.29382
295	KLHL17	1.86838	1.86859	4.1641	0.000224107	0.0398265	7.06858	9.61419	27.573	33.4328
800	PLA2G4B	1.8534	1.85373	3.22146	0.000226062	0.0398265	4.58596	5.95283	18.562	19.575
372	LOC101111719	1.62316	1.62329	4.72922	0.000228335	0.0398772	13.0338	12.2045	40.0377	37.6959
735	MSANTD1	2.96095	2.96946	0.0728348	0.000233757	0.0404723	0.206885	0.27398	1.61975	2.1761
414	LOC101117112	-3.16048	-3.16117	4.57918	0.000237537	0.0407752	25.4814	29.4154	4.41243	1.7211
901	SLC9A2	3.35975	3.3688	0.429151	0.00024179	0.0409052	0.344809	0.149443	2.34585	2.64099
809	PLXNA3	1.65798	1.65808	4.79436	0.000243315	0.0409052	15.7578	15.8161	47.7082	51.9395
30	ANAPC2	1.18448	1.18456	4.66237	0.000244405	0.0409052	15.275	15.293	34.5733	34.9066
746	NCAPD2	1.11682	1.11683	6.7752	0.000249089	0.0413447	87.409	75.5437	171.349	182.001
763	NPFF	2.15948	2.16013	2.55967	0.000252719	0.0413851	2.89639	2.7398	13.1442	12.0378
705	MAN2C1	1.28444	1.28448	6.18267	0.000253454	0.0413851	42.4805	42.7657	103.431	104.225
274	INCA1	1.5766	1.57684	3.62023	0.0002593	0.0419982	6.65481	6.92421	21.3454	19.1694
880	SFI1	1.24291	1.24296	5.51052	0.000268955	0.0432135	29.4812	28.9422	68.1041	70.1693
606	LOC105612255	1.58315	1.58322	5.05342	0.000278915	0.0442725	19.4472	25.1065	68.4578	65.1247
299	KRBA1	1.42894	1.429	5.24619	0.000279954	0.0442725	23.7918	24.3593	59.8471	69.8132
47	ARHGAP33	1.80242	1.80261	4.25761	0.000290939	0.0456501	9.68913	8.54318	32.9257	30.6434
759	NLGN4X	2.61039	2.61108	2.87029	0.000298838	0.0465261	2.96536	2.88924	18.413	17.3494
230	GLI1	1.76057	1.76066	5.05216	0.000311481	0.0481214	18.2749	18.8299	54.3083	71.4353
301	LAG3	2.1762	2.17891	0.937689	0.000315535	0.0483757	0.586175	0.772124	3.09987	3.07621
981	WDR90	1.68646	1.68656	5.33256	0.000341498	0.0516121	17.9301	17.2109	55.4719	57.627
148	CRHBP	-5.3105	-5.40471	-1.10777	0.000341785	0.0516121	0.482732	1.51934	0.0372357	0.00989135
742	MYCBPAP	1.86048	1.86081	3.65246	0.000344688	0.051662	4.48252	5.77848	20.3586	16.9637
791	PHKG2	1.34796	1.34802	5.53824	0.000348592	0.0518601	24.4814	28.4192	64.9204	69.7934
209	FAM65C	1.47353	1.47362	4.53906	0.000355847	0.0523555	17.9645	16.9867	48.7229	48.3291
690	LOC106992013	4.20906	4.24823	-0.953107	0.000357135	0.0523555	0	0.099629	0.800567	1.28588
325	LOC101104815	-2.65726	-2.65818	3.61231	0.000362905	0.0528158	14.8268	12.7525	1.78731	2.58164
390	LOC101114261	5.76232	5.91522	-1.18196	0.000370995	0.0533183	0.0344809	0	0.884348	0.910004
861	SAFB2	1.01856	1.01857	6.89043	0.000371667	0.0533183	93.3742	86.2787	176.804	187.134
157	CXCL11	-2.47461	-2.48772	0.515068	0.000380453	0.0541917	0.689618	0.971382	0.148943	0.14837
985	YPEL1	1.14906	1.14908	6.49481	0.000385265	0.0544905	66.824	71.8574	148.282	159.3
339	LOC101106431	-1.54937	-1.55003	2.44061	0.000388993	0.0546331	7.30995	6.67514	2.57857	2.19588
37	ANO9	2.06131	2.06236	1.84285	0.000412038	0.0574678	1.4482	1.99258	7.47506	6.93384
540	LOC105606161	3.76587	3.77437	0.856732	0.000423303	0.0586318	0.241366	0.27398	3.85389	3.22458
119	CEP131	1.31382	1.31391	4.70007	0.000431166	0.0593119	16.7577	13.9979	35.8766	40.5447
435	LOC101120961	-3.70849	-3.72415	0.274338	0.000436049	0.0595755	1.86197	1.84314	0.0930892	0.187936
375	LOC101111915	-2.30001	-2.30466	1.02508	0.000446147	0.0604158	1.79301	2.24165	0.363048	0.455002
615	LOC105613144	8.80997	1.44269e+08	-1.20495	0.000449484	0.0604158	0	0	0.670242	0.811091
888	SLC27A5	1.51532	1.51566	2.9301	0.000451223	0.0604158	5.37902	4.01007	11.1428	15.6679
307	LENG9	1.66558	1.66568	5.16085	0.000458276	0.0609538	17.4473	16.115	51.0315	55.4212
571	LOC105609029	6.77451	6.85426	0.987226	0.000472206	0.0623522	0	0.0498145	2.59719	3.95654
955	TOP3B	1.43363	1.43376	4.3847	0.000475656	0.0623522	12.3442	11.4822	30.5426	33.8086
675	LOC106991326	2.10047	2.10252	1.13696	0.000479508	0.0623522	1.24131	0.572866	3.73288	3.98621
226	GFRA4	1.96619	1.96683	3.3242	0.000481209	0.0623522	2.93088	2.64017	10.4818	11.2761
556	LOC105607663	3.08883	3.11278	-0.654811	0.000495796	0.0631515	0.103443	0.0747217	0.68886	0.830874
270	IL17RB	1.61012	1.61097	1.84018	0.000495838	0.0631515	1.93093	1.84314	6.32076	5.20285
874	SEMA3B	1.27837	1.27839	7.01992	0.000498822	0.0631515	77.1682	70.2135	174.766	182.703
899	SLC6A6	1.19028	1.19033	4.82931	0.000499955	0.0631515	26.4124	22.9894	48.7694	63.9377
926	SUCNR1	-2.77666	-2.80008	-1.00501	0.000524541	0.0645571	0.75858	0.44833	0.0930892	0.0791308
614	LOC105613042	5.0618	5.06881	1.98112	0.000526562	0.0645571	0	0.597774	9.73713	11.6026
919	SSPO	2.03383	2.03503	1.82483	0.000528499	0.0645571	1.79301	1.24536	5.90186	6.50851
376	LOC101111988	9.86267	9.90329	5.42184	0.000529977	0.0645571	0.0689618	0.0498145	52.5302	58.4579
308	LIME1	2.07543	2.077	1.51597	0.000530374	0.0645571	1.17235	1.14573	4.97096	4.8072
958	TRAF2	1.14595	1.14603	4.66006	0.000533116	0.0645571	15.3095	15.8659	32.907	36.0935
111	CDH15	3.25302	3.25695	2.02077	0.000533717	0.0645571	0.655137	0.44833	4.97096	5.4897
862	SAG	7.08479	1.44269e+08	-1.40004	0.000537989	0.0645571	0	0	0.316503	0.128588
374	LOC101111732	-1.23728	-1.23738	4.32923	0.000540295	0.0645571	30.9294	32.8526	13.4048	13.6501
191	EPYC	-6.67133	-6.75147	1.08264	0.000544947	0.0645571	3.27568	2.86433	0.0558535	0
945	TMCO4	1.19558	1.19566	4.668	0.00054644	0.0645571	18.5852	14.9942	36.8075	40.06
391	LOC101114265	1.45178	1.45193	4.06807	0.000565711	0.0658306	11.1373	9.24059	26.3442	29.3674
184	EID3	-1.53231	-1.53269	2.87872	0.000568103	0.0658306	11.5856	12.0551	4.41243	3.75871
708	MASP2	1.42978	1.42987	4.60455	0.000568376	0.0658306	17.0336	15.7414	46.917	41.3656
623	LOC105614324	2.62689	2.6275	5.07568	0.000570553	0.0658306	3.48257	3.03868	18.7761	21.4445
109	CDAN1	1.01859	1.01864	5.10626	0.000573609	0.0658306	24.5159	22.7652	48.2668	47.5082
281	ITIH4	2.51859	2.52123	1.81632	0.000577425	0.065892	0.482732	0.971382	3.84458	4.59948
771	OGT	1.11017	1.11018	7.91587	0.000593915	0.0673908	164.957	183.218	383.528	368.117
884	SLC13A2	3.87864	3.8913	0.579596	0.000603267	0.0680675	0.206885	0.149443	2.15967	3.06632
80	C20H6orf136	1.44266	1.44291	3.57698	0.000607076	0.0681146	5.24109	6.97403	15.9834	17.2703
807	PLIN1	2.5941	2.60015	0.434721	0.000611632	0.0682445	0.482732	0.199258	2.0852	1.96838
635	LOC105616111	2.08328	2.08427	2.14219	0.000631348	0.0700552	1.58612	2.0673	8.41527	7.11188
527	LOC105605921	5.13626	5.28851	-0.558811	0.000651097	0.0711942	0	0.0249072	0.567844	0.544024
251	HERC3	1.20199	1.20205	4.99596	0.000651272	0.0711942	20.9989	21.4451	48.2575	49.3974
831	RAD54L	1.14154	1.14163	4.57733	0.000652247	0.0711942	16.2405	14.2968	34.0148	33.3339
515	LOC105605730	-2.28679	-2.28929	1.57281	0.000658854	0.0715266	3.31017	4.10969	1.03329	0.484676
670	LOC106991096	1.4777	1.47786	4.0702	0.000675155	0.0726359	9.51672	10.0874	28.3643	26.2516
359	LOC101109851	3.38947	3.39573	1.04146	0.000679016	0.0726359	0.517213	0.199258	3.62117	3.74882
826	PRSS53	1.55939	1.55948	5.12722	0.000679922	0.0726359	19.2403	18.4563	54.1221	56.9742
830	RAB24	1.22188	1.22192	5.9261	0.000724196	0.0759527	31.7914	35.8913	73.5219	84.393
104	CCNL2	0.978124	0.978135	7.30402	0.000724747	0.0759527	109.718	111.784	213.444	222.902
103	CCL27	2.16038	2.16159	1.84641	0.000727377	0.0759527	1.20683	1.81823	6.87929	6.70634
788	PENK	-6.36872	-6.37302	3.1221	0.000728971	0.0759527	43.5149	46.9751	0.94951	0.138479
752	NECAB2	1.88548	1.88703	1.57333	0.000729878	0.0759527	0.930984	1.29518	3.53739	4.72807
320	LOC101103463	1.26974	1.26983	4.94007	0.000741435	0.0767577	14.5509	17.0116	34.3965	41.7514
506	LOC105605499	2.15095	2.1532	0.82616	0.00074922	0.0768775	0.79306	0.846846	3.46292	3.83784
879	SERPINB8	-1.76822	-1.76853	3.30562	0.000751546	0.0768775	18.7576	17.8087	4.73824	5.99416
467	LOC105603128	1.73445	1.73475	3.30437	0.000754076	0.0768775	5.44798	5.60413	19.7256	17.0626
265	IFI6	-2.40868	-2.409	4.65104	0.000778196	0.0784122	30.5501	34.2973	8.02429	4.18404
542	LOC105606385	2.51623	2.51842	1.14777	0.000780649	0.0784122	0.896503	0.896661	3.35121	6.92395
160	CYSTM1	-1.43482	-1.43499	5.03671	0.000783768	0.0784122	25.24	23.1139	8.58283	9.29787
313	LOC101102298	1.34267	1.34279	4.38515	0.000784747	0.0784122	11.9649	12.0302	30.1795	30.683
970	UCKL1	1.24361	1.24367	5.2184	0.000790897	0.0785696	20.3437	23.637	49.2814	54.9069
422	LOC101117955	-5.12765	-5.24404	-0.046443	0.000794146	0.0785696	0.482732	0.946475	0.0372357	0
81	C24H16orf54	2.55339	2.55711	1.81719	0.00080139	0.0788976	0.275847	0.747217	2.65304	3.49165
338	LOC101106384	-1.50968	-1.50969	9.70986	0.000807304	0.0790922	684.549	765.474	245.858	263.377
2	ABCC10	1.25444	1.25452	4.59749	0.000814075	0.079262	17.7232	14.0228	36.6306	39.061
781	PASK	1.28469	1.28484	3.96309	0.000816931	0.079262	10.6891	8.74244	23.6912	23.6205
24	AKR1E2	1.43253	1.43264	4.74372	0.000836445	0.0807652	14.2061	13.5744	32.814	42.1668
65	B4GALNT1	2.09661	2.09763	2.68213	0.000847015	0.0813945	1.58612	1.99258	6.45108	8.90222
754	NEK8	1.44648	1.44665	3.95402	0.000859729	0.0822229	8.4823	9.24059	26.0184	22.305
815	POLG	1.02051	1.02054	5.92796	0.000864148	0.0822538	42.4115	40.8728	80.578	88.3693
840	RGP1	1.06626	1.0663	5.69335	0.000889561	0.0842734	39.1013	39.1542	81.5555	82.3158
89	CACNG4	1.66273	1.66312	3.3825	0.00090423	0.0852609	4.6894	3.58664	11.9433	14.2238
526	LOC105605903	-2.20315	-2.20439	2.5131	0.000915377	0.0857382	7.65476	6.27662	2.01073	1.00892
987	ZBTB20	-3.40924	-3.41163	2.0894	0.000920848	0.0857382	9.17192	10.0127	0.902965	0.900113
514	LOC105605643	8.04453	1.44269e+08	-1.89536	0.000923831	0.0857382	0	0	0.484064	0.385763
827	PTCH2	1.30439	1.30444	5.44892	0.000926368	0.0857382	27.4468	23.886	59.4933	67.2513
272	IL18BP	1.55478	1.55497	4.05479	0.000936035	0.0862354	7.89612	8.64281	23.0861	25.5296
655	LOC106990829	2.57496	2.57612	2.76962	0.000942572	0.0864411	1.4482	1.94276	9.8116	10.4749
566	LOC105608773	4.49486	4.57089	-0.878276	0.000958312	0.0871204	0.0689618	0	1.06122	0.375871
737	MSS51	1.65471	1.65482	4.83737	0.000958654	0.0871204	13.0338	16.8622	46.5912	47.6269
497	LOC105604663	4.36156	4.39265	-0.611842	0.000963321	0.0871367	0.0689618	0.0747217	1.53597	1.49359
92	CAMTA2	1.50581	1.50586	5.72637	0.000971161	0.0871367	30.5845	28.9173	84.013	84.9469
577	LOC105609712	1.94094	1.94157	2.70113	0.00097629	0.0871367	2.27574	3.31266	10.789	10.7321
3	ABCC5	1.25164	1.25167	6.44054	0.000976304	0.0871367	54.1695	59.8521	135.771	135.769
964	TSKS	4.22468	4.25055	1.01542	0.000980526	0.0871367	0.0689618	0.099629	1.63837	1.63207
70	BEX5	-1.44706	-1.44718	4.69001	0.000998606	0.0873102	33.8947	37.0869	13.591	12.4433
892	SLC43A1	1.28116	1.28122	5.41462	0.00099939	0.0873102	25.9296	22.4663	54.6434	62.9387
304	LCNL1	1.98803	1.98852	2.84813	0.000999541	0.0873102	3.68945	3.71118	14.5219	14.8469

## Sheet: Table S3i (Dist d120 WTvCF)
Table S3i: d120 Distal Lung WTvCF DEGs p<0.001
	Row.names	logFC	unshrunk.logFC	logCPM	PValue	FDR	WT_distlung_d120_1	WT_distlung_d120_2	CF_distlung_d120_1	CF_distlung_d120_2
728	MYBPC3	3.73918	3.74008	3.47853	4.17609e-09	8.38726e-05	2.23195	2.62465	30.2546	34.8329
486	LOC105604520	-4.44251	-4.4495	0.914049	6.25885e-08	0.000571904	7.87499	6.32415	0.259233	0.38996
745	NFATC4	1.81456	1.81463	5.58063	8.54268e-08	0.000571904	25.2252	22.022	81.3235	84.7688
112	CDR1	-3.62612	-3.62677	5.61436	3.79207e-07	0.001904	37.2272	45.5939	4.67699	2.03412
210	GABBR1	1.60592	1.60597	5.67789	7.31734e-07	0.00265468	31.6263	31.0958	101.835	89.0795
82	CABP5	5.15212	5.22409	0.556258	7.93074e-07	0.00265468	0.0421122	0.0249966	1.32857	1.04341
663	LOC106991688	-3.73221	-3.73223	9.20042	1.03086e-06	0.00295767	1609.57	999.565	63.4472	132.871
162	DNAH17	2.62082	2.62172	2.62899	1.26879e-06	0.00318529	1.85294	2.57465	14.7547	12.6263
243	HGFAC	2.55584	2.55706	2.42977	1.6554e-06	0.00369411	1.68449	1.54979	9.23517	9.77008
596	LOC105612922	2.82749	2.8288	2.13344	3.01071e-06	0.00589126	1.13703	1.94974	13.3829	8.74775
59	BEX5	-2.39549	-2.3959	4.69001	3.22664e-06	0.00589126	18.8663	30.2459	3.79128	5.55429
271	KCNIP2	2.26626	2.26679	3.33094	3.91097e-06	0.00654565	3.4532	3.6745	16.5801	17.7484
652	LOC106991246	2.21011	2.21102	3.01063	4.62375e-06	0.0068321	1.97928	2.12471	7.885	11.1402
404	LOC101118825	-2.05265	-2.05277	5.55538	4.92603e-06	0.0068321	67.2954	57.8422	10.7366	19.4137
838	RIPK3	1.77499	1.77516	4.17521	5.10264e-06	0.0068321	9.30681	11.1485	39.5222	30.575
893	SLC26A10	2.41837	2.41859	4.62854	5.52098e-06	0.00693021	8.12766	9.34874	42.4818	51.0742
534	LOC105606473	3.28104	3.28441	0.846273	6.03512e-06	0.00710099	0.800133	0.499933	7.26932	5.23811
574	LOC105610137	-2.00709	-2.0072	5.67979	6.36416e-06	0.00710099	75.2125	63.4914	12.4216	22.0696
356	LOC101112542	1.38922	1.38923	7.86659	8.93303e-06	0.00944268	146.298	136.357	383.881	356.455
563	LOC105609117	2.02394	2.02434	3.52121	1.05853e-05	0.0105013	4.63235	4.22443	16.1156	19.8774
638	LOC106990881	-2.00799	-2.00809	5.70751	1.12781e-05	0.0105013	73.9491	64.1664	12.0867	22.2383
932	STAG3	2.0713	2.07203	2.3978	1.15032e-05	0.0105013	2.35829	2.59965	10.1533	10.7186
298	LOC101102973	2.22365	2.22436	2.47952	1.30264e-05	0.0113749	2.4004	2.89961	10.4989	14.3231
325	LOC101106431	-2.06132	-2.06226	2.44061	1.54902e-05	0.0129627	8.29611	7.89894	2.11707	1.76009
287	LCAT	1.86804	1.86811	5.53593	1.64827e-05	0.0132416	25.3937	25.6715	87.0158	99.4082
541	LOC105606998	2.15736	2.15805	2.80592	1.79957e-05	0.0134806	1.85294	3.39954	13.7825	9.84385
760	OSBPL7	1.66802	1.6681	5.08505	1.85937e-05	0.0134806	16.0869	21.4971	56.7936	62.8257
789	PLA2G4B	2.31282	2.31342	3.22146	1.88681e-05	0.0134806	2.31617	3.99946	17.6062	14.0069
759	OPRL1	1.80566	1.80616	3.33626	1.97913e-05	0.0134806	3.70588	3.22457	12.832	11.3615
950	TFPI	-2.46278	-2.46288	5.41411	2.01364e-05	0.0134806	94.4578	129.808	17.7142	22.976
498	LOC105605499	3.15754	3.16321	0.82616	2.18641e-05	0.0140501	0.336898	0.399946	4.21253	2.43461
225	GNB3	2.12021	2.12048	4.18389	2.2576e-05	0.0140501	5.72726	7.77395	22.4885	36.3927
151	D2HGDH	1.56037	1.56043	5.67072	2.30857e-05	0.0140501	24.8462	26.0715	62.6479	87.5618
237	GTL2	1.73446	1.73447	8.74026	2.39326e-05	0.0141371	193.927	174.202	618.778	606.114
155	DENND4B	1.44713	1.44719	5.37389	2.48481e-05	0.0142586	29.1838	26.6214	83.797	68.3168
265	ITGA7	1.53565	1.53568	5.5213	2.5606e-05	0.0142853	37.6483	46.2188	122.801	120.487
10	ACRC	1.64534	1.64552	4.03615	2.71503e-05	0.0147375	7.20119	10.3236	28.1052	26.8651
960	TMOD4	1.79011	1.79054	2.82608	3.0312e-05	0.0160207	3.91644	3.84948	12.886	13.9753
640	LOC106990926	3.19566	3.19952	0.886095	3.1261e-05	0.0160507	0.547459	0.549926	6.38361	3.69935
190	FAM193B	1.29779	1.29784	5.67655	3.19671e-05	0.0160507	27.4993	33.2205	82.1336	67.2628
670	LOC106991905	1.86726	1.86729	7.05073	3.30873e-05	0.016208	52.0086	60.7168	159.99	251.429
867	SCGB1A1	5.79854	5.80472	7.13427	3.40889e-05	0.016301	0.505347	0.29996	8.96514	33.916
930	ST5	1.18214	1.18217	6.29974	3.59118e-05	0.0167733	63.9685	63.9164	150.355	139.838
49	ATP1B1	-1.34677	-1.34679	7.39293	3.81063e-05	0.0172448	139.602	142.731	45.7438	65.2603
678	LOC780463	-1.86921	-1.86928	5.97064	3.91429e-05	0.0172448	92.8154	82.8388	16.8501	31.2179
133	CNKSR2	-2.13765	-2.13839	3.03934	3.94972e-05	0.0172448	11.5809	10.1486	2.63553	2.2976
959	TMEM86B	2.25732	2.25799	2.89882	4.69573e-05	0.0193919	1.68449	3.89947	11.8707	15.1136
862	SAP25	2.12106	2.12138	3.72428	4.72007e-05	0.0193919	5.09558	6.17417	20.0149	29.11
98	CCDC64	2.03031	2.03059	3.87847	4.76487e-05	0.0193919	6.23261	6.37414	19.1508	32.3667
642	LOC106991036	3.62512	3.63497	0.217873	4.8277e-05	0.0193919	0.252673	0.199973	2.25749	3.29885
1000	ZSWIM8	1.23777	1.23779	6.13161	5.06213e-05	0.0199349	56.6831	52.143	138.15	118.453
258	INPP5K	1.29558	1.29563	5.72757	5.52897e-05	0.0213546	34.3215	32.7956	73.9678	90.7658
620	LOC105616394	-3.29635	-3.29711	3.38164	5.92685e-05	0.0222383	40.3435	15.7979	1.72822	3.97338
477	LOC105604073	-4.24846	-4.25781	0.258009	5.97922e-05	0.0222383	3.41109	5.79922	0.356445	0.126473
276	KCP	2.05067	2.05091	4.7826	6.25245e-05	0.0228317	5.72726	9.57371	35.4285	28.3195
346	LOC101111401	-4.81065	-4.83582	-0.16449	6.39088e-05	0.0229204	2.90574	2.27469	0.0756096	0.105395
523	LOC105606091	-4.44115	-4.45683	-0.199011	6.65121e-05	0.0234356	3.95855	2.39968	0.183623	0.105395
330	LOC101108147	3.30897	3.31092	2.36705	6.8477e-05	0.0237119	0.926469	1.24983	11.3738	10.3814
648	LOC106991096	1.81798	1.81819	4.0702	7.54068e-05	0.025669	6.94852	9.54871	36.2602	22.0591
686	LY6G5B	1.80733	1.80775	3.20521	8.02194e-05	0.026024	4.50601	3.6995	10.4449	18.2227
317	LOC101105484	-1.55614	-1.55614	8.78914	8.02653e-05	0.026024	712.371	645.313	187.447	274.237
94	CCBL1	1.49076	1.49084	5.235	8.03369e-05	0.026024	20.5087	19.4474	50.3884	61.8771
720	MRVI1	1.5911	1.59121	4.2674	8.41739e-05	0.0268341	13.2654	14.3981	46.8563	36.5298
244	HMGCLL1	-2.82656	-2.83094	0.463982	8.65482e-05	0.0271599	3.49532	3.14958	0.216027	0.716683
246	HS6ST2	-2.38391	-2.38867	4.99314	9.20432e-05	0.0276386	1.68449	2.49966	0.324041	0.484815
282	KLKB1	5.26715	5.30426	0.352596	9.22007e-05	0.0276386	0	0.0999865	1.70662	2.97213
81	C9H8orf89	1.79939	1.80016	2.48824	9.22257e-05	0.0276386	2.69518	1.79976	7.8526	7.71488
549	LOC105607614	7.92517	1.44269e+08	-1.12148	9.35783e-05	0.0276386	0	0	0.421253	0.37942
300	LOC101103096	1.27458	1.27466	4.92739	0.000102749	0.0296665	17.3081	20.7472	46.3163	45.8361
891	SLC25A29	1.53898	1.53908	4.69798	0.000103398	0.0296665	14.992	16.6228	34.7588	57.166
165	DOCK6	1.24364	1.24366	7.00544	0.000111125	0.0314343	108.186	94.0373	242.523	236.252
834	RGP1	1.21491	1.21495	5.69335	0.000118554	0.0328574	34.911	33.2705	85.0284	73.2176
141	CPT1C	1.29839	1.29849	4.30829	0.000120245	0.0328574	13.8128	12.8233	31.2376	34.2532
548	LOC105607421	2.74195	2.74852	0.00500153	0.000121064	0.0328574	0.252673	0.349953	2.73275	1.37013
415	LOC101120505	1.31154	1.31158	5.82215	0.000125196	0.0335257	33.4371	36.995	101.004	73.8816
928	SSPO	2.34051	2.34186	1.82483	0.000130705	0.0343811	1.51604	1.32482	5.31427	9.05339
493	LOC105605321	2.55855	2.56355	0.777668	0.000131814	0.0343811	0.589571	0.249966	2.3763	2.43461
682	LRP8	1.70279	1.70372	2.7943	0.000136649	0.0351853	1.60027	1.92474	5.31427	6.20774
672	LOC106991952	1.8674	1.86757	4.47404	0.000142418	0.0361152	11.2861	8.72382	34.6616	38.2161
583	LOC105611406	4.22672	4.25557	-0.39713	0.000143857	0.0361152	0.0421122	0.0999865	1.41498	1.47552
532	LOC105606385	3.12861	3.13368	1.14777	0.000146486	0.0363214	0.336898	0.474936	4.02891	3.19346
881	SGSM2	1.13948	1.13954	5.30155	0.000154189	0.0377651	22.151	24.6967	51.5441	51.7171
781	PHKG2	1.43433	1.43441	5.53824	0.000159674	0.0383055	19.2032	21.6221	46.8671	63.5424
775	PDIA2	4.14082	4.15577	0.220766	0.00016021	0.0383055	0	0.249966	1.77142	3.26723
336	LOC101109655	-1.59451	-1.59453	7.60458	0.000165973	0.0388171	282.236	260.615	63.7065	116.039
711	MLPH	2.78868	2.78991	2.56504	0.000166215	0.0388171	1.17914	2.07472	9.11636	13.617
433	LOC101122718	1.87993	1.88002	4.63242	0.000176069	0.0406456	24.0882	13.7981	88.1824	50.9372
705	MINK1	1.16843	1.16845	6.75988	0.000184061	0.0417635	87.804	89.6629	223.729	175.176
367	LOC101114265	1.61783	1.61813	4.06807	0.00018507	0.0417635	4.4639	5.9242	15.5648	16.431
568	LOC105609712	2.29703	2.2977	2.70113	0.000190358	0.0417994	2.90574	2.77463	8.42507	19.4875
374	LOC101115527	-2.37917	-2.37933	4.71127	0.00019116	0.0417994	55.8408	70.1155	9.37559	14.8396
333	LOC101109132	-1.99973	-1.99973	8.84935	0.000193552	0.0417994	698.263	841.687	133.321	251.745
553	LOC105608129	3.82403	3.85176	1.11556	0.000193554	0.0417994	0.126337	0.0499933	0.842507	1.50714
6	ACAP1	1.54521	1.54526	6.05003	0.000198136	0.0418165	29.2259	35.2452	77.8455	110.454
147	CSAD	1.3487	1.34877	5.20678	0.000198878	0.0418165	17.8135	22.8219	45.6682	57.9565
281	KLHL17	1.89089	1.89111	4.1641	0.00019988	0.0418165	7.70654	8.59884	28.4724	32.061
780	PHF14	-1.44928	-1.44934	5.60206	0.000203562	0.0421478	66.1583	59.9919	19.6153	26.57
408	LOC101119417	2.06904	2.06981	2.91378	0.000207294	0.0422959	2.48462	2.29969	6.72925	13.3324
949	TENM1	2.01677	2.01703	4.86376	0.000210536	0.0422959	5.09558	8.1739	36.9731	17.0528
222	GLI1	1.83935	1.83946	5.05216	0.000210595	0.0422959	14.7814	16.4978	63.5985	48.4183
337	LOC101109701	-1.42935	-1.42937	7.53434	0.000213501	0.042455	214.899	261.54	79.5737	97.3424
334	LOC101109380	-1.72604	-1.72604	9.27338	0.000217093	0.042746	843.929	717.653	160.908	311.114
785	PKD1	1.49587	1.4959	6.44479	0.00022784	0.0439665	62.8315	71.6153	212.409	166.882
219	GGT5	1.71224	1.71231	5.51249	0.000229106	0.0439665	20.2139	24.6967	47.7745	99.5346
45	ASPRV1	8.36232	1.44269e+08	-0.910783	0.000229859	0.0439665	0	0	0.410452	0.674525
4	ABCC5	1.40328	1.40331	6.44054	0.000233681	0.044276	58.6202	50.3182	172.681	115.365
455	LOC105602850	-2.63538	-2.64406	0.800447	0.000239341	0.0445925	1.55815	1.32482	0.302438	0.158092
267	JUN	-1.48883	-1.48886	6.7452	0.000241326	0.0445925	134.212	157.029	51.717	52.0649
262	ITGA10	1.31212	1.31236	3.28247	0.000242013	0.0445925	5.68515	5.82421	15.4568	13.1322
23	AGTR1	-1.33844	-1.33848	6.15266	0.000247708	0.0446635	97.2793	118.709	46.8671	38.5639
740	NECAB2	2.09683	2.0982	1.57333	0.000247714	0.0446635	1.60027	1.09985	5.61671	5.87048
409	LOC101119878	-2.79124	-2.79162	3.82509	0.000249278	0.0446635	53.7352	21.6471	3.22961	7.64111
211	GABRE	1.2901	1.29013	6.36503	0.000251293	0.0446635	49.2713	54.9926	137.944	117.104
973	TRIM66	2.16615	2.1675	2.28889	0.000254761	0.0448826	0.968582	1.72477	8.27385	3.96284
736	NAPSA	2.85288	2.85319	5.1846	0.000263988	0.0455818	9.18047	4.59938	51.9438	46.7109
726	MXRA5	1.70178	1.70182	6.49237	0.000264239	0.0455818	53.1878	48.2935	208.866	121.183
922	SPTBN5	1.76569	1.76629	2.02324	0.000265538	0.0455818	3.07419	2.57465	8.71671	10.4657
257	INCA1	1.57103	1.57126	3.62023	0.000272673	0.0464099	7.03274	6.99906	21.3759	20.3201
716	MROH1	1.1523	1.15233	5.87953	0.000280969	0.0474201	36.4692	40.2196	78.4179	92.0938
528	LOC105606221	2.74783	2.74948	2.23168	0.000283854	0.0475077	0.842245	1.54979	6.49162	9.80169
750	NOTCH4	1.35201	1.35204	6.01003	0.000290814	0.0482704	60.9785	60.2419	176.764	132.671
737	NCAPD2	1.10638	1.1064	6.7752	0.000294417	0.0483308	61.2733	58.0922	140.461	116.514
278	KIAA0895L	1.99836	1.99885	3.0798	0.000301611	0.0483308	4.54812	2.87461	12.616	16.9053
964	TNNT1	-3.76497	-3.77712	0.278011	0.000301685	0.0483308	1.85294	3.09958	0.172822	0.18971
385	LOC101116579	-1.85652	-1.85659	6.1069	0.000301905	0.0483308	103.512	92.5125	16.3857	37.7313
311	LOC101104943	2.67691	2.68365	0.245897	0.000303211	0.0483308	0.294786	0.29996	1.20975	2.61379
927	SRRM5	2.76369	2.76657	1.30034	0.000310284	0.0489803	0.926469	0.524929	5.17386	4.55305
273	KCNJ14	2.6573	2.66445	0.049188	0.00031329	0.0489803	0.252673	0.29996	1.24216	2.28706
245	HOXA4	1.61748	1.61757	5.12805	0.000314602	0.0489803	16.887	19.3724	47.2884	64.0588
702	MGARP	3.96352	3.99205	-0.38043	0.000318962	0.0492207	0.0421122	0.0999865	1.08014	1.32797
636	LOC106990829	2.88682	2.88748	2.76962	0.000321047	0.0492207	4.25334	2.09972	21.1167	25.5371
347	LOC101111669	-3.56422	-3.56989	1.77188	0.000326635	0.0493031	5.22192	3.92447	0.421253	0.347802
77	C5	1.72547	1.72557	5.92	0.000327002	0.0493031	13.2232	20.8722	79.0012	34.1162
591	LOC105612255	1.56052	1.5606	5.05342	0.000331278	0.0493031	21.3509	20.6472	82.0256	41.8416
332	LOC101108554	9.06563	1.44269e+08	-1.93912	0.000333829	0.0493031	0	0	0.799301	0.96963
531	LOC105606356	9.94035	1.44269e+08	0.764307	0.000333859	0.0493031	0	0	1.30697	1.93926
480	LOC105604152	1.86579	1.86658	1.77136	0.000338999	0.0496967	2.65307	1.79976	8.63029	7.53571
864	SBSN	1.77696	1.77734	2.95734	0.0003524	0.0512869	4.37967	4.59938	11.5575	19.2345
350	LOC101111915	-2.33064	-2.33357	1.02508	0.00035747	0.0516505	2.90574	3.64951	0.691288	0.611288
20	ADGRD1	1.69331	1.69374	4.0952	0.000365175	0.052176	3.57954	4.09945	9.07315	15.8197
821	RASA3	1.27128	1.27131	6.17911	0.000366302	0.052176	46.3235	42.0193	85.1688	128.012
769	PAN2	1.04012	1.04016	5.39792	0.000392863	0.0555652	28.6363	27.5713	63.3068	52.2652
931	STAC3	2.07843	2.08034	1.39689	0.000411803	0.0578368	0.800133	1.07486	3.59686	4.38441
929	SSUH2	2.067	2.06726	3.17827	0.000420018	0.0585808	7.95921	6.07418	23.4066	35.3072
418	LOC101120818	1.60916	1.60933	4.29121	0.000438968	0.060098	8.92779	10.7985	25.3292	34.9383
783	PIF1	2.1546	2.15616	1.98606	0.000440622	0.060098	1.13703	1.22483	6.2864	4.25794
79	C7H15orf62	1.48318	1.48346	3.59432	0.000448593	0.060098	5.89571	5.02432	13.3829	17.1055
818	QRFPR	2.44744	2.45002	2.38885	0.000450565	0.060098	0.336898	1.07486	3.81288	4.17362
7	ACAP3	1.42828	1.42831	6.18187	0.000450806	0.060098	53.9458	58.3171	148.713	153.476
766	PABPC1L	2.94455	2.95412	0.0156075	0.000454564	0.060098	0.168449	0.249966	1.63101	1.67577
961	TNFRSF25	1.65489	1.65505	3.90871	0.000455059	0.060098	9.18047	10.9235	27.6299	35.7498
230	GPR143	3.54922	3.55148	3.04188	0.000457854	0.060098	0.505347	1.32482	8.88953	13.2165
995	ZNF438	1.2908	1.29098	3.64253	0.000460207	0.060098	6.73796	8.34887	19.9933	16.9791
410	LOC101120064	2.12469	2.12583	2.80559	0.000460819	0.060098	0.842245	2.27469	4.90382	8.95854
526	LOC105606123	1.56221	1.56238	4.06809	0.000477041	0.0618122	8.08555	10.4236	28.6344	26.1273
916	SNX31	-2.85564	-2.85799	2.10971	0.000505379	0.0647129	4.88502	7.74896	0.723692	1.02233
729	MYH11	1.3837	1.38371	7.82414	0.000512534	0.0647129	154.762	128.983	390.869	349.415
254	IL18BP	1.65867	1.65889	4.05479	0.000514634	0.0647129	7.83288	7.02405	16.5261	30.3431
752	NPFF	2.02073	2.0215	2.55967	0.000515143	0.0647129	1.43182	3.12458	7.49615	11.1929
175	EGFL7	1.38946	1.38948	6.76834	0.000515538	0.0647129	79.4658	88.5131	166.924	273.225
823	RASIP1	1.26264	1.26266	6.44889	0.000532215	0.0662883	80.1817	75.3898	149.955	223.278
253	IL17RB	1.60775	1.60877	1.84018	0.000537271	0.0662883	1.55815	1.57479	5.11985	4.43711
948	TCTE3	2.09108	2.09346	1.48655	0.00053799	0.0662883	0.884357	0.674909	2.52752	4.07877
872	SEC31B	1.37601	1.37612	4.22568	0.000553321	0.0667662	14.4866	12.4233	34.4132	35.381
40	ARID5A	1.77212	1.77272	2.31633	0.000555205	0.0667662	2.52673	3.04959	11.5467	7.54625
15	ADAM33	1.60546	1.60551	5.87986	0.000557176	0.0667662	33.3108	44.219	106.502	129.635
83	CACNA1G	1.59189	1.59204	4.77151	0.000557715	0.0667662	11.244	10.2986	36.0442	28.857
490	LOC105604976	2.88291	2.8939	-0.296495	0.00055849	0.0667662	0.168449	0.199973	1.37177	1.39121
634	LOC106990528	-4.41731	-4.45928	-1.70437	0.000564691	0.067108	1.30548	1.04986	0.0648082	0.0421578
54	B4GALNT1	2.18588	2.18672	2.68213	0.000569993	0.0673396	2.7373	1.72477	7.1073	13.0689
232	GPRASP1	2.23761	2.23912	1.60714	0.000580322	0.068159	0.800133	1.62478	7.01009	4.58466
888	SLC16A6	2.93637	2.94044	1.49199	0.000584654	0.0682686	0.421122	0.574922	6.01636	1.71793
992	ZFP28	1.14265	1.14269	5.91987	0.000590909	0.0686001	37.3536	42.6692	84.7259	92.0305
310	LOC101104482	-2.2039	-2.20396	5.87047	0.000596164	0.0688124	190.347	89.113	35.3421	25.2736
150	CYM	-5.928	-6.03407	0.786763	0.000629118	0.0722011	2.02139	0.799892	0	0.0421578
314	LOC101105290	-3.06173	-3.07108	-0.177103	0.000638074	0.072813	2.27406	1.4998	0.194425	0.252947
37	ARAP3	1.17022	1.17024	6.82542	0.000648457	0.0735797	109.071	93.1874	228.319	226.767
301	LOC101103150	-2.71804	-2.71869	3.17074	0.000656565	0.0737709	17.6871	23.5468	1.10174	5.16433
828	RDH10	1.0876	1.08767	4.69133	0.000657488	0.0737709	19.2032	15.8729	35.4825	38.996
18	ADCY4	1.37736	1.37744	4.51365	0.000670641	0.0743906	20.5087	15.198	47.9905	44.6557
348	LOC101111719	1.46789	1.46798	4.72922	0.000671122	0.0743906	18.6136	16.0978	48.4009	47.554
121	CHODL	2.30356	2.30381	4.60965	0.000674123	0.0743906	8.46456	6.79908	43.3783	31.8186
483	LOC105604160	1.95598	1.95622	3.88507	0.000685641	0.0752482	7.15908	7.97393	17.4766	41.2936
971	TRAPPC5	-1.42371	-1.42384	4.57922	0.000701993	0.0766241	30.0681	30.9958	7.16131	15.5984
643	LOC106991042	2.34406	2.34708	0.859212	0.000714085	0.0775226	0.800133	0.499933	3.33762	3.19346
194	FAM65A	1.14847	1.14848	6.87144	0.000729545	0.0787752	105.449	100.736	248.745	208.302
941	SYVN1	1.13914	1.13918	5.41254	0.000740883	0.0795717	28.0468	33.6705	80.103	55.9224
680	LPL	-2.13799	-2.1382	3.48169	0.000746669	0.0796104	47.292	30.0459	12.1839	5.37512
34	ANKZF1	1.08628	1.08634	4.95763	0.000750199	0.0796104	18.0662	22.122	38.7445	46.6687
850	RPL39	-1.9488	-1.94881	9.32237	0.000753135	0.0796104	915.857	762.097	134.79	299.837
294	LOC101102332	2.40237	2.40399	1.94664	0.000776993	0.0817023	0.842245	1.4998	4.7202	7.82028
518	LOC105606006	1.83333	1.83387	2.85961	0.000785295	0.0821451	2.82152	3.47453	12.4972	10.0019
874	SERPINB5	-1.39533	-1.39551	3.7214	0.000813966	0.0845928	24.9304	19.3474	6.86967	9.94925
554	LOC105608303	4.92056	4.94922	-0.0242171	0.000817118	0.0845928	0.126337	0.0499933	2.54912	2.51893
815	PTPRE	1.3819	1.38214	4.0678	0.000861296	0.0887091	6.65373	5.79922	17.1742	15.2401
545	LOC105607128	-1.44709	-1.4471	8.1434	0.000881422	0.0900679	342.036	443.965	93.2698	195.022
365	LOC101114063	-1.10784	-1.1079	5.22365	0.000883458	0.0900679	48.1343	49.1434	21.5271	23.6084
454	LOC105602775	5.18527	5.3251	-1.43957	0.000891146	0.0903928	0.0421122	0	0.226829	1.0961
722	MSANTD1	2.52751	2.53361	0.0728348	0.000905657	0.0913381	0.252673	0.374949	1.79303	1.8971
64	BNIPL	1.4422	1.44269	2.53928	0.000909561	0.0913381	2.94786	3.19957	9.08395	7.64111
756	ODF3	1.79801	1.79903	1.7287	0.000931863	0.0925508	1.34759	1.94974	5.47629	6.06019
402	LOC101118735	-1.13486	-1.13488	5.89107	0.000933295	0.0925508	125.494	84.1887	42.2766	53.161
997	ZNF692	1.21869	1.21873	5.65012	0.000935462	0.0925508	34.0267	35.4702	70.4141	91.356
164	DNHD1	2.45565	2.45949	0.339763	0.000940814	0.0926241	0.547459	0.474936	4.07212	1.52822
500	LOC105605573	2.24536	2.24584	3.61556	0.000956549	0.0937138	2.02139	5.62424	15.9104	20.7943
469	LOC105603698	-1.29751	-1.29752	8.51285	0.000977037	0.0950535	428.197	477.436	138.808	229.634
626	LOC106990154	2.53717	2.54029	1.20841	0.000979689	0.0950535	0.421122	0.799892	4.11532	3.11968
146	CRYGS	2.29591	2.29885	0.623461	0.000993668	0.0953679	0.673796	0.624916	2.66794	3.70989
654	LOC106991326	1.96486	1.96732	1.13696	0.000996037	0.0953679	0.589571	0.824889	2.3547	3.22507

## Sheet: Table S3j (Dist term WTvCF)
Table S3j: Term Distal Lung WTvCF DEGs p<0.001
	Row.names	logFC	unshrunk.logFC	logCPM	PValue	FDR	WT_distlung_term_1	WT_distlung_term_2	CF_distlung_term_1	CF_distlung_term_2
905	STRIP2	2.9658	2.96617	4.19214	3.41616e-10	3.83768e-06	5.78527	5.20254	40.2667	45.5989
193	CPT1A	-2.48792	-2.48797	5.82096	3.97559e-10	3.83768e-06	222.76	212.698	35.9848	41.6396
660	MYBPC3	4.33554	4.33747	3.47853	5.73244e-10	3.83768e-06	1.37533	0.975476	21.9112	25.6114
115	CCNB1	-2.83574	-2.83657	5.1907	2.39348e-08	0.000102508	22.6353	12.646	2.50932	2.42954
677	NEK2	-2.71922	-2.72011	4.45511	2.55198e-08	0.000102508	15.7409	14.4564	1.76187	2.82322
180	CLSPN	-2.957	-2.95867	4.28245	3.54419e-08	0.000118636	12.6886	6.60863	1.34543	1.13603
386	KIF2C	-3.36387	-3.36633	4.04212	4.34095e-08	0.000123574	12.3957	5.72103	0.79017	0.967317
463	LOC101113636	1.95087	1.9512	6.87387	4.9223e-08	0.000123574	5.44809	5.29921	20.0426	21.5172
530	LOC105605070	7.32974	7.33331	4.26555	5.67802e-08	0.000126708	0.629991	0.694258	33.0911	180.483
537	LOC105605956	4.11813	4.11974	5.24721	7.75522e-08	0.000133491	1.14463	1.63458	23.5877	24.7341
675	NDUFA4L2	3.24287	3.24293	5.9332	7.87507e-08	0.000133491	38.7578	34.3877	229.598	462.884
388	KIFC1	-2.35093	-2.35143	5.14461	7.97597e-08	0.000133491	23.4516	15.2737	3.87611	3.7118
124	CDC20	-2.85303	-2.85365	4.94922	9.04758e-08	0.000139778	25.8119	22.0229	2.39187	4.2292
879	SLITRK5	2.57922	2.58067	4.68008	1.17539e-07	0.000148336	1.38421	1.35336	7.79492	8.58213
810	RALGPS2	1.89303	1.89327	4.84467	1.20731e-07	0.000148336	7.38243	7.00409	28.3927	25.049
382	KIF20A	-3.0095	-3.01036	5.66148	1.21139e-07	0.000148336	27.0186	11.7584	2.81899	1.99087
77	BIRC5	-2.59103	-2.59147	5.43061	1.31384e-07	0.000148336	33.3629	21.2935	5.04001	4.02674
129	CDCA8	-2.55742	-2.55854	4.62955	1.32944e-07	0.000148336	11.9965	8.71777	2.00746	1.50721
545	LOC105607326	2.38737	2.38746	5.17891	1.5103e-07	0.000152433	21.8811	21.5923	122.199	105.269
92	C25H10orf10	6.60625	6.60668	6.41463	1.51796e-07	0.000152433	4.07276	6.93379	145.85	926.881
422	LOC101102683	3.3583	3.3583	10.9311	1.91026e-07	0.000182694	457.498	343.078	3177.74	5032.42
46	ARHGEF3	2.4337	2.43376	5.89574	2.08561e-07	0.000190398	32.2005	33.6144	119.444	236.16
777	PRG4	-4.24193	-4.24476	1.3246	2.60972e-07	0.000217772	10.7365	19.5535	0.608645	0.989813
830	RRM2	-2.75367	-2.75414	6.03571	2.68774e-07	0.000217772	40.9051	17.5234	4.44204	4.21795
236	E2F7	-2.88537	-2.88717	3.63414	2.71077e-07	0.000217772	10.3461	6.56469	1.22797	1.0573
387	KIF4A	-2.5674	-2.56846	4.5478	2.89361e-07	0.00022352	14.5697	7.75108	1.77254	1.99087
605	LPIN2	-2.31343	-2.31347	5.9524	3.38983e-07	0.000252153	238.838	236.188	50.3467	45.2164
188	COL8A2	2.17402	2.17456	4.70115	3.6583e-07	0.000262404	3.14996	3.76129	15.1734	16.0282
938	TMEM44	2.54951	2.54977	4.3379	3.90202e-07	0.000270235	8.26087	7.03925	29.8983	59.6924
318	GTL2	2.32905	2.32909	8.74026	4.53926e-07	0.000303888	53.4073	38.2457	196.784	263.763
26	ALAS1	-1.81948	-1.81949	6.80658	5.65459e-07	0.000358768	523.665	499.452	171.99	117.878
948	TOP2A	-3.07887	-3.07915	7.66867	5.71628e-07	0.000358768	93.7533	33.1838	7.29306	7.72729
871	SLC38A3	4.74908	4.75025	3.21026	6.13172e-07	0.00037318	1.1535	2.75067	25.9475	79.14
221	DLGAP5	-3.09672	-3.09799	4.80879	8.38105e-07	0.000495073	20.1154	8.19048	1.47356	1.8334
340	ICMT	-2.36711	-2.36718	5.64812	8.93804e-07	0.00051289	142.413	120.142	34.1695	16.7143
775	PRDM6	1.96585	1.96597	5.62582	9.79244e-07	0.000534638	18.181	11.9957	48.5955	69.2981
4	ABCG2	1.93631	1.93638	5.45127	9.84944e-07	0.000534638	22.9902	25.8545	94.4147	92.5362
918	TENM1	3.13812	3.13864	4.86376	1.06572e-06	0.000563263	4.47205	3.77008	29.8129	42.7757
126	CDC6	-2.36932	-2.37117	3.85599	1.09598e-06	0.000564399	6.99201	3.74372	0.939662	1.13603
893	SPARCL1	1.77973	1.77973	9.44424	1.23202e-06	0.000599895	494.951	394.347	1605.9	1447.61
328	HJURP	-3.5754	-3.57904	4.14771	1.25445e-06	0.000599895	10.1597	4.17433	0.469831	0.731112
105	CARD11	1.63082	1.63099	6.00294	1.28027e-06	0.000599895	8.4827	10.5281	29.3004	29.5819
141	CENPA	-2.90218	-2.90343	4.71826	1.28438e-06	0.000599895	17.3381	7.38198	1.51627	1.78841
973	UCP2	-1.62016	-1.62017	6.73625	1.40995e-06	0.000619398	539.308	506.175	186.502	153.59
420	LOC101102473	-2.7909	-2.79456	2.84375	1.43425e-06	0.000619398	4.89796	2.82976	0.640679	0.472411
66	AURKA	-2.28629	-2.28747	3.68865	1.46025e-06	0.000619398	9.43212	6.21317	1.48424	1.72092
672	NDC80	-2.74345	-2.74457	4.60402	1.47779e-06	0.000619398	17.5155	6.64378	1.55898	2.04711
743	PIWIL3	4.90977	4.9127	2.48185	1.4945e-06	0.000619398	1.00266	0.571225	13.1766	34.2273
839	SCNN1B	-2.58912	-2.58916	5.47632	1.51118e-06	0.000619398	285.555	357.85	56.2729	50.6492
426	LOC101102973	2.57912	2.57985	2.47952	1.65558e-06	0.000665013	2.95475	2.53975	14.4153	18.4353
661	MYCL	-2.77058	-2.77127	3.67317	2.10849e-06	0.000788116	19.1837	21.1177	3.65187	2.24957
56	ASPM	-3.65198	-3.65384	5.38907	2.11097e-06	0.000788116	22.5022	7.19743	0.822204	1.54096
203	CXCR4	2.2677	2.26785	5.15004	2.12231e-06	0.000788116	10.6655	14.5794	49.6206	71.9639
476	LOC101116298	2.17999	2.18002	6.68782	2.12744e-06	0.000788116	67.3381	65.146	287.729	312.635
756	PLK4	-1.61504	-1.6152	5.11519	2.15826e-06	0.000788116	34.4809	27.4979	10.8381	9.39197
379	KIF18B	-2.98554	-2.98833	4.24626	2.30903e-06	0.000828118	8.7134	3.14613	0.640679	0.854838
385	KIF23	-2.31892	-2.31945	5.19657	2.41789e-06	0.000851946	23.3629	12.4175	4.42068	2.74448
796	PTPRE	-2.21069	-2.21078	4.0678	2.48347e-06	0.000859967	113.54	75.9553	21.6549	19.2789
586	LOC106990846	-3.04264	-3.04386	2.83826	2.56278e-06	0.000872389	16.2733	11.9606	1.6017	1.82216
615	LUZP2	2.74632	2.74746	4.55229	2.68818e-06	0.000885965	1.84561	1.6961	15.5578	8.22219
128	CDCA3	-2.59851	-2.59963	4.33162	2.69089e-06	0.000885965	13.3807	8.16412	1.44153	2.1146
971	UBE2C	-2.25345	-2.25386	5.56295	2.76054e-06	0.000894237	27.0807	16.6007	4.36729	4.79159
601	LOC443104	-2.43388	-2.43393	7.50391	2.88829e-06	0.000920767	250.559	178.872	55.4614	24.003
349	IL20RA	3.33098	3.33181	3.51709	3.02114e-06	0.000948072	1.53505	3.60311	27.2182	24.5204
153	CFI	-2.0087	-2.00875	7.00225	3.15759e-06	0.000975647	151.597	158.001	30.7739	46.1613
959	TROAP	-2.36951	-2.37141	3.99001	3.37286e-06	0.00102637	6.77019	3.73493	1.18526	0.84359
853	SHCBP1	-2.49258	-2.49358	4.03801	3.50624e-06	0.00104242	15.1464	6.84591	1.62305	2.28332
42	ARHGAP11A	-2.66702	-2.66798	4.80986	3.52942e-06	0.00104242	18.9618	7.70714	2.3278	1.86715
535	LOC105605775	-2.72813	-2.73018	3.86593	3.8656e-06	0.00112517	8.14552	4.92132	1.04644	0.922325
15	ADAMTSL1	2.97095	2.97205	3.10327	3.94122e-06	0.00113079	2.14729	1.63458	10.2615	19.4138
729	PDE4C	5.51269	5.51927	1.35545	4.02175e-06	0.00113765	0.496894	0.210914	4.08967	28.3671
616	LYRM9	-1.7165	-1.71662	4.59912	4.08085e-06	0.00113833	47.6309	48.8529	16.6897	12.6651
213	DEPDC1B	-3.2938	-3.30206	2.58728	4.17222e-06	0.00114787	3.44277	1.66973	0.170848	0.348684
389	KIT	2.35682	2.357	5.73581	4.39357e-06	0.00116955	14.1349	7.69835	39.1134	72.74
147	CENPN	-2.42869	-2.43054	3.64487	4.41541e-06	0.00116955	7.57764	3.77008	1.26	0.84359
527	LOC105604901	4.02184	4.0245	2.57758	4.42571e-06	0.00116955	0.665484	1.01942	14.9705	12.4514
808	RAD51AP1	-2.99032	-2.99462	2.93139	4.55084e-06	0.001187	5.09317	2.61006	0.683391	0.281197
149	CEP55	-2.67296	-2.67523	3.18674	4.66955e-06	0.00118911	8.03017	3.27795	0.982374	0.787351
384	KIF22	-1.90127	-1.90177	4.8499	4.70156e-06	0.00118911	15.945	10.3699	3.34221	3.70055
83	BRCA1	-2.45903	-2.46016	4.59113	4.73655e-06	0.00118911	13.6025	5.38709	1.72983	1.72092
834	RTL1	8.43893	1.44269e+08	0.474737	5.10212e-06	0.00124304	0	0	0.234915	0.911078
145	CENPK	-2.82989	-2.83426	3.34907	5.13065e-06	0.00124304	4.4543	2.21459	0.640679	0.292445
271	FANCD2	-1.82914	-1.82987	4.61757	5.14186e-06	0.00124304	10.1863	6.4856	2.56271	2.12585
142	CENPE	-2.64587	-2.64687	4.82296	5.19893e-06	0.00124304	18.1721	7.03046	1.70848	2.31706
543	LOC105606646	2.15289	2.15326	5.20691	5.26521e-06	0.00124408	5.99823	4.02494	15.9849	28.6033
67	AURKB	-2.16378	-2.16473	4.79056	5.43734e-06	0.00126981	10.7897	6.78439	2.01814	1.90089
220	DIO2	-3.61001	-3.62805	1.07265	5.58268e-06	0.00127705	1.63265	1.35336	0.10678	0.134974
517	LOC105603471	3.70236	3.70434	2.23439	5.59553e-06	0.00127705	1.44632	0.77335	8.1473	20.7861
845	SEMA3E	-2.79309	-2.79324	5.32133	5.74765e-06	0.0012952	127.773	69.953	16.4868	12.0352
13	ACTG2	-2.40736	-2.40752	5.26559	5.80405e-06	0.0012952	48.0568	73.5825	13.9027	9.02079
158	CHEK1	-1.62495	-1.62532	4.44953	5.99658e-06	0.00132346	14.4809	12.356	4.34594	4.35293
443	LOC101108787	-2.88652	-2.88741	2.62399	6.13132e-06	0.00133849	17.6043	16.7325	1.97543	2.66575
685	NOL10	2.19877	2.1988	6.47315	6.33013e-06	0.00135871	65.4126	67.1057	188.477	419.917
428	LOC101103869	-2.29588	-2.29638	4.9923	6.43413e-06	0.00135871	20.5856	16.7237	3.73729	3.85802
608	LRP4	1.47687	1.47688	7.87972	6.45817e-06	0.00135871	89.8314	84.4709	270.868	214.294
291	FSTL4	4.02177	4.03207	0.220299	6.54004e-06	0.00135871	0.28394	0.149397	3.55577	3.53183
964	TTK	-2.55049	-2.55196	4.20422	6.56218e-06	0.00135871	11.0559	4.63131	1.53763	1.13603
412	LIX1L	1.46744	1.46747	6.74543	6.91147e-06	0.00139523	51.3487	40.8206	109.46	145.424
351	IQGAP3	-4.04311	-4.04984	3.45439	6.95716e-06	0.00139523	8.06566	2.91764	0.469831	0.191214
636	MELK	-2.52695	-2.52943	2.9726	6.96195e-06	0.00139523	5.79414	3.38341	0.533899	1.0573
376	KIF11	-2.65458	-2.6551	5.86814	7.01646e-06	0.00139523	36.5306	12.11	3.89746	3.82428
720	PAM	1.75812	1.75812	8.37097	7.08807e-06	0.00139566	217.134	182.563	514.54	837.471
116	CCNB2	-1.78856	-1.78901	4.44876	7.41781e-06	0.00144621	13.2919	12.6724	3.80136	3.7118
37	ANO1	-1.69991	-1.69992	6.58914	7.48884e-06	0.00144621	358.776	336.522	119.732	94.2797
114	CCNA2	-1.98443	-1.98496	4.90358	7.75651e-06	0.00148364	17.8261	9.06929	3.81204	2.98069
36	ANKRD37	6.43088	6.43261	3.84614	8.20827e-06	0.00155524	1.02041	1.6961	18.0351	216.645
639	MFSD12	-2.01546	-2.01562	4.10924	8.38776e-06	0.00157439	47.3558	47.5083	14.8424	8.61587
652	MSI1	-4.17105	-4.23808	1.82143	8.69358e-06	0.00161045	0.745342	0.492132	0.0427119	0.0224957
621	MARCO	-4.72197	-4.72214	5.16979	8.74023e-06	0.00161045	195.652	495.269	13.6465	12.5301
216	DHCR24	-3.14514	-3.1453	5.20257	8.90157e-06	0.00162428	144.543	78.9608	16.7644	8.49214
177	CLK1	1.96523	1.96524	8.38245	8.97704e-06	0.00162428	175.883	177.458	444.311	935.407
962	TRPV6	-4.09995	-4.10418	0.661757	9.52267e-06	0.00170762	8.33186	9.91294	0.800848	0.258701
55	ASF1B	-1.96841	-1.96929	3.48489	9.61794e-06	0.00170944	8.72227	7.12713	2.37051	1.67593
511	LOC105602850	-3.64919	-3.66917	0.800447	9.88407e-06	0.00174133	1.03815	1.73125	0.149492	0.0674872
689	NOV	2.59112	2.59131	4.97446	1.04778e-05	0.00182988	8.65129	11.6706	42.4236	80.0511
462	LOC101113583	-2.54419	-2.54427	5.93669	1.09611e-05	0.00189779	158.137	137.384	34.6394	16.017
238	ECT2	-2.34194	-2.3425	5.1853	1.15446e-05	0.00198172	23.4073	10.8884	4.01492	2.74448
497	LOC101120999	3.31661	3.31693	4.00463	1.17978e-05	0.00200802	8.18989	5.31678	33.9773	100.623
117	CCNF	-1.58027	-1.58073	4.88128	1.22383e-05	0.0020655	12.5821	8.26079	3.9295	3.03693
127	CDCA2	-2.35699	-2.35859	3.91689	1.27084e-05	0.00212696	8.50932	3.82281	1.08915	1.316
975	UHRF1	-2.08104	-2.08133	6.44122	1.30447e-05	0.00216131	36.4774	17.5146	7.81628	4.93782
219	DIAPH3	-1.71339	-1.71363	4.78615	1.32665e-05	0.00216131	28.0923	16.5655	7.72018	5.89388
289	FOXM1	-2.67804	-2.68068	3.73711	1.32966e-05	0.00216131	6.97427	2.81218	0.683391	0.84359
892	SPAG5	-1.98722	-1.9878	5.13477	1.33749e-05	0.00216131	16.575	7.5138	2.9578	3.11566
19	ADD2	-5.29188	-5.34387	1.32108	1.34517e-05	0.00216131	3.05235	0.527284	0.021356	0.0674872
739	PHGDH	-1.79875	-1.79918	5.04985	1.37732e-05	0.00218781	12.2626	15.3088	3.48102	4.44291
903	STC1	2.76148	2.76154	6.12561	1.38345e-05	0.00218781	37.48	35.8378	131.521	365.668
335	HRC	2.52737	2.52873	3.00372	1.40231e-05	0.00220032	1.27773	1.61701	11.1692	5.53395
254	ESCO2	-2.61131	-2.61388	3.4092	1.44234e-05	0.00224482	6.98314	2.53096	0.811526	0.742359
267	FAM213A	-1.72494	-1.72502	5.454	1.45303e-05	0.00224482	68.1633	76.2629	25.0932	18.5927
143	CENPF	-3.06465	-3.06521	6.5662	1.49701e-05	0.00229511	49.8314	12.9888	2.81899	4.69036
721	PARPBP	-3.35135	-3.36005	2.24303	1.5273e-05	0.00232381	3.74445	1.31821	0.245593	0.247453
299	GFRA4	2.65302	2.65376	3.3242	1.55719e-05	0.00233963	2.25377	3.15492	18.5156	15.5221
558	LOC105611558	9.90713	10.1545	0.219394	1.561e-05	0.00233963	0.0177462	0	4.99729	15.1509
449	LOC101109608	-1.76865	-1.76868	7.00607	1.61792e-05	0.00240699	181.872	278.661	81.5904	53.5624
484	LOC101118536	4.8289	4.84737	-0.306178	1.67342e-05	0.00247125	0.195209	0.0527284	2.69085	4.44291
212	DEPDC1	-2.80211	-2.80481	4.01255	1.72526e-05	0.0025292	8.03017	2.53096	0.768814	0.742359
867	SLC2A3	5.66322	5.66327	8.32882	1.83873e-05	0.00265844	37.5865	41.8576	208.21	3817.84
52	ARRDC2	3.88199	3.88214	5.14962	1.84135e-05	0.00265844	8.38509	20.2126	74.2547	347.435
242	EGFL7	1.83676	1.83678	6.76834	1.85313e-05	0.00265844	79.6007	84.2073	263.96	321.183
821	RGS2	2.12278	2.12282	6.85786	1.91448e-05	0.00272697	39.7427	42.8418	151.948	207.748
59	ATF7IP2	1.83682	1.83704	3.79636	1.93016e-05	0.00272996	8.17214	7.54895	31.9272	24.2392
290	FSTL3	-1.96375	-1.96383	4.49173	1.98028e-05	0.00278125	80.0976	79.0135	22.3063	18.4803
280	FGD3	-2.35982	-2.35992	4.56622	2.02388e-05	0.00282275	105.2	86.3428	19.9678	17.3442
679	NFASC	-4.94058	-4.95268	0.277672	2.09743e-05	0.00290516	9.36114	2.37278	0.298983	0.0787351
316	GRIA3	3.20489	3.21362	1.83222	2.14545e-05	0.00295132	0.275067	0.210914	1.71915	2.78947
251	EPYC	-13.3099	-1.44269e+08	1.08264	2.2705e-05	0.00308586	12.5643	21.0211	0	0
356	JAM3	1.78887	1.7889	6.60322	2.27553e-05	0.00308586	59.3789	55.5055	126.107	270.882
172	CLCC1	1.45863	1.45866	6.00404	2.28935e-05	0.00308586	47.9148	40.3197	94.9806	147.538
374	KIAA0101	-2.14506	-2.14561	5.33015	2.31352e-05	0.00309765	19.9556	9.579	3.73729	2.93569
264	FAM13A	1.50814	1.50818	5.84163	2.38207e-05	0.00315533	41.2689	51.2081	108.52	154.534
603	LOXL4	-3.65942	-3.66012	2.38477	2.38802e-05	0.00315533	42.2449	37.1208	4.85848	1.41723
269	FAM64A	-4.93903	-4.9475	4.17262	2.47904e-05	0.00319073	13.5138	3.15492	0.512543	0.0224957
22	ADIPOR2	-1.81199	-1.81208	4.2759	2.48324e-05	0.00319073	75.2973	72.9322	21.719	20.4936
169	CKAP2L	-2.03384	-2.03456	4.22975	2.48397e-05	0.00319073	13.6469	6.83712	3.09661	1.90089
237	E2F8	-2.24891	-2.25132	3.54505	2.49121e-05	0.00319073	5.20852	2.21459	0.704746	0.854838
714	ORMDL3	-1.37444	-1.37449	5.29973	2.49756e-05	0.00319073	73.4694	66.3851	28.98	24.959
856	SKA1	-2.38916	-2.39135	2.97726	2.51014e-05	0.00319073	5.15528	4.09524	1.13187	0.629881
789	PTBP2	1.63092	1.631	5.87413	2.59779e-05	0.00324857	22.1118	20.3004	47.3675	83.9991
404	LCNL1	2.84735	2.8492	2.84813	2.59997e-05	0.00324857	0.514641	1.70489	6.25729	9.74066
258	EXO1	-2.42897	-2.4333	2.65317	2.61995e-05	0.00324857	3.30967	1.53791	0.469831	0.427419
953	TPX2	-1.82807	-1.82825	6.16462	2.63341e-05	0.00324857	44.685	22.972	11.2546	7.79477
643	MIS18A	-1.81188	-1.81332	2.98452	2.63651e-05	0.00324857	4.54303	3.77887	1.15322	1.21477
936	TMEM200B	1.57092	1.571	4.52441	2.65325e-05	0.00324926	16.9033	20.6871	52.1512	59.535
155	CHAF1A	-1.50013	-1.50041	4.68761	2.68612e-05	0.00326494	17.622	13.9555	6.28933	4.87033
703	NUSAP1	-1.85072	-1.85093	6.16657	2.69857e-05	0.00326494	39.7782	18.2792	8.04052	8.05348
473	LOC101115905	3.34662	3.34766	2.70399	2.848e-05	0.00342511	2.51996	1.59943	11.308	30.628
995	ZNF23	1.30168	1.30178	5.25086	2.98001e-05	0.00356253	14.197	14.7815	39.3163	32.1239
171	CKMT2	2.85401	2.85726	0.416311	3.10931e-05	0.00369511	0.638864	0.623953	4.73034	4.42041
763	POC1A	-1.59703	-1.59722	3.73027	3.16545e-05	0.0037397	24.0639	26.54	8.00848	8.7171
450	LOC101109728	1.61023	1.61044	4.4442	3.22165e-05	0.00378384	7.90595	7.11834	20.9288	24.9478
521	LOC105603777	3.47318	3.47813	0.649429	3.29803e-05	0.00383182	0.647737	0.22849	3.37424	6.38879
6	ABI3BP	1.98785	1.98787	8.71425	3.30066e-05	0.00383182	105.271	68.0285	340.115	347.278
708	OLFM3	7.47531	1.44269e+08	-0.602749	3.40622e-05	0.00393164	0	0	0.192204	0.393675
982	WDR62	-1.69506	-1.69604	3.38599	3.47462e-05	0.00398767	6.50399	4.44676	1.80458	1.5747
148	CENPW	-2.20933	-2.21071	3.87247	3.54431e-05	0.00404454	7.97693	4.49949	1.81526	0.877334
754	PLK1	-1.26593	-1.26616	4.67817	3.58116e-05	0.0040504	15.315	13.6391	6.27865	5.75891
604	LPAR6	1.59797	1.59801	6.61132	3.58978e-05	0.0040504	59.5475	39.0278	160.96	137.449
378	KIF15	-2.1322	-2.13321	4.63058	3.61013e-05	0.00405061	11.3665	4.50828	1.50559	2.1146
650	MOXD1	-4.11438	-4.11985	1.27922	3.69562e-05	0.00409739	3.93079	10.3523	0.170848	0.652377
326	HGF	2.11442	2.11474	4.22007	3.69588e-05	0.00409739	7.28483	4.32373	22.349	27.9285
75	BEAN1	-4.18783	-4.19113	0.81052	3.71303e-05	0.00409739	16.4596	8.45412	1.02509	0.337436
186	COL15A1	1.44608	1.44609	8.65532	3.7989e-05	0.00416924	145.457	126.698	386.158	355.376
693	NPTX2	-3.31254	-3.31277	3.55237	3.8799e-05	0.004235	76.5572	105.439	13.9027	4.40917
827	RND1	-3.46952	-3.47186	1.20409	3.96517e-05	0.00430468	5.52795	15.054	0.854238	1.00106
690	NOXO1	-1.95952	-1.9596	3.80864	4.03269e-05	0.00434258	94.5253	82.1245	28.7451	16.6693
135	CDKN3	-2.30741	-2.30901	3.55105	4.04333e-05	0.00434258	8.08341	3.70857	1.61237	0.764855
205	CYM	-7.92708	-7.97008	0.786763	4.10196e-05	0.00436565	17.5067	9.62294	0.10678	0
705	OBSCN	3.5893	3.61654	0.92582	4.10829e-05	0.00436565	0.124224	0.0351523	1.14254	0.809847
510	LOC105602836	7.54724	7.65095	1.39683	4.20179e-05	0.00442012	0.00887312	0.0351523	4.58085	4.28544
244	EGLN3	5.1689	5.16911	5.57709	4.21173e-05	0.00442012	9.56522	11.8287	68.8943	700.877
606	LRP2	-3.59915	-3.61567	0.981134	4.22557e-05	0.00442012	1.86335	1.37094	0.10678	0.15747
132	CDK1	-2.46269	-2.46374	4.34584	4.33775e-05	0.00450061	14.827	5.73861	1.33475	2.3958
717	P2RY1	1.91752	1.9177	4.01579	4.35799e-05	0.00450061	10.8163	8.55079	35.0985	38.074
43	ARHGAP20	1.6226	1.62279	5.44445	4.36975e-05	0.00450061	11.118	6.36256	23.3421	30.493
847	SERPINE1	-1.95717	-1.95719	5.87229	4.45483e-05	0.0045295	311.083	267.166	92.9198	55.9919
263	FAM111B	-1.98129	-1.98226	2.522	4.46987e-05	0.0045295	8.77551	5.78255	1.77254	1.91214
447	LOC101109384	1.15348	1.15351	6.16391	4.48679e-05	0.0045295	43.7178	40.9173	94.6923	93.5823
288	FNDC5	-2.18969	-2.19016	4.15614	4.488e-05	0.0045295	18.2254	18.3671	4.24983	3.76804
750	PLCB1	1.60548	1.60557	5.01077	4.59197e-05	0.00461125	21.0648	15.0628	50.0584	59.8837
334	HR	-2.62787	-2.62828	3.96732	4.66238e-05	0.00465867	41.5262	18.9734	7.03679	2.74448
470	LOC101115640	1.85372	1.85372	11.4961	4.70487e-05	0.00467785	1658.8	1597.51	4115	7654.32
724	PCDH10	-4.92074	-4.95546	0.693976	4.83115e-05	0.00477974	2.98137	1.08972	0.0747458	0.0562394
96	CABLES1	1.32083	1.32095	4.50947	4.92354e-05	0.00484727	11.2422	11.82	25.3816	32.2364
134	CDKN1C	2.76083	2.7609	6.39547	5.1357e-05	0.00503091	30.1686	30.2573	101.441	308.147
927	TK1	-2.65214	-2.65395	3.26428	5.17414e-05	0.00503091	8.47382	5.43982	1.62305	0.584889
183	CNN1	-2.40465	-2.4049	4.23658	5.18521e-05	0.00503091	40.9139	41.5764	9.56747	6.00636
419	LOC101102411	3.99121	3.99351	1.33942	5.29194e-05	0.00510978	1.10027	0.843655	15.0239	15.9382
722	PBK	-1.68061	-1.68111	4.09762	5.45228e-05	0.00520847	11.7924	9.23626	2.48797	4.07173
210	DDIT4	4.41403	4.41407	7.42411	5.46954e-05	0.00520847	55.0666	60.084	163.64	2291.27
377	KIF14	-1.98555	-1.98632	4.29415	5.47632e-05	0.00520847	12.378	5.8968	2.7656	1.84465
421	LOC101102642	1.56499	1.56541	2.89888	5.49788e-05	0.00520847	3.83319	3.71735	11.4361	10.9104
332	HMGCS1	-1.82942	-1.82946	6.67519	5.5699e-05	0.00522769	144.303	142.92	52.1512	28.6596
574	LOC105615111	1.83464	1.83493	5.12003	5.57023e-05	0.00522769	6.04259	5.86164	24.3351	18.1316
946	TNNT3	2.66474	2.66513	4.65184	5.69532e-05	0.00532023	3.49601	7.04803	34.0948	32.7875
688	NOTUM	2.69456	2.69482	4.28044	5.75364e-05	0.00534982	6.15794	9.41202	65.4133	35.397
797	PTPRJ	-1.40825	-1.40829	5.34138	5.7814e-05	0.00535086	98.1899	88.7683	32.5785	37.8603
594	LOC106991585	-1.56841	-1.5688	3.75432	5.82397e-05	0.00535915	11.189	12.4263	4.71967	3.23939
862	SLC22A5	-1.77911	-1.77931	3.79957	5.84372e-05	0.00535915	25.6877	34.8799	10.1975	7.44609
999	ZNF568	1.25857	1.25863	5.72896	5.94511e-05	0.00542734	23.9752	20.5817	51.5746	55.0358
411	LIPG	-3.89729	-3.90628	0.886362	6.02825e-05	0.00547834	5.30612	2.10035	0.224238	0.269949
454	LOC101110922	-5.3599	-5.36877	0.69108	6.11542e-05	0.00553253	15.2529	6.37135	0.320339	0.202462
766	POP1	-2.24197	-2.24451	1.78174	6.15482e-05	0.0055432	3.96628	3.04946	0.939662	0.539898
98	CACNA1D	1.56793	1.56801	6.25991	6.18935e-05	0.00554942	20.6921	15.7219	59.3162	48.647
939	TMEM45A	1.41347	1.41352	5.7214	6.34217e-05	0.00566116	29.2813	31.1889	67.7411	93.3461
587	LOC106990850	2.08719	2.08819	3.20396	6.5041e-05	0.00578001	1.5173	2.1355	7.37848	8.15471
235	E2F1	-2.38339	-2.38572	2.69336	6.80682e-05	0.00602238	5.59006	3.04067	1.12119	0.52865
76	BEX5	-1.87707	-1.87744	4.69001	6.96241e-05	0.00613303	15.4481	18.6571	3.91882	5.36523
252	ERCC6L	-2.30257	-2.30484	3.25235	7.11579e-05	0.00621945	5.58119	2.68915	1.13187	0.539898
640	MFSD4	1.67935	1.67943	5.02836	7.12245e-05	0.00621945	23.6202	17.9804	69.6845	63.5617
54	ASCC1	1.48055	1.48058	6.37034	7.16136e-05	0.00622635	38.5448	42.0949	80.2236	144.816
647	MMP15	-2.08839	-2.08843	6.41656	7.29313e-05	0.00631359	274.694	127.392	51.7562	42.7869
978	VWA2	-2.68262	-2.68404	2.46689	7.34289e-05	0.00632127	8.58918	9.6493	0.961018	1.87839
733	PDIA2	4.1718	4.18362	0.220766	7.36495e-05	0.00632127	0.177462	0.202126	2.66949	4.2292
687	NOTCH4	1.49636	1.49642	6.01003	7.43671e-05	0.0063557	35.3239	22.5063	78.6113	84.5502
593	LOC106991516	1.56668	1.56687	3.82806	7.47803e-05	0.00636393	8.43833	8.15533	20.0639	29.0982
227	DOCK6	1.27347	1.27349	7.00544	7.52122e-05	0.00637368	73.8243	56.0503	166.865	147.1
292	GABRE	1.39867	1.39871	6.36503	7.70932e-05	0.00650563	43.7622	42.1564	90.2503	136.29
734	PDK1	3.2602	3.26036	5.06863	7.86204e-05	0.00659743	12.7418	14.5267	31.5321	229.772
314	GPX7	1.64089	1.64093	6.38094	7.8838e-05	0.00659743	41.5173	33.7462	126.673	108.047
498	LOC101121216	-4.13746	-4.13801	2.97914	7.97986e-05	0.00663557	30.0266	114.737	1.83661	6.38879
164	CHST9	-3.8545	-3.8795	0.978207	7.99546e-05	0.00663557	0.878438	1.72246	0.0427119	0.134974
884	SNCG	6.01409	6.01527	3.94572	8.25129e-05	0.00679439	1.5173	2.44308	28.3394	227.848
908	SYT2	-4.03407	-4.0477	0.186509	8.25448e-05	0.00679439	3.38953	2.01247	0.21356	0.112479
698	NRN1	4.37007	4.37144	3.46788	8.34611e-05	0.00682591	2.75067	0.562437	29.7916	38.7714
207	DBX2	3.58674	3.58844	2.88697	8.37135e-05	0.00682591	1.65927	0.905171	5.56323	25.2852
576	LOC105615846	7.12974	1.44269e+08	-1.75818	8.39474e-05	0.00682591	0	0	0.234915	0.224957
807	RAD51	-1.91771	-1.91853	4.05707	8.5535e-05	0.0069	11.1358	5.0092	2.17831	2.0921
109	CCDC158	1.69649	1.69663	3.88399	8.55457e-05	0.0069	10.6389	14.0433	38.1417	41.8646
466	LOC101115115	1.65652	1.65653	7.89814	8.75563e-05	0.00699844	231.1	191.659	851.654	481.116
949	TOR3A	-1.36099	-1.36102	5.56326	8.77335e-05	0.00699844	108.465	121.855	49.8234	39.84
166	CIT	-2.19529	-2.19624	4.79775	8.78115e-05	0.00699844	12.8749	5.21133	1.68712	2.26082
707	OIP5	-2.57157	-2.58	0.968185	8.86319e-05	0.00701794	1.84561	0.9579	0.288305	0.179966
823	RHOBTB2	-1.89071	-1.89151	3.0483	8.93094e-05	0.00701794	8.77551	7.38198	2.50932	1.84465
312	GPIHBP1	2.04575	2.04581	5.02514	8.99086e-05	0.00701794	29.1837	31.9271	126.758	125.571
509	LOC105602454	-5.04331	-5.05248	0.248094	9.01187e-05	0.00701794	11.6593	5.02678	0.277627	0.224957
21	ADGRE1	-5.05183	-5.05304	2.73757	9.03745e-05	0.00701794	44.8181	82.4673	1.26	2.57576
168	CKAP2	-2.24546	-2.24579	6.20113	9.09369e-05	0.00701794	41.8634	12.3385	6.36407	5.06154
222	DLL4	2.44342	2.44347	5.73858	9.09893e-05	0.00701794	37.0275	42.4991	85.3491	347.244
919	TEX14	2.03832	2.03874	3.32982	9.11514e-05	0.00701794	3.73558	4.90374	18.7612	16.7368
407	LDLR	-2.63935	-2.6395	6.02654	9.12011e-05	0.00701794	108.181	63.1071	20.8327	6.64749
885	SNED1	1.62776	1.62783	5.90977	9.28528e-05	0.00711777	19.0861	23.2532	82.8504	47.9947
189	COL9A2	-4.34336	-4.35332	1.71448	9.37867e-05	0.00714024	3.29193	5.94952	0.427119	0.0224957
874	SLC6A12	4.43163	4.43232	3.20109	9.3857e-05	0.00714024	1.33984	5.29042	75.4826	67.6784
955	TRIB1	-2.03523	-2.03545	4.01272	9.52645e-05	0.00720402	37.1162	29.6861	9.56747	6.72623
432	LOC101105022	6.58236	6.6076	0.686898	9.57543e-05	0.00720402	0.0976043	0.0878807	1.00373	17.0855
178	CLK4	1.38693	1.38695	6.89667	9.57843e-05	0.00720402	91.1091	72.7652	163.779	264.797
774	PRC1	-1.95404	-1.95436	5.59212	9.61302e-05	0.00720402	29.2813	13.6918	3.96153	7.13115
478	LOC101116495	2.03033	2.03036	6.663	9.66913e-05	0.00721914	60.1508	87.248	171.979	430.164
325	HFM1	1.5367	1.53741	4.57124	9.70584e-05	0.00721971	2.67081	1.77519	7.56001	5.34274
632	MEF2C	1.32841	1.32846	5.52241	9.95155e-05	0.00737516	29.2458	19.8698	53.6782	69.6693
728	PDE3B	1.75842	1.75849	5.44338	0.000100776	0.00744112	28.4295	25.9951	59.4977	124.649
226	DNAJC22	-4.88901	-4.99056	1.19523	0.000103141	0.00758782	0.496894	0.896383	0.021356	0.0224957
170	CKAP4	-1.16828	-1.1683	7.20311	0.000104001	0.00762322	185.59	165.435	81.7933	74.3934
900	SSUH2	2.38017	2.38182	3.17827	0.00010481	0.00765456	1.71251	0.623953	7.94441	4.2292
886	SNPH	-9.12981	-1.44269e+08	-1.6012	0.000105809	0.00769954	1.35759	0.492132	0	0
201	CTSK	1.1838	1.18382	6.97548	0.000112756	0.0081754	85.945	96.9149	199.806	215.61
656	MUSTN1	2.90791	2.90816	3.18341	0.000113601	0.0081905	4.49867	12.4703	37.6826	89.7018
854	SHISA5	-1.3123	-1.31231	6.6051	0.00011378	0.0081905	278.474	246.312	118.184	93.1324
493	LOC101119975	-1.95586	-1.95587	9.51125	0.000114885	0.00824052	855.138	736.695	300.094	110.218
315	GREB1	-4.05018	-4.10051	2.59763	0.000115747	0.0082659	0.337178	1.16003	0.0640679	0.0224957
713	ORM1	4.90746	5.14748	-0.291601	0.000116062	0.0082659	0.0177462	0	0.266949	0.359932
91	C1RL	-5.02869	-5.04604	-0.287501	0.000116514	0.0082688	4.31233	4.46434	0.0640679	0.202462
230	DTL	2.03449	2.03461	5.05865	0.000118766	0.00838673	20.2573	9.90416	36.9244	86.6536
130	CDH24	1.27671	1.27697	5.00167	0.000119011	0.00838673	6.40639	4.52586	13.23	13.2612
336	HSPA2	-1.72902	-1.72975	2.57775	0.000121283	0.00851073	6.74357	8.43655	1.90068	2.67699
491	LOC101119713	-1.89575	-1.89579	7.67794	0.000121618	0.00851073	197.072	188.056	73.6353	29.8518
286	FITM2	-1.36745	-1.36751	4.82513	0.000122133	0.00851705	50.9583	64.4078	27.0046	17.7041
80	BNIP3	3.31096	3.31099	6.71548	0.000123184	0.00853719	54.1171	72.6334	136.101	1121.85
536	LOC105605832	3.37428	3.39847	-0.654828	0.000123272	0.00853719	0.106477	0.0703046	1.34543	0.517402
831	RSRC2	1.68697	1.68699	7.46101	0.000124527	0.00859452	101.366	95.7988	193.987	440.86
272	FAR2	-1.88579	-1.88917	2.53875	0.000126786	0.00872046	1.90772	1.88944	0.619323	0.404923
64	ATP6V1C2	2.7961	2.79614	5.75456	0.000127531	0.00872624	45.2795	63.1071	228.519	524.319
883	SMTNL2	1.61088	1.61095	5.40063	0.000127739	0.00872624	21.5972	22.7963	59.0279	76.5755
445	LOC101109027	2.0173	2.01741	4.48528	0.000128399	0.00874161	12.8128	17.4795	34.5753	88.0708
474	LOC101116001	-2.28892	-2.29078	1.73712	0.000129209	0.008767	3.85093	6.13407	0.961018	1.0798
778	PRKCH	1.746	1.74604	5.97199	0.000133993	0.00906097	50.6566	39.5024	89.3853	213.046
977	VLDLR	1.93411	1.93421	5.06312	0.000136871	0.00922455	18.74	19.4304	40.5336	105.348
937	TMEM266	3.1464	3.14904	1.48265	0.000137979	0.00926814	0.532387	1.07214	2.58407	11.6528
2	AAGAB	-1.55	-1.5502	3.84544	0.000138773	0.00929039	24.9956	21.6977	10.2615	5.68017
181	CLUH	-1.7678	-1.76803	3.95219	0.000140948	0.00940023	26.1934	24.3605	8.74526	6.09635
455	LOC101111082	6.77197	6.80967	-0.0789085	0.00014135	0.00940023	0.106477	0.0175761	2.57339	11.3266
457	LOC101112542	1.17762	1.17764	7.86659	0.000144681	0.00959003	85.9361	71.3416	174.905	180.866
60	ATP1A1	-1.23653	-1.23654	7.9454	0.000147651	0.00973719	542.76	592.254	289.459	192.226
818	REEP2	-1.73463	-1.73537	2.87243	0.000147871	0.00973719	8.17214	6.72287	2.60543	1.86715
331	HMGCR	-1.39971	-1.39976	5.892	0.000154624	0.0101473	91.2068	87.7313	38.3446	29.4694
355	ITPKA	2.36635	2.36682	1.99991	0.000155109	0.0101473	3.34516	4.79829	19.498	22.507
322	HBEGF	-2.24046	-2.24073	3.47986	0.000156304	0.0101827	44.4987	22.515	9.4073	4.7691
150	CEP72	-1.74064	-1.74174	3.28138	0.000157264	0.0101827	5.66992	4.53464	1.40949	1.64219
994	ZMYM6	1.18163	1.18168	5.53335	0.000157528	0.0101827	27.9414	24.9493	54.415	65.5638
363	KCNAB2	-1.4187	-1.41892	3.8901	0.000157679	0.0101827	14.4809	22.4975	7.48526	6.3438
547	LOC105608416	1.56225	1.56252	3.91585	0.00016139	0.0103889	6.11358	5.57164	19.9358	14.5772
8	ACOT7	-1.8513	-1.85155	4.48562	0.000162814	0.0104471	26.1757	24.7208	9.80238	4.29669
762	PNMA2	1.7262	1.72763	2.23364	0.000163849	0.0104515	1.189	1.14245	4.1217	3.59932
680	NFE2L3	-1.48723	-1.48731	4.71792	0.000163923	0.0104515	46.921	63.5026	24.7943	14.5885
859	SLC16A7	-1.5221	-1.52225	4.14448	0.00016485	0.0104774	36.5484	22.3744	9.95187	10.5618
544	LOC105606925	1.9548	1.95482	7.8043	0.000170865	0.0108254	142.875	167.413	311.946	890.944
194	CPT1C	1.26401	1.26419	4.30829	0.000172877	0.0109184	7.6575	7.65441	19.6582	17.1193
283	FGF18	-2.4351	-2.43559	3.93421	0.000178132	0.011215	21.5173	21.1089	6.08645	1.78841
273	FBLN2	1.76015	1.76018	6.13518	0.000179252	0.0112493	60.9317	37.2614	151.157	181.462
654	MSR1	-2.41662	-2.41697	2.28926	0.000179876	0.0112493	16.2733	42.7628	5.52051	5.53395
303	GJA1	-1.30646	-1.30648	6.80443	0.000180355	0.0112493	223.407	178.222	96.6677	65.7101
829	ROS1	-3.57225	-3.57879	1.3835	0.000184123	0.0114449	3.55812	4.41161	0.363051	0.303693
38	ANOS1	-4.0199	-4.02019	5.6449	0.000184632	0.0114449	195.191	60.295	9.12967	6.61375
354	ITIH4	2.73498	2.73619	1.81632	0.000190085	0.0117276	0.736469	2.62763	10.3149	12.1027
910	TACSTD2	-1.88211	-1.88212	7.61349	0.000190361	0.0117276	759.477	515.825	242.55	103.413
817	RECQL4	-1.98605	-1.98717	3.91986	0.000191067	0.0117307	8.7134	3.84918	1.99678	1.16978
645	MKI67	-2.86044	-2.8608	6.75015	0.000191578	0.0117307	62.0763	20.3707	3.67322	7.6823
448	LOC101109545	2.72767	2.72777	5.60651	0.000192687	0.0117443	12.9725	25.7403	109.556	146.897
256	ETAA1	1.15426	1.15428	6.67106	0.00019343	0.0117443	58.8199	48.7211	109.086	130.273
35	ANKRD1	-5.24353	-5.24999	0.93424	0.000193555	0.0117443	12.9636	14.307	0.501865	0.21371
943	TNFRSF12A	-2.12109	-2.12135	2.99892	0.000198855	0.0120295	29.4765	33.6144	9.90916	4.58913
495	LOC101120395	6.27367	6.28392	2.05247	0.000200507	0.0120654	0.0177462	0.439404	29.5673	6.0851
344	IGDCC3	-4.23344	-4.59621	1.58878	0.00020065	0.0120654	0.0709849	0.193338	0.010678	0
651	MRC1	-2.12156	-2.12175	3.63011	0.00020378	0.0122171	31.6238	52.4824	10.1014	9.22325
631	ME1	-1.37522	-1.37524	5.98716	0.000204727	0.0122373	183.159	122.813	57.0418	60.9072
89	C12H1orf116	-2.07674	-2.07679	5.91461	0.000206281	0.0122936	217.87	130.863	58.0134	24.6441
187	COL4A4	-2.65848	-2.6585	6.99215	0.000211118	0.0125446	844.028	453.069	138.632	66.8011
16	ADAMTSL2	-2.30276	-2.30324	2.58825	0.000212335	0.0125797	24.4721	14.2894	5.04001	2.81197
47	ARHGEF37	1.55492	1.55522	3.59913	0.000214253	0.012656	4.66726	5.65952	12.1622	18.1878
85	BTG1	2.04823	2.04824	7.65646	0.000218852	0.0128898	127.24	185.639	316.805	977.282
723	PCDH1	-1.59088	-1.59092	6.11876	0.000220151	0.0129284	176.752	116.565	56.3797	40.9872
39	APOC2	2.75965	2.76049	1.73366	0.000222804	0.0130461	3.3008	1.53791	16.6576	16.1294
418	LOC101102327	1.90217	1.90225	4.37901	0.000223519	0.0130499	22.2538	23.7102	85.7655	86.0462
891	SOWAHB	-1.87214	-1.87315	1.96681	0.00022417	0.0130499	6.79681	5.71225	1.99678	1.41723
627	MCM3	-1.38455	-1.38462	6.4416	0.000225697	0.0130658	62.9459	48.4398	26.4921	16.1632
397	KPNA2	-1.64987	-1.64992	6.67398	0.000225744	0.0130658	90.7453	93.8918	41.6868	17.1418
78	BMPER	1.30189	1.30192	6.37741	0.000227359	0.0130663	68.3674	56.8061	175.332	133.287
760	PLSCR4	1.41481	1.41485	5.88451	0.000228158	0.0130663	36.5129	27.12	72.6209	97.0466
868	SLC2A4	2.7341	2.73665	1.33	0.000228806	0.0130663	0.550133	1.03699	4.29255	6.28756
873	SLC43A2	-1.94822	-1.94853	3.55776	0.000229502	0.0130663	27.0453	15.7834	7.31441	3.77928
745	PKMYT1	-2.29236	-2.2952	1.99911	0.000229967	0.0130663	4.14374	2.40793	0.939662	0.393675
993	ZFP90	1.05339	1.05342	6.12937	0.00023049	0.0130663	34.2414	37.0329	77.0416	70.8841
309	GNB3	1.7135	1.71387	4.18389	0.000230877	0.0130663	3.85981	5.2289	12.0341	17.7829
887	SNRNP48	1.7625	1.76257	5.21259	0.000230957	0.0130663	20.8696	29.0006	59.8073	109.408
958	TRIM45	1.35846	1.35853	5.35603	0.000235132	0.0132651	18.598	20.0104	55.077	43.9229
504	LOC101122734	-1.43448	-1.43449	7.24491	0.000236187	0.0132873	216.832	287.563	117.02	69.5906
282	FGF11	2.24979	2.25001	4.25616	0.000238329	0.0133704	8.85537	8.36624	16.4975	65.4289
769	PPP1R14A	1.97267	1.97271	5.8901	0.00024204	0.0135335	49.787	41.0754	159.903	196.737
581	LOC106990166	-2.24364	-2.2445	4.07612	0.000242777	0.0135335	13.4073	7.37319	3.26746	1.11354
319	GYG1	-1.86567	-1.86572	5.76069	0.000243258	0.0135335	81.4729	164.012	36.1663	31.1903
742	PIK3IP1	1.57715	1.57722	5.08211	0.000247506	0.0137062	21.8988	22.2953	75.4292	56.4418
849	SFSWAP	1.12258	1.12261	6.01159	0.000247728	0.0137062	42.4579	40.97	88.2321	93.4248
969	TYMS	-1.83204	-1.83234	5.42904	0.000249175	0.0137484	24.1083	16.8204	7.94441	3.54308
598	LOC106991952	1.74405	1.74417	4.47404	0.000250876	0.0138043	11.0648	15.4846	27.8588	61.0872
465	LOC101115049	-1.39753	-1.39757	5.07776	0.000253718	0.0139226	113.718	99.3316	48.2004	32.6638
14	ADAM33	1.73045	1.73052	5.87986	0.000258493	0.0140818	26.433	22.0932	107.858	53.1687
711	OPCML	2.40324	2.40555	3.17881	0.000258936	0.0140818	1.1535	0.527284	4.9439	3.95925
811	RAP1GAP2	-3.41508	-3.41707	2.50945	0.00025911	0.0140818	17.5776	5.67709	1.15322	1.02356
960	TRPC1	1.27556	1.2757	4.79545	0.000259424	0.0140818	11.8279	9.22747	22.6907	28.2884
626	MCM2	-1.74173	-1.74186	6.27911	0.000262404	0.0141813	52.7152	32.2786	17.5653	7.83977
759	PLPP3	1.45316	1.45317	7.95072	0.000262669	0.0141813	151.189	149.714	471.443	352.452
609	LRRC59	-1.16686	-1.16689	6.04106	0.000263677	0.0141976	98.4383	91.7123	49.076	35.6108
394	KLHL4	2.41525	2.41574	3.64842	0.000266997	0.0142815	5.84738	2.08277	11.3614	30.9541
464	LOC101114442	1.33776	1.33799	4.30361	0.000267594	0.0142815	6.74357	5.71225	17.6293	13.8574
438	LOC101107260	1.70579	1.70594	2.97059	0.00026868	0.0142815	10.0089	11.0378	38.4621	30.2005
944	TNFSF18	2.38128	2.38392	0.417027	0.000268961	0.0142815	0.976043	0.483344	3.33153	4.28544
29	ALDOC	2.06823	2.06834	4.27274	0.000269232	0.0142815	17.5776	15.6955	48.9158	90.6353
245	EHHADH	-1.18837	-1.1884	5.04388	0.000269503	0.0142815	106.087	82.0279	39.925	42.6182
583	LOC106990422	6.88291	7.12873	-1.23732	0.000271957	0.0143598	0	0.0175761	2.02882	0.438667
981	WDR25	1.7368	1.73738	2.41475	0.00027241	0.0143598	2.96362	2.88249	7.14357	12.3502
890	SOSTDC1	-2.23621	-2.23668	3.88895	0.000275306	0.0144644	22.3603	15.2561	5.85153	2.12585
118	CCNG2	1.4431	1.44314	6.3651	0.000275834	0.0144644	40.8696	31.2767	65.2318	130.948
579	LOC106990114	-2.1453	-2.14783	2.69555	0.000277428	0.0145063	4.39219	2.0652	0.491187	0.967317
301	GINS1	-1.85411	-1.85459	5.18018	0.000278646	0.0145063	16.9122	8.82322	4.57017	2.54202
669	NCAPG2	-1.35755	-1.3578	4.83208	0.000278801	0.0145063	18.9707	11.82	6.97272	5.03905
991	ZFP28	1.19881	1.19885	5.91987	0.000284523	0.0147582	28.1633	29.7916	71.8948	61.1434
563	LOC105612619	4.56065	4.64438	-1.65946	0.000285112	0.0147582	0.0354925	0.0175761	0.651357	0.674872
591	LOC106991381	1.3357	1.33583	4.63644	0.000286224	0.0147752	12.6531	9.75476	24.2817	32.2814
350	INHA	-2.95858	-2.95888	3.42776	0.000286911	0.0147752	74.4188	32.261	11.2866	2.42954
257	ETV4	-1.98821	-1.98881	4.87834	0.000293761	0.0150893	10.9672	12.7339	4.33526	1.63094
649	MND1	-1.85798	-1.85877	3.82307	0.000294558	0.0150916	8.39397	7.32046	2.28509	2.04711
562	LOC105612575	-2.21475	-2.21501	3.22971	0.00029738	0.0151883	24.1704	41.8664	9.4073	4.81409
136	CDR1	2.70995	2.7306	5.61436	0.000298813	0.0151883	0.124224	0.0703046	0.416441	0.877334
86	BUB1B	-1.60356	-1.60388	5.17089	0.000300012	0.0151883	20.0532	10.3084	6.38543	3.59932
844	SEC24D	-1.23851	-1.23859	5.18322	0.00030172	0.0151883	45.8208	32.6213	16.1237	17.1193
909	SYT8	2.49063	2.4921	0.652665	0.00030265	0.0151883	1.69476	0.975476	7.04746	7.97474
950	TOX3	2.4304	2.43884	1.7238	0.000303433	0.0151883	0.230701	0.22849	1.40949	1.0798
479	LOC101116795	-3.2095	-3.22018	0.152921	0.000303714	0.0151883	1.25111	2.45187	0.128136	0.269949
757	PLN	1.4757	1.47581	4.07199	0.000303893	0.0151883	15.8119	10.9324	42.1033	32.2814
357	JCHAIN	4.24391	4.24426	4.06594	0.000304202	0.0151883	5.23514	7.67199	9.97323	234.653
27	ALAS2	2.77353	2.7763	4.38332	0.000304927	0.0151883	1.04703	0.421827	3.67322	6.38879
425	LOC101102968	-1.37948	-1.37961	4.43213	0.000305506	0.0151883	29.9645	30.934	14.6288	8.77334
160	CHRM3	-1.61042	-1.61067	3.47267	0.000305521	0.0151883	21.7214	17.5146	5.84085	7.00742
41	APOLD1	4.49781	4.49818	4.15865	0.000306989	0.0152236	9.21917	3.28674	12.4505	270.163
165	CIART	3.72665	3.72731	2.94869	0.000308216	0.0152468	3.03461	3.63826	6.36407	82.0195
53	ASAH1	1.60879	1.6088	7.21754	0.000310504	0.0153223	152.973	203.409	341.407	745.554
638	MESP2	3.13882	3.14015	2.76657	0.000312046	0.0153606	1.04703	2.12671	16.4975	11.4841
684	NLRP6	3.30659	3.30788	1.63652	0.000314064	0.015395	1.5528	1.75761	4.0256	28.7608
81	BNIP3L	1.62818	1.62822	5.97933	0.000314605	0.015395	40.2396	51.1642	81.2167	201.348
33	ANGPT2	1.3241	1.32418	4.18396	0.000315394	0.015395	18.598	19.1931	36.8924	57.7353
279	FDPS	-1.8223	-1.82237	5.54903	0.000315811	0.015395	66.362	100.597	32.3222	14.8809
793	PTH1R	1.49095	1.49103	5.30211	0.000318901	0.0155023	16.0515	20.3883	49.6099	52.82
225	DNA2	-1.68645	-1.68862	3.11588	0.000320103	0.0155023	2.82165	2.05641	0.726102	0.787351
785	PRTFDC1	1.22042	1.22048	6.27383	0.000320327	0.0155023	22.0053	22.1899	45.2746	57.7128
502	LOC101122475	-1.43418	-1.43429	5.35989	0.000321704	0.0155315	33.7888	43.4219	17.971	10.5955
637	MEOX2	1.4116	1.41164	7.1948	0.000328678	0.0158302	40.7099	29.3961	71.0192	115.493
88	C11H17orf96	-2.81588	-2.83136	-1.05836	0.000330373	0.0158737	0.976043	0.896383	0.128136	0.134974
866	SLC2A1	3.41621	3.41632	5.78985	0.000333681	0.0159944	15.7143	23.0247	33.1338	380.47
121	CD22	1.9965	1.99673	6.29754	0.000337167	0.016123	10.2041	5.2289	37.0312	24.5541
507	LOC101123541	-2.10277	-2.10385	4.01651	0.000340575	0.0162473	9.6362	4.95647	2.4239	0.967317
582	LOC106990167	1.80191	1.80246	2.85385	0.000341486	0.0162521	2.21828	3.89312	9.19374	12.1252
206	CYP1A1	-9.25053	-9.28627	2.8859	0.000345528	0.0164056	1.13576	81.2457	0.0427119	0.089983
541	LOC105606445	-1.34937	-1.34947	4.05511	0.000348476	0.0165066	37.693	37.5339	17.5973	11.9227
860	SLC18B1	1.56099	1.56108	4.99142	0.000351352	0.0166036	16.5839	19.7029	36.2944	70.7829
876	SLC7A3	7.10838	1.44269e+08	-0.594672	0.000353207	0.0166521	0	0	0.384407	0.0674872
540	LOC105606356	5.45249	5.51703	0.764307	0.000357927	0.0168049	0.0354925	0.0351523	2.21034	1.02356
691	NPC1	-1.70854	-1.70856	6.05665	0.00035812	0.0168049	327.178	208.567	105.392	58.5227
515	LOC105603269	3.70638	3.70738	1.75456	0.000360327	0.0168455	0.727595	3.6822	14.5648	43.0456
202	CTSL	-3.35862	-3.35998	1.86203	0.000360663	0.0168455	4.09938	28.2361	1.91136	1.23727
25	AKAP8L	1.21836	1.21838	6.48748	0.000365256	0.0170204	57.2848	72.194	134.97	166.311
73	BCL6B	1.54257	1.5426	6.34584	0.000368342	0.0171245	66.0337	37.8151	184.142	118.384
897	SRF	-2.04098	-2.04132	4.06637	0.000371896	0.0172498	25.9539	16.7413	6.1078	4.26294
565	LOC105613002	2.26052	2.26149	2.07568	0.00037297	0.0172567	1.95209	1.94216	6.49221	12.1814
806	RACGAP1	-1.51651	-1.51672	5.79288	0.000373763	0.0172567	28.7045	13.1997	6.72713	7.9185
427	LOC101103238	-4.22999	-4.24027	1.16345	0.00037673	0.0173537	1.81899	6.45044	0.234915	0.202462
911	TAF1A	1.26291	1.26305	4.38427	0.000377592	0.0173537	9.87578	10.1239	23.9293	24.0704
241	EFNA1	2.09362	2.09364	6.91883	0.000378903	0.0173742	78.7489	107.953	185.348	611.547
534	LOC105605488	1.81223	1.8158	1.18106	0.000382757	0.0175109	0.461402	0.492132	1.80458	1.55221
826	RLTPR	2.64068	2.64141	2.25871	0.000384444	0.0175481	2.36912	3.10219	5.83018	28.3109
405	LDAH	-1.51497	-1.5152	4.12769	0.000387457	0.0176191	20.3993	16.7061	7.37848	5.60144
646	MMP11	1.34576	1.34581	5.68182	0.000387753	0.0176191	27.7906	29.8707	64.8794	81.682
922	TGFBI	-1.55955	-1.55956	6.97137	0.000390404	0.0176995	382.547	258.246	134.041	83.3467
239	EDN1	2.45651	2.45659	4.71305	0.000391339	0.0177019	19.7249	25.9424	52.4182	198.266
111	CCDC62	1.40535	1.40549	4.32169	0.000393398	0.0177551	11.5617	9.52627	29.3965	26.4662
870	SLC35F6	-2.32118	-2.32255	2.06279	0.00039429	0.0177554	7.87045	6.08135	1.70848	1.0798
348	IL1A	-2.53561	-2.53734	1.19095	0.00039591	0.0177564	3.41615	9.76355	1.52695	0.742359
951	TPI1	2.41506	2.41508	7.41277	0.00039608	0.0177564	95.2529	146.928	231.499	1060.18
611	LRRN4	-10.4703	-1.44269e+08	-0.131356	0.000398535	0.0178267	2.3425	2.34642	0	0
295	GAPDH	2.8267	2.8267	9.88613	0.000403194	0.0179577	387.551	577.781	873.17	5975.4
416	LOC101101878	1.92717	1.9275	2.96265	0.000403253	0.0179577	5.73203	4.80707	11.0731	29.0195
923	THBS1	-2.41204	-2.41206	8.83205	0.000405555	0.0180008	633.372	264.864	71.5424	97.2266
617	MAG	2.27939	2.27966	4.30321	0.000406014	0.0180008	4.16149	9.95688	39.6366	28.9183
401	LAMA4	1.16851	1.16852	9.32659	0.000407016	0.0180055	399.37	301.106	751.73	822.804
781	PRR11	-2.93017	-2.93693	2.84998	0.000413368	0.0182463	3.62023	1.05457	0.384407	0.224957
917	TEK	1.16963	1.16964	6.89905	0.000416082	0.0182868	126.646	100.746	227.569	283.964
992	ZFP36L2	1.81316	1.81317	7.98058	0.000416105	0.0182868	190.976	178.565	333.409	965.214
740	PHLDA1	-2.06648	-2.06649	7.41807	0.000417307	0.0182996	427.64	354.581	148.168	38.5689
819	RGS1	3.28294	3.28377	1.85952	0.000421211	0.0184037	2.04082	3.10219	6.86594	43.2256
539	LOC105606211	-4.72502	-4.76659	-1.62563	0.000421514	0.0184037	1.84561	1.1073	0.0854238	0.0224957
814	RCAN1	-1.56392	-1.56395	5.60265	0.000428686	0.0186762	243.398	102.399	48.4033	68.5558
460	LOC101113252	-3.5364	-3.53903	2.23738	0.000430801	0.0186902	11.7391	7.54895	1.18526	0.472411
10	ACRC	1.3236	1.32377	4.03615	0.000430867	0.0186902	9.36114	8.27836	22.4238	21.7309
764	POLA2	-1.32581	-1.32596	4.58703	0.000433128	0.0187477	20.5679	27.5594	10.8275	8.36842
528	LOC105604928	2.5325	2.53844	1.01841	0.000440861	0.0190134	0.301686	0.360311	0.822204	3.02568
610	LRRC8D	-1.37618	-1.37626	4.70713	0.000441159	0.0190134	48.2786	42.9122	22.5946	12.5301
467	LOC101115194	6.08997	6.54311	-1.48328	0.000443147	0.0190543	0.00887312	0	0.587289	0.236205
270	FAM72A	-2.04715	-2.05155	1.8436	0.000444005	0.0190543	2.28926	1.11609	0.416441	0.404923
391	KLF13	-3.84991	-3.85264	1.97358	0.000450254	0.0192812	19.5918	3.88433	0.73678	0.888582
306	GLUL	-1.10619	-1.1062	7.78964	0.000451479	0.0192925	355.244	437.25	205.807	162.318
850	SGK1	-2.35957	-2.35966	4.87333	0.0004545	0.0193804	147.507	74.8744	33.4007	9.92062
402	LAMB1	1.27666	1.27667	8.85177	0.000455782	0.0193939	204.818	221.855	486.99	546.748
144	CENPH	-1.59874	-1.59955	2.98579	0.000458755	0.0194791	7.56877	4.28858	2.37051	1.54096
635	MEIS2	1.2985	1.29859	5.38203	0.000461918	0.0195247	16.016	13.5864	36.2624	36.5556
342	IER3	2.71246	2.71253	5.27545	0.000462381	0.0195247	19.9911	43.4306	59.5618	356.164
985	XBP1	-1.19267	-1.19268	7.43672	0.000462744	0.0195247	271.003	399.752	164.153	129.294
175	CLDN1	-3.56482	-3.56571	2.88195	0.000468081	0.0197085	41.8988	16.8292	2.10356	2.85696
771	PPP1R3C	1.72689	1.72695	7.06002	0.00047041	0.0197297	30.1775	26.5927	51.1689	136.763
538	LOC105605995	-2.28268	-2.28323	2.1907	0.000470549	0.0197297	22.1295	11.0554	3.78	3.03693
592	LOC106991439	-2.60936	-2.61006	2.39166	0.000471548	0.0197304	25.732	8.99898	3.22475	2.46328
556	LOC105609393	-1.33226	-1.33228	6.52316	0.000472536	0.0197306	137.285	157.755	72.0977	45.0702
499	LOC101121396	-1.81895	-1.81896	8.62545	0.000475129	0.019779	453.603	457.05	191.349	66.7449
848	SETD7	1.22239	1.2224	6.53933	0.000476842	0.019779	103.762	91.2817	204.932	250.175
554	LOC105609224	3.83054	3.83385	1.03037	0.00047731	0.019779	0.496894	0.843655	1.71915	17.4005
916	TCF21	1.44266	1.44267	7.58871	0.000477635	0.019779	143.957	162.052	406.649	425.158
431	LOC101105008	-2.15125	-2.15928	0.673035	0.000485425	0.0200585	1.20674	0.843655	0.256271	0.202462
857	SKA3	-1.72684	-1.72814	2.94637	0.000486747	0.0200585	5.50133	3.00552	0.971696	1.5972
899	SRPX	1.40326	1.40336	4.57978	0.000487381	0.0200585	13.3718	14.1224	48.3606	24.3629
492	LOC101119933	11.1818	1.44269e+08	-0.552247	0.000488383	0.0200587	0	0	0.21356	7.46859
451	LOC101109981	-1.72573	-1.72621	2.55563	0.000491901	0.0201586	12.0231	10.8093	4.33526	2.56451
396	KLRG2	-2.43883	-2.44514	0.411857	0.000492825	0.0201586	1.10027	2.25853	0.234915	0.382428
255	ESPL1	-1.69384	-1.69433	4.78321	0.000506213	0.0206642	15.7232	6.09013	3.32085	3.41935
549	LOC105608735	5.91914	1.44269e+08	-2.61757	0.000513403	0.0209152	0	0	0.10678	0.089983
173	CLCF1	1.33249	1.33267	4.78076	0.000514944	0.0209355	10.2751	5.8177	21.4093	19.1214
657	MXD3	-1.46332	-1.46376	4.06318	0.000518886	0.0210531	11.7214	7.20622	3.35288	3.50934
373	KDM3A	1.80032	1.80035	6.59752	0.000520308	0.0210683	62.6442	59.0998	98.3548	325.693
506	LOC101123159	-2.11899	-2.11939	3.06935	0.000521409	0.0210704	23.0257	17.6728	4.26051	5.10653
408	LDLRAD3	1.17243	1.17251	5.11614	0.000522893	0.0210879	18.0568	14.6585	30.0905	43.653
712	ORC4	1.15613	1.15616	6.23371	0.000527133	0.0212121	42.3603	44.3007	80.6828	112.456
274	FBP2	-1.68638	-1.68648	4.54397	0.000528084	0.0212121	46.1668	59.7237	19.8824	13.0138
726	PCP2	3.839	3.84114	1.0493	0.000529339	0.0212201	0.905058	1.16881	6.38543	23.3393
678	NF2	-2.16386	-2.16441	3.49864	0.000534153	0.0213704	18.0124	12.1363	4.92255	1.79966
612	LRRTM3	2.84102	2.84294	1.80131	0.000536395	0.0214174	1.40195	0.738198	11.1905	4.16171
828	RNF144B	-1.27329	-1.27334	5.02862	0.000537618	0.0214237	73.0701	61.4726	33.8705	21.7871
133	CDK5R1	-2.18641	-2.19271	0.810343	0.000541154	0.0214833	1.5528	1.14245	0.341695	0.247453
469	LOC101115614	-1.58742	-1.58772	3.97997	0.000542024	0.0214833	15.4925	16.6007	5.42441	5.25276
930	TMEM100	-1.41141	-1.41143	5.64501	0.000542325	0.0214833	222.387	182.458	86.6197	65.5751
716	OVCH1	2.79594	2.8108	0.181596	0.000546047	0.0215882	0.0976043	0.175761	0.928984	0.989813
58	ATF2	1.10373	1.10375	6.54872	0.00054726	0.0215937	59.299	46.858	99.5615	128.586
906	SULT4A1	4.09222	4.10325	-0.0778414	0.000551075	0.0216916	0.11535	0.290006	0.683391	6.28756
851	SGOL1	-1.67999	-1.68092	3.9855	0.000551903	0.0216916	7.31145	4.04251	1.26	2.28332
259	F2RL1	-2.00569	-2.00595	3.20465	0.000552991	0.0216919	26.6903	29.5103	9.73831	4.2517
229	DSE	-1.24906	-1.24921	4.69858	0.000556878	0.0218018	25.8474	17.7168	8.99086	9.33573
572	LOC105614959	6.85293	1.44269e+08	-1.17628	0.000559008	0.0218426	0	0	0.288305	0.089983
393	KLHL13	1.10716	1.1072	5.93596	0.000561643	0.021876	28.5714	32.0325	62.0818	68.477
709	OLFML2B	-1.99284	-1.99306	4.08549	0.00056204	0.021876	36.7524	28.0955	12.2476	4.03799
139	CELF6	-2.67236	-2.67592	0.561201	0.00056394	0.0219075	3.62023	3.58553	0.811526	0.31494
179	CLN5	-1.32171	-1.32182	4.00846	0.000568213	0.0220309	35.8563	27.6561	13.5397	11.8665
779	PRKD1	1.04176	1.0418	5.3965	0.000572653	0.0221187	25.102	26.0566	50.3467	54.9796
191	COLEC10	-2.22499	-2.22754	1.40371	0.00057268	0.0221187	3.68234	3.18128	1.01441	0.449915
835	RYR3	3.13864	3.14998	0.252702	0.000578159	0.0222874	0.275067	0.0966688	2.28509	1.01231
913	TAGLN	-1.23526	-1.23527	6.78673	0.000584164	0.0224758	199.228	242.586	105.712	81.952
488	LOC101119079	10.0929	1.44269e+08	-1.11055	0.00058826	0.0225901	0	0	2.35983	1.24851
477	LOC101116326	2.5634	2.56393	2.24183	0.000592434	0.0227069	3.55812	3.82281	25.2427	18.4015
894	SPC25	-1.94683	-1.95043	1.78693	0.000596428	0.0228165	2.28926	1.50276	0.597967	0.382428
622	MATN3	3.44635	3.45289	0.760117	0.000601627	0.0229716	0.221828	0.439404	1.47356	5.77016
564	LOC105612881	2.90022	2.92595	-0.0488559	0.00060426	0.0230284	0.133097	0.0263642	0.491187	0.719864
352	ITGAM	-3.30383	-3.3052	1.27799	0.000611572	0.0232629	12.4224	18.7098	0.811526	2.33956
542	LOC105606458	2.23259	2.2344	0.845408	0.000614908	0.0233456	0.745342	1.327	5.90492	3.84677
233	DUSP7	1.54467	1.54469	6.31356	0.000616839	0.0233747	73.8154	60.4004	113.411	278.16
932	TMEM106C	-1.98084	-1.98123	3.46979	0.000623045	0.02355	13.4516	22.4799	6.3534	2.74448
433	LOC101105065	1.44814	1.44818	6.04171	0.000623811	0.02355	42.5111	39.0806	77.1697	145.469
17	ADCK3	1.2702	1.27026	4.52424	0.000631595	0.0237992	19.5209	25.4942	45.4241	63.1568
483	LOC101117971	-2.00764	-2.00797	2.19251	0.000632966	0.0238061	17.6486	24.9757	5.01865	5.57894
459	LOC101113211	4.59467	4.59485	5.08451	0.000637938	0.0239131	9.05945	15.88	15.0346	587.656
904	STIL	-1.83483	-1.83573	3.58999	0.00063819	0.0239131	8.41171	5.14981	2.62678	1.16978
694	NR1D1	1.85603	1.85617	3.76852	0.000640996	0.0239735	11.3043	13.1645	23.7371	64.8552
634	MEIOC	3.47249	3.47781	0.392493	0.000643274	0.024014	0.674357	0.140609	2.08221	6.99618
974	UCP3	-4.49458	-4.49548	2.63725	0.000646106	0.0240749	68.8199	45.0916	4.28187	0.764855
30	AMHR2	2.16988	2.17112	2.18656	0.000648434	0.0241169	0.763088	2.23217	4.9439	8.54838
90	C1QTNF7	1.75624	1.75633	4.04184	0.000650288	0.0241412	15.2706	20.9156	45.296	76.9579
925	THTPA	-1.49186	-1.49206	3.79278	0.000653759	0.0242253	24.8802	17.6816	8.83069	6.29881
653	MSMO1	-1.38747	-1.38749	6.69458	0.0006563	0.0242746	145.28	160.048	74.9594	41.7408
24	AK4	3.23696	3.2372	4.39327	0.000658375	0.0243066	9.8669	7.82138	12.1088	154.692
204	CYBB	-1.50248	-1.50256	4.16984	0.000664654	0.024468	45.9894	66.8421	15.9102	23.913
360	KANK2	1.19619	1.19619	7.73063	0.000665814	0.024468	185.537	133.192	299.56	430.76
520	LOC105603775	3.20463	3.2048	4.44008	0.000666402	0.024468	14.1881	11.0993	51.3824	181.777
559	LOC105611592	1.57918	1.57927	4.49342	0.000671983	0.0246181	12.236	23.8332	40.0851	67.7009
369	KCNK1	-1.50918	-1.50958	3.05746	0.000672939	0.0246181	8.88199	13.4985	3.60916	4.2517
755	PLK2	1.20241	1.20242	8.43177	0.000677095	0.0246262	130.275	149.582	363.307	280.713
931	TMEM106A	-1.73498	-1.73563	1.96564	0.000678045	0.0246262	8.86424	8.04987	3.27814	1.79966
816	RDH11	-1.45066	-1.45073	5.10859	0.000678562	0.0246262	68.3407	63.4235	33.0483	15.1509
875	SLC6A20	-2.57367	-2.57381	3.91869	0.000678955	0.0246262	119.042	58.678	10.9556	18.8964
333	HPCAL4	-1.56836	-1.56885	2.95712	0.000679293	0.0246262	9.08607	10.1942	3.20339	3.29563
858	SLC16A3	3.54545	3.54579	3.62015	0.000681896	0.024676	7.49778	5.46618	9.11899	142.286
795	PTPRD	1.1561	1.15614	6.71265	0.0006875	0.0247928	35.3416	25.749	70.9979	65.1477
430	LOC101104797	3.30642	3.30673	4.11414	0.000687592	0.0247928	4.54303	9.11323	58.9104	76.2268
618	MAP3K5	-1.54923	-1.54934	3.78689	0.000689576	0.0247986	47.3114	37.4196	14.5861	14.3635
154	CFTR	-1.43482	-1.43517	4.41199	0.000691594	0.0247986	10.4525	12.7954	3.69458	4.90407
69	AZIN1	-1.25859	-1.2586	7.56975	0.000692576	0.0247986	377.054	280.506	158.162	116.663
1	AAED1	1.28749	1.28753	5.77515	0.000692691	0.0247986	36.1402	36.9714	64.5697	113.907
297	GBGT1	-1.34163	-1.34176	3.64286	0.000696138	0.0248349	29.5563	24.8966	12.237	9.24575
767	POR	-1.0677	-1.0677	7.4932	0.000696179	0.0248349	950.541	760.555	396.996	419.332
406	LDB2	1.31017	1.31021	5.73775	0.000698315	0.0248669	40.488	30.7055	61.078	115.471
345	IGDCC4	1.29715	1.29748	5.53641	0.000700748	0.0249094	5.63443	3.11098	10.1014	11.3941
375	KIAA1919	-2.58871	-2.59294	1.63594	0.000702369	0.0249229	3.52263	2.14429	0.533899	0.404923
337	HTRA4	2.15942	2.15997	1.42475	0.000704018	0.0249374	2.78616	3.95463	11.2973	18.8289
475	LOC101116132	2.28859	2.2886	10.2881	0.000705283	0.0249382	475.226	811.473	2847.3	3439.26
28	ALDOA	2.32377	2.32378	8.31139	0.000707326	0.0249665	230.355	390.946	512.959	2597.55
231	DUSP10	-1.45637	-1.45651	4.18985	0.000721136	0.0253571	35.9184	22.1811	12.0127	9.15577
758	PLOD1	1.18597	1.18599	6.80888	0.000721342	0.0253571	79.0062	96.4227	152.642	246.497
152	CERS6	-1.35982	-1.36006	3.21978	0.000722654	0.0253571	13.913	16.381	5.63797	6.16383
71	BAIAP2L2	3.43308	3.44832	0.0776821	0.000723815	0.0253571	0.14197	0.140609	0.555255	2.53077
353	ITGB2	-2.02384	-2.02396	3.37286	0.000725493	0.0253571	48.6247	78.2841	9.58882	21.6184
548	LOC105608588	1.89208	1.89444	1.54964	0.000725966	0.0253571	0.621118	0.852443	1.85797	3.62181
980	WASF3	1.16157	1.16161	5.77332	0.000729802	0.0254468	38.8909	32.0501	71.1474	87.5534
486	LOC101118635	2.27565	2.27691	3.03557	0.000732467	0.0254954	2.37799	0.623953	8.60645	5.93888
662	MYL9	-1.74939	-1.7494	6.88338	0.000735286	0.0255493	335.839	317.935	142.711	51.729
359	JRK	-2.27523	-2.27587	3.29089	0.000738756	0.0255936	17.6575	11.2048	4.51678	1.43973
945	TNNI2	1.85703	1.85719	2.92214	0.000739204	0.0255936	10.4703	11.1081	31.2651	46.9149
413	LMNB1	-1.23674	-1.23679	7.48725	0.000740384	0.0255936	92.6797	59.9522	37.3729	27.3886
12	ACTA2	-1.59604	-1.59606	8.38737	0.000746977	0.0257771	403.975	409.331	177.778	91.2427
706	OGDH	-1.13442	-1.13444	6.60916	0.00075338	0.0259535	167.427	136.593	76.3048	62.1782
40	APOE	1.75251	1.75252	9.59007	0.000758843	0.0260556	936.451	587.975	2972.01	2164.47
330	HMGB3	-1.53779	-1.5383	5.35169	0.000759365	0.0260556	9.83141	8.21685	2.60543	3.61057
619	MAPK8IP1	-1.56585	-1.56656	3.34821	0.000760624	0.0260556	7.73736	5.40466	2.22102	2.21583
522	LOC105603904	-2.48451	-2.48492	1.98263	0.000761534	0.0260556	29.6628	23.3235	4.95458	4.5104
304	GJA4	1.421	1.42104	5.76561	0.000765078	0.0261324	52.4579	33.5529	90.8803	139.44
597	LOC106991828	-2.68975	-2.69423	1.53491	0.000781035	0.0265926	3.21207	2.60127	0.694068	0.202462
217	DHCR7	-2.01165	-2.01195	4.42158	0.000781202	0.0265926	21.0027	27.3045	9.63154	2.33956
968	TXNIP	1.4198	1.4198	9.99013	0.00078539	0.02669	1267.19	1209.37	2401.06	4224.93
566	LOC105613390	1.47835	1.47867	3.26775	0.000787379	0.0267124	4.685	4.88617	14.8744	11.799
409	LETM1	-1.40197	-1.40201	5.87468	0.000791712	0.0267707	102.893	80.8327	47.3461	22.1696
277	FBXL7	1.21316	1.21321	5.97879	0.000791764	0.0267707	33.2919	21.4693	55.4187	71.5477
87	BVES	-4.74267	-4.7837	-1.78748	0.000794771	0.0268272	1.96983	1.08093	0.021356	0.089983
846	SEMA4G	1.94819	1.94829	5.02527	0.000804665	0.0271156	20.9849	17.7871	33.657	115.977
546	LOC105608011	1.51813	1.5191	1.74244	0.000819943	0.0275403	1.6504	1.5467	4.49543	4.66787
106	CASC5	-2.11532	-2.11597	4.86705	0.000821034	0.0275403	19.4055	5.38709	2.85102	2.86821
18	ADCYAP1R1	-2.21152	-2.21226	2.4633	0.000821381	0.0275403	12.1739	11.1784	3.3956	1.64219
765	POLE	-1.19349	-1.19381	4.63454	0.000826421	0.027662	11.5883	7.41713	4.07899	4.2292
415	LMO7	-1.40179	-1.4018	7.33526	0.000828091	0.027662	461.18	371.296	153.346	161.711
658	MXI1	2.28341	2.28349	5.04274	0.000829144	0.027662	17.0896	26.8651	34.0414	179.966
912	TAF5L	-1.61803	-1.61837	3.35725	0.000832893	0.027741	15.5457	13.5951	5.96899	3.52058
436	LOC101106229	-5.99553	-5.99898	2.22856	0.000840461	0.0279467	3.72671	83.2406	0.886272	0.472411
32	AMT	1.4242	1.42425	5.89134	0.00084805	0.0281525	27.276	34.1944	96.1765	68.792
138	CDYL2	-2.226	-2.2275	2.98759	0.000850438	0.0281851	6.74357	4.95647	1.6978	0.798599
508	LOC101123672	-1.39078	-1.39084	4.42836	0.000852475	0.0282061	49.4676	70.3485	21.8685	23.823
496	LOC101120934	-1.68897	-1.68906	4.91525	0.000856402	0.0282431	63.3363	53.6951	16.0276	20.2687
915	TCF19	-1.41131	-1.41156	4.66075	0.000858258	0.0282431	19.6362	12.7603	7.7095	4.4654
644	MIXL1	5.3571	1.44269e+08	-0.752023	0.000858559	0.0282431	0	0	0.0427119	0.089983
804	RAB37	-2.88321	-2.88417	1.25034	0.000859217	0.0282431	11.1091	20.8541	2.12492	2.20458
371	KCTD10	-1.91385	-1.91408	4.62813	0.000865147	0.0283915	37.3026	20.4498	10.1014	5.21901
93	C2H1orf64	5.5189	5.58356	-1.73664	0.000868917	0.0284687	0.0177462	0.0527284	0.672713	2.71074
414	LMNB2	-1.93466	-1.93503	4.88672	0.00087689	0.0286832	23.9219	11.7672	3.80136	5.53395
107	CBX6	-2.69987	-2.70205	2.63818	0.000881727	0.0287945	8.92635	3.11098	0.961018	0.888582
185	COL12A1	-2.08206	-2.08209	7.19294	0.000890469	0.0290328	329.574	134.967	72.6102	37.0955
965	TTLL7	-1.54875	-1.54908	3.22478	0.000892294	0.0290451	18.4028	9.02535	4.57017	4.80284
146	CENPL	-1.45608	-1.45644	4.3206	0.000898219	0.0291892	14.5253	8.20806	4.99729	3.28438
503	LOC101122637	2.69634	2.69871	0.552826	0.000899626	0.0291892	0.709849	0.993052	3.57712	7.47983
596	LOC106991789	7.60384	1.44269e+08	-3.38726	0.000904597	0.0293031	0	0	0.224238	0.416171
841	SDF2L1	-1.71343	-1.71366	2.52979	0.000909805	0.0294243	24.2147	23.2357	8.61713	5.84889
648	MMP17	2.33039	2.33462	1.26289	0.00091767	0.029631	0.550133	0.351523	3.11797	1.42848
284	FHIT	1.82777	1.82849	2.17624	0.000927608	0.0298763	1.81012	2.93522	7.48526	9.36948
801	PYCR1	1.29629	1.29637	5.12989	0.000928243	0.0298763	14.9423	18.9559	44.4631	38.7939
63	ATP2A3	-2.07838	-2.07858	3.38249	0.000931496	0.0299117	44.4987	32.3313	8.60645	9.58319
567	LOC105613532	1.88565	1.8888	1.3277	0.000935019	0.0299117	0.559006	0.54486	2.2317	1.8559
935	TMEM140	1.45281	1.45288	4.13727	0.000936787	0.0299117	19.6628	23.9123	42.4236	76.8679
84	BSPRY	-1.51591	-1.51626	2.80539	0.000937605	0.0299117	10.1154	15.634	5.64865	3.35187
398	KREMEN1	-2.84049	-2.84061	5.3013	0.000938124	0.0299117	154.162	91.6156	21.9005	12.4064
551	LOC105608940	1.53756	1.53825	3.38961	0.000938773	0.0299117	2.77729	1.74883	5.95831	7.18739
437	LOC101106534	-3.06903	-3.0706	2.47346	0.000941252	0.0299117	15.3682	7.15349	2.08221	0.596137
209	DDIT3	1.55802	1.55816	3.82742	0.000941255	0.0299117	8.20763	14.1576	26.2144	39.6487
176	CLEC1A	1.71883	1.71885	5.80195	0.000949087	0.0300602	68.7666	73.1871	192.684	274.594
571	LOC105614873	-2.04725	-2.04934	1.62938	0.000949123	0.0300602	3.78882	3.36583	1.14254	0.584889
836	S1PR1	1.35377	1.35378	8.05952	0.000951373	0.0300602	210.949	159.266	349.074	597.127
727	PDE12	-1.94748	-1.94829	2.07759	0.000952088	0.0300602	10.6211	6.10771	2.89373	1.43973
791	PTGIS	-1.15938	-1.15953	4.95254	0.000953414	0.0300602	18.7223	21.0474	9.97323	7.82852
240	EDNRA	1.07639	1.0764	7.74634	0.00095532	0.0300731	119.672	85.4201	225.54	206.95
9	ACP2	-2.68889	-2.68974	3.57436	0.000958596	0.030129	20.5413	10.0096	2.98983	1.74342
700	NT5C	-2.09348	-2.09435	2.3289	0.000968607	0.0303961	8.47382	9.47354	2.40254	1.79966
780	PRPF39	1.08429	1.08431	6.8962	0.000987395	0.0309373	69.3789	61.8065	116.497	161.666
600	LOC106992015	4.04229	4.06102	-0.303732	0.000993609	0.0310836	0.00887312	0.22849	2.19966	1.76592
151	CEP95	1.30073	1.30078	5.16521	0.000998556	0.0311897	26.6548	33.0256	51.3717	95.6631
