# Supplementary material for: Transcriptomic analysis of lung development in wildtype and CFTR−/− sheep suggests an early inflammatory signature in the CF distal lung
Source: Funct Integr Genomics. 2023 Apr 22;23(2):135. doi: 10.1007/s10142-023-01050-y (PMC10121546; doi:10.1007/s10142-023-01050-y)
Supplement: Supplementary file 5 — Supplementary file5 (XLSX 10 KB) [file 10142_2023_1050_MOESM5_ESM.xlsx]

## Sheet: Table S4 (Oligos)
Table S4: Oligonucleotides
RT-qPCR
Target Transcript	Forward Sequence (5'>3')	Reverse Sequence (5'>3')	Reference
SDHA	CATCCACTACATGACGGAGCA	ATCTTGCCATCTTCAGTTCTGCTA	1
G6PD	TGACCTATGGCAACCGATACAA	CCGCAAAAGACATCCAGGAT	1
ANO1	CTTCAAAGGCCGGTTTGTCG	TGCAGAGTTCCATCAGGCAG	this study
SFTPB	CCTCAGACACAGGACCTCTC	ACAGTCATGGCCAGTACACC	this study
SCNN1B	AGCCCTGCAACTACAGGAAC	CACCAGCCGTAGATGTGAGG	this study
WFDC2	CCGTCTGCCAGATGCCTAAT	TCAGAACACTGGCTGTCCAC	this study
TJP1	AGAGACAAGATGTCCGCCAG	CAAATCCAAATCCAGGAGCCC	2
SFTPA1	GAGAGAGGTCCTCCAGGGTT	GGACCCCTGCAAAATGAGGA	this study
SCNN1A	ATCTTCACCTGCCGCTTCAA	AGGGACAGGCCGTTGTTG	this study
SLC26A9	AGCTTTGTGGACCTGATGGG	CATCGTACACCTGGGCATGA	this study
KNG1	AACTCCAGACTGCAAGTCCC	AAAGCTTGGTGGGTGGTTGT	this study
CHI3L1	GGACCTAGCATGGCTGTACC	CAATCTTCCCTGCGGACACT	this study
C4A	GACAGTAGCACCTGGCTCAC	GGATAACAGGACAGGGGTCG	this study
1. Peletto S, Bertuzzi S, Campanella C, Modesto P, Maniaci MG, Bellino C, Ariello D, Quasso A, Caramelli M, Acutis PL. Evaluation of internal reference genes for quantitative expression analysis by real-time PCR in ovine whole blood. Int J Mol Sci. 2011;12(11):7732-47. PMID: 22174628.
2. Fossum SL, Mutolo MJ, Yang R, Dang H, O'Neal WK, Knowles MR, Leir SH, Harris A. Ets homologous factor regulates pathways controlling response to injury in airway epithelial cells. Nucleic Acids Res. 2014 Dec 16;42(22):13588-98. PMID: 25414352.
